# Supplementary material for: Lenalidomide derivatives and proteolysis-targeting chimeras for controlling neosubstrate degradation
Source: Nat Commun. 2023 Aug 18;14:4683. doi: 10.1038/s41467-023-40385-9 (PMC10439208; doi:10.1038/s41467-023-40385-9)
Supplement: Supplementary file 5 — Dataset 1 [file 41467_2023_40385_MOESM5_ESM.xlsx]

## Sheet: Proteins
Protein FDR Confidence: Combined	Accession	Description	Coverage [%]	# Peptides	# PSMs	# Unique Peptides	# AAs	MW [kDa]	calc. pI	Score Sequest HT: Sequest HT	Gene Symbol	Abundance Ratio: (BrLen) / (DMSO)	Abundance Ratio: (CF3Len) / (DMSO)	Abundance Ratio: (CF3OLen) / (DMSO)	Abundance Ratio: (ClLen) / (DMSO)	Abundance Ratio: (FLen) / (DMSO)	Abundance Ratio: (Len) / (DMSO)	Abundance Ratio: (Pom) / (DMSO)	Abundance Ratio: (Tha) / (DMSO)	Abundance Ratio (log2): (BrLen) / (DMSO)	Abundance Ratio (log2): (CF3Len) / (DMSO)	Abundance Ratio (log2): (CF3OLen) / (DMSO)	Abundance Ratio (log2): (ClLen) / (DMSO)	Abundance Ratio (log2): (FLen) / (DMSO)	Abundance Ratio (log2): (Len) / (DMSO)	Abundance Ratio (log2): (Pom) / (DMSO)	Abundance Ratio (log2): (Tha) / (DMSO)	Abundance Ratio P-Value: (BrLen) / (DMSO)	Abundance Ratio P-Value: (CF3Len) / (DMSO)	Abundance Ratio P-Value: (CF3OLen) / (DMSO)	Abundance Ratio P-Value: (ClLen) / (DMSO)	Abundance Ratio P-Value: (FLen) / (DMSO)	Abundance Ratio P-Value: (Len) / (DMSO)	Abundance Ratio P-Value: (Pom) / (DMSO)	Abundance Ratio P-Value: (Tha) / (DMSO)	Abundance Ratio Adj. P-Value: (BrLen) / (DMSO)	Abundance Ratio Adj. P-Value: (CF3Len) / (DMSO)	Abundance Ratio Adj. P-Value: (CF3OLen) / (DMSO)	Abundance Ratio Adj. P-Value: (ClLen) / (DMSO)	Abundance Ratio Adj. P-Value: (FLen) / (DMSO)	Abundance Ratio Adj. P-Value: (Len) / (DMSO)	Abundance Ratio Adj. P-Value: (Pom) / (DMSO)	Abundance Ratio Adj. P-Value: (Tha) / (DMSO)	Abundances (Grouped): BrLen	Abundances (Grouped): CF3Len	Abundances (Grouped): CF3OLen	Abundances (Grouped): ClLen	Abundances (Grouped): DMSO	Abundances (Grouped): FLen
High	Q8N5C7	tRNA-uridine aminocarboxypropyltransferase 1 OS=Homo sapiens OX=9606 GN=DTWD1 PE=1 SV=1	21	5	7	5	304	35.2	8.38	24.94	DTWD1	0.935	0.936	0.952	0.938	0.89	0.869	0.28	0.753	-0.1	-0.1	-0.07	-0.09	-0.17	-0.2	-1.83	-0.41	0.911133	0.917148	0.982751	0.930956	0.451031	0.261106	1.87717e-08	0.00692824	1	1	1	1	1	1	1.77239e-05	1	111.4	111.5	113.4	111.8	119.1	106
High	Q9UKT9	Zinc finger protein Aiolos OS=Homo sapiens OX=9606 GN=IKZF3 PE=1 SV=2	42	18	49	14	509	58	6.55	172.83	IKZF3	0.871	0.939	0.92	0.704	0.441	0.544	0.333	0.83	-0.2	-0.09	-0.12	-0.51	-1.18	-0.88	-1.59	-0.27	0.0307783	0.585003	0.293686	3.27531e-05	1.21388e-08	3.0584e-07	2.98743e-09	0.00443459	1	1	1	0.0566957	3.38181e-05	0.000813816	5.71933e-06	1	119.2	128.4	125.8	96.3	136.8	60.3
High	Q15916	Zinc finger and BTB domain-containing protein 6 OS=Homo sapiens OX=9606 GN=ZBTB6 PE=1 SV=1	4	1	1	1	424	48.2	6.76	4.45	ZBTB6	0.683	0.711	1.65	0.819	0.872	0.902	0.357	0.678	-0.55	-0.49	0.72	-0.29	-0.2	-0.15	-1.49	-0.56	0.932978	0.962087	0.785209	0.99862	0.999908	0.999989	0.122437	0.925361	1	1	1	1	1	1	1	1	80.2	83.5	193.5	96.1	117.3	102.3
High	P49321-2	Isoform 2 of Nuclear autoantigenic sperm protein OS=Homo sapiens OX=9606 GN=NASP	82	28	317	1	449	48.8	4.4	1101.87	NASP	0.585	0.704	1.019	0.834	0.721	0.853	0.378	0.558	-0.77	-0.51	0.03	-0.26	-0.47	-0.23	-1.4	-0.84	0.813328	0.975006	1	0.999666	0.983478	0.999877	0.235268	0.746766	1	1	1	1	1	1	1	1	79.2	95.2	137.8	112.8	135.3	97.6
High	P51157	Ras-related protein Rab-28 OS=Homo sapiens OX=9606 GN=RAB28 PE=1 SV=2	13	3	5	3	221	24.8	5.97	15.17	RAB28	0.382	0.728	0.945	0.386	0.381	0.483	0.426	0.694	-1.39	-0.46	-0.08	-1.37	-1.39	-1.05	-1.23	-0.53	1.03354e-08	0.000240252	0.817818	1.12629e-08	1.01204e-08	2.15687e-07	3.45387e-08	7.72396e-05	0.00012672	1	1	0.000163608	3.38181e-05	0.000813816	2.86975e-05	0.80221	63.3	120.8	156.8	64	165.9	63.1
High	Q13422	DNA-binding protein Ikaros OS=Homo sapiens OX=9606 GN=IKZF1 PE=1 SV=1	36	17	37	13	519	57.5	6.58	109.64	IKZF1	0.866	1.035	0.982	0.77	0.527	0.615	0.434	0.952	-0.21	0.05	-0.03	-0.38	-0.92	-0.7	-1.2	-0.07	0.00819406	0.919455	0.997696	9.10615e-05	2.65323e-08	5.11527e-07	4.58043e-09	0.666274	1	1	1	0.0822404	3.76267e-05	0.000813816	5.90348e-06	1	108.6	129.7	123.1	96.5	125.4	66.1
High	Q58FF8	Putative heat shock protein HSP 90-beta 2 OS=Homo sapiens OX=9606 GN=HSP90AB2P PE=1 SV=2	30	17	362	2	381	44.3	4.84	957.62	HSP90AB2P	0.991	0.979	1.465	1.39	0.998	1.412	0.451	1.105	-0.01	-0.03	0.55	0.47	0	0.5	-1.15	0.14	1	1	0.97754	0.990683	1	0.987513	0.539719	0.999998	1	1	1	1	1	1	1	1	91.1	90	134.6	127.7	91.9	91.8
High	Q96JP5	E3 ubiquitin-protein ligase ZFP91 OS=Homo sapiens OX=9606 GN=ZFP91 PE=1 SV=1	25	11	24	11	570	63.4	7.36	97.91	ZFP91	1.062	1.04	1.035	1.051	0.928	0.944	0.471	0.848	0.09	0.06	0.05	0.07	-0.11	-0.08	-1.08	-0.24	0.86507	0.985209	0.992598	0.940955	0.702139	0.883119	5.61067e-07	0.0527839	1	1	1	1	1	1	0.000291362	1	114	111.7	111.2	112.9	107.4	99.7
High	Q6ZT77	Putative zinc finger protein 826 OS=Homo sapiens OX=9606 GN=ZNF826P PE=5 SV=2	21	3	8	1	177	20.6	10.13	14.97	ZNF826P	0.856	0.91	1.694	1.085	1.049	1.206	0.485	0.555	-0.22	-0.14	0.76	0.12	0.07	0.27	-1.04	-0.85	0.999454	0.999987	0.633396	0.999996	1	0.99801	0.300931	0.51413	1	1	1	1	1	1	1	1	87.1	92.7	172.4	110.4	101.8	106.8
Medium	Q96DB2	Histone deacetylase 11 OS=Homo sapiens OX=9606 GN=HDAC11 PE=1 SV=1	5	2	2	1	347	39.2	7.65	4.62	HDAC11	0.769	0.856	1.714	1.019	0.969	1.144	0.53	0.599	-0.38	-0.22	0.78	0.03	-0.05	0.19	-0.92	-0.74	0.933	0.996882	0.341969	1	1	0.998853	0.19626	0.392069	1	1	1	1	1	1	1	1	80.5	89.6	179.4	106.6	104.7	101.4
Medium	Q15049	Membrane protein MLC1 OS=Homo sapiens OX=9606 GN=MLC1 PE=1 SV=5	4	1	2	1	377	41.1	7.49	5.58	MLC1	0.823	0.85	1.609	1.08	1.022	1.227	0.565	0.608	-0.28	-0.23	0.69	0.11	0.03	0.29	-0.82	-0.72	0.985021	0.995183	0.444865	0.999976	1	0.980085	0.263713	0.398562	1	1	1	1	1	1	1	1	84.3	87.1	164.8	110.6	102.4	104.7
Medium	O00555	Voltage-dependent P/Q-type calcium channel subunit alpha-1A OS=Homo sapiens OX=9606 GN=CACNA1A PE=1 SV=3	1	1	2	1	2506	282.4	8.84	2.09	CACNA1A	0.875	0.799	1.24	0.954	0.991	1.114	0.625	0.621	-0.19	-0.32	0.31	-0.07	-0.01	0.16	-0.68	-0.69	0.99379	0.895049	0.912694	0.999997	1	0.998488	0.232348	0.222162	1	1	1	1	1	1	1	1	95.8	87.5	135.8	104.4	109.5	108.5
High	P31152	Mitogen-activated protein kinase 4 OS=Homo sapiens OX=9606 GN=MAPK4 PE=1 SV=2	4	2	4	1	587	65.9	5.45	3.01	MAPK4	0.691	0.705	0.952	0.883	1.037	1.095	0.628	0.591	-0.53	-0.51	-0.07	-0.18	0.05	0.13	-0.67	-0.76	0.265945	0.316441	0.999979	0.986313	0.999998	0.998257	0.106332	0.0584186	1	1	1	1	1	1	1	1	82	83.6	113	104.8	118.7	123.2
Low	O15050	TPR and ankyrin repeat-containing protein 1 OS=Homo sapiens OX=9606 GN=TRANK1 PE=2 SV=4	0	1	1	1	2925	336	6.76	0	TRANK1	0.928	0.765	1.11	0.939	0.868	1.027	0.633	0.99	-0.11	-0.39	0.15	-0.09	-0.2	0.04	-0.66	-0.01	0.999878	0.771758	0.998653	0.999967	0.990401	1	0.241211	1	1	1	1	1	1	1	1	1	101.1	83.4	120.9	102.3	108.9	94.6
High	Q96DB9	FXYD domain-containing ion transport regulator 5 OS=Homo sapiens OX=9606 GN=FXYD5 PE=1 SV=2	11	1	1	1	178	19.5	5.85	6.07	FXYD5	0.973	0.824	1.056	0.906	1.038	0.936	0.635	0.912	-0.04	-0.28	0.08	-0.14	0.05	-0.09	-0.65	-0.13	0.999991	0.45104	0.998686	0.952011	0.999913	0.995482	0.0091342	0.96621	1	1	1	1	1	1	0.784032	1	105.7	89.5	114.8	98.5	108.7	112.8
High	Q5TEC6	Histone HIST2H3PS2 OS=Homo sapiens OX=9606 GN=H3-2 PE=1 SV=1	40	8	137	2	136	15.4	11.27	288.86	H3-7	0.759	0.687	1.221	0.843	0.93	0.924	0.642	0.682	-0.4	-0.54	0.29	-0.25	-0.1	-0.11	-0.64	-0.55	0.31565	0.0945405	0.655545	0.792086	0.997984	0.996492	0.0402437	0.0861739	1	1	1	1	1	1	1	1	88.9	80.4	142.9	98.7	117.1	108.9
Low	Q2WGJ9	Fer-1-like protein 6 OS=Homo sapiens OX=9606 GN=FER1L6 PE=2 SV=2	1	1	1	1	1857	209.2	6.38	2.43	FER1L6	0.933	0.831	1.713	1.027	1.088	1.29	0.643	0.614	-0.1	-0.27	0.78	0.04	0.12	0.37	-0.64	-0.7	0.99999	0.989721	0.328558	1	0.999959	0.938965	0.536443	0.432052	1	1	1	1	1	1	1	1	91.9	81.9	168.7	101.2	98.5	107.1
Medium	Q6NSJ0	Myogenesis-regulating glycosidase OS=Homo sapiens OX=9606 GN=MYORG PE=1 SV=2	1	1	1	1	714	81	8.4	2.1	MYORG	0.915	0.697	0.792	0.84	1.008	0.862	0.663	0.8	-0.13	-0.52	-0.34	-0.25	0.01	-0.21	-0.59	-0.32	0.999715	0.532375	0.892049	0.975075	1	0.990504	0.389619	0.911106	1	1	1	1	1	1	1	1	108.7	82.8	94.1	99.8	118.8	119.8
High	Q12860	Contactin-1 OS=Homo sapiens OX=9606 GN=CNTN1 PE=1 SV=1	7	4	4	4	1018	113.2	5.9	15.54	CNTN1	0.86	0.873	1.365	1.011	0.977	1.008	0.666	0.821	-0.22	-0.2	0.45	0.02	-0.03	0.01	-0.59	-0.29	0.974886	0.986852	0.534912	1	1	1	0.262397	0.902336	1	1	1	1	1	1	1	1	90.1	91.6	143.2	106	104.9	102.5
Medium	Q13936	Voltage-dependent L-type calcium channel subunit alpha-1C OS=Homo sapiens OX=9606 GN=CACNA1C PE=1 SV=4	0	2	2	1	2221	248.8	6.76	2.12	CACNA1C	0.937	0.893	0.911	0.858	1.009	0.897	0.678	1.12	-0.09	-0.16	-0.14	-0.22	0.01	-0.16	-0.56	0.16	0.998511	0.956443	0.984747	0.825036	1	0.964807	0.057783	0.956015	1	1	1	1	1	1	1	1	101.6	96.8	98.7	93	108.4	109.4
High	Q9NRD0	F-box only protein 8 OS=Homo sapiens OX=9606 GN=FBXO8 PE=2 SV=1	5	1	1	1	319	37	7.71	4.5	FBXO8	0.936	0.983	1.068	1.033	1.035	1.025	0.682	1.039	-0.1	-0.02	0.09	0.05	0.05	0.04	-0.55	0.05	0.994261	1	0.994806	0.999963	0.999944	0.999996	0.0230133	0.999888	1	1	1	1	1	1	0.966925	1	95.7	100.6	109.2	105.7	102.3	105.9
High	Q96PB1	N-acetylneuraminate 9-O-acetyltransferase OS=Homo sapiens OX=9606 GN=CASD1 PE=1 SV=1	2	1	1	1	797	91.6	8.82	3.56	CASD1	0.83	0.934	1.095	0.986	0.895	0.955	0.684	0.815	-0.27	-0.1	0.13	-0.02	-0.16	-0.07	-0.55	-0.3	0.492123	0.994307	0.96902	1	0.913539	0.999617	0.0275232	0.393489	1	1	1	1	1	1	1	1	91.1	102.6	120.3	108.3	109.9	98.3
Medium	Q9NQS3-3	Isoform 3 of Nectin-3 OS=Homo sapiens OX=9606 GN=NECTIN3	2	1	1	1	487	54.3	7.93	0	NECTIN3	0.898	0.859	0.939	0.939	0.943	0.95	0.685	0.84	-0.16	-0.22	-0.09	-0.09	-0.09	-0.07	-0.55	-0.25	0.988466	0.925169	0.999697	0.999675	0.999803	0.999936	0.158899	0.862824	1	1	1	1	1	1	1	1	100.3	96	105	104.9	111.8	105.3
Low	Q96KR7	Phosphatase and actin regulator 3 OS=Homo sapiens OX=9606 GN=PHACTR3 PE=1 SV=1	3	1	2	1	559	62.5	9.23	2.78	PHACTR3	0.877	0.794	1.226	0.948	1.031	1.2	0.685	0.697	-0.19	-0.33	0.29	-0.08	0.04	0.26	-0.54	-0.52	0.994576	0.88163	0.933499	0.999992	1	0.961825	0.446324	0.49531	1	1	1	1	1	1	1	1	93.3	84.5	130.4	100.9	106.4	109.7
High	Q6QNY1	Biogenesis of lysosome-related organelles complex 1 subunit 2 OS=Homo sapiens OX=9606 GN=BLOC1S2 PE=1 SV=1	21	1	1	1	142	16	4.86	5.42	BLOC1S2	0.726	0.648	0.802	0.839	1.037	0.869	0.689	0.887	-0.46	-0.63	-0.32	-0.25	0.05	-0.2	-0.54	-0.17	0.726863	0.41387	0.941867	0.983129	1	0.995796	0.578254	0.998534	1	1	1	1	1	1	1	1	87.2	77.8	96.3	100.7	120	124.5
High	Q14114-2	Isoform 2 of Low-density lipoprotein receptor-related protein 8 OS=Homo sapiens OX=9606 GN=LRP8	9	5	5	1	700	77.8	5.01	18.51	LRP8	0.971	0.849	1.049	0.941	0.925	0.891	0.698	0.846	-0.04	-0.24	0.07	-0.09	-0.11	-0.17	-0.52	-0.24	0.99997	0.529284	0.998934	0.994766	0.97756	0.842079	0.0214712	0.506809	1	1	1	1	1	1	0.966925	1	106.9	93.5	115.6	103.6	110.1	101.9
High	Q96C03	Mitochondrial dynamics protein MID49 OS=Homo sapiens OX=9606 GN=MIEF2 PE=1 SV=1	7	3	5	2	454	49.2	5.12	11.7	MIEF2	0.954	0.916	1.097	1.066	1.029	0.983	0.705	0.891	-0.07	-0.13	0.13	0.09	0.04	-0.02	-0.5	-0.17	0.999979	0.997915	0.997115	0.999779	1	1	0.269701	0.988177	1	1	1	1	1	1	1	1	99.4	95.4	114.3	111.1	104.2	107.2
High	Q3ZAQ7	Vacuolar ATPase assembly integral membrane protein VMA21 OS=Homo sapiens OX=9606 GN=VMA21 PE=1 SV=1	12	1	1	1	101	11.3	7.24	3.55	VMA21	1.024	1.056	1.681	1.203	1.098	1.169	0.709	0.885	0.03	0.08	0.75	0.27	0.13	0.22	-0.5	-0.18	1	0.999961	0.0664607	0.897945	0.998014	0.955063	0.344591	0.988927	1	1	1	1	1	1	1	1	93.8	96.7	154	110.2	91.6	100.6
High	Q9P2M4	TBC1 domain family member 14 OS=Homo sapiens OX=9606 GN=TBC1D14 PE=1 SV=3	3	1	2	1	693	78.1	7.01	9.82	TBC1D14	0.913	0.919	1.462	1.028	1.024	1.111	0.709	0.787	-0.13	-0.12	0.55	0.04	0.03	0.15	-0.5	-0.35	0.999677	0.999818	0.490916	1	1	0.999094	0.598402	0.886665	1	1	1	1	1	1	1	1	91.8	92.4	146.9	103.4	100.5	103
High	P06454-2	Isoform 2 of Prothymosin alpha OS=Homo sapiens OX=9606 GN=PTMA	77	8	87	8	110	12.1	3.79	361.55	PTMA	1.306	1.037	1.229	0.836	0.783	0.677	0.715	0.733	0.38	0.05	0.3	-0.26	-0.35	-0.56	-0.48	-0.45	0.265751	0.999973	0.530776	0.675849	0.349447	0.0506124	0.10685	0.149552	1	1	1	1	1	1	1	1	141.3	112.3	133	90.5	108.2	84.8
High	Q9H116	GDNF-inducible zinc finger protein 1 OS=Homo sapiens OX=9606 GN=GZF1 PE=1 SV=1	15	10	11	8	711	80.4	7.87	40.29	GZF1	0.913	0.992	0.99	1.028	0.83	0.9	0.715	0.874	-0.13	-0.01	-0.01	0.04	-0.27	-0.15	-0.48	-0.19	0.24616	0.999999	0.999993	0.992448	0.00563163	0.137754	6.32402e-05	0.0414385	1	1	1	1	1	1	0.0257574	1	99.7	108.3	108.1	112.2	109.2	90.7
High	Q9HBU6	Ethanolamine kinase 1 OS=Homo sapiens OX=9606 GN=ETNK1 PE=1 SV=1	3	2	2	1	452	50.9	6.54	5.16	ETNK1	0.894	0.951	1.076	0.984	1.006	0.959	0.719	0.809	-0.16	-0.07	0.11	-0.02	0.01	-0.06	-0.48	-0.3	0.864934	0.998618	0.98466	1	1	0.999646	0.0373916	0.276649	1	1	1	1	1	1	1	1	95.8	101.9	115.3	105.4	107.2	107.9
High	Q96CF2	Charged multivesicular body protein 4c OS=Homo sapiens OX=9606 GN=CHMP4C PE=1 SV=1	9	2	6	1	233	26.4	6.07	18.89	CHMP4C	0.847	0.81	1.009	0.877	1	0.971	0.723	0.945	-0.24	-0.3	0.01	-0.19	0	-0.04	-0.47	-0.08	0.496624	0.251977	1	0.730784	1	0.999964	0.0348883	0.996339	1	1	1	1	1	1	1	1	93.2	89.1	111	96.5	110	110
High	Q15723-1	Isoform 1 of ETS-related transcription factor Elf-2 OS=Homo sapiens OX=9606 GN=ELF2	8	3	3	2	581	62.7	6.7	12.01	ELF2	0.986	0.87	0.989	0.886	0.882	0.841	0.723	0.826	-0.02	-0.2	-0.02	-0.18	-0.18	-0.25	-0.47	-0.28	1	0.952038	1	0.977435	0.972328	0.868284	0.283825	0.8054	1	1	1	1	1	1	1	1	110.9	97.8	111.2	99.6	112.5	99.2
Low	Q96LB3	Intraflagellar transport protein 74 homolog OS=Homo sapiens OX=9606 GN=IFT74 PE=1 SV=1	1	1	1	1	600	69.2	6	1.9	IFT74	0.878	0.605	0.803	0.733	0.891	0.787	0.725	0.858	-0.19	-0.73	-0.32	-0.45	-0.17	-0.34	-0.46	-0.22	0.413687	0.000167713	0.0526562	0.00628602	0.542233	0.0324465	0.00497541	0.254757	1	1	1	1	1	1	0.657158	1	108.5	74.7	99.3	90.6	123.6	110.1
High	Q86U90	YrdC domain-containing protein, mitochondrial OS=Homo sapiens OX=9606 GN=YRDC PE=1 SV=1	5	1	1	1	279	29.3	8.57	2.06	YRDC	1.618	0.402	2.718	1.079	2.011	0.461	0.728	1.246	0.69	-1.32	1.44	0.11	1.01	-1.12	-0.46	0.32	0.99733	0.897712	0.848672	1	0.973405	0.953561	0.999859	0.999991	1	1	1	1	1	1	1	1	129.3	32.1	217.2	86.2	79.9	160.7
High	Q96K80	Zinc finger CCCH domain-containing protein 10 OS=Homo sapiens OX=9606 GN=ZC3H10 PE=1 SV=1	7	3	5	3	434	46	7.64	4.71	ZC3H10	0.99	0.923	1.468	1.056	1.059	1.19	0.729	0.796	-0.01	-0.12	0.55	0.08	0.08	0.25	-0.46	-0.33	1	0.999623	0.318908	0.999977	0.999967	0.947821	0.522353	0.82442	1	1	1	1	1	1	1	1	96.7	90.2	143.4	103.2	97.7	103.5
Low	Q16363	Laminin subunit alpha-4 OS=Homo sapiens OX=9606 GN=LAMA4 PE=1 SV=4	1	1	1	1	1823	202.4	6.28	2.85	LAMA4	1.071	0.818	0.954	1.145	1.086	1.076	0.732	0.592	0.1	-0.29	-0.07	0.19	0.12	0.11	-0.45	-0.76	0.999992	0.984364	1	0.998774	0.999966	0.999987	0.853892	0.365374	1	1	1	1	1	1	1	1	113.7	86.9	101.4	121.6	106.2	115.4
High	P07477	Trypsin-1 OS=Homo sapiens OX=9606 GN=PRSS1 PE=1 SV=1	11	2	4	2	247	26.5	6.51	3.01	PRSS1	0.961	0.929	1.406	1.101	1.027	0.927	0.735	0.836	-0.06	-0.11	0.49	0.14	0.04	-0.11	-0.44	-0.26	0.999991	0.999064	0.240273	0.994566	1	0.998916	0.331939	0.847823	1	1	1	1	1	1	1	1	97	93.7	141.8	111	100.9	103.6
High	Q9NRM2	Zinc finger protein 277 OS=Homo sapiens OX=9606 GN=ZNF277 PE=1 SV=2	8	2	3	2	450	52.8	5.34	7.8	ZNF277	1.077	0.852	1.38	1.078	1.065	1.046	0.741	0.599	0.11	-0.23	0.46	0.11	0.09	0.06	-0.43	-0.74	0.999959	0.991221	0.732106	0.999956	0.999988	0.999999	0.791536	0.260292	1	1	1	1	1	1	1	1	109.7	86.8	140.5	109.8	101.8	108.4
High	Q96AT1	Uncharacterized protein KIAA1143 OS=Homo sapiens OX=9606 GN=KIAA1143 PE=1 SV=2	7	1	1	1	154	17.5	6.11	3.25	KIAA1143	2.198	1.079	1.772	0.859	0.817	0.748	0.742	0.73	1.14	0.11	0.83	-0.22	-0.29	-0.42	-0.43	-0.45	0.200909	0.999997	0.512754	0.999431	0.995944	0.964282	0.958204	0.94581	1	1	1	1	1	1	1	1	198.9	97.7	160.3	77.8	90.5	73.9
High	O75347	Tubulin-specific chaperone A OS=Homo sapiens OX=9606 GN=TBCA PE=1 SV=3	44	6	11	6	108	12.8	5.29	33.01	TBCA	1.186	0.765	1.092	0.934	0.851	0.98	0.744	1.016	0.25	-0.39	0.13	-0.1	-0.23	-0.03	-0.43	0.02	0.949559	0.680437	0.999195	0.999862	0.96208	1	0.581574	1	1	1	1	1	1	1	1	1	124.6	80.4	114.7	98.1	105.1	89.4
Low	O43301	Heat shock 70 kDa protein 12A OS=Homo sapiens OX=9606 GN=HSPA12A PE=1 SV=2	2	1	1	1	675	74.9	6.77	0	HSPA12A	0.891	0.88	1.481	0.927	0.965	0.998	0.747	0.707	-0.17	-0.18	0.57	-0.11	-0.05	0	-0.42	-0.5	0.994388	0.989402	0.269921	0.999682	0.999999	1	0.577406	0.393763	1	1	1	1	1	1	1	1	93.3	92.2	155.1	97	104.7	101
Medium	Q8N2A8	Mitochondrial cardiolipin hydrolase OS=Homo sapiens OX=9606 GN=PLD6 PE=1 SV=1	4	1	1	1	252	28.3	9.35	2.26	PLD6	0.948	0.754	1.352	1.066	0.957	0.92	0.752	0.839	-0.08	-0.41	0.43	0.09	-0.06	-0.12	-0.41	-0.25	0.999984	0.669656	0.601279	0.999937	0.999997	0.999571	0.659005	0.953198	1	1	1	1	1	1	1	1	99.3	79.1	141.7	111.7	104.8	100.3
High	Q9NYF3	Protein FAM53C OS=Homo sapiens OX=9606 GN=FAM53C PE=1 SV=1	3	1	2	1	392	43.1	8.65	4.59	FAM53C	0.72	1.015	0.873	0.853	0.788	0.84	0.754	0.775	-0.47	0.02	-0.2	-0.23	-0.34	-0.25	-0.41	-0.37	0.220443	1	0.941954	0.880185	0.539624	0.826502	0.358581	0.469135	1	1	1	1	1	1	1	1	85.1	120	103.1	100.8	118.1	93.1
High	P56211	cAMP-regulated phosphoprotein 19 OS=Homo sapiens OX=9606 GN=ARPP19 PE=1 SV=2	15	1	1	1	112	12.3	9.09	3.95	ARPP19	1.219	1.354	2.069	1.421	1.037	1.323	0.756	0.993	0.29	0.44	1.05	0.51	0.05	0.4	-0.4	-0.01	0.582366	0.172409	0.000882186	0.0905563	0.999977	0.233183	0.231631	1	1	1	1	1	1	1	1	1	98.2	109.1	166.7	114.4	80.6	83.5
High	Q99717	Mothers against decapentaplegic homolog 5 OS=Homo sapiens OX=9606 GN=SMAD5 PE=1 SV=1	10	5	12	1	465	52.2	7.71	32.02	SMAD5	0.856	0.849	1.036	1.005	0.954	0.964	0.756	0.784	-0.23	-0.24	0.05	0.01	-0.07	-0.05	-0.4	-0.35	0.836544	0.80607	0.999987	1	0.999896	0.999984	0.278429	0.414555	1	1	1	1	1	1	1	1	93.8	93.2	113.7	110.2	109.7	104.7
Medium	Q9H819	DnaJ homolog subfamily C member 18 OS=Homo sapiens OX=9606 GN=DNAJC18 PE=2 SV=1	3	1	1	1	358	41.5	7.37	2.45	DNAJC18	1.112	0.978	1.136	1.046	1.092	1.028	0.757	0.842	0.15	-0.03	0.18	0.07	0.13	0.04	-0.4	-0.25	0.961757	0.999999	0.906264	0.999853	0.986609	0.999997	0.217979	0.703855	1	1	1	1	1	1	1	1	111.3	97.9	113.7	104.7	100.1	109.3
High	P84101	Small EDRK-rich factor 2 OS=Homo sapiens OX=9606 GN=SERF2 PE=1 SV=1	15	1	1	1	59	6.9	10.45	2.38	SERF2	1.074	0.919	1.339	1.121	1.012	1.104	0.757	0.86	0.1	-0.12	0.42	0.16	0.02	0.14	-0.4	-0.22	0.99611	0.988829	0.174055	0.941658	1	0.972402	0.209662	0.802646	1	1	1	1	1	1	1	1	105.2	90	131.2	109.8	98	99.2
High	Q5TGY1	Transmembrane and coiled-coil domain-containing protein 4 OS=Homo sapiens OX=9606 GN=TMCO4 PE=1 SV=1	7	4	6	4	634	67.9	5.85	18.49	TMCO4	0.918	0.898	0.915	0.896	0.952	0.918	0.762	0.764	-0.12	-0.16	-0.13	-0.16	-0.07	-0.12	-0.39	-0.39	0.973001	0.915579	0.968236	0.906276	0.999251	0.97318	0.133768	0.138264	1	1	1	1	1	1	1	1	102.9	100.8	102.7	100.5	112.2	106.8
Medium	Q15544	Transcription initiation factor TFIID subunit 11 OS=Homo sapiens OX=9606 GN=TAF11 PE=1 SV=1	4	1	1	1	211	23.3	4.88	2.57	TAF11	0.987	0.85	1.021	0.942	1.167	0.922	0.763	0.931	-0.02	-0.23	0.03	-0.09	0.22	-0.12	-0.39	-0.1	1	0.492528	0.999998	0.994277	0.550088	0.96351	0.0817838	0.981531	1	1	1	1	1	1	1	1	103.5	89.1	107	98.8	104.9	122.4
High	Q8N3C7	CAP-Gly domain-containing linker protein 4 OS=Homo sapiens OX=9606 GN=CLIP4 PE=1 SV=1	1	2	14	2	705	76.3	8.7	17.02	CLIP4	0.929	0.908	1.08	0.997	1.029	0.992	0.764	0.879	-0.11	-0.14	0.11	0	0.04	-0.01	-0.39	-0.19	0.928632	0.776985	0.912237	1	0.999826	1	0.0235556	0.492135	1	1	1	1	1	1	0.980553	1	97.5	95.3	113.3	104.6	104.9	107.9
High	Q8TAP8	Protein phosphatase 1 regulatory subunit 35 OS=Homo sapiens OX=9606 GN=PPP1R35 PE=1 SV=1	7	1	1	1	253	27.9	8.68	4.34	PPP1R35	0.887	0.851	0.879	0.885	1.02	0.96	0.764	0.8	-0.17	-0.23	-0.19	-0.18	0.03	-0.06	-0.39	-0.32	0.950764	0.815518	0.931996	0.947852	1	0.999959	0.317953	0.514776	1	1	1	1	1	1	1	1	99.2	95.2	98.4	99	111.9	114.1
High	O95429	BAG family molecular chaperone regulator 4 OS=Homo sapiens OX=9606 GN=BAG4 PE=1 SV=1	5	2	2	1	457	49.6	5.12	5.15	BAG4	1.712	1.025	1.264	0.951	1.004	0.657	0.765	0.702	0.78	0.04	0.34	-0.07	0.01	-0.61	-0.39	-0.51	0.0714964	1	0.781807	0.999984	1	0.209643	0.660168	0.36748	1	1	1	1	1	1	1	1	169.7	101.6	125.3	94.2	99.1	99.5
High	Q15418	Ribosomal protein S6 kinase alpha-1 OS=Homo sapiens OX=9606 GN=RPS6KA1 PE=1 SV=2	25	18	42	1	735	82.7	7.83	132.79	RPS6KA1	0.935	0.76	0.815	0.789	0.894	0.812	0.768	0.768	-0.1	-0.4	-0.3	-0.34	-0.16	-0.3	-0.38	-0.38	0.997421	0.224565	0.514178	0.356662	0.948172	0.492907	0.255467	0.256635	1	1	1	1	1	1	1	1	111.6	90.8	97.3	94.1	119.4	106.7
High	O60858	E3 ubiquitin-protein ligase TRIM13 OS=Homo sapiens OX=9606 GN=TRIM13 PE=1 SV=2	3	1	1	1	407	47	6.01	3.84	TRIM13	0.855	0.934	1.059	0.995	1.027	1.056	0.77	0.843	-0.23	-0.1	0.08	-0.01	0.04	0.08	-0.38	-0.25	0.877321	0.999007	0.999729	1	0.999999	0.999794	0.412152	0.821057	1	1	1	1	1	1	1	1	90.2	98.4	111.6	104.9	105.4	108.2
High	Q07283	Trichohyalin OS=Homo sapiens OX=9606 GN=TCHH PE=1 SV=2	1	2	4	1	1943	253.8	5.78	7.62	TCHH	1.255	0.803	0.979	0.829	1.134	0.973	0.771	1.175	0.33	-0.32	-0.03	-0.27	0.18	-0.04	-0.37	0.23	0.851354	0.871559	1	0.936672	0.993708	1	0.755482	0.971741	1	1	1	1	1	1	1	1	126.7	81	98.8	83.6	100.9	114.4
High	Q13541	Eukaryotic translation initiation factor 4E-binding protein 1 OS=Homo sapiens OX=9606 GN=EIF4EBP1 PE=1 SV=3	38	3	3	3	118	12.6	5.48	6.73	EIF4EBP1	1.492	0.9	1.555	0.969	0.896	0.922	0.772	0.817	0.58	-0.15	0.64	-0.04	-0.16	-0.12	-0.37	-0.29	0.284353	0.997405	0.201522	1	0.99672	0.999572	0.729619	0.895204	1	1	1	1	1	1	1	1	144.1	86.8	150.1	93.6	96.5	86.5
Medium	Q502W6	von Willebrand factor A domain-containing protein 3B OS=Homo sapiens OX=9606 GN=VWA3B PE=1 SV=3	1	1	2	1	1294	145.7	7.33	0	VWA3B	0.727	0.628	0.625	0.899	0.913	0.982	0.773	0.374	-0.46	-0.67	-0.68	-0.15	-0.13	-0.03	-0.37	-1.42	0.955272	0.765248	0.755651	0.99997	0.999991	1	0.986225	0.0971658	1	1	1	1	1	1	1	1	94.6	81.7	81.2	116.9	130	118.8
High	Q86SE9	Polycomb group RING finger protein 5 OS=Homo sapiens OX=9606 GN=PCGF5 PE=1 SV=1	12	2	2	2	256	29.7	6.52	9.23	PCGF5	0.919	0.834	0.949	0.905	0.942	0.976	0.773	0.944	-0.12	-0.26	-0.08	-0.14	-0.09	-0.03	-0.37	-0.08	0.629389	0.0416604	0.943889	0.453276	0.895012	0.999566	0.00460598	0.910469	1	1	1	1	1	1	0.650853	1	100.4	91.1	103.6	98.8	109.2	102.9
High	Q8WYA0	Intraflagellar transport protein 81 homolog OS=Homo sapiens OX=9606 GN=IFT81 PE=1 SV=1	2	2	3	1	676	79.7	8.82	4.32	IFT81	0.859	1.005	0.861	0.96	1.013	0.822	0.777	0.793	-0.22	0.01	-0.22	-0.06	0.02	-0.28	-0.36	-0.34	0.801726	1	0.812678	0.999937	1	0.567526	0.300771	0.38299	1	1	1	1	1	1	1	1	95.6	111.8	95.8	106.9	111.3	112.7
High	A4UGR9	Xin actin-binding repeat-containing protein 2 OS=Homo sapiens OX=9606 GN=XIRP2 PE=1 SV=2	1	3	4	2	3374	382.1	6.38	6.93	XIRP2	0.922	0.868	0.968	0.876	0.983	0.912	0.777	0.835	-0.12	-0.2	-0.05	-0.19	-0.02	-0.13	-0.36	-0.26	0.961926	0.632514	0.99992	0.698193	0.999999	0.92912	0.111772	0.380978	1	1	1	1	1	1	1	1	101.9	95.9	107.1	96.8	110.6	108.7
High	Q9H040	DNA-dependent metalloprotease SPRTN OS=Homo sapiens OX=9606 GN=SPRTN PE=1 SV=2	2	1	1	1	489	55.1	8.15	3.12	SPRTN	0.853	0.864	1.009	0.953	0.882	0.889	0.782	0.929	-0.23	-0.21	0.01	-0.07	-0.18	-0.17	-0.36	-0.11	0.562131	0.649615	1	0.998988	0.78815	0.833031	0.153029	0.984075	1	1	1	1	1	1	1	1	94	95.3	111.3	105.1	110.3	97.3
Medium	P01106	Myc proto-oncogene protein OS=Homo sapiens OX=9606 GN=MYC PE=1 SV=1	3	1	2	1	439	48.8	5.49	6.13	MYC	0.943	0.948	0.965	0.94	0.83	0.907	0.785	0.82	-0.08	-0.08	-0.05	-0.09	-0.27	-0.14	-0.35	-0.29	0.946446	0.967501	0.997055	0.927548	0.0706137	0.604429	0.0159211	0.0498823	1	1	1	1	1	1	0.938772	1	104.3	104.9	106.7	103.9	110.6	91.8
High	Q3KRA6	UPF0538 protein C2orf76 OS=Homo sapiens OX=9606 GN=C2orf76 PE=1 SV=3	10	1	2	1	126	14.6	6.93	8.47	C2orf76	0.804	0.785	0.91	0.811	0.942	0.929	0.788	0.79	-0.32	-0.35	-0.14	-0.3	-0.09	-0.11	-0.34	-0.34	0.27474	0.191332	0.949788	0.315574	0.996346	0.9875	0.202317	0.21148	1	1	1	1	1	1	1	1	93.2	91.1	105.6	94.1	116	109.2
High	P47914	60S ribosomal protein L29 OS=Homo sapiens OX=9606 GN=RPL29 PE=1 SV=2	23	4	36	4	159	17.7	11.66	103.67	RPL29	1.02	1.077	1.083	1.031	0.821	0.788	0.788	0.713	0.03	0.11	0.12	0.04	-0.28	-0.34	-0.34	-0.49	1	0.998491	0.997485	0.999998	0.727574	0.533448	0.534983	0.19259	1	1	1	1	1	1	1	1	110.3	116.5	117.2	111.6	108.2	88.9
High	Q13642	Four and a half LIM domains protein 1 OS=Homo sapiens OX=9606 GN=FHL1 PE=1 SV=4	46	13	60	1	323	36.2	8.97	191.31	FHL1	0.981	0.867	0.997	0.876	0.774	0.88	0.791	1.034	-0.03	-0.21	0	-0.19	-0.37	-0.18	-0.34	0.05	1	0.994517	1	0.996733	0.87149	0.997406	0.912848	1	1	1	1	1	1	1	1	1	107.7	95.1	109.4	96.2	109.7	85
High	Q9BXP5	Serrate RNA effector molecule homolog OS=Homo sapiens OX=9606 GN=SRRT PE=1 SV=1	49	50	172	1	876	100.6	5.96	536.97	SRRT	1.099	0.824	0.865	0.93	0.983	1.054	0.792	1.33	0.14	-0.28	-0.21	-0.1	-0.03	0.08	-0.34	0.41	0.999978	0.99633	0.999488	0.999997	1	1	0.987986	0.962072	1	1	1	1	1	1	1	1	111.5	83.6	87.7	94.3	101.4	99.6
Low	Q8TE56	A disintegrin and metalloproteinase with thrombospondin motifs 17 OS=Homo sapiens OX=9606 GN=ADAMTS17 PE=2 SV=2	1	1	1	1	1095	121	8.06	0	ADAMTS17	0.662	0.763	0.912	0.928	0.728	0.907	0.793	0.603	-0.59	-0.39	-0.13	-0.11	-0.46	-0.14	-0.33	-0.73	0.105314	0.454143	0.995608	0.998915	0.291138	0.993537	0.622432	0.0366108	1	1	1	1	1	1	1	1	81.7	94.1	112.5	114.5	123.4	89.8
High	A5D8V6	Vacuolar protein sorting-associated protein 37C OS=Homo sapiens OX=9606 GN=VPS37C PE=1 SV=2	9	1	1	1	355	38.6	5.21	5.04	VPS37C	0.878	1.042	1.094	1.021	0.959	0.938	0.793	0.82	-0.19	0.06	0.13	0.03	-0.06	-0.09	-0.33	-0.29	0.994164	0.999999	0.999513	1	0.999999	0.999961	0.867771	0.934345	1	1	1	1	1	1	1	1	92.5	109.7	115.2	107.5	105.3	101
High	Q15370	Elongin-B OS=Homo sapiens OX=9606 GN=ELOB PE=1 SV=1	59	5	40	5	118	13.1	4.88	131.67	ELOB	0.979	0.864	0.993	0.855	0.964	0.932	0.794	0.951	-0.03	-0.21	-0.01	-0.23	-0.05	-0.1	-0.33	-0.07	0.999863	0.155753	1	0.116089	0.994623	0.826229	0.0136503	0.965481	1	1	1	1	1	1	0.923603	1	105.7	93.4	107.3	92.4	108	104.1
Low	P0C025	Nucleoside diphosphate-linked moiety X motif 17 OS=Homo sapiens OX=9606 GN=NUDT17 PE=1 SV=2	5	1	2	1	328	35.9	6.65	5.15	NUDT17	0.763	0.596	0.617	0.906	0.959	1.002	0.794	0.343	-0.39	-0.75	-0.7	-0.14	-0.06	0	-0.33	-1.54	0.981069	0.659106	0.723988	0.999983	1	1	0.992692	0.0608886	1	1	1	1	1	1	1	1	98.4	76.8	79.5	116.8	128.9	123.6
High	Q8IY95	Transmembrane protein 192 OS=Homo sapiens OX=9606 GN=TMEM192 PE=1 SV=1	17	4	15	4	271	30.9	7.99	44.94	TMEM192	1.019	0.952	1.097	1.038	1.043	1.022	0.796	0.885	0.03	-0.07	0.13	0.05	0.06	0.03	-0.33	-0.18	1	0.999854	0.989383	0.999983	0.999952	1	0.492576	0.947437	1	1	1	1	1	1	1	1	103.6	96.8	111.5	105.5	101.7	106.1
High	P55201-2	Isoform 2 of Peregrin OS=Homo sapiens OX=9606 GN=BRPF1	14	13	16	1	1220	138.1	7.74	44.12	BRPF1	0.758	0.971	0.999	0.73	0.822	0.866	0.796	0.764	-0.4	-0.04	0	-0.45	-0.28	-0.21	-0.33	-0.39	0.837708	1	1	0.7415	0.968752	0.995016	0.931968	0.856199	1	1	1	1	1	1	1	1	88.5	113.4	116.7	85.2	116.8	96
High	Q9H4A6	Golgi phosphoprotein 3 OS=Homo sapiens OX=9606 GN=GOLPH3 PE=1 SV=1	38	11	52	10	298	33.8	6.44	191.76	GOLPH3	0.961	0.941	1.013	1.013	1.003	1.013	0.798	0.875	-0.06	-0.09	0.02	0.02	0	0.02	-0.33	-0.19	0.999218	0.986487	1	1	1	1	0.11374	0.580903	1	1	1	1	1	1	1	1	100.4	98.3	105.8	105.8	104.4	104.8
High	O75069	Transmembrane and coiled-coil domains protein 2 OS=Homo sapiens OX=9606 GN=TMCC2 PE=1 SV=3	15	6	8	4	709	77.4	6.81	28.75	TMCC2	0.913	0.878	0.931	0.966	0.883	0.912	0.798	0.732	-0.13	-0.19	-0.1	-0.05	-0.18	-0.13	-0.33	-0.45	0.992013	0.940488	0.998349	0.999993	0.952211	0.991369	0.546908	0.220108	1	1	1	1	1	1	1	1	102.5	98.6	104.5	108.5	112.3	99.2
High	P05114	Non-histone chromosomal protein HMG-14 OS=Homo sapiens OX=9606 GN=HMGN1 PE=1 SV=3	56	8	31	8	100	10.7	9.6	116.3	HMGN1	1.076	1.003	1.18	0.974	0.909	0.827	0.798	0.885	0.11	0	0.24	-0.04	-0.14	-0.27	-0.33	-0.18	0.960335	1	0.34596	0.999952	0.861384	0.219173	0.108953	0.663557	1	1	1	1	1	1	1	1	111.9	104.4	122.7	101.3	104	94.6
High	Q53S33	BolA-like protein 3 OS=Homo sapiens OX=9606 GN=BOLA3 PE=1 SV=1	21	2	2	2	107	12.1	9.64	7.44	BOLA3	0.893	0.835	0.862	0.86	1.001	0.964	0.799	0.814	-0.16	-0.26	-0.21	-0.22	0	-0.05	-0.32	-0.3	0.668892	0.204844	0.386106	0.373509	1	0.999228	0.081021	0.120405	1	1	1	1	1	1	1	1	100.1	93.6	96.6	96.5	112.1	112.2
High	Q8IV56	Proline-rich protein 15 OS=Homo sapiens OX=9606 GN=PRR15 PE=1 SV=1	12	1	1	1	129	13.7	9.64	5.52	PRR15	1.288	0.932	1.283	0.946	0.833	0.915	0.801	0.834	0.37	-0.1	0.36	-0.08	-0.26	-0.13	-0.32	-0.26	0.250933	0.995522	0.264806	0.999068	0.587514	0.980122	0.377155	0.593144	1	1	1	1	1	1	1	1	131.2	95	130.7	96.4	101.9	84.9
High	Q15050	Ribosome biogenesis regulatory protein homolog OS=Homo sapiens OX=9606 GN=RRS1 PE=1 SV=2	39	15	55	15	365	41.2	10.7	170.97	RRS1	0.897	0.909	0.962	0.901	0.857	0.795	0.803	0.765	-0.16	-0.14	-0.06	-0.15	-0.22	-0.33	-0.32	-0.39	0.515168	0.647794	0.995375	0.562826	0.179802	0.0247387	0.0316654	0.00943056	1	1	1	1	1	1	1	1	102.4	103.7	109.7	102.8	114.1	97.8
High	Q8N5Y8	Protein mono-ADP-ribosyltransferase PARP16 OS=Homo sapiens OX=9606 GN=PARP16 PE=1 SV=2	3	1	1	1	322	36.4	9.06	3.19	PARP16	1.071	0.958	1.019	1.078	1.11	1.009	0.803	0.981	0.1	-0.06	0.03	0.11	0.15	0.01	-0.32	-0.03	0.999314	0.999979	1	0.998758	0.98934	1	0.66109	1	1	1	1	1	1	1	1	1	106.8	95.5	101.6	107.4	99.7	110.6
High	Q13547	Histone deacetylase 1 OS=Homo sapiens OX=9606 GN=HDAC1 PE=1 SV=1	36	15	68	10	482	55.1	5.48	202.09	HDAC1	0.936	0.965	1.047	1.003	0.96	1.037	0.803	0.937	-0.1	-0.05	0.07	0	-0.06	0.05	-0.32	-0.09	0.950294	0.998854	0.993827	1	0.997242	0.998779	0.0615776	0.953951	1	1	1	1	1	1	1	1	97	99.9	108.5	103.9	103.6	99.5
High	Q8N554	Zinc finger protein 276 OS=Homo sapiens OX=9606 GN=ZNF276 PE=1 SV=4	2	1	1	1	614	67.2	8.51	2.15	ZNF276	1.196	1.081	1.105	1.108	1.012	1.02	0.803	1.133	0.26	0.11	0.14	0.15	0.02	0.03	-0.32	0.18	0.484376	0.982486	0.932144	0.923647	1	0.999999	0.274415	0.8194	1	1	1	1	1	1	1	1	113.8	102.9	105.2	105.4	95.2	96.3
High	P26373	60S ribosomal protein L13 OS=Homo sapiens OX=9606 GN=RPL13 PE=1 SV=4	45	12	66	12	211	24.2	11.65	190.7	RPL13	0.844	0.831	0.945	0.918	0.891	0.886	0.804	0.762	-0.24	-0.27	-0.08	-0.12	-0.17	-0.17	-0.32	-0.39	0.786489	0.71469	0.999622	0.993322	0.96178	0.951758	0.544679	0.315297	1	1	1	1	1	1	1	1	96.4	94.9	108	104.8	114.2	101.7
High	O43583	Density-regulated protein OS=Homo sapiens OX=9606 GN=DENR PE=1 SV=2	19	5	26	5	198	22.1	5.3	121.76	DENR	1.038	0.975	1.122	0.937	0.98	0.968	0.805	1.037	0.05	-0.04	0.17	-0.09	-0.03	-0.05	-0.31	0.05	0.999308	0.999955	0.688662	0.975629	0.999994	0.999752	0.110557	0.999435	1	1	1	1	1	1	1	1	105.4	99	114	95.2	101.6	99.6
Medium	Q6P3W2	DnaJ homolog subfamily C member 24 OS=Homo sapiens OX=9606 GN=DNAJC24 PE=1 SV=2	11	1	2	1	149	17.1	4.65	2.02	DNAJC24	0.933	0.867	0.925	0.794	0.932	0.821	0.806	0.939	-0.1	-0.21	-0.11	-0.33	-0.1	-0.29	-0.31	-0.09	0.999794	0.976434	0.999532	0.777883	0.999778	0.878728	0.827645	0.999899	1	1	1	1	1	1	1	1	104.7	97.4	103.8	89.2	112.3	104.6
High	Q5JPF3	Ankyrin repeat domain-containing protein 36C OS=Homo sapiens OX=9606 GN=ANKRD36C PE=1 SV=3	3	2	2	2	1778	199.6	7.83	3.2	ANKRD36C	0.928	0.85	0.833	0.906	0.944	0.95	0.807	0.894	-0.11	-0.23	-0.26	-0.14	-0.08	-0.07	-0.31	-0.16	0.945816	0.324766	0.220724	0.812302	0.986761	0.994107	0.115993	0.715349	1	1	1	1	1	1	1	1	102.9	94.3	92.4	100.5	111	104.7
High	P09493-3	Isoform 3 of Tropomyosin alpha-1 chain OS=Homo sapiens OX=9606 GN=TPM1	36	17	117	1	284	32.9	4.78	280.9	TPM1	0.797	0.683	0.887	0.825	0.972	0.999	0.807	1.026	-0.33	-0.55	-0.17	-0.28	-0.04	0	-0.31	0.04	0.594204	0.121788	0.970942	0.756104	0.999999	1	0.655774	1	1	1	1	1	1	1	1	1	89.7	76.8	99.8	92.9	112.6	109.4
High	Q9Y548	Protein YIPF1 OS=Homo sapiens OX=9606 GN=YIPF1 PE=1 SV=1	6	1	1	1	306	34.3	5.31	6.68	YIPF1	0.96	1.034	1.126	1.019	0.998	1.081	0.808	0.805	-0.06	0.05	0.17	0.03	0	0.11	-0.31	-0.31	0.998674	0.999658	0.666076	0.999995	1	0.936511	0.12287	0.11293	1	1	1	1	1	1	1	1	97.8	105.4	114.7	103.9	101.9	101.7
High	Q7RTP0	Magnesium transporter NIPA1 OS=Homo sapiens OX=9606 GN=NIPA1 PE=1 SV=1	4	1	3	1	329	34.5	8.37	13.61	NIPA1	1.023	0.913	1.103	1.141	1.051	1.062	0.808	0.849	0.03	-0.13	0.14	0.19	0.07	0.09	-0.31	-0.24	1	0.9938	0.989683	0.946843	0.999903	0.999622	0.642677	0.853822	1	1	1	1	1	1	1	1	102.9	91.8	110.9	114.7	100.5	105.7
High	Q9UBS9	SUN domain-containing ossification factor OS=Homo sapiens OX=9606 GN=SUCO PE=1 SV=1	3	2	2	2	1254	139.3	5.01	7.25	SUCO	1.005	0.989	1.008	1.055	1.001	1.07	0.809	0.914	0.01	-0.02	0.01	0.08	0	0.1	-0.31	-0.13	1	1	1	0.96875	1	0.904455	0.0394312	0.714396	1	1	1	1	1	1	1	1	102.2	100.6	102.5	107.3	101.7	101.8
High	Q6NZ67	Mitotic-spindle organizing protein 2B OS=Homo sapiens OX=9606 GN=MZT2B PE=1 SV=1	14	1	1	1	158	16.2	10.15	5.58	MZT2B	0.827	0.925	0.841	0.731	0.831	0.887	0.811	0.858	-0.27	-0.11	-0.25	-0.45	-0.27	-0.17	-0.3	-0.22	0.602472	0.993898	0.698816	0.137575	0.630379	0.928818	0.49931	0.799928	1	1	1	1	1	1	1	1	96.5	108	98.2	85.3	116.7	97
High	P55211	Caspase-9 OS=Homo sapiens OX=9606 GN=CASP9 PE=1 SV=3	2	1	1	1	416	46.3	6.05	2.88	CASP9	0.875	0.915	0.94	0.933	0.917	0.966	0.812	0.763	-0.19	-0.13	-0.09	-0.1	-0.13	-0.05	-0.3	-0.39	0.570909	0.89228	0.983937	0.968992	0.90302	0.999683	0.149795	0.0419378	1	1	1	1	1	1	1	1	97	101.4	104.2	103.4	110.8	101.6
Medium	Q3MJ40	Coiled-coil domain-containing protein 144B OS=Homo sapiens OX=9606 GN=CCDC144B PE=2 SV=1	2	2	6	1	725	82.9	5.01	11.03	CCDC144BP	1.002	0.954	0.999	1.08	1.051	1.191	0.813	0.994	0	-0.07	0	0.11	0.07	0.25	-0.3	-0.01	1	0.99975	1	0.992743	0.999624	0.655396	0.472546	1	1	1	1	1	1	1	1	1	99.2	94.5	99	107	99.1	104.2
High	Q04759	Protein kinase C theta type OS=Homo sapiens OX=9606 GN=PRKCQ PE=1 SV=3	2	1	1	1	706	81.8	7.61	3.77	PRKCQ	0.998	0.81	0.955	0.873	0.997	0.932	0.813	0.746	0	-0.3	-0.07	-0.2	0	-0.1	-0.3	-0.42	1	0.901297	0.999996	0.990794	1	0.999906	0.908656	0.659939	1	1	1	1	1	1	1	1	110.6	89.8	105.8	96.7	110.8	110.4
Low	Q6PJP8	DNA cross-link repair 1A protein OS=Homo sapiens OX=9606 GN=DCLRE1A PE=1 SV=3	1	1	2	1	1040	116.3	7.97	0	DCLRE1A	0.993	0.955	1.113	1.093	1.068	1.128	0.813	0.966	-0.01	-0.07	0.16	0.13	0.09	0.17	-0.3	-0.05	1	0.999953	0.984642	0.995415	0.999396	0.970965	0.691589	0.999995	1	1	1	1	1	1	1	1	97.9	94.1	109.8	107.7	98.6	105.3
High	Q9UKY7	Protein CDV3 homolog OS=Homo sapiens OX=9606 GN=CDV3 PE=1 SV=1	73	16	94	16	258	27.3	6.4	442.1	CDV3	1.662	1.11	1.592	0.96	0.871	0.844	0.813	0.849	0.73	0.15	0.67	-0.06	-0.2	-0.24	-0.3	-0.24	0.298104	0.999589	0.385996	1	0.997167	0.989651	0.967038	0.991578	1	1	1	1	1	1	1	1	154.1	103	147.7	89.1	92.8	80.8
High	P17181	Interferon alpha/beta receptor 1 OS=Homo sapiens OX=9606 GN=IFNAR1 PE=1 SV=3	4	1	1	1	557	63.5	5.81	6.86	IFNAR1	1.035	1.055	1.127	1.377	1.163	1.08	0.814	0.967	0.05	0.08	0.17	0.46	0.22	0.11	-0.3	-0.05	0.999557	0.991015	0.631967	0.0113911	0.384601	0.930402	0.127828	0.999653	1	1	1	1	1	1	1	1	96.8	98.7	105.4	128.8	93.6	108.8
Low	P59827	BPI fold-containing family B member 4 OS=Homo sapiens OX=9606 GN=BPIFB4 PE=2 SV=2	3	1	2	1	614	65	5.11	0	BPIFB4	0.646	0.677	0.762	0.827	0.692	0.694	0.814	0.514	-0.63	-0.56	-0.39	-0.27	-0.53	-0.53	-0.3	-0.96	0.645146	0.752308	0.946665	0.993047	0.795876	0.803153	0.988866	0.219775	1	1	1	1	1	1	1	1	87.7	92	103.5	112.3	135.8	93.9
High	Q99572	P2X purinoceptor 7 OS=Homo sapiens OX=9606 GN=P2RX7 PE=1 SV=4	4	3	5	2	595	68.5	8.19	11.24	P2RX7	0.893	0.822	0.983	0.934	0.951	0.93	0.816	0.819	-0.16	-0.28	-0.03	-0.1	-0.07	-0.1	-0.29	-0.29	0.819309	0.288482	0.999999	0.985495	0.997851	0.979803	0.252062	0.269535	1	1	1	1	1	1	1	1	98.6	90.8	108.6	103.2	110.5	105
High	Q8NC51	Plasminogen activator inhibitor 1 RNA-binding protein OS=Homo sapiens OX=9606 GN=SERBP1 PE=1 SV=2	56	22	171	3	408	44.9	8.65	635.05	SERBP1	1.032	0.964	1.046	0.973	0.906	0.924	0.816	0.971	0.05	-0.05	0.07	-0.04	-0.14	-0.11	-0.29	-0.04	0.998701	0.996295	0.985771	0.999464	0.579497	0.787788	0.0400104	0.999198	1	1	1	1	1	1	1	1	107.6	100.5	109.1	101.4	104.3	94.5
High	Q9BW60	Elongation of very long chain fatty acids protein 1 OS=Homo sapiens OX=9606 GN=ELOVL1 PE=1 SV=1	5	1	1	1	279	32.6	9.6	2.85	ELOVL1	0.835	0.898	1.034	1.089	0.93	1.042	0.816	0.815	-0.26	-0.16	0.05	0.12	-0.11	0.06	-0.29	-0.3	0.636777	0.954363	0.999982	0.987244	0.99537	0.999911	0.507592	0.500055	1	1	1	1	1	1	1	1	88.9	95.5	110	115.9	106.4	98.9
Medium	O60741	Potassium/sodium hyperpolarization-activated cyclic nucleotide-gated channel 1 OS=Homo sapiens OX=9606 GN=HCN1 PE=1 SV=3	2	1	1	1	890	98.7	8.4	2.23	HCN1	0.736	0.67	0.615	0.932	0.911	1.035	0.816	0.54	-0.44	-0.58	-0.7	-0.1	-0.13	0.05	-0.29	-0.89	0.885167	0.690038	0.491463	0.999993	0.999937	1	0.986708	0.250968	1	1	1	1	1	1	1	1	91.3	83.1	76.3	115.6	124.1	113
High	Q9BTT6	Leucine-rich repeat-containing protein 1 OS=Homo sapiens OX=9606 GN=LRRC1 PE=1 SV=1	21	8	15	6	524	59.2	5.02	52.81	LRRC1	1.036	1.005	1.159	1.085	1.037	1.014	0.817	0.986	0.05	0.01	0.21	0.12	0.05	0.02	-0.29	-0.02	0.996315	1	0.163501	0.730227	0.99537	0.999996	0.0344435	0.999995	1	1	1	1	1	1	1	1	102	98.9	114.1	106.9	98.5	102.2
High	Q9P1F3	Costars family protein ABRACL OS=Homo sapiens OX=9606 GN=ABRACL PE=1 SV=1	43	3	10	3	81	9.1	6.29	26.57	ABRACL	0.792	0.771	0.848	0.809	0.965	0.931	0.817	0.83	-0.34	-0.38	-0.24	-0.31	-0.05	-0.1	-0.29	-0.27	0.526952	0.406453	0.83934	0.626039	0.999992	0.998495	0.670875	0.747393	1	1	1	1	1	1	1	1	91.9	89.4	98.3	93.8	115.9	111.9
Medium	Q53HI1	Protein unc-50 homolog OS=Homo sapiens OX=9606 GN=UNC50 PE=1 SV=2	2	1	2	1	259	30.4	9.47	4.66	UNC50	0.93	0.945	1.051	1.039	1.038	0.994	0.818	0.883	-0.1	-0.08	0.07	0.05	0.05	-0.01	-0.29	-0.18	0.989055	0.997737	0.999049	0.999871	0.999886	1	0.369986	0.826593	1	1	1	1	1	1	1	1	96.2	97.8	108.8	107.5	103.5	107.4
High	P06753-5	Isoform 5 of Tropomyosin alpha-3 chain OS=Homo sapiens OX=9606 GN=TPM3	68	30	285	0	248	28.9	4.75	738.06	TPM3	0.81	0.767	1.056	0.96	0.969	0.949	0.818	0.767	-0.3	-0.38	0.08	-0.06	-0.05	-0.08	-0.29	-0.38	0.598383	0.353154	0.99973	0.999966	0.999996	0.9998	0.648086	0.352376	1	1	1	1	1	1	1	1	90.1	85.3	117.4	106.7	111.1	107.7
High	Q66PJ3-3	Isoform 3 of ADP-ribosylation factor-like protein 6-interacting protein 4 OS=Homo sapiens OX=9606 GN=ARL6IP4	18	6	18	1	402	43.1	10.98	69.17	ARL6IP4	0.878	0.985	1.127	0.921	0.95	0.995	0.819	1.094	-0.19	-0.02	0.17	-0.12	-0.07	-0.01	-0.29	0.13	0.803505	1	0.858113	0.978487	0.999001	1	0.380457	0.963512	1	1	1	1	1	1	1	1	90.1	101.1	115.7	94.5	102.6	97.5
High	Q3ZCW2	Galectin-related protein OS=Homo sapiens OX=9606 GN=LGALSL PE=1 SV=2	10	2	2	2	172	19	5.35	6.11	LGALSL	0.87	0.798	1.015	0.904	1.012	0.911	0.819	0.957	-0.2	-0.33	0.02	-0.15	0.02	-0.13	-0.29	-0.06	0.236221	0.022627	0.999996	0.557754	0.999999	0.649459	0.0463973	0.987978	1	1	1	1	1	1	1	1	94.5	86.6	110.2	98.2	108.6	110
High	O75534-3	Isoform 3 of Cold shock domain-containing protein E1 OS=Homo sapiens OX=9606 GN=CSDE1	41	32	162	1	813	90.5	6.48	516.96	CSDE1	0.779	0.841	0.902	0.941	0.901	0.943	0.819	0.807	-0.36	-0.25	-0.15	-0.09	-0.15	-0.08	-0.29	-0.31	0.300387	0.683054	0.965413	0.998719	0.963447	0.99895	0.536057	0.455557	1	1	1	1	1	1	1	1	88.4	95.4	102.4	106.8	113.4	102.2
High	P01857	Immunoglobulin heavy constant gamma 1 OS=Homo sapiens OX=9606 GN=IGHG1 PE=1 SV=1	6	1	3	1	330	36.1	8.19	16.86	IGHG1	0.928	0.853	0.952	0.909	0.962	0.959	0.82	0.985	-0.11	-0.23	-0.07	-0.14	-0.06	-0.06	-0.29	-0.02	0.562301	0.0299308	0.896846	0.300149	0.969347	0.953601	0.00739817	0.999953	1	1	1	1	1	1	0.727813	1	99.8	91.7	102.4	97.7	107.5	103.5
High	O14967	Calmegin OS=Homo sapiens OX=9606 GN=CLGN PE=1 SV=1	37	16	42	14	610	70	4.69	116.67	CLGN	1.023	1.039	1.154	1.179	1.105	1.139	0.82	0.924	0.03	0.06	0.21	0.24	0.14	0.19	-0.29	-0.11	0.999965	0.998457	0.376888	0.240767	0.741423	0.475523	0.115495	0.894528	1	1	1	1	1	1	1	1	98.1	99.7	110.6	113.1	95.9	106
High	Q8TEL6	Short transient receptor potential channel 4-associated protein OS=Homo sapiens OX=9606 GN=TRPC4AP PE=1 SV=2	3	1	1	1	797	90.8	7.61	3.08	TRPC4AP	0.879	1.084	0.969	0.768	0.952	0.891	0.821	1.044	-0.19	0.12	-0.05	-0.38	-0.07	-0.17	-0.28	0.06	0.957066	0.997385	0.999997	0.433284	0.999922	0.976765	0.731753	0.99997	1	1	1	1	1	1	1	1	94.1	116	103.7	82.2	107	101.9
High	P84022	Mothers against decapentaplegic homolog 3 OS=Homo sapiens OX=9606 GN=SMAD3 PE=1 SV=1	15	7	14	1	425	48.1	7.15	56.25	SMAD3	0.915	0.975	1.085	1.073	0.971	1.096	0.821	0.994	-0.13	-0.04	0.12	0.1	-0.04	0.13	-0.28	-0.01	0.922133	0.999983	0.949789	0.978041	0.999947	0.913156	0.24459	1	1	1	1	1	1	1	1	1	92.2	98.3	109.4	108.1	100.8	97.9
High	Q8N9Q2	Protein SREK1IP1 OS=Homo sapiens OX=9606 GN=SREK1IP1 PE=1 SV=1	6	4	8	4	155	18.2	9.85	13.71	SREK1IP1	0.946	0.89	0.907	0.938	0.948	0.992	0.822	0.856	-0.08	-0.17	-0.14	-0.09	-0.08	-0.01	-0.28	-0.22	0.993136	0.723983	0.856308	0.98197	0.993971	1	0.206233	0.42916	1	1	1	1	1	1	1	1	102.7	96.5	98.4	101.7	108.5	102.8
High	P35125	Ubiquitin carboxyl-terminal hydrolase 6 OS=Homo sapiens OX=9606 GN=USP6 PE=1 SV=2	1	2	3	2	1406	158.6	7.71	5.09	USP6	0.817	0.815	0.789	0.629	0.653	0.794	0.822	0.932	-0.29	-0.29	-0.34	-0.67	-0.62	-0.33	-0.28	-0.1	0.538463	0.529653	0.369535	0.0175639	0.0288181	0.399315	0.573237	0.996815	1	1	1	1	1	1	1	1	101.4	101.2	97.9	78.1	124.1	81
High	Q9UNX3	60S ribosomal protein L26-like 1 OS=Homo sapiens OX=9606 GN=RPL26L1 PE=1 SV=1	26	6	27	1	145	17.2	10.55	67.3	RPL26L1	0.949	0.948	0.942	0.908	0.907	0.993	0.823	0.877	-0.08	-0.08	-0.09	-0.14	-0.14	-0.01	-0.28	-0.19	0.999811	0.999771	0.999483	0.987677	0.986614	1	0.678041	0.933134	1	1	1	1	1	1	1	1	102.4	102.2	101.6	97.9	107.8	97.8
High	Q03001-3	Isoform 3 of Dystonin OS=Homo sapiens OX=9606 GN=DST	9	24	39	1	2649	306.6	6.32	117.13	DST	0.92	0.776	0.82	0.8	0.939	0.845	0.823	0.882	-0.12	-0.37	-0.29	-0.32	-0.09	-0.24	-0.28	-0.18	0.989748	0.283697	0.536714	0.407194	0.99822	0.701079	0.556009	0.904538	1	1	1	1	1	1	1	1	106.1	89.5	94.6	92.2	115.3	108.2
High	P09132	Signal recognition particle 19 kDa protein OS=Homo sapiens OX=9606 GN=SRP19 PE=1 SV=3	33	3	6	3	144	16.1	9.85	22.2	SRP19	0.924	0.883	0.986	0.86	0.926	0.944	0.824	0.967	-0.11	-0.18	-0.02	-0.22	-0.11	-0.08	-0.28	-0.05	0.936106	0.637379	1	0.426514	0.944504	0.989296	0.194147	0.999736	1	1	1	1	1	1	1	1	100	95.6	106.7	93.1	108.3	100.2
High	P50579-2	Isoform 2 of Methionine aminopeptidase 2 OS=Homo sapiens OX=9606 GN=METAP2	47	17	45	1	455	50.5	5.35	148.26	METAP2	1.103	1.073	1.087	0.987	0.912	0.965	0.825	1.343	0.14	0.1	0.12	-0.02	-0.13	-0.05	-0.28	0.43	0.932634	0.988853	0.970414	1	0.949228	0.999903	0.385982	0.0743215	1	1	1	1	1	1	1	1	106.8	103.9	105.3	95.6	96.8	88.3
Low	P51513	RNA-binding protein Nova-1 OS=Homo sapiens OX=9606 GN=NOVA1 PE=1 SV=2	1	1	2	1	507	51.7	8.72	3.85	NOVA1	0.998	0.887	0.932	0.889	0.997	0.889	0.826	0.973	0	-0.17	-0.1	-0.17	0	-0.17	-0.28	-0.04	1	0.224695	0.752074	0.239947	1	0.235278	0.0230216	0.99841	1	1	1	1	1	1	0.966925	1	107.1	95.2	100	95.4	107.2	106.9
Low	Q9NYQ8	Protocadherin Fat 2 OS=Homo sapiens OX=9606 GN=FAT2 PE=1 SV=2	0	1	1	1	4349	479	5.16	2.47	FAT2	1.016	1.049	1.104	0.998	0.971	1.072	0.827	1.029	0.02	0.07	0.14	0	-0.04	0.1	-0.27	0.04	0.999994	0.984627	0.612708	1	0.999269	0.885966	0.0694047	0.999414	1	1	1	1	1	1	1	1	100.8	104.1	109.6	99.1	99.3	96.4
High	Q99551	Transcription termination factor 1, mitochondrial OS=Homo sapiens OX=9606 GN=MTERF1 PE=1 SV=1	5	1	1	1	399	45.7	9.42	5.25	MTERF1	1.039	1.081	1.095	0.978	0.933	1.015	0.827	0.924	0.06	0.11	0.13	-0.03	-0.1	0.02	-0.27	-0.11	0.999922	0.989557	0.97483	0.999999	0.995285	1	0.519386	0.988731	1	1	1	1	1	1	1	1	105.2	109.4	110.8	98.9	101.2	94.5
High	P42766	60S ribosomal protein L35 OS=Homo sapiens OX=9606 GN=RPL35 PE=1 SV=2	20	3	19	3	123	14.5	11.05	50.62	RPL35	0.921	0.854	1.107	1.006	0.946	0.836	0.828	0.671	-0.12	-0.23	0.15	0.01	-0.08	-0.26	-0.27	-0.57	0.987402	0.723919	0.958905	1	0.999092	0.600068	0.540979	0.0293947	1	1	1	1	1	1	1	1	101.5	94.1	121.9	110.8	110.2	104.3
High	Q6P1K2	Polyamine-modulated factor 1 OS=Homo sapiens OX=9606 GN=PMF1 PE=1 SV=2	10	1	1	1	205	23.3	5.49	3.45	PMF1	0.977	0.724	1.029	0.883	1.1	1.061	0.828	0.818	-0.03	-0.47	0.04	-0.18	0.14	0.09	-0.27	-0.29	1	0.852864	1	0.999464	0.999922	0.999998	0.991017	0.987132	1	1	1	1	1	1	1	1	104.4	77.4	110	94.4	106.9	117.6
Medium	Q96JP0	Protein fem-1 homolog C OS=Homo sapiens OX=9606 GN=FEM1C PE=1 SV=1	2	1	1	1	617	68.6	7.68	2.29	FEM1C	0.984	0.903	0.75	0.933	0.938	0.965	0.828	0.848	-0.02	-0.15	-0.41	-0.1	-0.09	-0.05	-0.27	-0.24	1	0.953781	0.143945	0.995258	0.997289	0.999957	0.53133	0.672206	1	1	1	1	1	1	1	1	108.6	99.7	82.9	103	110.4	103.6
High	O95983	Methyl-CpG-binding domain protein 3 OS=Homo sapiens OX=9606 GN=MBD3 PE=1 SV=1	15	3	9	3	291	32.8	5.34	26.77	MBD3	0.974	0.817	1.012	0.868	0.991	0.864	0.828	0.922	-0.04	-0.29	0.02	-0.2	-0.01	-0.21	-0.27	-0.12	0.999996	0.444297	1	0.79657	1	0.766794	0.521746	0.986933	1	1	1	1	1	1	1	1	105.9	88.8	110.1	94.4	108.7	107.8
High	O14617-2	Isoform 2 of AP-3 complex subunit delta-1 OS=Homo sapiens OX=9606 GN=AP3D1	40	35	95	1	1112	125	7.02	332.26	AP3D1	0.809	0.693	0.846	0.733	0.672	0.967	0.828	0.704	-0.31	-0.53	-0.24	-0.45	-0.57	-0.05	-0.27	-0.51	0.826222	0.293579	0.938485	0.463535	0.223378	0.999999	0.893034	0.334493	1	1	1	1	1	1	1	1	100.4	86	105	91	124.1	83.4
Low	Q9Y4P9	Sperm flagellar protein 1 OS=Homo sapiens OX=9606 GN=SPEF1 PE=1 SV=3	3	1	2	1	236	27	9.7	3.85	SPEF1	0.819	0.629	0.635	0.93	0.897	0.981	0.829	0.405	-0.29	-0.67	-0.66	-0.11	-0.16	-0.03	-0.27	-1.3	0.9984	0.825603	0.838337	0.999999	0.999981	1	0.998941	0.192924	1	1	1	1	1	1	1	1	103.5	79.5	80.2	117.4	126.3	113.3
High	Q9NPI8	Fanconi anemia group F protein OS=Homo sapiens OX=9606 GN=FANCF PE=1 SV=1	5	2	3	2	374	42.2	8.94	5.73	FANCF	0.902	0.85	0.782	0.779	0.964	0.844	0.829	1.039	-0.15	-0.23	-0.35	-0.36	-0.05	-0.25	-0.27	0.06	0.963525	0.734142	0.309139	0.29489	0.999967	0.691493	0.592508	0.99995	1	1	1	1	1	1	1	1	101.6	95.8	88.1	87.8	112.6	108.6
Low	P12524	Protein L-Myc OS=Homo sapiens OX=9606 GN=MYCL PE=1 SV=2	8	1	1	1	364	40.3	5.66	0	MYCL	1.012	0.843	0.841	0.984	1.014	1.035	0.829	0.757	0.02	-0.25	-0.25	-0.02	0.02	0.05	-0.27	-0.4	1	0.413236	0.398923	1	1	0.999855	0.319201	0.062106	1	1	1	1	1	1	1	1	109.5	91.3	91	106.5	108.2	109.8
High	Q96HE9	Proline-rich protein 11 OS=Homo sapiens OX=9606 GN=PRR11 PE=1 SV=1	2	1	2	1	360	40.1	10.11	4.72	PRR11	0.984	0.91	1.016	0.919	1.047	0.916	0.83	0.852	-0.02	-0.14	0.02	-0.12	0.07	-0.13	-0.27	-0.23	0.999997	0.802803	0.999998	0.870251	0.99573	0.854612	0.159771	0.278919	1	1	1	1	1	1	1	1	104.5	96.7	107.9	97.6	106.2	111.2
High	P08473	Neprilysin OS=Homo sapiens OX=9606 GN=MME PE=1 SV=2	3	2	7	2	750	85.5	5.73	16.01	MME	0.9	0.92	1.074	1.01	0.975	0.99	0.83	0.953	-0.15	-0.12	0.1	0.01	-0.04	-0.01	-0.27	-0.07	0.735689	0.895398	0.950193	1	0.99994	1	0.179516	0.99477	1	1	1	1	1	1	1	1	93.6	95.7	111.7	105.1	104	101.4
High	Q8N129	Protein canopy homolog 4 OS=Homo sapiens OX=9606 GN=CNPY4 PE=1 SV=1	16	3	9	3	248	28.3	4.64	35.93	CNPY4	1.099	0.905	1.212	0.937	1.043	0.948	0.831	0.956	0.14	-0.14	0.28	-0.09	0.06	-0.08	-0.27	-0.06	0.983954	0.978952	0.631245	0.998647	0.999943	0.999663	0.667283	0.999899	1	1	1	1	1	1	1	1	110.8	91.2	122.1	94.5	100.8	105.1
High	Q99611	Selenide, water dikinase 2 OS=Homo sapiens OX=9606 GN=SEPHS2 PE=1 SV=3	6	2	3	1	448	47.3	5.88	7.99	SEPHS2	0.961	0.943	0.987	0.91	0.986	0.899	0.831	1.063	-0.06	-0.08	-0.02	-0.14	-0.02	-0.15	-0.27	0.09	0.99705	0.967379	0.999999	0.73609	0.999998	0.611958	0.112748	0.958866	1	1	1	1	1	1	1	1	100.8	98.9	103.6	95.5	104.9	103.4
Medium	Q8N9V7	Protein TOPAZ1 OS=Homo sapiens OX=9606 GN=TOPAZ1 PE=2 SV=3	1	1	6	1	1692	190.8	7.87	13.3	TOPAZ1	0.694	0.571	0.585	0.816	0.863	0.926	0.831	0.34	-0.53	-0.81	-0.77	-0.29	-0.21	-0.11	-0.27	-1.56	0.913916	0.593363	0.63908	0.99711	0.999691	0.999998	0.99847	0.0630364	1	1	1	1	1	1	1	1	94.2	77.5	79.4	110.9	135.8	117.2
High	Q6ZMG9	Ceramide synthase 6 OS=Homo sapiens OX=9606 GN=CERS6 PE=1 SV=1	4	2	4	2	384	44.9	7.65	10.25	CERS6	0.961	0.963	1.088	1.082	1.033	1.02	0.832	0.939	-0.06	-0.05	0.12	0.11	0.05	0.03	-0.27	-0.09	0.999988	0.999993	0.997488	0.998407	0.999998	1	0.820633	0.999679	1	1	1	1	1	1	1	1	96.9	97.2	109.8	109.2	100.9	104.2
High	Q9H6X4	Transmembrane protein 134 OS=Homo sapiens OX=9606 GN=TMEM134 PE=1 SV=1	16	2	2	2	195	21.6	6.54	8	TMEM134	1.053	0.897	1.091	0.964	1.067	0.948	0.832	0.897	0.07	-0.16	0.13	-0.05	0.09	-0.08	-0.27	-0.16	0.984581	0.602516	0.80923	0.998453	0.948943	0.982624	0.124026	0.608459	1	1	1	1	1	1	1	1	108.3	92.2	112.2	99.2	102.9	109.7
High	P10124	Serglycin OS=Homo sapiens OX=9606 GN=SRGN PE=1 SV=3	22	2	9	2	158	17.6	4.96	36.98	SRGN	0.984	0.95	0.974	0.885	0.994	0.946	0.833	1.098	-0.02	-0.07	-0.04	-0.18	-0.01	-0.08	-0.26	0.14	1	0.999275	0.999995	0.885009	1	0.998873	0.550828	0.968331	1	1	1	1	1	1	1	1	102.2	98.6	101.2	92	103.9	103.2
High	Q9NSP4-2	Isoform 2 of Centromere protein M OS=Homo sapiens OX=9606 GN=CENPM	22	3	7	3	132	14.3	8.88	10.84	CENPM	0.979	0.94	1.096	0.991	1.014	1.057	0.834	0.892	-0.03	-0.09	0.13	-0.01	0.02	0.08	-0.26	-0.16	0.999998	0.995773	0.955934	1	1	0.998026	0.471977	0.877325	1	1	1	1	1	1	1	1	100.1	96.1	112.1	101.3	102.2	103.7
High	Q96EI5	Transcription elongation factor A protein-like 4 OS=Homo sapiens OX=9606 GN=TCEAL4 PE=1 SV=2	20	3	3	3	215	24.6	5.2	8.37	TCEAL4	1.81	1.079	1.565	0.938	0.846	0.88	0.835	0.862	0.86	0.11	0.65	-0.09	-0.24	-0.19	-0.26	-0.21	0.26747	0.999985	0.557304	0.999996	0.995521	0.999266	0.992691	0.998022	1	1	1	1	1	1	1	1	166	98.9	143.5	86.1	91.7	77.6
High	Q9GZV4	Eukaryotic translation initiation factor 5A-2 OS=Homo sapiens OX=9606 GN=EIF5A2 PE=1 SV=3	38	8	131	1	153	16.8	5.58	385.94	EIF5A2	1.052	0.96	1.021	1.078	1.11	1.032	0.835	0.83	0.07	-0.06	0.03	0.11	0.15	0.04	-0.26	-0.27	0.999978	0.999996	1	0.9996	0.996215	1	0.914897	0.900799	1	1	1	1	1	1	1	1	106.2	96.9	103.1	108.8	100.9	112
High	O75528	Transcriptional adapter 3 OS=Homo sapiens OX=9606 GN=TADA3 PE=1 SV=1	3	1	1	1	432	48.9	6.27	5.01	TADA3	1.141	0.818	1.332	0.951	1.029	0.975	0.835	0.795	0.19	-0.29	0.41	-0.07	0.04	-0.04	-0.26	-0.33	0.999361	0.989313	0.924834	1	1	1	0.99461	0.976514	1	1	1	1	1	1	1	1	115.7	82.9	135.1	96.4	101.4	104.4
High	Q9UNP9	Peptidyl-prolyl cis-trans isomerase E OS=Homo sapiens OX=9606 GN=PPIE PE=1 SV=1	34	9	37	8	301	33.4	5.6	118.62	PPIE	1.016	1.004	1.075	0.983	0.991	1.008	0.835	0.98	0.02	0.01	0.1	-0.02	-0.01	0.01	-0.26	-0.03	0.998567	1	0.18392	0.997466	0.999978	0.999992	0.000731818	0.991291	1	1	1	1	1	1	0.230323	1	102.8	101.6	108.8	99.5	101.2	100.3
High	Q16787-1	Isoform 1 of Laminin subunit alpha-3 OS=Homo sapiens OX=9606 GN=LAMA3	1	2	12	1	1724	190.4	8.15	28.43		0.895	0.799	0.837	1.047	0.965	1.013	0.837	0.808	-0.16	-0.32	-0.26	0.07	-0.05	0.02	-0.26	-0.31	0.995616	0.815967	0.933652	0.999993	0.999999	1	0.933811	0.850987	1	1	1	1	1	1	1	1	98.2	87.6	91.9	114.9	109.8	105.9
High	Q96NC0	Zinc finger matrin-type protein 2 OS=Homo sapiens OX=9606 GN=ZMAT2 PE=1 SV=1	14	2	3	2	199	23.6	9.01	9.33	ZMAT2	1.232	0.902	1.253	0.901	0.959	0.996	0.837	0.898	0.3	-0.15	0.32	-0.15	-0.06	-0.01	-0.26	-0.16	0.795371	0.994896	0.734415	0.994241	0.999992	1	0.894736	0.993068	1	1	1	1	1	1	1	1	123.5	90.5	125.6	90.3	100.2	96.1
High	Q15651-2	Isoform 2 of High mobility group nucleosome-binding domain-containing protein 3 OS=Homo sapiens OX=9606 GN=HMGN3	29	3	6	1	77	8.4	10.26	12.16	HMGN3	1.349	0.658	0.96	0.755	0.586	0.952	0.838	1.035	0.43	-0.6	-0.06	-0.41	-0.77	-0.07	-0.26	0.05	0.989846	0.935258	1	0.99318	0.810842	1	0.999713	1	1	1	1	1	1	1	1	1	149.3	72.9	106.2	83.6	110.7	64.8
Low	Q7RTU4	Class A basic helix-loop-helix protein 9 OS=Homo sapiens OX=9606 GN=BHLHA9 PE=1 SV=2	3	1	2	1	235	24.1	11.21	5.32	BHLHA9	1.034	0.814	0.946	1.023	1.071	1.01	0.838	0.781	0.05	-0.3	-0.08	0.03	0.1	0.01	-0.25	-0.36	1	0.963473	0.999996	1	0.999979	1	0.984758	0.908711	1	1	1	1	1	1	1	1	109.3	86	99.9	108.1	105.7	113.2
High	O95166	Gamma-aminobutyric acid receptor-associated protein OS=Homo sapiens OX=9606 GN=GABARAP PE=1 SV=1	21	4	10	2	117	13.9	8.79	21.13	GABARAP	0.891	0.849	1.253	0.954	0.99	1.147	0.838	0.891	-0.17	-0.24	0.33	-0.07	-0.01	0.2	-0.25	-0.17	0.739932	0.381641	0.121935	0.997546	1	0.5736	0.308858	0.741616	1	1	1	1	1	1	1	1	91	86.7	128	97.4	102.1	101.1
High	P82663	28S ribosomal protein S25, mitochondrial OS=Homo sapiens OX=9606 GN=MRPS25 PE=1 SV=1	63	11	30	9	173	20.1	8.82	107.02	MRPS25	0.914	0.907	1.032	0.925	0.986	0.985	0.839	0.952	-0.13	-0.14	0.05	-0.11	-0.02	-0.02	-0.25	-0.07	0.141793	0.0954656	0.956997	0.240998	0.99979	0.999567	0.002755	0.712485	1	1	1	1	1	1	0.450256	1	96.4	95.6	108.7	97.5	105.4	103.9
High	Q02223	Tumor necrosis factor receptor superfamily member 17 OS=Homo sapiens OX=9606 GN=TNFRSF17 PE=1 SV=2	36	5	17	5	184	20.2	5.35	50.69	TNFRSF17	0.984	0.937	1.027	0.975	0.944	0.945	0.839	1.026	-0.02	-0.09	0.04	-0.04	-0.08	-0.08	-0.25	0.04	0.999986	0.874166	0.999404	0.999583	0.926706	0.928419	0.0624759	0.999437	1	1	1	1	1	1	1	1	102.1	97.2	106.5	101.2	103.7	97.9
High	O95825	Quinone oxidoreductase-like protein 1 OS=Homo sapiens OX=9606 GN=CRYZL1 PE=1 SV=2	13	3	8	3	349	38.7	5.78	23.88	CRYZL1	0.945	0.948	1.009	0.969	0.984	0.991	0.839	0.845	-0.08	-0.08	0.01	-0.04	-0.02	-0.01	-0.25	-0.24	0.987648	0.991453	1	0.999782	0.999998	1	0.241082	0.272197	1	1	1	1	1	1	1	1	99.7	100	106.5	102.3	105.5	103.8
High	P40616	ADP-ribosylation factor-like protein 1 OS=Homo sapiens OX=9606 GN=ARL1 PE=1 SV=1	47	7	19	7	181	20.4	5.72	80.45	ARL1	0.917	0.989	1.005	1.074	1.087	1.021	0.84	0.757	-0.13	-0.02	0.01	0.1	0.12	0.03	-0.25	-0.4	0.999402	1	1	0.999855	0.999529	1	0.952075	0.673413	1	1	1	1	1	1	1	1	95	102.4	104	111.2	103.6	112.6
High	P30533	Alpha-2-macroglobulin receptor-associated protein OS=Homo sapiens OX=9606 GN=LRPAP1 PE=1 SV=1	5	1	1	1	357	41.4	8.78	5.43	LRPAP1	1.234	1	1.223	1.023	0.976	1.001	0.84	0.962	0.3	0	0.29	0.03	-0.04	0	-0.25	-0.06	0.735602	1	0.772285	1	1	1	0.868737	0.999992	1	1	1	1	1	1	1	1	119.9	97.3	118.8	99.4	97.2	94.8
High	Q9BTX3	Transmembrane protein 208 OS=Homo sapiens OX=9606 GN=TMEM208 PE=1 SV=1	22	3	3	3	173	19.6	9.26	13	TMEM208	0.823	0.809	0.718	0.969	0.909	0.96	0.84	0.814	-0.28	-0.31	-0.48	-0.05	-0.14	-0.06	-0.25	-0.3	0.984779	0.974917	0.794778	1	0.999882	1	0.992251	0.978668	1	1	1	1	1	1	1	1	94.5	92.8	82.4	111.2	114.8	104.4
High	P52566	Rho GDP-dissociation inhibitor 2 OS=Homo sapiens OX=9606 GN=ARHGDIB PE=1 SV=3	73	17	404	17	201	23	5.21	1479.07	ARHGDIB	0.972	0.945	1.004	0.971	0.981	1.021	0.84	0.982	-0.04	-0.08	0.01	-0.04	-0.03	0.03	-0.25	-0.03	0.98336	0.621607	1	0.977215	0.998378	0.997602	0.00439419	0.998964	1	1	1	1	1	1	0.6292	1	100.4	97.5	103.7	100.3	103.3	101.3
High	Q8NI22	Multiple coagulation factor deficiency protein 2 OS=Homo sapiens OX=9606 GN=MCFD2 PE=1 SV=1	28	2	3	2	146	16.4	4.63	8.49	MCFD2	1.205	0.924	1.238	1.165	1.043	1.116	0.84	0.951	0.27	-0.11	0.31	0.22	0.06	0.16	-0.25	-0.07	0.824974	0.998562	0.718849	0.928107	0.999986	0.988262	0.869228	0.99995	1	1	1	1	1	1	1	1	114.4	87.7	117.5	110.5	94.9	99
High	O95817	BAG family molecular chaperone regulator 3 OS=Homo sapiens OX=9606 GN=BAG3 PE=1 SV=3	8	2	2	2	575	61.6	6.95	2.75	BAG3	2.75	1.326	2.5	0.971	0.847	0.917	0.841	0.726	1.46	0.41	1.32	-0.04	-0.24	-0.12	-0.25	-0.46	0.316455	0.997054	0.4175	1	0.999933	1	0.999908	0.993337	1	1	1	1	1	1	1	1	208.3	100.5	189.4	73.6	75.8	64.2
High	Q9H840	Gem-associated protein 7 OS=Homo sapiens OX=9606 GN=GEMIN7 PE=1 SV=1	26	3	3	3	131	14.5	7.4	12.97	GEMIN7	0.876	0.81	0.891	0.831	0.981	0.912	0.841	1.014	-0.19	-0.3	-0.17	-0.27	-0.03	-0.13	-0.25	0.02	0.294505	0.03781	0.428213	0.0737799	0.99997	0.665831	0.102996	0.999997	1	1	1	1	1	1	1	1	96.7	89.4	98.3	91.7	110.3	108.3
High	P10114	Ras-related protein Rap-2a OS=Homo sapiens OX=9606 GN=RAP2A PE=1 SV=1	39	7	41	2	183	20.6	4.82	154.83	RAP2A	0.924	0.914	1.248	1.032	1.047	1.002	0.841	0.903	-0.11	-0.13	0.32	0.04	0.07	0	-0.25	-0.15	0.983852	0.967832	0.296954	0.999976	0.999584	1	0.556531	0.938091	1	1	1	1	1	1	1	1	93.3	92.3	126	104.2	101	105.7
High	P16989-2	Isoform 2 of Y-box-binding protein 3 OS=Homo sapiens OX=9606 GN=YBX3	67	14	195	2	303	31.9	9.66	861.42	YBX3	0.955	0.983	1.059	1.022	0.998	1.022	0.841	1.04	-0.07	-0.03	0.08	0.03	0	0.03	-0.25	0.06	0.963426	0.999937	0.885457	0.999708	1	0.999705	0.0412469	0.983558	1	1	1	1	1	1	1	1	96.4	99.1	106.9	103.1	100.9	100.6
High	P37275	Zinc finger E-box-binding homeobox 1 OS=Homo sapiens OX=9606 GN=ZEB1 PE=1 SV=2	2	2	2	1	1124	124	4.94	5.34	ZEB1	0.981	0.995	1.036	0.894	0.972	0.972	0.842	1.033	-0.03	-0.01	0.05	-0.16	-0.04	-0.04	-0.25	0.05	1	1	0.999971	0.942402	0.999994	0.999995	0.672152	0.999987	1	1	1	1	1	1	1	1	101.2	102.6	106.9	92.3	103.2	100.3
Low	P82921	28S ribosomal protein S21, mitochondrial OS=Homo sapiens OX=9606 GN=MRPS21 PE=1 SV=3	16	1	1	1	87	10.7	9.92	0	MRPS21	0.514	0.765	0.823	0.802	0.896	0.766	0.842	0.762	-0.96	-0.39	-0.28	-0.32	-0.16	-0.38	-0.25	-0.39	0.0621321	0.819254	0.957615	0.920434	0.998749	0.822494	0.978625	0.810025	1	1	1	1	1	1	1	1	64.5	96	103.3	100.6	125.5	112.4
Medium	Q8WTW4	GATOR complex protein NPRL2 OS=Homo sapiens OX=9606 GN=NPRL2 PE=1 SV=2	2	1	1	1	380	43.6	6.52	2.8	NPRL2	1.038	0.897	0.878	0.868	1.043	0.975	0.842	0.924	0.05	-0.16	-0.19	-0.2	0.06	-0.04	-0.25	-0.11	0.999982	0.971767	0.927455	0.890974	0.999949	0.999999	0.766038	0.995884	1	1	1	1	1	1	1	1	110.3	95.4	93.4	92.3	106.3	110.9
Low	Q6X9E4	F-box/WD repeat-containing protein 12 OS=Homo sapiens OX=9606 GN=FBXW12 PE=2 SV=2	2	1	3	1	464	53	7.74	5.4	FBXW12	1.032	0.954	1.01	1.006	1.024	1.078	0.842	0.834	0.05	-0.07	0.01	0.01	0.03	0.11	-0.25	-0.26	0.999991	0.999797	1	1	0.999999	0.994801	0.697964	0.64834	1	1	1	1	1	1	1	1	105.8	97.8	103.5	103.2	102.5	104.9
High	Q4ZIN3	Membralin OS=Homo sapiens OX=9606 GN=TMEM259 PE=1 SV=1	7	5	9	5	620	67.8	5.3	23.62	TMEM259	1.01	0.97	1.034	1.08	1.048	1.011	0.842	0.873	0.02	-0.04	0.05	0.11	0.07	0.02	-0.25	-0.2	1	0.999996	0.999991	0.99628	0.999885	1	0.761591	0.905217	1	1	1	1	1	1	1	1	102.5	98.4	104.9	109.6	101.5	106.4
High	Q9Y2H6	Fibronectin type-III domain-containing protein 3A OS=Homo sapiens OX=9606 GN=FNDC3A PE=1 SV=4	18	15	35	15	1198	131.8	6.71	133.62	FNDC3A	1.003	1.038	1.182	1.154	1.064	1.114	0.843	0.946	0	0.05	0.24	0.21	0.09	0.16	-0.25	-0.08	1	0.999175	0.280936	0.436301	0.978757	0.725407	0.258577	0.9885	1	1	1	1	1	1	1	1	96.6	100	113.8	111.2	96.3	102.5
High	P14209	CD99 antigen OS=Homo sapiens OX=9606 GN=CD99 PE=1 SV=1	13	2	4	2	185	18.8	4.75	14.47	CD99	0.709	0.811	0.94	0.895	1.065	0.937	0.843	0.97	-0.5	-0.3	-0.09	-0.16	0.09	-0.09	-0.25	-0.04	0.482528	0.90002	0.999959	0.997251	0.999954	0.999944	0.962984	1	1	1	1	1	1	1	1	1	78.1	89.4	103.5	98.5	110.2	117.3
High	Q9ULJ6	Zinc finger MIZ domain-containing protein 1 OS=Homo sapiens OX=9606 GN=ZMIZ1 PE=1 SV=3	3	4	8	2	1067	115.4	7.46	20.45	ZMIZ1	0.933	0.791	0.818	0.926	0.931	1.007	0.843	0.77	-0.1	-0.34	-0.29	-0.11	-0.1	0.01	-0.25	-0.38	0.999837	0.789545	0.886649	0.99966	0.999815	1	0.947732	0.69983	1	1	1	1	1	1	1	1	104.7	88.8	91.8	103.9	112.2	104.5
High	Q9NQ92	Coordinator of PRMT5 and differentiation stimulator OS=Homo sapiens OX=9606 GN=COPRS PE=1 SV=3	15	2	2	2	184	20.1	4.18	7.47	COPRS	1.631	1.107	1.511	0.925	0.824	0.797	0.843	0.877	0.71	0.15	0.6	-0.11	-0.28	-0.33	-0.25	-0.19	0.159879	0.998507	0.296859	0.999779	0.931876	0.860811	0.963659	0.992086	1	1	1	1	1	1	1	1	154.3	104.7	142.9	87.5	94.6	78
High	Q8TEB9	Rhomboid-related protein 4 OS=Homo sapiens OX=9606 GN=RHBDD1 PE=1 SV=1	5	1	2	1	315	35.8	8.24	10.74	RHBDD1	0.948	1.008	1.039	1.069	0.992	1.032	0.843	0.976	-0.08	0.01	0.06	0.1	-0.01	0.05	-0.25	-0.03	0.993092	1	0.999166	0.97396	1	0.999794	0.294627	0.999976	1	1	1	1	1	1	1	1	95.8	101.8	105	108	101	100.2
High	Q9NVA4	Transmembrane protein 184C OS=Homo sapiens OX=9606 GN=TMEM184C PE=1 SV=2	3	1	3	1	438	50.1	6.27	9.92	TMEM184C	1.121	1.003	1.149	1.046	1.009	1.095	0.843	1.084	0.16	0	0.2	0.06	0.01	0.13	-0.25	0.12	0.987904	1	0.962604	0.999984	1	0.997168	0.899154	0.998786	1	1	1	1	1	1	1	1	107.9	96.6	110.6	100.6	96.3	97.1
High	Q14094	Cyclin-I OS=Homo sapiens OX=9606 GN=CCNI PE=1 SV=1	4	1	1	1	377	42.5	8	3.65	CCNI	1.011	0.964	0.948	1.084	1.128	1.106	0.843	0.886	0.02	-0.05	-0.08	0.12	0.17	0.15	-0.25	-0.18	1	0.999983	0.999719	0.994897	0.948149	0.979957	0.767257	0.945514	1	1	1	1	1	1	1	1	101.4	96.8	95.1	108.8	100.3	113.1
High	Q9NWH2	Transmembrane protein 242 OS=Homo sapiens OX=9606 GN=TMEM242 PE=1 SV=1	9	1	1	1	141	14.7	9.11	3.66	TMEM242	0.822	1.018	0.992	0.937	0.914	0.941	0.845	1.006	-0.28	0.03	-0.01	-0.09	-0.13	-0.09	-0.24	0.01	0.206462	0.999998	1	0.981733	0.89706	0.986759	0.342225	1	1	1	1	1	1	1	1	1	87.3	108.1	105.3	99.6	106.2	97
High	P62854	40S ribosomal protein S26 OS=Homo sapiens OX=9606 GN=RPS26 PE=1 SV=3	21	2	7	2	115	13	11	23.96	RPS26	0.871	0.789	1.071	0.915	1.009	0.871	0.845	0.65	-0.2	-0.34	0.1	-0.13	0.01	-0.2	-0.24	-0.62	0.984066	0.782875	0.999863	0.999078	1	0.983601	0.95245	0.202026	1	1	1	1	1	1	1	1	97.8	88.5	120.1	102.7	112.2	113.2
High	Q15293	Reticulocalbin-1 OS=Homo sapiens OX=9606 GN=RCN1 PE=1 SV=1	56	16	45	16	331	38.9	5	173.25	RCN1	1.622	1.124	1.404	0.899	0.934	0.835	0.846	0.825	0.7	0.17	0.49	-0.15	-0.1	-0.26	-0.24	-0.28	0.162274	0.996018	0.490877	0.997873	0.999914	0.949444	0.965631	0.929368	1	1	1	1	1	1	1	1	153.8	106.6	133.2	85.3	94.9	88.6
High	Q9Y2Q5	Ragulator complex protein LAMTOR2 OS=Homo sapiens OX=9606 GN=LAMTOR2 PE=1 SV=1	33	3	7	3	125	13.5	5.4	25.33	LAMTOR2	0.856	0.805	0.935	0.857	0.955	0.894	0.846	0.746	-0.22	-0.31	-0.1	-0.22	-0.07	-0.16	-0.24	-0.42	0.491333	0.175933	0.984321	0.496954	0.998666	0.805007	0.410793	0.04201	1	1	1	1	1	1	1	1	97.6	91.8	106.6	97.7	114	108.9
High	Q96MG2	Junctional sarcoplasmic reticulum protein 1 OS=Homo sapiens OX=9606 GN=JSRP1 PE=1 SV=1	44	10	30	10	331	36.3	9.38	129.08	JSRP1	1.183	1.014	1.157	0.903	0.801	0.698	0.847	0.726	0.24	0.02	0.21	-0.15	-0.32	-0.52	-0.24	-0.46	0.145918	0.999998	0.251703	0.616927	0.0367627	0.00155257	0.152217	0.00358787	1	1	1	1	1	0.716665	1	1	127.9	109.6	125	97.6	108.1	86.5
High	P42081	T-lymphocyte activation antigen CD86 OS=Homo sapiens OX=9606 GN=CD86 PE=1 SV=2	10	5	8	5	329	37.7	6.92	21.78	CD86	0.917	0.877	1.12	1.041	0.966	0.982	0.847	0.894	-0.13	-0.19	0.16	0.06	-0.05	-0.03	-0.24	-0.16	0.83011	0.439251	0.598218	0.997349	0.999132	0.999993	0.21219	0.613654	1	1	1	1	1	1	1	1	95.4	91.3	116.6	108.4	104.1	100.6
High	Q14103-4	Isoform 4 of Heterogeneous nuclear ribonucleoprotein D0 OS=Homo sapiens OX=9606 GN=HNRNPD	54	24	350	2	287	30.7	8.41	1108.05	HNRNPD	0.922	1.143	1.246	1.211	0.97	1.253	0.847	0.958	-0.12	0.19	0.32	0.28	-0.04	0.33	-0.24	-0.06	0.989729	0.864978	0.411626	0.55994	0.99999	0.384659	0.704416	0.999879	1	1	1	1	1	1	1	1	86.9	107.8	117.4	114.1	94.3	91.4
High	P84085	ADP-ribosylation factor 5 OS=Homo sapiens OX=9606 GN=ARF5 PE=1 SV=2	49	8	85	4	180	20.5	6.79	272.26	ARF5	0.887	0.978	0.948	1.026	1.072	1.055	0.848	0.765	-0.17	-0.03	-0.08	0.04	0.1	0.08	-0.24	-0.39	0.981168	1	0.999927	1	0.999484	0.999926	0.903179	0.504009	1	1	1	1	1	1	1	1	93	102.6	99.5	107.7	104.9	112.5
High	Q96IR2	Zinc finger protein 845 OS=Homo sapiens OX=9606 GN=ZNF845 PE=1 SV=3	27	7	18	1	970	113.1	9.33	28.99	ZNF845	0.864	0.978	0.936	0.989	0.905	1.049	0.848	0.92	-0.21	-0.03	-0.09	-0.02	-0.14	0.07	-0.24	-0.12	0.218024	0.999918	0.913485	0.999999	0.610003	0.983505	0.137713	0.772633	1	1	1	1	1	1	1	1	91.6	103.7	99.3	104.8	106	96
High	Q8IWL3	Iron-sulfur cluster co-chaperone protein HscB OS=Homo sapiens OX=9606 GN=HSCB PE=1 SV=3	8	1	1	1	235	27.4	7.69	5.81	HSCB	0.903	0.7	0.905	0.974	1.171	0.949	0.848	0.785	-0.15	-0.51	-0.14	-0.04	0.23	-0.08	-0.24	-0.35	0.999621	0.655333	0.999676	1	0.992621	0.999998	0.990615	0.921438	1	1	1	1	1	1	1	1	98.7	76.5	98.9	106.4	109.3	128
High	Q9H3Z4	DnaJ homolog subfamily C member 5 OS=Homo sapiens OX=9606 GN=DNAJC5 PE=1 SV=1	49	6	9	6	198	22.1	5.07	40.5	DNAJC5	0.964	0.924	1.045	1.043	1.006	1.047	0.848	0.882	-0.05	-0.11	0.06	0.06	0.01	0.07	-0.24	-0.18	0.99653	0.798724	0.989334	0.991828	1	0.986125	0.130244	0.34975	1	1	1	1	1	1	1	1	99	94.9	107.4	107.2	102.7	103.4
High	P20591	Interferon-induced GTP-binding protein Mx1 OS=Homo sapiens OX=9606 GN=MX1 PE=1 SV=4	8	5	7	3	662	75.5	5.83	21.29	MX1	0.88	0.837	0.85	0.958	0.885	0.877	0.849	0.731	-0.18	-0.26	-0.24	-0.06	-0.18	-0.19	-0.24	-0.45	0.947792	0.780924	0.842095	0.99996	0.958087	0.939201	0.838003	0.224139	1	1	1	1	1	1	1	1	100.7	95.8	97.2	109.6	114.4	101.2
High	O15318	DNA-directed RNA polymerase III subunit RPC7 OS=Homo sapiens OX=9606 GN=POLR3G PE=1 SV=2	5	1	2	1	223	25.9	4.63	6.64	POLR3G	1.001	0.921	0.999	0.885	0.951	0.811	0.849	0.838	0	-0.12	0	-0.18	-0.07	-0.3	-0.24	-0.25	1	0.751993	1	0.354461	0.973068	0.0345817	0.120261	0.0846236	1	1	1	1	1	1	1	1	109.1	100.4	108.9	96.5	109	103.6
High	Q96G97-4	Isoform 3 of Seipin OS=Homo sapiens OX=9606 GN=BSCL2	5	2	3	2	462	51.1	5.27	8.48	BSCL2	0.955	0.933	0.919	1.07	1.041	1.062	0.85	0.745	-0.07	-0.1	-0.12	0.1	0.06	0.09	-0.23	-0.43	0.999993	0.999854	0.999388	0.999876	0.999998	0.999949	0.962274	0.587023	1	1	1	1	1	1	1	1	100.2	97.9	96.4	112.3	105	109.3
High	Q13573	SNW domain-containing protein 1 OS=Homo sapiens OX=9606 GN=SNW1 PE=1 SV=1	37	16	40	14	536	61.5	9.52	139.41	SNW1	1.439	1.084	1.273	0.876	0.857	0.779	0.85	0.806	0.52	0.12	0.35	-0.19	-0.22	-0.36	-0.23	-0.31	0.0776715	0.993399	0.376656	0.900131	0.814278	0.339589	0.776291	0.499153	1	1	1	1	1	1	1	1	144.4	108.9	127.8	87.9	100.4	86.1
Medium	Q9Y2I9	TBC1 domain family member 30 OS=Homo sapiens OX=9606 GN=TBC1D30 PE=1 SV=2	1	1	1	1	924	102.7	8.29	2.28	TBC1D30	0.978	0.793	0.869	0.809	0.882	0.883	0.851	0.916	-0.03	-0.33	-0.2	-0.31	-0.18	-0.18	-0.23	-0.13	0.999987	0.0882619	0.498518	0.132494	0.615962	0.624847	0.349314	0.894211	1	1	1	1	1	1	1	1	110.3	89.5	98	91.3	112.8	99.4
High	P35790	Choline kinase alpha OS=Homo sapiens OX=9606 GN=CHKA PE=1 SV=3	6	2	2	2	457	52.2	6.55	7.02	CHKA	0.934	0.846	0.93	0.876	0.859	0.896	0.851	0.997	-0.1	-0.24	-0.1	-0.19	-0.22	-0.16	-0.23	0	0.883405	0.11222	0.849462	0.275773	0.166235	0.474167	0.129552	1	1	1	1	1	1	1	1	1	102.7	93	102.2	96.2	109.9	94.4
High	Q9BVK2	Probable dolichyl pyrophosphate Glc1Man9GlcNAc2 alpha-1,3-glucosyltransferase OS=Homo sapiens OX=9606 GN=ALG8 PE=1 SV=2	2	1	3	1	526	60	9.14	7.43	ALG8	0.967	1.063	1.196	1.092	1.061	1.028	0.852	0.914	-0.05	0.09	0.26	0.13	0.09	0.04	-0.23	-0.13	0.999799	0.988685	0.306803	0.915898	0.990152	0.999957	0.42006	0.910179	1	1	1	1	1	1	1	1	94.9	104.3	117.3	107.2	98.1	104.1
High	P27824	Calnexin OS=Homo sapiens OX=9606 GN=CANX PE=1 SV=2	58	42	581	39	592	67.5	4.6	1876.2	CANX	1.051	0.996	1.158	1.139	1.085	1.061	0.852	1.015	0.07	-0.01	0.21	0.19	0.12	0.09	-0.23	0.02	0.999763	1	0.848601	0.909928	0.993271	0.999204	0.790502	1	1	1	1	1	1	1	1	1	101.1	95.8	111.4	109.6	96.2	104.3
High	P61254	60S ribosomal protein L26 OS=Homo sapiens OX=9606 GN=RPL26 PE=1 SV=1	34	7	30	2	145	17.2	10.55	75.94	RPL26	0.903	0.893	0.962	0.882	0.908	0.887	0.853	0.884	-0.15	-0.16	-0.06	-0.18	-0.14	-0.17	-0.23	-0.18	0.980184	0.964594	0.999975	0.937908	0.985254	0.951873	0.822957	0.944513	1	1	1	1	1	1	1	1	99.5	98.4	105.9	97.1	110.1	100
Medium	Q5T7M9	Divergent protein kinase domain 1A OS=Homo sapiens OX=9606 GN=DIPK1A PE=1 SV=1	3	1	2	1	428	49	7.17	5.33	DIPK1A	0.883	0.867	0.887	0.909	1.003	0.905	0.853	0.701	-0.18	-0.21	-0.17	-0.14	0	-0.14	-0.23	-0.51	0.907642	0.832148	0.920541	0.976096	1	0.969085	0.751847	0.0683574	1	1	1	1	1	1	1	1	99.3	97.4	99.7	102.2	112.4	112.7
High	Q8TDI0	Chromodomain-helicase-DNA-binding protein 5 OS=Homo sapiens OX=9606 GN=CHD5 PE=1 SV=1	8	14	45	1	1954	222.9	6.15	155.68	CHD5	1.129	0.967	1.156	1.12	1.059	1.053	0.853	0.891	0.17	-0.05	0.21	0.16	0.08	0.07	-0.23	-0.17	0.996607	1	0.989238	0.997829	0.999985	0.999993	0.981792	0.997517	1	1	1	1	1	1	1	1	110.1	94.3	112.8	109.2	97.5	103.2
High	P84098	60S ribosomal protein L19 OS=Homo sapiens OX=9606 GN=RPL19 PE=1 SV=1	36	9	47	9	196	23.5	11.47	129.55	RPL19	0.93	0.898	1.019	0.96	0.882	0.84	0.853	0.739	-0.11	-0.16	0.03	-0.06	-0.18	-0.25	-0.23	-0.44	0.991121	0.922379	1	0.999848	0.850309	0.560809	0.6604	0.0912222	1	1	1	1	1	1	1	1	103	99.5	112.9	106.4	110.8	97.8
High	Q6PK04	Coiled-coil domain-containing protein 137 OS=Homo sapiens OX=9606 GN=CCDC137 PE=1 SV=1	10	3	3	3	289	33.2	10.93	7.74	CCDC137	1.327	1.037	1.552	1.031	0.954	0.86	0.854	0.786	0.41	0.05	0.63	0.04	-0.07	-0.22	-0.23	-0.35	0.736934	1	0.286814	1	0.999997	0.986428	0.982399	0.854866	1	1	1	1	1	1	1	1	127	99.3	148.6	98.7	95.7	91.3
High	Q7Z4H8	Protein O-glucosyltransferase 3 OS=Homo sapiens OX=9606 GN=POGLUT3 PE=1 SV=2	3	3	3	3	507	58.5	8.24	4.15	POGLUT3	0.967	0.896	0.941	0.949	0.995	0.969	0.854	1.017	-0.05	-0.16	-0.09	-0.08	-0.01	-0.04	-0.23	0.02	0.998356	0.496685	0.939183	0.973596	1	0.999023	0.15946	0.999991	1	1	1	1	1	1	1	1	101.4	93.9	98.6	99.5	104.8	104.3
High	Q969E4	Transcription elongation factor A protein-like 3 OS=Homo sapiens OX=9606 GN=TCEAL3 PE=1 SV=1	15	2	2	2	200	22.5	4.92	8.44	TCEAL3	2.806	1.242	2.176	1.083	0.883	0.902	0.854	0.847	1.49	0.31	1.12	0.11	-0.18	-0.15	-0.23	-0.24	0.161347	0.998445	0.412868	0.999999	0.999973	0.999994	0.999837	0.999764	1	1	1	1	1	1	1	1	214.2	94.8	166.1	82.6	76.3	67.4
High	Q9Y3B1	PRELI domain containing protein 3B OS=Homo sapiens OX=9606 GN=PRELID3B PE=1 SV=2	11	2	2	2	194	21.5	6.73	7	PRELID3B	0.849	0.834	0.926	0.829	0.841	0.822	0.854	0.762	-0.24	-0.26	-0.11	-0.27	-0.25	-0.28	-0.23	-0.39	0.698667	0.599886	0.992017	0.562227	0.644708	0.512759	0.735758	0.196621	1	1	1	1	1	1	1	1	99	97.3	108	96.7	116.6	98.1
High	Q9Y287	Integral membrane protein 2B OS=Homo sapiens OX=9606 GN=ITM2B PE=1 SV=1	9	1	5	1	266	30.3	5.14	17.63	ITM2B	1.004	1.021	1.149	1.115	1.086	1.031	0.854	0.842	0.01	0.03	0.2	0.16	0.12	0.04	-0.23	-0.25	1	0.999984	0.405544	0.66327	0.877913	0.999696	0.28306	0.205666	1	1	1	1	1	1	1	1	99.2	100.9	113.7	110.3	98.9	107.4
High	Q9BRT6	Protein LLP homolog OS=Homo sapiens OX=9606 GN=LLPH PE=1 SV=1	23	3	9	3	129	15.2	10.37	17.8	LLPH	0.982	0.977	1.097	0.995	0.993	0.971	0.854	0.849	-0.03	-0.03	0.13	-0.01	-0.01	-0.04	-0.23	-0.24	0.999956	0.999737	0.590061	1	1	0.99885	0.111278	0.0915586	1	1	1	1	1	1	1	1	101.3	100.8	113.2	102.8	103.2	102.5
High	O60437	Periplakin OS=Homo sapiens OX=9606 GN=PPL PE=1 SV=4	1	2	7	1	1756	204.6	5.6	15.41	PPL	0.935	0.795	0.894	0.985	1.009	1.051	0.855	0.63	-0.1	-0.33	-0.16	-0.02	0.01	0.07	-0.23	-0.67	0.999971	0.914919	0.998806	1	1	0.999997	0.988954	0.308941	1	1	1	1	1	1	1	1	103.2	87.8	98.7	108.7	110.4	111.4
High	Q9NQ25-3	Isoform 3 of SLAM family member 7 OS=Homo sapiens OX=9606 GN=SLAMF7	25	8	11	2	335	37	7.65	28.38	SLAMF7	0.896	0.889	0.882	0.98	0.862	0.933	0.855	0.846	-0.16	-0.17	-0.18	-0.03	-0.21	-0.1	-0.23	-0.24	0.685948	0.621118	0.557805	0.999989	0.373925	0.955706	0.317113	0.257004	1	1	1	1	1	1	1	1	99	98.3	97.5	108.3	110.5	95.3
High	O43826	Glucose-6-phosphate exchanger SLC37A4 OS=Homo sapiens OX=9606 GN=SLC37A4 PE=1 SV=1	8	3	7	3	429	46.3	8.62	21.5	SLC37A4	0.945	0.924	0.947	1.049	1.013	1.004	0.855	0.823	-0.08	-0.11	-0.08	0.07	0.02	0.01	-0.23	-0.28	0.999427	0.994884	0.999594	0.999838	1	1	0.810151	0.620771	1	1	1	1	1	1	1	1	99.3	97.2	99.6	110.3	105.1	106.5
High	P05412	Transcription factor AP-1 OS=Homo sapiens OX=9606 GN=JUN PE=1 SV=2	7	2	2	1	331	35.7	8.76	7.5	JUN	0.91	0.902	1.005	0.955	0.945	0.958	0.855	0.866	-0.14	-0.15	0.01	-0.07	-0.08	-0.06	-0.23	-0.21	0.758648	0.673414	1	0.993745	0.978125	0.995956	0.251383	0.331181	1	1	1	1	1	1	1	1	97.5	96.6	107.7	102.4	107.2	101.3
High	Q15858	Sodium channel protein type 9 subunit alpha OS=Homo sapiens OX=9606 GN=SCN9A PE=1 SV=3	2	3	3	3	1988	226.2	6.93	12.17	SCN9A	0.988	0.999	1.156	1.163	1.068	1.119	0.856	0.94	-0.02	0	0.21	0.22	0.09	0.16	-0.22	-0.09	1	1	0.924907	0.90897	0.999431	0.980884	0.896724	0.999614	1	1	1	1	1	1	1	1	95.7	96.8	112	112.7	96.9	103.5
High	Q8IYU2	E3 ubiquitin-protein ligase HACE1 OS=Homo sapiens OX=9606 GN=HACE1 PE=1 SV=2	1	1	1	1	909	102.3	5.92	3.02	HACE1	0.916	0.915	1.001	1.001	0.954	1.004	0.856	0.861	-0.13	-0.13	0	0	-0.07	0.01	-0.22	-0.22	0.992905	0.992216	1	1	0.999912	1	0.854672	0.876407	1	1	1	1	1	1	1	1	96.9	96.8	105.9	105.8	105.8	100.9
High	Q7Z403	Transmembrane channel-like protein 6 OS=Homo sapiens OX=9606 GN=TMC6 PE=1 SV=2	11	6	18	6	805	90	8.66	57.95	TMC6	1.026	1.013	1.244	1.113	1.057	1.061	0.857	0.904	0.04	0.02	0.31	0.15	0.08	0.09	-0.22	-0.15	0.999936	1	0.0833153	0.703934	0.985687	0.980304	0.32212	0.753551	1	1	1	1	1	1	1	1	99.5	98.3	120.7	108	97	102.6
High	P15153	Ras-related C3 botulinum toxin substrate 2 OS=Homo sapiens OX=9606 GN=RAC2 PE=1 SV=1	44	10	135	4	192	21.4	7.61	404.47	RAC2	0.969	1.018	0.99	1.041	1	1.019	0.857	1.005	-0.05	0.03	-0.01	0.06	0	0.03	-0.22	0.01	0.999981	1	1	0.999878	1	1	0.700733	1	1	1	1	1	1	1	1	1	98	102.9	100.2	105.2	101.1	101.2
High	Q08334	Interleukin-10 receptor subunit beta OS=Homo sapiens OX=9606 GN=IL10RB PE=1 SV=2	6	1	2	1	325	37	5.17	7.72	IL10RB	0.948	0.912	1.008	0.977	0.974	0.935	0.857	0.963	-0.08	-0.13	0.01	-0.03	-0.04	-0.1	-0.22	-0.05	0.998951	0.966289	1	0.999998	0.999994	0.994547	0.689218	0.999912	1	1	1	1	1	1	1	1	99.6	95.7	105.8	102.6	105	102.3
High	Q99442	Translocation protein SEC62 OS=Homo sapiens OX=9606 GN=SEC62 PE=1 SV=1	38	22	108	22	399	45.8	7.12	261.04	SEC62	1.03	1.007	1.115	1.098	1.04	1.021	0.857	0.965	0.04	0.01	0.16	0.13	0.06	0.03	-0.22	-0.05	0.999992	1	0.945443	0.976365	0.999937	1	0.762118	0.999966	1	1	1	1	1	1	1	1	101.5	99.2	109.9	108.2	98.5	102.5
High	Q8TAA5	GrpE protein homolog 2, mitochondrial OS=Homo sapiens OX=9606 GN=GRPEL2 PE=1 SV=1	30	5	7	5	225	25.4	7.72	24.78	GRPEL2	0.965	0.93	0.98	0.949	0.999	0.955	0.858	0.851	-0.05	-0.1	-0.03	-0.08	0	-0.07	-0.22	-0.23	0.999509	0.9539	0.999993	0.992827	1	0.996862	0.384068	0.335216	1	1	1	1	1	1	1	1	102.4	98.6	103.9	100.6	106.1	105.9
High	Q9BV44	THUMP domain-containing protein 3 OS=Homo sapiens OX=9606 GN=THUMPD3 PE=1 SV=1	37	15	30	15	507	57	6.37	106.76	THUMPD3	0.97	0.896	0.92	1.012	0.983	1.035	0.858	0.866	-0.04	-0.16	-0.12	0.02	-0.02	0.05	-0.22	-0.21	0.999997	0.973186	0.994776	1	1	0.99999	0.85952	0.893788	1	1	1	1	1	1	1	1	102.2	94.4	96.9	106.7	105.4	103.6
High	Q8N5C8	TGF-beta-activated kinase 1 and MAP3K7-binding protein 3 OS=Homo sapiens OX=9606 GN=TAB3 PE=1 SV=3	3	2	2	2	712	78.6	8.54	6.33	TAB3	1.031	0.944	1.174	0.99	0.948	0.949	0.858	0.899	0.04	-0.08	0.23	-0.01	-0.08	-0.08	-0.22	-0.15	0.999972	0.997069	0.592072	1	0.998271	0.998587	0.639543	0.908058	1	1	1	1	1	1	1	1	105.5	96.6	120.2	101.3	102.4	97
High	P55735	Protein SEC13 homolog OS=Homo sapiens OX=9606 GN=SEC13 PE=1 SV=3	38	10	85	10	322	35.5	5.48	274.2	SEC13	1.027	0.927	1.013	1.015	1.036	1.036	0.858	0.894	0.04	-0.11	0.02	0.02	0.05	0.05	-0.22	-0.16	0.999998	0.995327	1	1	0.999978	0.99998	0.812087	0.9539	1	1	1	1	1	1	1	1	104.9	94.7	103.5	103.7	102.2	105.9
High	Q9Y6A9	Signal peptidase complex subunit 1 OS=Homo sapiens OX=9606 GN=SPCS1 PE=1 SV=5	10	2	9	2	169	18.3	8.72	39.37	SPCS1	0.986	1.072	1.05	1.054	1.016	1.046	0.859	1.027	-0.02	0.1	0.07	0.08	0.02	0.07	-0.22	0.04	1	0.966213	0.996283	0.993724	0.999999	0.997697	0.417571	0.999945	1	1	1	1	1	1	1	1	97.4	105.9	103.7	104.1	98.8	100.4
High	P55317	Hepatocyte nuclear factor 3-alpha OS=Homo sapiens OX=9606 GN=FOXA1 PE=1 SV=2	4	1	1	1	472	49.1	8.82	4.98	FOXA1	0.866	0.831	0.901	0.939	0.86	0.949	0.859	0.963	-0.21	-0.27	-0.15	-0.09	-0.22	-0.07	-0.22	-0.05	0.230383	0.0786032	0.554252	0.925912	0.193283	0.973766	0.187253	0.996383	1	1	1	1	1	1	1	1	95.4	91.6	99.3	103.4	110.2	94.8
High	Q96DT6	Cysteine protease ATG4C OS=Homo sapiens OX=9606 GN=ATG4C PE=1 SV=1	16	4	9	4	458	52.5	5.97	29.43	ATG4C	0.999	0.994	1.067	1.032	1.016	1.05	0.859	0.939	0	-0.01	0.09	0.05	0.02	0.07	-0.22	-0.09	1	1	0.971225	0.999719	0.999999	0.994898	0.368535	0.975043	1	1	1	1	1	1	1	1	100.4	99.9	107.2	103.7	100.5	102.1
High	Q6S8J3	POTE ankyrin domain family member E OS=Homo sapiens OX=9606 GN=POTEE PE=2 SV=3	11	13	1290	1	1075	121.3	6.2	3755.32	POTEE	0.782	0.908	1.174	0.983	0.894	0.934	0.859	0.948	-0.35	-0.14	0.23	-0.03	-0.16	-0.1	-0.22	-0.08	0.239311	0.959752	0.671683	1	0.918558	0.994943	0.724423	0.999027	1	1	1	1	1	1	1	1	83	96.3	124.6	104.3	106.1	94.9
High	Q9NWU2	Glucose-induced degradation protein 8 homolog OS=Homo sapiens OX=9606 GN=GID8 PE=1 SV=1	29	6	11	6	228	26.7	4.97	40.03	GID8	0.87	0.79	0.913	0.856	0.992	0.889	0.859	1.013	-0.2	-0.34	-0.13	-0.22	-0.01	-0.17	-0.22	0.02	0.107426	0.00516499	0.462198	0.0646275	1	0.217726	0.0727932	0.99999	1	1	1	1	1	1	1	1	95.7	86.9	100.4	94.2	110	109.1
High	P62847	40S ribosomal protein S24 OS=Homo sapiens OX=9606 GN=RPS24 PE=1 SV=1	41	6	29	6	133	15.4	10.78	85.48	RPS24	0.91	0.888	0.966	0.904	0.929	0.928	0.86	0.851	-0.14	-0.17	-0.05	-0.15	-0.11	-0.11	-0.22	-0.23	0.687235	0.446743	0.998445	0.62196	0.876039	0.86375	0.214525	0.166225	1	1	1	1	1	1	1	1	99.4	97	105.6	98.8	109.3	101.6
High	P34931	Heat shock 70 kDa protein 1-like OS=Homo sapiens OX=9606 GN=HSPA1L PE=1 SV=2	32	20	231	1	641	70.3	6.02	699.92	HSPA1L	0.964	0.925	1.085	1.017	1.037	0.982	0.86	1.012	-0.05	-0.11	0.12	0.02	0.05	-0.03	-0.22	0.02	0.999519	0.940946	0.927177	0.999998	0.999469	0.999997	0.430452	1	1	1	1	1	1	1	1	1	97.7	93.7	109.9	103	101.3	105.1
High	P15884	Transcription factor 4 OS=Homo sapiens OX=9606 GN=TCF4 PE=1 SV=3	6	4	10	1	667	71.3	7.01	21.53	TCF4	0.944	0.838	1.053	0.981	1.015	0.928	0.861	0.973	-0.08	-0.25	0.07	-0.03	0.02	-0.11	-0.22	-0.04	0.970282	0.145168	0.984674	0.999982	0.999998	0.892411	0.266441	0.999784	1	1	1	1	1	1	1	1	98.9	87.8	110.3	102.7	104.7	106.3
Low	Q9NRR8	CDC42 small effector protein 1 OS=Homo sapiens OX=9606 GN=CDC42SE1 PE=1 SV=1	10	1	1	1	79	8.9	9.99	0	CDC42SE1	1.021	0.813	1.125	0.895	0.987	0.822	0.861	0.96	0.03	-0.3	0.17	-0.16	-0.02	-0.28	-0.22	-0.06	1	0.689991	0.973493	0.981619	1	0.739982	0.911767	0.999983	1	1	1	1	1	1	1	1	108.3	86.2	119.4	95	106.1	104.7
High	P10301	Ras-related protein R-Ras OS=Homo sapiens OX=9606 GN=RRAS PE=1 SV=1	16	3	7	2	218	23.5	6.93	23.21	RRAS	0.967	0.904	0.977	0.898	0.948	0.965	0.861	0.874	-0.05	-0.15	-0.03	-0.15	-0.08	-0.05	-0.22	-0.19	0.999789	0.838879	0.999985	0.796843	0.994589	0.999687	0.475241	0.583737	1	1	1	1	1	1	1	1	103.7	96.9	104.7	96.3	107.2	101.6
High	Q6NT76	Homeobox-containing protein 1 OS=Homo sapiens OX=9606 GN=HMBOX1 PE=1 SV=1	9	2	2	2	420	47.2	6.06	8.36	HMBOX1	1.159	1.066	1.177	1.372	1	1.126	0.862	0.889	0.21	0.09	0.24	0.46	0	0.17	-0.21	-0.17	0.994825	0.999987	0.990274	0.752999	1	0.998806	0.994615	0.99885	1	1	1	1	1	1	1	1	108.1	99.4	109.8	128	93.2	93.3
High	Q93084	Sarcoplasmic/endoplasmic reticulum calcium ATPase 3 OS=Homo sapiens OX=9606 GN=ATP2A3 PE=1 SV=3	39	36	161	27	999	109.2	5.52	529.83	ATP2A3	0.935	0.933	1.003	1.063	1.021	1.024	0.862	0.882	-0.1	-0.1	0	0.09	0.03	0.03	-0.21	-0.18	0.998483	0.998075	1	0.99918	1	0.999999	0.859816	0.933992	1	1	1	1	1	1	1	1	96.5	96.3	103.5	109.7	103.2	105.4
High	P46108	Adapter molecule crk OS=Homo sapiens OX=9606 GN=CRK PE=1 SV=2	27	7	12	7	304	33.8	5.55	51.08	CRK	0.986	0.937	0.991	0.926	0.988	0.95	0.862	1.044	-0.02	-0.09	-0.01	-0.11	-0.02	-0.07	-0.21	0.06	0.999951	0.637173	0.999999	0.468025	0.999985	0.845983	0.033263	0.923925	1	1	1	1	1	1	1	1	102.2	97	102.7	96	103.6	102.4
Medium	Q5JV73	FERM and PDZ domain-containing protein 3 OS=Homo sapiens OX=9606 GN=FRMPD3 PE=2 SV=2	1	1	5	1	1810	199.1	8.15	7.48	FRMPD3	0.889	0.716	0.729	0.998	0.929	1.034	0.863	0.578	-0.17	-0.48	-0.46	0	-0.11	0.05	-0.21	-0.79	0.999852	0.901985	0.923036	1	0.999996	1	0.999252	0.48744	1	1	1	1	1	1	1	1	103.4	83.3	84.8	116.2	116.4	108.1
High	P42338	Phosphatidylinositol 4,5-bisphosphate 3-kinase catalytic subunit beta isoform OS=Homo sapiens OX=9606 GN=PIK3CB PE=1 SV=1	7	6	10	6	1070	122.7	7.09	35.21	PIK3CB	0.976	0.957	0.984	0.977	0.975	1.018	0.863	0.911	-0.04	-0.06	-0.02	-0.03	-0.04	0.03	-0.21	-0.14	0.999719	0.986207	0.999987	0.999832	0.999614	0.999973	0.163326	0.60052	1	1	1	1	1	1	1	1	101.4	99.5	102.2	101.6	103.9	101.3
High	Q9H0R3	Transmembrane protein 222 OS=Homo sapiens OX=9606 GN=TMEM222 PE=1 SV=2	19	2	6	2	208	23.2	6.51	35.85	TMEM222	0.963	0.958	0.985	1.024	1.014	0.999	0.863	0.838	-0.05	-0.06	-0.02	0.03	0.02	0	-0.21	-0.25	0.999953	0.999873	1	0.999999	1	1	0.803769	0.643832	1	1	1	1	1	1	1	1	100.3	99.7	102.5	106.6	104.1	105.6
High	Q8NFX7	Syntaxin-binding protein 6 OS=Homo sapiens OX=9606 GN=STXBP6 PE=1 SV=2	6	1	1	1	210	23.5	9.04	4.49	STXBP6	0.961	0.972	1.009	1.014	1.052	0.981	0.863	1.008	-0.06	-0.04	0.01	0.02	0.07	-0.03	-0.21	0.01	0.998465	0.999846	1	1	0.992203	0.999992	0.379388	1	1	1	1	1	1	1	1	1	97.6	98.7	102.5	103	101.6	106.9
High	Q9ULC3	Ras-related protein Rab-23 OS=Homo sapiens OX=9606 GN=RAB23 PE=1 SV=1	20	5	12	5	237	26.6	6.6	33.82	RAB23	0.96	0.956	1.056	1.072	1.008	1.007	0.864	0.854	-0.06	-0.06	0.08	0.1	0.01	0.01	-0.21	-0.23	0.999479	0.999102	0.996585	0.984291	1	1	0.59116	0.516172	1	1	1	1	1	1	1	1	98.4	98.1	108.3	109.9	102.6	103.3
Medium	Q8IYP9	Palmitoyltransferase ZDHHC23 OS=Homo sapiens OX=9606 GN=ZDHHC23 PE=1 SV=3	2	1	1	1	409	46	8.63	2	ZDHHC23	0.847	0.901	0.94	0.932	0.953	0.95	0.864	0.91	-0.24	-0.15	-0.09	-0.1	-0.07	-0.07	-0.21	-0.14	0.233044	0.708261	0.96848	0.94024	0.993408	0.990238	0.349494	0.786983	1	1	1	1	1	1	1	1	91.9	97.8	101.9	101.1	108.5	103.4
High	Q9UNZ5	Leydig cell tumor 10 kDa protein homolog OS=Homo sapiens OX=9606 GN=C19orf53 PE=1 SV=1	9	1	1	1	99	10.6	11.55	3.36	C19orf53	1.325	1.049	1.178	1.044	0.991	0.979	0.864	1.013	0.41	0.07	0.24	0.06	-0.01	-0.03	-0.21	0.02	0.448411	0.999969	0.90423	0.999986	1	1	0.944863	1	1	1	1	1	1	1	1	1	126.3	99.9	112.3	99.5	95.3	94.5
High	Q9BYC9	39S ribosomal protein L20, mitochondrial OS=Homo sapiens OX=9606 GN=MRPL20 PE=1 SV=1	18	2	2	2	149	17.4	10.86	8.14	MRPL20	0.753	0.69	0.933	0.792	0.958	0.902	0.864	0.863	-0.41	-0.54	-0.1	-0.34	-0.06	-0.15	-0.21	-0.21	0.571983	0.290979	0.999798	0.760579	0.999994	0.996454	0.971244	0.970235	1	1	1	1	1	1	1	1	87.4	80.1	108.3	91.9	116.1	111.2
High	Q0VD83	Apolipoprotein B receptor OS=Homo sapiens OX=9606 GN=APOBR PE=1 SV=3	1	1	1	1	1097	115.6	4.4	2.51	APOBR	1.025	0.903	1.079	1.074	0.95	0.999	0.864	1.113	0.04	-0.15	0.11	0.1	-0.07	0	-0.21	0.15	1	0.999265	0.999913	0.999949	0.999996	1	0.992095	0.998972	1	1	1	1	1	1	1	1	102.4	90.2	107.8	107.3	99.9	94.9
High	O95749	Geranylgeranyl pyrophosphate synthase OS=Homo sapiens OX=9606 GN=GGPS1 PE=1 SV=1	10	3	8	3	300	34.8	6.14	24.8	GGPS1	0.982	0.933	0.945	0.962	0.986	0.935	0.864	0.852	-0.03	-0.1	-0.08	-0.06	-0.02	-0.1	-0.21	-0.23	0.999987	0.909494	0.968638	0.996877	0.999998	0.923197	0.262806	0.184335	1	1	1	1	1	1	1	1	104.5	99.2	100.6	102.4	106.4	104.9
High	Q14165	Malectin OS=Homo sapiens OX=9606 GN=MLEC PE=1 SV=1	39	14	30	14	292	32.2	5.41	83.38	MLEC	1.024	0.995	1.126	1.087	1.098	1.009	0.865	0.941	0.03	-0.01	0.17	0.12	0.14	0.01	-0.21	-0.09	0.999999	1	0.956365	0.994613	0.988615	1	0.884454	0.999387	1	1	1	1	1	1	1	1	100.8	97.9	110.8	106.9	98.4	108.1
High	P10321	HLA class I histocompatibility antigen, C alpha chain OS=Homo sapiens OX=9606 GN=HLA-C PE=1 SV=3	36	13	98	6	366	40.6	6.04	400.53	HLA-C	0.97	1.03	1.191	1.065	0.995	1.012	0.865	1.089	-0.04	0.04	0.25	0.09	-0.01	0.02	-0.21	0.12	0.999861	0.999883	0.269376	0.979727	1	1	0.457456	0.903746	1	1	1	1	1	1	1	1	94.7	100.6	116.3	104	97.6	97.1
High	Q8TB37	Iron-sulfur protein NUBPL OS=Homo sapiens OX=9606 GN=NUBPL PE=1 SV=3	6	1	2	1	319	34.1	9.04	11.06	NUBPL	0.995	0.976	1.013	0.939	1.028	0.977	0.866	0.956	-0.01	-0.03	0.02	-0.09	0.04	-0.03	-0.21	-0.07	1	0.999989	1	0.988522	0.999963	0.999991	0.574936	0.998734	1	1	1	1	1	1	1	1	102.4	100.4	104.2	96.5	102.8	105.8
High	P49810	Presenilin-2 OS=Homo sapiens OX=9606 GN=PSEN2 PE=1 SV=1	8	2	6	2	448	50.1	4.59	27.66	PSEN2	1	0.995	1.033	0.966	1.045	0.948	0.866	0.9	0	-0.01	0.05	-0.05	0.06	-0.08	-0.21	-0.15	1	1	0.999999	0.999998	0.999989	0.99995	0.960737	0.993496	1	1	1	1	1	1	1	1	102.8	102.3	106.2	99.3	102.8	107.4
High	Q99836	Myeloid differentiation primary response protein MyD88 OS=Homo sapiens OX=9606 GN=MYD88 PE=1 SV=1	27	6	19	6	296	33.2	6.15	62.75	MYD88	0.962	0.96	1.049	0.985	0.977	1.003	0.866	0.998	-0.06	-0.06	0.07	-0.02	-0.03	0	-0.21	0	0.925693	0.898096	0.807677	0.999761	0.996332	1	0.0198601	1	1	1	1	1	1	1	0.966925	1	98.4	98.1	107.3	100.7	102.3	100
High	Q9NVV5	Androgen-induced gene 1 protein OS=Homo sapiens OX=9606 GN=AIG1 PE=1 SV=3	12	4	10	4	238	27.4	7.17	13.97	AIG1	1.005	1.157	1.061	1.158	1.036	1.117	0.866	1.032	0.01	0.21	0.09	0.21	0.05	0.16	-0.21	0.05	1	0.936485	0.99978	0.934808	0.999996	0.985538	0.940686	0.999998	1	1	1	1	1	1	1	1	95.9	110.4	101.3	110.5	95.4	98.8
High	Q96EX1	Small integral membrane protein 12 OS=Homo sapiens OX=9606 GN=SMIM12 PE=1 SV=3	12	1	1	1	92	10.8	8.44	2.69	SMIM12	0.722	0.868	0.86	0.883	0.91	0.819	0.867	0.623	-0.47	-0.21	-0.22	-0.18	-0.14	-0.29	-0.21	-0.68	0.384954	0.970296	0.959154	0.986385	0.997619	0.848145	0.969087	0.0978421	1	1	1	1	1	1	1	1	86	103.4	102.5	105.3	119.2	108.4
Medium	Q7Z6V5	tRNA-specific adenosine deaminase 2 OS=Homo sapiens OX=9606 GN=ADAT2 PE=1 SV=1	4	1	1	1	191	21	6.74	1.78	ADAT2	0.751	0.91	0.977	0.971	1.008	0.791	0.867	0.974	-0.41	-0.14	-0.03	-0.04	0.01	-0.34	-0.21	-0.04	0.683881	0.999143	1	1	1	0.843795	0.98708	1	1	1	1	1	1	1	1	1	82	99.2	106.6	105.9	109.1	110
High	Q9H246	Uncharacterized protein C1orf21 OS=Homo sapiens OX=9606 GN=C1orf21 PE=1 SV=1	17	2	2	2	121	13.9	5.22	8.23	C1orf21	0.923	0.89	1.106	1.022	1.133	0.984	0.867	1	-0.12	-0.17	0.15	0.03	0.18	-0.02	-0.21	0	0.999393	0.992719	0.997104	1	0.988841	1	0.975206	1	1	1	1	1	1	1	1	1	93	89.8	111.6	103	100.8	114.3
High	Q6JBY9	CapZ-interacting protein OS=Homo sapiens OX=9606 GN=RCSD1 PE=1 SV=1	49	17	56	17	416	44.5	5.4	219.88	RCSD1	1.257	1.037	1.15	0.947	0.856	0.707	0.867	0.823	0.33	0.05	0.2	-0.08	-0.22	-0.5	-0.21	-0.28	0.0194147	0.996386	0.223615	0.956552	0.145567	0.00110921	0.20436	0.0485718	1	1	1	1	1	0.561965	1	1	130.9	108	119.7	98.6	104.1	89.1
High	Q13123	Protein Red OS=Homo sapiens OX=9606 GN=IK PE=1 SV=3	45	23	76	23	557	65.6	6.64	264.61	IK	0.992	0.96	1.044	0.954	0.941	0.836	0.867	0.852	-0.01	-0.06	0.06	-0.07	-0.09	-0.26	-0.21	-0.23	0.999989	0.767311	0.723937	0.631446	0.374827	0.0010359	0.00524923	0.00232677	1	1	1	1	1	0.537942	0.657158	1	105.7	102.3	111.3	101.6	106.6	100.3
High	Q13442	28 kDa heat- and acid-stable phosphoprotein OS=Homo sapiens OX=9606 GN=PDAP1 PE=1 SV=1	40	8	14	7	181	20.6	8.87	37.77	PDAP1	1.838	1.004	1.613	1.04	0.883	0.999	0.867	0.909	0.88	0.01	0.69	0.06	-0.18	0	-0.21	-0.14	0.174033	1	0.388843	1	0.998871	1	0.997147	0.999829	1	1	1	1	1	1	1	1	162.9	89	143	92.2	88.7	78.3
High	Q8TBQ9	Protein kish-A OS=Homo sapiens OX=9606 GN=TMEM167A PE=1 SV=1	13	1	5	1	72	8.1	8.95	13.61	TMEM167A	0.904	0.976	1.081	1.022	1.026	0.903	0.868	0.781	-0.15	-0.03	0.11	0.03	0.04	-0.15	-0.2	-0.36	0.977969	0.999999	0.995587	1	0.999999	0.977369	0.880097	0.372222	1	1	1	1	1	1	1	1	95	102.6	113.6	107.4	105.1	107.9
High	Q9UIE0	Zinc finger protein 230 OS=Homo sapiens OX=9606 GN=ZNF230 PE=1 SV=3	5	3	8	1	474	54.5	8.38	16.38	ZNF230	0.939	0.944	0.92	0.905	0.954	0.96	0.868	0.985	-0.09	-0.08	-0.12	-0.14	-0.07	-0.06	-0.2	-0.02	0.856326	0.902074	0.621226	0.428962	0.962592	0.984415	0.133361	0.999987	1	1	1	1	1	1	1	1	99.7	100.2	97.7	96.1	106.2	101.3
Low	Q9Y5R2	Matrix metalloproteinase-24 OS=Homo sapiens OX=9606 GN=MMP24 PE=2 SV=1	2	1	2	1	645	73.2	9.23	1.8	MMP24	0.795	0.647	0.644	0.859	0.933	0.962	0.868	0.487	-0.33	-0.63	-0.64	-0.22	-0.1	-0.06	-0.2	-1.04	0.930868	0.414906	0.401117	0.993375	0.999973	1	0.995755	0.0587447	1	1	1	1	1	1	1	1	99.4	81	80.5	107.5	125.1	116.6
High	Q96QE5	Transcription elongation factor, mitochondrial OS=Homo sapiens OX=9606 GN=TEFM PE=1 SV=1	12	3	6	3	360	41.7	9.32	26.7	TEFM	0.93	1.014	0.944	0.941	0.977	0.972	0.869	0.983	-0.1	0.02	-0.08	-0.09	-0.03	-0.04	-0.2	-0.02	0.950834	1	0.986648	0.981988	0.999976	0.999878	0.462304	0.999998	1	1	1	1	1	1	1	1	97	105.7	98.5	98.2	104.3	101.9
High	P60953	Cell division control protein 42 homolog OS=Homo sapiens OX=9606 GN=CDC42 PE=1 SV=2	48	9	110	2	191	21.2	6.55	392.04	CDC42	0.979	0.986	1.024	1.039	1.017	1.023	0.869	0.933	-0.03	-0.02	0.03	0.06	0.02	0.03	-0.2	-0.1	0.999984	0.999999	0.999968	0.998875	0.999997	0.999977	0.433206	0.955536	1	1	1	1	1	1	1	1	99.3	100.1	103.9	105.4	101.5	103.2
High	Q12981	Vesicle transport protein SEC20 OS=Homo sapiens OX=9606 GN=BNIP1 PE=1 SV=3	26	5	11	5	228	26.1	8.95	30.8	BNIP1	1.024	1.016	1.09	1.068	1.06	1.049	0.869	0.902	0.03	0.02	0.12	0.1	0.08	0.07	-0.2	-0.15	0.999937	0.999997	0.834748	0.950609	0.975132	0.9919	0.365187	0.6885	1	1	1	1	1	1	1	1	101.5	100.8	108.1	105.9	99.1	105.1
High	Q8N5P1	Zinc finger CCCH domain-containing protein 8 OS=Homo sapiens OX=9606 GN=ZC3H8 PE=1 SV=2	12	4	4	4	291	33.6	8.28	9.75	ZC3H8	1.287	1.056	1.367	1.034	1.038	0.937	0.869	1.127	0.36	0.08	0.45	0.05	0.05	-0.09	-0.2	0.17	0.738505	0.999976	0.523114	0.999999	0.999999	0.999906	0.982924	0.993715	1	1	1	1	1	1	1	1	119.2	97.8	126.7	95.8	92.6	96.1
Medium	Q8WUU4	Zinc finger protein 296 OS=Homo sapiens OX=9606 GN=ZNF296 PE=1 SV=1	2	1	1	1	475	50.8	8.82	0	ZNF296	0.854	0.921	0.772	0.755	0.779	0.824	0.869	0.873	-0.23	-0.12	-0.37	-0.41	-0.36	-0.28	-0.2	-0.2	0.980299	0.999744	0.792111	0.724313	0.820344	0.941915	0.990373	0.992011	1	1	1	1	1	1	1	1	100.5	108.4	90.8	88.8	117.7	91.7
High	Q9Y672	Dolichyl pyrophosphate Man9GlcNAc2 alpha-1,3-glucosyltransferase OS=Homo sapiens OX=9606 GN=ALG6 PE=1 SV=2	6	3	10	3	507	58.1	8.46	30.58	ALG6	0.961	0.992	1.079	1.112	1.049	1.03	0.87	0.828	-0.06	-0.01	0.11	0.15	0.07	0.04	-0.2	-0.27	0.999974	1	0.997182	0.97677	0.999897	0.999997	0.908444	0.700606	1	1	1	1	1	1	1	1	97	100.1	108.8	112.2	100.9	105.8
High	Q5U3C3	Transmembrane protein 164 OS=Homo sapiens OX=9606 GN=TMEM164 PE=2 SV=1	6	1	2	1	297	33.5	8.16	7.91	TMEM164	0.926	0.859	0.831	1.111	0.995	1.026	0.87	0.758	-0.11	-0.22	-0.27	0.15	-0.01	0.04	-0.2	-0.4	0.999976	0.996677	0.988196	0.999742	1	1	0.998149	0.898924	1	1	1	1	1	1	1	1	99.5	92.3	89.3	119.3	107.4	106.9
High	P48739-2	Isoform 2 of Phosphatidylinositol transfer protein beta isoform OS=Homo sapiens OX=9606 GN=PITPNB	76	23	98	2	272	31.6	6.25	314.88	PITPNB	0.942	0.959	0.888	0.84	0.924	0.841	0.87	0.923	-0.09	-0.06	-0.17	-0.25	-0.11	-0.25	-0.2	-0.12	0.999579	0.999971	0.963434	0.792421	0.996859	0.796876	0.920922	0.996563	1	1	1	1	1	1	1	1	103.6	105.5	97.6	92.3	109.9	101.5
High	Q969Q0	60S ribosomal protein L36a-like OS=Homo sapiens OX=9606 GN=RPL36AL PE=1 SV=3	25	4	17	1	106	12.5	10.65	44.58	RPL36AL	1.009	1.057	0.994	1.007	0.953	0.909	0.871	0.935	0.01	0.08	-0.01	0.01	-0.07	-0.14	-0.2	-0.1	1	0.998026	1	1	0.999213	0.948055	0.74535	0.992854	1	1	1	1	1	1	1	1	104	108.9	102.4	103.8	103	98.2
High	Q15004	PCNA-associated factor OS=Homo sapiens OX=9606 GN=PCLAF PE=1 SV=1	38	4	7	4	111	12	9.83	26.46	PCLAF	1.007	0.895	0.979	0.893	0.844	0.857	0.871	0.897	0.01	-0.16	-0.03	-0.16	-0.24	-0.22	-0.2	-0.16	1	0.423434	0.999901	0.399195	0.0895258	0.137638	0.213852	0.439962	1	1	1	1	1	1	1	1	109.9	97.7	106.9	97.5	109.2	92.2
High	Q9NVV0	Trimeric intracellular cation channel type B OS=Homo sapiens OX=9606 GN=TMEM38B PE=1 SV=1	12	2	4	2	291	32.5	9.06	13.86	TMEM38B	0.964	0.972	0.951	0.995	1.015	0.985	0.871	0.879	-0.05	-0.04	-0.07	-0.01	0.02	-0.02	-0.2	-0.19	0.999273	0.999901	0.994551	1	0.999999	0.999999	0.49037	0.561307	1	1	1	1	1	1	1	1	100.5	101.4	99.2	103.7	104.3	105.8
High	P41567	Eukaryotic translation initiation factor 1 OS=Homo sapiens OX=9606 GN=EIF1 PE=1 SV=1	59	4	7	4	113	12.7	7.44	32.16	EIF1	0.901	0.872	0.902	0.91	0.99	1.031	0.871	0.943	-0.15	-0.2	-0.15	-0.14	-0.02	0.04	-0.2	-0.08	0.827338	0.586168	0.840461	0.886884	1	0.999898	0.581819	0.991308	1	1	1	1	1	1	1	1	96.3	93.2	96.5	97.3	106.9	105.8
High	Q8NFY4	Semaphorin-6D OS=Homo sapiens OX=9606 GN=SEMA6D PE=1 SV=1	1	1	1	1	1073	119.8	8.51	3.46	SEMA6D	1	0.872	0.996	0.995	1.038	0.969	0.871	0.846	0	-0.2	-0.01	-0.01	0.05	-0.05	-0.2	-0.24	1	0.693172	1	1	0.999794	0.999938	0.684311	0.485147	1	1	1	1	1	1	1	1	104.8	91.4	104.4	104.3	104.8	108.8
High	P18827	Syndecan-1 OS=Homo sapiens OX=9606 GN=SDC1 PE=1 SV=3	31	8	63	8	310	32.4	4.63	255.4	SDC1	0.924	0.947	1.035	1.043	1.015	0.979	0.871	1.023	-0.11	-0.08	0.05	0.06	0.02	-0.03	-0.2	0.03	0.767414	0.953421	0.997233	0.99016	0.999994	0.999918	0.220956	0.999866	1	1	1	1	1	1	1	1	94.1	96.4	105.4	106.2	101.9	103.4
Medium	P35716	Transcription factor SOX-11 OS=Homo sapiens OX=9606 GN=SOX11 PE=1 SV=2	2	1	4	1	441	46.7	5.05	10.64	SOX11	0.774	1.02	0.967	0.933	0.891	0.945	0.872	1.238	-0.37	0.03	-0.05	-0.1	-0.17	-0.08	-0.2	0.31	0.535825	1	0.999998	0.999433	0.983612	0.999873	0.958021	0.719149	1	1	1	1	1	1	1	1	80.6	106.2	100.8	97.2	104.2	92.8
High	P20674	Cytochrome c oxidase subunit 5A, mitochondrial OS=Homo sapiens OX=9606 GN=COX5A PE=1 SV=2	11	2	5	1	150	16.8	6.79	9.47	COX5A	1.006	1	1.172	1.008	1.031	1.073	0.872	1.003	0.01	0	0.23	0.01	0.04	0.1	-0.2	0	1	1	0.0869925	1	0.997704	0.791652	0.166746	1	1	1	1	1	1	1	1	1	98.8	98.2	115.1	99	98.2	101.3
High	P61204	ADP-ribosylation factor 3 OS=Homo sapiens OX=9606 GN=ARF3 PE=1 SV=2	51	8	139	4	181	20.6	7.43	495.57	ARF3	0.945	1.095	1.048	1.12	1.082	1.109	0.872	0.874	-0.08	0.13	0.07	0.16	0.11	0.15	-0.2	-0.19	0.99989	0.996908	0.999973	0.987738	0.998828	0.993177	0.963951	0.967204	1	1	1	1	1	1	1	1	93	107.8	103.2	110.2	98.4	106.5
High	Q9H0X4	Protein FAM234A OS=Homo sapiens OX=9606 GN=FAM234A PE=1 SV=1	7	4	4	4	552	59.6	6.28	8.75	FAM234A	0.955	0.967	1.104	1.08	1.023	0.977	0.872	0.977	-0.07	-0.05	0.14	0.11	0.03	-0.03	-0.2	-0.03	0.996978	0.999667	0.816589	0.939897	0.999985	0.999979	0.515943	0.999978	1	1	1	1	1	1	1	1	96	97.2	111	108.5	100.5	102.8
High	P18085	ADP-ribosylation factor 4 OS=Homo sapiens OX=9606 GN=ARF4 PE=1 SV=3	44	7	56	4	180	20.5	7.14	193.55	ARF4	0.871	1.053	0.931	1.045	1.062	1.065	0.872	0.875	-0.2	0.07	-0.1	0.06	0.09	0.09	-0.2	-0.19	0.986741	0.999988	0.999856	0.999996	0.999959	0.999942	0.987611	0.989183	1	1	1	1	1	1	1	1	89.3	108	95.6	107.1	102.6	108.9
High	P18583-3	Isoform B of Protein SON OS=Homo sapiens OX=9606 GN=SON	28	47	181	1	2303	250.2	5.64	669.36	SON	1.089	0.918	1.06	1.007	1.052	1.067	0.872	1.009	0.12	-0.12	0.08	0.01	0.07	0.09	-0.2	0.01	0.999991	0.999991	1	1	1	0.999999	0.999706	1	1	1	1	1	1	1	1	1	108	91	105.2	99.9	99.2	104.3
High	O95210	Starch-binding domain-containing protein 1 OS=Homo sapiens OX=9606 GN=STBD1 PE=1 SV=1	34	13	36	13	358	39	5.73	130.38	STBD1	1.054	1.03	1.204	1.145	1.111	1.088	0.873	0.953	0.08	0.04	0.27	0.19	0.15	0.12	-0.2	-0.07	0.999837	0.999998	0.750199	0.934093	0.982766	0.995757	0.93191	0.99991	1	1	1	1	1	1	1	1	100.3	98.1	114.6	108.9	95.2	105.7
High	Q96RD7	Pannexin-1 OS=Homo sapiens OX=9606 GN=PANX1 PE=1 SV=4	10	2	3	2	426	48	6.01	13.37	PANX1	1.065	0.925	1.097	1.067	1.022	0.972	0.873	0.902	0.09	-0.11	0.13	0.09	0.03	-0.04	-0.2	-0.15	0.990239	0.966496	0.92291	0.989051	0.999996	0.999966	0.658992	0.875824	1	1	1	1	1	1	1	1	107.5	93.3	110.6	107.6	100.9	103.1
Medium	P84157-2	Isoform 2 of Matrix-remodeling-associated protein 7 OS=Homo sapiens OX=9606 GN=MXRA7	6	1	1	1	170	17.5	4.15	3.38	MXRA7	0.915	0.881	1.069	1.013	1.02	0.943	0.873	0.908	-0.13	-0.18	0.1	0.02	0.03	-0.08	-0.2	-0.14	0.746492	0.380811	0.918317	0.999999	0.999969	0.959408	0.309077	0.663537	1	1	1	1	1	1	1	1	95.5	92	111.6	105.8	104.4	106.5
High	O00716	Transcription factor E2F3 OS=Homo sapiens OX=9606 GN=E2F3 PE=1 SV=1	2	1	1	1	465	49.1	5.44	3.62	E2F3	0.98	0.829	1.01	0.898	1.018	0.977	0.873	0.914	-0.03	-0.27	0.01	-0.16	0.03	-0.03	-0.2	-0.13	0.999999	0.443036	1	0.909179	1	0.999997	0.76889	0.962767	1	1	1	1	1	1	1	1	103.8	87.8	106.9	95.1	105.9	107.8
High	Q9Y6G3	39S ribosomal protein L42, mitochondrial OS=Homo sapiens OX=9606 GN=MRPL42 PE=1 SV=1	16	1	1	1	142	16.7	8.35	6.44	MRPL42	1.191	1.078	1.266	0.993	1.058	0.937	0.873	1.204	0.25	0.11	0.34	-0.01	0.08	-0.09	-0.2	0.27	0.869913	0.999082	0.629307	1	0.99988	0.999661	0.961353	0.835092	1	1	1	1	1	1	1	1	111.7	101	118.7	93.1	93.8	99.2
High	P80723	Brain acid soluble protein 1 OS=Homo sapiens OX=9606 GN=BASP1 PE=1 SV=2	64	9	17	9	227	22.7	4.63	70.01	BASP1	1.923	1.02	2.121	1.182	0.918	1.146	0.873	0.975	0.94	0.03	1.09	0.24	-0.12	0.2	-0.2	-0.04	0.412809	1	0.273558	0.999155	0.999994	0.999804	0.999813	1	1	1	1	1	1	1	1	1	155.1	82.3	171.1	95.3	80.7	74
High	Q9NSY2	StAR-related lipid transfer protein 5 OS=Homo sapiens OX=9606 GN=STARD5 PE=1 SV=2	36	6	9	6	213	23.8	6.67	30.2	STARD5	0.895	0.949	1.009	0.955	0.941	0.95	0.874	0.926	-0.16	-0.07	0.01	-0.07	-0.09	-0.07	-0.19	-0.11	0.85554	0.997987	1	0.999128	0.994052	0.998169	0.712752	0.976595	1	1	1	1	1	1	1	1	94.7	100.5	106.9	101.1	105.9	99.6
High	Q8IUW5	RELT-like protein 1 OS=Homo sapiens OX=9606 GN=RELL1 PE=1 SV=1	20	4	5	4	271	29.3	8.34	18.19	RELL1	0.944	0.998	1.198	1.075	1.039	0.993	0.874	0.909	-0.08	0	0.26	0.1	0.06	-0.01	-0.19	-0.14	0.964646	1	0.114114	0.891961	0.997018	1	0.343686	0.702877	1	1	1	1	1	1	1	1	94	99.5	119.4	107.2	99.7	103.6
High	O14709	Zinc finger protein 197 OS=Homo sapiens OX=9606 GN=ZNF197 PE=2 SV=1	8	7	14	1	1029	118.8	8.59	30.83	ZNF197	0.81	0.972	0.922	0.959	0.909	0.994	0.874	0.903	-0.3	-0.04	-0.12	-0.06	-0.14	-0.01	-0.19	-0.15	0.00682176	0.995817	0.511073	0.960361	0.348412	1	0.0928821	0.283939	1	1	1	1	1	1	1	1	87.4	104.8	99.4	103.4	107.9	98.1
High	P18858-3	Isoform 3 of DNA ligase 1 OS=Homo sapiens OX=9606 GN=LIG1	51	40	117	2	888	98.2	5.48	440.79	LIG1	1.099	0.958	0.947	1.096	0.999	1.157	0.874	0.994	0.14	-0.06	-0.08	0.13	0	0.21	-0.19	-0.01	0.999801	1	0.999997	0.999845	1	0.995841	0.997658	1	1	1	1	1	1	1	1	1	108.4	94.5	93.4	108.1	98.6	98.5
High	Q5TEU4	Arginine-hydroxylase NDUFAF5, mitochondrial OS=Homo sapiens OX=9606 GN=NDUFAF5 PE=1 SV=1	9	2	3	2	345	38.9	6.57	7.96	NDUFAF5	0.89	0.946	1.007	1.029	1.013	0.993	0.875	0.934	-0.17	-0.08	0.01	0.04	0.02	-0.01	-0.19	-0.1	0.122673	0.801608	1	0.993602	0.999982	1	0.0616408	0.614465	1	1	1	1	1	1	1	1	92.2	98	104.4	106.6	103.6	104.9
High	Q9HD45	Transmembrane 9 superfamily member 3 OS=Homo sapiens OX=9606 GN=TM9SF3 PE=1 SV=2	12	10	38	10	589	67.8	7.21	133.36	TM9SF3	1.026	1.012	1.073	1.053	1.035	1.07	0.875	0.948	0.04	0.02	0.1	0.08	0.05	0.1	-0.19	-0.08	0.999968	1	0.973397	0.995654	0.999747	0.977509	0.604505	0.994545	1	1	1	1	1	1	1	1	101.6	100.2	106.2	104.3	99	102.5
High	P36873	Serine/threonine-protein phosphatase PP1-gamma catalytic subunit OS=Homo sapiens OX=9606 GN=PPP1CC PE=1 SV=1	58	14	83	3	323	37	6.54	338.52	PPP1CC	0.928	0.939	0.987	0.954	0.958	0.964	0.875	0.932	-0.11	-0.09	-0.02	-0.07	-0.06	-0.05	-0.19	-0.1	0.636699	0.787855	0.999988	0.942074	0.963419	0.983818	0.110822	0.702088	1	1	1	1	1	1	1	1	97.8	99	104	100.6	105.4	101
Medium	Q7Z3V4	Ubiquitin-protein ligase E3B OS=Homo sapiens OX=9606 GN=UBE3B PE=1 SV=3	1	1	1	1	1068	123	8.19	0	UBE3B	1.22	0.966	1.239	1.106	0.989	0.975	0.875	0.838	0.29	-0.05	0.31	0.15	-0.02	-0.04	-0.19	-0.25	0.806783	0.999998	0.745145	0.994323	1	1	0.969362	0.879437	1	1	1	1	1	1	1	1	119.2	94.4	121.1	108.1	97.7	96.7
High	Q9Y3U8	60S ribosomal protein L36 OS=Homo sapiens OX=9606 GN=RPL36 PE=1 SV=3	30	3	9	3	105	12.2	11.59	27.02	RPL36	0.995	0.924	1.155	1.018	0.979	0.906	0.875	0.856	-0.01	-0.11	0.21	0.03	-0.03	-0.14	-0.19	-0.23	1	0.992492	0.82791	1	0.999999	0.971807	0.874986	0.769568	1	1	1	1	1	1	1	1	102.9	95.5	119.4	105.2	103.4	101.2
High	Q9UMX1	Suppressor of fused homolog OS=Homo sapiens OX=9606 GN=SUFU PE=1 SV=2	6	2	2	2	484	53.9	5.33	7.55	SUFU	0.909	0.848	0.896	0.97	0.886	0.933	0.876	0.783	-0.14	-0.24	-0.16	-0.04	-0.17	-0.1	-0.19	-0.35	0.990969	0.846801	0.979152	0.999997	0.964013	0.99892	0.942363	0.487681	1	1	1	1	1	1	1	1	101	94.2	99.5	107.7	111.1	98.4
High	Q9BQ90	Kelch domain-containing protein 3 OS=Homo sapiens OX=9606 GN=KLHDC3 PE=1 SV=1	4	1	1	1	382	43.1	8.07	5.31	KLHDC3	1.067	0.848	0.944	0.913	0.99	0.984	0.876	0.993	0.09	-0.24	-0.08	-0.13	-0.01	-0.02	-0.19	-0.01	0.999936	0.967108	0.999975	0.999228	1	1	0.990736	1	1	1	1	1	1	1	1	1	111.5	88.6	98.7	95.4	104.5	103.4
High	Q9BV57	1,2-dihydroxy-3-keto-5-methylthiopentene dioxygenase OS=Homo sapiens OX=9606 GN=ADI1 PE=1 SV=1	35	6	20	6	179	21.5	5.68	55.21	ADI1	0.911	0.889	0.927	0.869	0.959	1.038	0.876	0.896	-0.13	-0.17	-0.11	-0.2	-0.06	0.05	-0.19	-0.16	0.97813	0.923518	0.993499	0.837599	0.999902	0.999953	0.870691	0.946786	1	1	1	1	1	1	1	1	98	95.6	99.7	93.5	107.6	103.2
High	Q5VZF2	Muscleblind-like protein 2 OS=Homo sapiens OX=9606 GN=MBNL2 PE=1 SV=2	17	8	42	2	373	40.5	8.38	107.88	MBNL2	0.967	0.924	1.003	0.948	1.031	0.955	0.876	1.046	-0.05	-0.11	0	-0.08	0.04	-0.07	-0.19	0.07	0.99131	0.568638	1	0.890907	0.994767	0.948585	0.114257	0.951105	1	1	1	1	1	1	1	1	99.5	95	103.1	97.5	102.9	106.1
High	P36954	DNA-directed RNA polymerase II subunit RPB9 OS=Homo sapiens OX=9606 GN=POLR2I PE=1 SV=1	32	2	11	2	125	14.5	5.14	52.43	POLR2I	0.902	0.853	0.905	0.873	0.962	0.947	0.876	1.008	-0.15	-0.23	-0.14	-0.2	-0.06	-0.08	-0.19	0.01	0.333471	0.0547413	0.357993	0.117691	0.981769	0.897666	0.133535	1	1	1	1	1	1	1	1	1	97.5	92.2	97.8	94.4	108.1	104
High	Q9NY35	Claudin domain-containing protein 1 OS=Homo sapiens OX=9606 GN=CLDND1 PE=1 SV=1	12	3	9	3	253	28.6	5.82	27.36	CLDND1	1.013	1.004	1.124	1.063	1.021	0.991	0.877	0.957	0.02	0.01	0.17	0.09	0.03	-0.01	-0.19	-0.06	0.99999	1	0.204654	0.822768	0.999686	1	0.12525	0.959683	1	1	1	1	1	1	1	1	100.8	99.9	111.8	105.7	99.4	101.5
High	Q96A57	Transmembrane protein 230 OS=Homo sapiens OX=9606 GN=TMEM230 PE=1 SV=1	21	2	2	2	120	13.2	9.31	6.78	TMEM230	0.978	0.868	1.132	1.149	1.047	1.017	0.877	0.865	-0.03	-0.2	0.18	0.2	0.07	0.02	-0.19	-0.21	0.999973	0.401758	0.54778	0.427146	0.995558	0.999996	0.482443	0.379437	1	1	1	1	1	1	1	1	98.5	87.4	114.1	115.7	100.8	105.5
High	Q9HAU8	Aminopeptidase RNPEPL1 OS=Homo sapiens OX=9606 GN=RNPEPL1 PE=1 SV=3	4	1	1	1	725	79.9	5.19	5.97	RNPEPL1	0.945	0.942	1.014	1.101	0.982	0.975	0.877	0.963	-0.08	-0.09	0.02	0.14	-0.03	-0.04	-0.19	-0.05	0.996288	0.994522	1	0.918309	0.999999	0.999989	0.718394	0.999758	1	1	1	1	1	1	1	1	96.7	96.4	103.7	112.6	102.3	100.5
High	O75822	Eukaryotic translation initiation factor 3 subunit J OS=Homo sapiens OX=9606 GN=EIF3J PE=1 SV=2	41	12	37	12	258	29	4.83	125.27	EIF3J	1.825	1.128	1.642	0.894	1.001	0.919	0.877	0.954	0.87	0.17	0.72	-0.16	0	-0.12	-0.19	-0.07	0.514845	0.999929	0.712314	0.999959	1	0.999995	0.999863	1	1	1	1	1	1	1	1	1	160.4	99.1	144.3	78.6	87.9	88
High	Q9UBI9	Headcase protein homolog OS=Homo sapiens OX=9606 GN=HECA PE=1 SV=1	15	5	8	5	543	58.8	8.54	37.1	HECA	0.942	0.973	1.038	1.049	1.003	1.044	0.877	0.995	-0.09	-0.04	0.05	0.07	0	0.06	-0.19	-0.01	0.707825	0.993941	0.960117	0.878388	1	0.918827	0.0587623	1	1	1	1	1	1	1	1	1	95	98.2	104.7	105.8	100.9	101.2
High	Q9BQ61	Telomerase RNA component interacting RNase OS=Homo sapiens OX=9606 GN=TRIR PE=1 SV=1	28	4	10	4	176	18.4	9.44	39.35	TRIR	1.492	0.98	1.535	1	0.903	0.994	0.877	0.849	0.58	-0.03	0.62	0	-0.15	-0.01	-0.19	-0.24	0.629979	1	0.557191	1	0.999808	1	0.998831	0.994756	1	1	1	1	1	1	1	1	139.4	91.6	143.5	93.4	93.5	84.4
High	P31785	Cytokine receptor common subunit gamma OS=Homo sapiens OX=9606 GN=IL2RG PE=1 SV=1	13	4	10	4	369	42.3	6.34	37.19	IL2RG	0.971	1	1.039	0.983	0.99	0.987	0.877	0.957	-0.04	0	0.06	-0.03	-0.02	-0.02	-0.19	-0.06	0.999405	1	0.9968	0.999988	1	0.999999	0.347219	0.992624	1	1	1	1	1	1	1	1	99.2	102.2	106.2	100.5	102.2	101.2
High	Q9UKV5	E3 ubiquitin-protein ligase AMFR OS=Homo sapiens OX=9606 GN=AMFR PE=1 SV=2	27	8	15	8	643	72.9	6.39	77.35	AMFR	1	0.958	1.042	1.1	1.061	1.016	0.877	0.929	0	-0.06	0.06	0.14	0.09	0.02	-0.19	-0.11	1	0.99918	0.999352	0.899963	0.992184	1	0.668511	0.9723	1	1	1	1	1	1	1	1	100.2	96	104.4	110.2	100.2	106.3
High	Q9Y266	Nuclear migration protein nudC OS=Homo sapiens OX=9606 GN=NUDC PE=1 SV=1	68	24	137	24	331	38.2	5.38	455.03	NUDC	0.86	0.884	0.903	0.879	0.903	0.96	0.877	1.033	-0.22	-0.18	-0.15	-0.19	-0.15	-0.06	-0.19	0.05	0.410784	0.625993	0.796997	0.583692	0.80014	0.998788	0.565517	0.999743	1	1	1	1	1	1	1	1	93.2	95.8	97.9	95.3	108.4	98
High	O15498	Synaptobrevin homolog YKT6 OS=Homo sapiens OX=9606 GN=YKT6 PE=1 SV=1	38	8	29	8	198	22.4	6.92	94.26	YKT6	1.054	1.006	1.212	1.093	1.083	1.038	0.877	0.939	0.08	0.01	0.28	0.13	0.11	0.05	-0.19	-0.09	0.999919	1	0.800205	0.996764	0.998432	0.999994	0.965465	0.999701	1	1	1	1	1	1	1	1	102	97.3	117.2	105.7	96.8	104.8
High	P82979	SAP domain-containing ribonucleoprotein OS=Homo sapiens OX=9606 GN=SARNP PE=1 SV=3	56	10	29	10	210	23.7	6.42	93.13	SARNP	1.051	0.951	1.137	0.98	1	1.013	0.877	0.973	0.07	-0.07	0.18	-0.03	0	0.02	-0.19	-0.04	0.983054	0.98262	0.37235	0.999961	1	0.999999	0.351139	0.999688	1	1	1	1	1	1	1	1	105.3	95.3	113.9	98.1	100.2	100.2
High	P18621	60S ribosomal protein L17 OS=Homo sapiens OX=9606 GN=RPL17 PE=1 SV=3	47	9	61	7	184	21.4	10.17	203	RPL17	0.928	0.881	0.991	0.889	0.924	0.928	0.878	0.88	-0.11	-0.18	-0.01	-0.17	-0.11	-0.11	-0.19	-0.19	0.994071	0.893829	1	0.924238	0.991528	0.993935	0.877778	0.887136	1	1	1	1	1	1	1	1	100.6	95.6	107.5	96.4	108.5	100.2
High	Q9BWU1	Cyclin-dependent kinase 19 OS=Homo sapiens OX=9606 GN=CDK19 PE=1 SV=1	6	4	4	2	502	56.8	8.53	14.71	CDK19	1.042	0.993	0.998	0.968	1.04	1.02	0.878	1.035	0.06	-0.01	0	-0.05	0.06	0.03	-0.19	0.05	0.997704	1	1	0.999574	0.998364	0.999987	0.475564	0.999235	1	1	1	1	1	1	1	1	104.5	99.6	100	97.1	100.3	104.3
High	Q8NE71	ATP-binding cassette sub-family F member 1 OS=Homo sapiens OX=9606 GN=ABCF1 PE=1 SV=2	49	38	234	35	845	95.9	6.8	830.62	ABCF1	0.976	0.953	1.008	0.991	0.96	1.001	0.878	0.954	-0.03	-0.07	0.01	-0.01	-0.06	0	-0.19	-0.07	0.997188	0.859524	0.999999	0.999997	0.93355	1	0.0556348	0.873062	1	1	1	1	1	1	1	1	100.8	98.3	104.1	102.3	103.2	99.1
Medium	O60427	Acyl-CoA (8-3)-desaturase OS=Homo sapiens OX=9606 GN=FADS1 PE=1 SV=3	2	1	2	1	444	51.9	8.87	4.65	FADS1	0.969	0.851	0.974	1.052	0.985	0.998	0.878	0.724	-0.05	-0.23	-0.04	0.07	-0.02	0	-0.19	-0.47	1	0.972618	1	0.999991	1	1	0.992204	0.549091	1	1	1	1	1	1	1	1	103.5	90.9	103.9	112.3	106.8	105.1
Medium	Q629K1	Triple QxxK/R motif-containing protein OS=Homo sapiens OX=9606 GN=TRIQK PE=3 SV=1	8	1	2	1	86	9.7	9.36	3.82	TRIQK	0.85	0.778	1.014	0.951	0.996	0.968	0.878	0.868	-0.23	-0.36	0.02	-0.07	-0.01	-0.05	-0.19	-0.2	0.843589	0.434508	1	0.999871	1	0.999996	0.941681	0.912603	1	1	1	1	1	1	1	1	92.2	84.3	109.9	103.1	108.4	108
High	P78543	Protein BTG2 OS=Homo sapiens OX=9606 GN=BTG2 PE=1 SV=1	21	2	3	2	158	17.4	8.1	11.58	BTG2	0.954	0.827	0.812	0.817	0.923	0.896	0.878	0.936	-0.07	-0.27	-0.3	-0.29	-0.12	-0.16	-0.19	-0.09	0.917664	0.0101392	0.00544635	0.00661683	0.476546	0.184207	0.0873109	0.68848	1	1	1	1	1	1	1	1	106.8	92.5	90.9	91.4	111.9	103.2
High	Q8N1F8	Serine/threonine-protein kinase 11-interacting protein OS=Homo sapiens OX=9606 GN=STK11IP PE=1 SV=4	8	7	10	7	1088	120.2	5.36	35.57	STK11IP	1.034	0.941	1.04	1.022	1.078	0.984	0.878	1.041	0.05	-0.09	0.06	0.03	0.11	-0.02	-0.19	0.06	0.999997	0.999734	0.99999	1	0.998802	1	0.963616	0.999989	1	1	1	1	1	1	1	1	103.2	93.9	103.8	102	99.8	107.6
High	P35610	Sterol O-acyltransferase 1 OS=Homo sapiens OX=9606 GN=SOAT1 PE=1 SV=3	16	10	28	10	550	64.7	8.94	96.61	SOAT1	1.015	1.015	1.109	1.144	1.047	1.08	0.878	0.956	0.02	0.02	0.15	0.19	0.07	0.11	-0.19	-0.07	1	1	0.987363	0.945797	0.999952	0.998128	0.953762	0.999957	1	1	1	1	1	1	1	1	98.8	98.8	108	111.4	97.4	102
High	Q5BJD5	Transmembrane protein 41B OS=Homo sapiens OX=9606 GN=TMEM41B PE=1 SV=1	17	5	15	5	291	32.5	9.58	30.9	TMEM41B	0.973	0.991	1.08	1.089	1.025	1.034	0.878	0.92	-0.04	-0.01	0.11	0.12	0.04	0.05	-0.19	-0.12	0.999999	1	0.998484	0.996909	1	0.999997	0.961634	0.997387	1	1	1	1	1	1	1	1	97.4	99.2	108.1	109.1	100.1	102.6
High	O00767	Stearoyl-CoA desaturase OS=Homo sapiens OX=9606 GN=SCD PE=1 SV=2	15	10	30	10	359	41.5	9	108.07	SCD	1.011	1.039	1.034	1.074	1.075	1.056	0.878	0.942	0.02	0.06	0.05	0.1	0.1	0.08	-0.19	-0.09	1	0.999526	0.999837	0.972802	0.971622	0.994623	0.648354	0.990934	1	1	1	1	1	1	1	1	99.9	102.6	102.1	106.1	98.8	106.2
High	O96005	Cleft lip and palate transmembrane protein 1 OS=Homo sapiens OX=9606 GN=CLPTM1 PE=1 SV=1	29	13	47	13	669	76	6.3	213.66	CLPTM1	0.993	0.975	1.043	1.043	1.025	1.006	0.878	0.926	-0.01	-0.04	0.06	0.06	0.04	0.01	-0.19	-0.11	1	0.999996	0.999786	0.999806	0.999997	1	0.830725	0.988427	1	1	1	1	1	1	1	1	100.5	98.7	105.6	105.6	101.2	103.8
High	Q96MW1	Coiled-coil domain-containing protein 43 OS=Homo sapiens OX=9606 GN=CCDC43 PE=1 SV=2	15	4	6	4	224	25.2	4.92	18.66	CCDC43	0.834	0.681	0.931	0.837	1.021	0.887	0.879	0.874	-0.26	-0.55	-0.1	-0.26	0.03	-0.17	-0.19	-0.19	0.919187	0.27172	0.999745	0.925422	1	0.991825	0.986793	0.983617	1	1	1	1	1	1	1	1	94.5	77.2	105.4	94.8	113.3	115.7
Medium	A0PJW6	Transmembrane protein 223 OS=Homo sapiens OX=9606 GN=TMEM223 PE=1 SV=1	4	1	1	1	202	22	11.02	3.35	TMEM223	0.993	0.9	0.928	1.005	0.995	0.949	0.879	1.064	-0.01	-0.15	-0.11	0.01	-0.01	-0.08	-0.19	0.09	1	0.85174	0.973063	1	1	0.996795	0.696068	0.990681	1	1	1	1	1	1	1	1	102.6	92.9	95.9	103.8	103.3	102.8
Medium	Q8N4N3	Kelch-like protein 36 OS=Homo sapiens OX=9606 GN=KLHL36 PE=1 SV=1	1	1	1	1	616	69.9	6.24	2.43	KLHL36	1.012	0.965	1.036	1.042	0.994	0.963	0.879	0.913	0.02	-0.05	0.05	0.06	-0.01	-0.05	-0.19	-0.13	0.999999	0.995469	0.995568	0.989939	1	0.993628	0.254932	0.615948	1	1	1	1	1	1	1	1	103.4	98.6	106	106.5	102.2	101.6
High	Q99962	Endophilin-A1 OS=Homo sapiens OX=9606 GN=SH3GL2 PE=1 SV=1	23	7	30	3	352	39.9	5.45	82.78	SH3GL2	0.955	0.954	0.946	0.974	1.004	0.962	0.879	0.913	-0.07	-0.07	-0.08	-0.04	0.01	-0.06	-0.19	-0.13	0.934059	0.927977	0.848276	0.997265	1	0.974258	0.108843	0.38258	1	1	1	1	1	1	1	1	100.1	100	99.1	102	104.8	105.2
High	Q86VX9	Vacuolar fusion protein MON1 homolog A OS=Homo sapiens OX=9606 GN=MON1A PE=1 SV=3	13	5	7	5	652	72.8	8.18	23.3	MON1A	1.006	0.966	1.069	1.041	0.97	1.001	0.88	0.866	0.01	-0.05	0.1	0.06	-0.04	0	-0.18	-0.21	1	0.999769	0.980231	0.999248	0.999891	1	0.649811	0.526427	1	1	1	1	1	1	1	1	102.9	98.9	109.3	106.5	102.3	99.2
High	Q9ULM3	YEATS domain-containing protein 2 OS=Homo sapiens OX=9606 GN=YEATS2 PE=1 SV=2	6	6	10	5	1422	150.7	8.98	32.42	YEATS2	0.943	0.936	0.986	0.912	0.969	0.924	0.88	1.036	-0.08	-0.1	-0.02	-0.13	-0.04	-0.11	-0.18	0.05	0.97385	0.952291	0.999999	0.792563	0.999594	0.889335	0.466386	0.998962	1	1	1	1	1	1	1	1	98.8	98.1	103.4	95.6	104.8	101.6
High	Q9UK58	Cyclin-L1 OS=Homo sapiens OX=9606 GN=CCNL1 PE=1 SV=1	9	3	4	3	526	59.6	10.7	13.67	CCNL1	0.822	0.763	0.872	0.934	0.91	0.936	0.88	0.766	-0.28	-0.39	-0.2	-0.1	-0.14	-0.09	-0.18	-0.38	0.684488	0.348172	0.92148	0.998758	0.990124	0.999073	0.944351	0.361165	1	1	1	1	1	1	1	1	93.8	87.1	99.5	106.6	114.2	103.9
High	O75795	UDP-glucuronosyltransferase 2B17 OS=Homo sapiens OX=9606 GN=UGT2B17 PE=1 SV=1	9	5	9	5	530	61.1	8.54	25.93	UGT2B17	0.951	0.943	1.05	1.053	1.044	1.043	0.88	0.833	-0.07	-0.08	0.07	0.07	0.06	0.06	-0.18	-0.26	0.998864	0.996623	0.999017	0.998563	0.999598	0.999691	0.792737	0.438425	1	1	1	1	1	1	1	1	97.3	96.5	107.4	107.7	102.3	106.8
High	P49458	Signal recognition particle 9 kDa protein OS=Homo sapiens OX=9606 GN=SRP9 PE=1 SV=2	37	5	22	5	86	10.1	7.97	49.99	SRP9	0.865	0.832	0.868	0.857	0.935	0.965	0.88	0.852	-0.21	-0.27	-0.2	-0.22	-0.1	-0.05	-0.18	-0.23	0.355603	0.153221	0.378728	0.294918	0.952364	0.998994	0.490645	0.257439	1	1	1	1	1	1	1	1	96.7	92.9	97	95.8	111.7	104.5
High	Q5JVG8	Zinc finger protein 506 OS=Homo sapiens OX=9606 GN=ZNF506 PE=2 SV=2	19	5	15	1	444	51.5	9.29	30.96	ZNF506	0.86	0.833	0.87	0.929	0.917	0.919	0.88	0.813	-0.22	-0.26	-0.2	-0.11	-0.12	-0.12	-0.18	-0.3	0.950502	0.878664	0.967185	0.999473	0.998337	0.998599	0.980406	0.799768	1	1	1	1	1	1	1	1	96.5	93.5	97.6	104.3	112.2	102.9
Medium	Q5T8A7	Protein phosphatase 1 regulatory subunit 26 OS=Homo sapiens OX=9606 GN=PPP1R26 PE=1 SV=1	1	2	2	2	1209	127.3	8.59	2.1	PPP1R26	0.707	0.735	0.689	0.857	0.807	0.894	0.88	0.603	-0.5	-0.44	-0.54	-0.22	-0.31	-0.16	-0.18	-0.73	0.252401	0.368155	0.193848	0.933509	0.736642	0.98802	0.975343	0.0470454	1	1	1	1	1	1	1	1	88.7	92.3	86.4	107.6	125.5	101.2
High	Q05086	Ubiquitin-protein ligase E3A OS=Homo sapiens OX=9606 GN=UBE3A PE=1 SV=4	31	25	71	25	875	100.6	5.22	238.58	UBE3A	0.966	0.941	1.052	1.003	0.997	1.006	0.881	0.904	-0.05	-0.09	0.07	0	-0.01	0.01	-0.18	-0.15	0.999241	0.973306	0.99071	1	1	1	0.501023	0.735871	1	1	1	1	1	1	1	1	99.4	96.8	108.2	103.2	102.9	102.5
High	Q9Y224	RNA transcription, translation and transport factor protein OS=Homo sapiens OX=9606 GN=RTRAF PE=1 SV=1	56	12	41	12	244	28.1	6.65	141.12	RTRAF	0.76	0.676	0.807	0.844	0.99	0.862	0.881	0.836	-0.4	-0.57	-0.31	-0.24	-0.01	-0.21	-0.18	-0.26	0.277252	0.0614918	0.531341	0.762592	1	0.854214	0.929107	0.713484	1	1	1	1	1	1	1	1	89.3	79.5	94.9	99.2	117.6	116.4
High	P62750	60S ribosomal protein L23a OS=Homo sapiens OX=9606 GN=RPL23A PE=1 SV=1	39	7	27	7	156	17.7	10.45	73.64	RPL23A	0.897	0.875	1.059	1.003	0.976	0.876	0.881	0.773	-0.16	-0.19	0.08	0	-0.03	-0.19	-0.18	-0.37	0.980297	0.940244	0.999711	1	1	0.94214	0.954558	0.430113	1	1	1	1	1	1	1	1	96.8	94.4	114.3	108.3	107.9	105.4
High	O15446	DNA-directed RNA polymerase I subunit RPA34 OS=Homo sapiens OX=9606 GN=POLR1G PE=1 SV=1	10	3	7	3	510	55	8.51	34.36	POLR1G	2.421	1.199	2.046	0.922	0.858	0.816	0.882	0.756	1.28	0.26	1.03	-0.12	-0.22	-0.29	-0.18	-0.4	0.17634	0.99887	0.360838	0.999997	0.999652	0.997567	0.999918	0.98179	1	1	1	1	1	1	1	1	199.9	99	168.9	76.1	82.6	70.8
High	P17036	Zinc finger protein 3 OS=Homo sapiens OX=9606 GN=ZNF3 PE=1 SV=3	4	2	2	2	446	50.9	7.52	3.76	ZNF3	0.905	0.931	1.133	1.085	1.019	1.019	0.882	0.946	-0.14	-0.1	0.18	0.12	0.03	0.03	-0.18	-0.08	0.620498	0.883376	0.372549	0.796409	0.999977	0.999973	0.36655	0.964741	1	1	1	1	1	1	1	1	91.3	94	114.3	109.5	100.9	102.8
High	Q9BT43	DNA-directed RNA polymerase III subunit RPC7-like OS=Homo sapiens OX=9606 GN=POLR3GL PE=1 SV=1	11	3	6	1	218	25.3	4.54	14.6	POLR3GL	1.271	1.15	1.293	0.944	1.026	0.857	0.882	0.883	0.35	0.2	0.37	-0.08	0.04	-0.22	-0.18	-0.18	0.196767	0.729656	0.150537	0.997381	0.999993	0.638598	0.814315	0.820733	1	1	1	1	1	1	1	1	123	111.2	125	91.3	96.7	99.2
High	Q8NCP5	Zinc finger and BTB domain-containing protein 44 OS=Homo sapiens OX=9606 GN=ZBTB44 PE=1 SV=1	3	1	1	1	570	63.8	6.61	5.55	ZBTB44	0.788	0.859	0.926	0.842	0.819	0.861	0.882	0.826	-0.34	-0.22	-0.11	-0.25	-0.29	-0.22	-0.18	-0.28	0.154311	0.576753	0.974344	0.448104	0.291045	0.59816	0.76211	0.334171	1	1	1	1	1	1	1	1	90.9	99	106.8	97.2	115.3	94.4
High	Q5VWG9	Transcription initiation factor TFIID subunit 3 OS=Homo sapiens OX=9606 GN=TAF3 PE=1 SV=1	5	5	7	5	929	103.5	9.06	16.22	TAF3	1.015	0.955	1.018	1.024	1.002	1.037	0.882	0.896	0.02	-0.07	0.03	0.03	0	0.05	-0.18	-0.16	1	0.999929	1	1	1	0.999987	0.947402	0.974307	1	1	1	1	1	1	1	1	103.5	97.4	103.8	104.4	101.9	102.1
High	P42167-2	Isoform Gamma of Lamina-associated polypeptide 2, isoforms beta/gamma OS=Homo sapiens OX=9606 GN=TMPO	54	21	199	2	345	38.7	9.16	760.98	TMPO	0.993	0.895	1.007	1.024	1.007	0.988	0.883	0.947	-0.01	-0.16	0.01	0.03	0.01	-0.02	-0.18	-0.08	1	0.962536	1	0.999999	1	1	0.931514	0.999628	1	1	1	1	1	1	1	1	102.2	92.1	103.6	105.4	102.9	103.7
High	Q8WYA6	Beta-catenin-like protein 1 OS=Homo sapiens OX=9606 GN=CTNNBL1 PE=1 SV=1	29	19	50	19	563	65.1	5.05	173.14	CTNNBL1	0.955	0.955	0.991	0.982	0.974	0.999	0.883	0.878	-0.07	-0.07	-0.01	-0.03	-0.04	0	-0.18	-0.19	0.992197	0.991971	1	0.999991	0.999819	1	0.445745	0.402357	1	1	1	1	1	1	1	1	99.8	99.7	103.5	102.6	104.5	101.7
High	Q9UMY1	Nucleolar protein 7 OS=Homo sapiens OX=9606 GN=NOL7 PE=1 SV=2	6	3	3	3	257	29.4	9.67	5.56	NOL7	0.988	0.915	1.157	0.968	0.98	1.057	0.883	1.022	-0.02	-0.13	0.21	-0.05	-0.03	0.08	-0.18	0.03	1	0.994649	0.915684	0.999997	1	0.999812	0.961703	1	1	1	1	1	1	1	1	1	99.2	91.8	116.1	97.1	100.3	98.3
High	P63098	Calcineurin subunit B type 1 OS=Homo sapiens OX=9606 GN=PPP3R1 PE=1 SV=2	32	3	5	3	170	19.3	4.81	26.7	PPP3R1	0.962	0.82	0.926	0.997	1.033	1.022	0.883	0.827	-0.06	-0.29	-0.11	0	0.05	0.03	-0.18	-0.27	0.999997	0.850948	0.999408	1	0.999999	1	0.985992	0.874732	1	1	1	1	1	1	1	1	102.2	87.1	98.4	106	106.3	109.8
High	Q92569	Phosphatidylinositol 3-kinase regulatory subunit gamma OS=Homo sapiens OX=9606 GN=PIK3R3 PE=1 SV=2	6	3	7	2	461	54.4	6.02	11.22	PIK3R3	1.177	1.082	1.159	1.109	1.087	1.106	0.883	1.087	0.24	0.11	0.21	0.15	0.12	0.14	-0.18	0.12	0.706873	0.991206	0.790537	0.957266	0.987195	0.963455	0.894895	0.987496	1	1	1	1	1	1	1	1	109.3	100.5	107.7	103	92.9	101
High	Q9NXE4	Sphingomyelin phosphodiesterase 4 OS=Homo sapiens OX=9606 GN=SMPD4 PE=1 SV=3	15	11	24	11	866	97.7	8.27	75.76	SMPD4	0.901	0.917	0.919	1.003	1.012	1.012	0.883	0.891	-0.15	-0.12	-0.12	0	0.02	0.02	-0.18	-0.17	0.950664	0.98244	0.984702	1	1	1	0.887948	0.917588	1	1	1	1	1	1	1	1	95	96.7	96.9	105.8	105.4	106.6
High	Q7Z5K2	Wings apart-like protein homolog OS=Homo sapiens OX=9606 GN=WAPL PE=1 SV=1	43	38	92	1	1190	132.9	5.44	333.91	WAPL	0.932	1.01	0.938	0.887	0.884	0.987	0.883	0.973	-0.1	0.01	-0.09	-0.17	-0.18	-0.02	-0.18	-0.04	0.990584	1	0.99506	0.853105	0.839227	1	0.833534	0.999991	1	1	1	1	1	1	1	1	98.7	107	99.4	94	106	93.7
High	Q3ZCQ3	Membrane protein FAM174B OS=Homo sapiens OX=9606 GN=FAM174B PE=2 SV=2	14	1	2	1	159	17	8.79	8.47	FAM174B	0.954	0.884	1.029	0.974	1.054	0.988	0.884	1.03	-0.07	-0.18	0.04	-0.04	0.08	-0.02	-0.18	0.04	0.999845	0.924789	0.999996	0.999998	0.999632	1	0.924941	0.999996	1	1	1	1	1	1	1	1	97.7	90.4	105.3	99.6	102.3	107.8
High	O94876	Transmembrane and coiled-coil domains protein 1 OS=Homo sapiens OX=9606 GN=TMCC1 PE=1 SV=3	18	9	11	7	653	72	6.55	34.43	TMCC1	1.016	0.971	1.043	1.072	1.053	1.032	0.884	0.844	0.02	-0.04	0.06	0.1	0.07	0.04	-0.18	-0.24	1	0.999982	0.999708	0.991435	0.998879	0.999972	0.836812	0.553617	1	1	1	1	1	1	1	1	102.5	98	105.3	108.3	101	106.3
High	P05496	ATP synthase F(0) complex subunit C1, mitochondrial OS=Homo sapiens OX=9606 GN=ATP5MC1 PE=1 SV=2	5	1	28	1	136	14.3	9.74	60.83	ATP5MC1	0.903	0.909	1.014	1.011	1.096	0.992	0.884	0.905	-0.15	-0.14	0.02	0.02	0.13	-0.01	-0.18	-0.14	0.992417	0.995203	1	1	0.996183	1	0.976487	0.993394	1	1	1	1	1	1	1	1	93.3	93.9	104.7	104.4	103.3	113.2
High	Q9Y3E7	Charged multivesicular body protein 3 OS=Homo sapiens OX=9606 GN=CHMP3 PE=1 SV=3	9	2	5	2	222	25.1	5.12	11.97	CHMP3	0.905	0.876	0.969	0.89	0.936	0.901	0.884	0.73	-0.14	-0.19	-0.05	-0.17	-0.09	-0.15	-0.18	-0.45	0.981844	0.918664	0.999995	0.957618	0.99874	0.976263	0.94269	0.177741	1	1	1	1	1	1	1	1	100.7	97.4	107.8	99	111.2	104.1
Medium	O14775	Guanine nucleotide-binding protein subunit beta-5 OS=Homo sapiens OX=9606 GN=GNB5 PE=1 SV=2	2	1	1	1	395	43.5	6.46	2.02	GNB5	0.887	0.931	1.041	0.941	0.886	0.965	0.884	0.927	-0.17	-0.1	0.06	-0.09	-0.17	-0.05	-0.18	-0.11	0.608113	0.949374	0.998454	0.979577	0.602409	0.999353	0.584962	0.930187	1	1	1	1	1	1	1	1	94.3	99	110.7	100.1	106.4	94.2
High	Q9Y3E2	BolA-like protein 1 OS=Homo sapiens OX=9606 GN=BOLA1 PE=1 SV=1	9	1	1	1	137	14.3	7.96	2.69	BOLA1	1.22	1.013	1.202	1.118	1.121	1.008	0.884	0.955	0.29	0.02	0.27	0.16	0.17	0.01	-0.18	-0.07	0.753286	1	0.81241	0.984079	0.981211	1	0.972154	0.999965	1	1	1	1	1	1	1	1	115.3	95.7	113.6	105.7	94.5	106
High	Q9NYP7	Elongation of very long chain fatty acids protein 5 OS=Homo sapiens OX=9606 GN=ELOVL5 PE=1 SV=1	3	1	6	1	299	35.3	9.42	13.92	ELOVL5	0.951	1.001	1.065	1.177	1.042	1.073	0.885	0.86	-0.07	0	0.09	0.24	0.06	0.1	-0.18	-0.22	0.999869	1	0.999303	0.831975	0.999968	0.998529	0.954645	0.879474	1	1	1	1	1	1	1	1	94.6	99.5	105.9	117	99.4	103.6
High	O76062	Delta(14)-sterol reductase TM7SF2 OS=Homo sapiens OX=9606 GN=TM7SF2 PE=1 SV=3	4	3	3	2	418	46.4	8.87	7.9	TM7SF2	1.024	1.135	1.086	1.05	1.078	0.996	0.885	1.128	0.03	0.18	0.12	0.07	0.11	-0.01	-0.18	0.17	1	0.997407	0.99988	0.999998	0.999941	1	0.997908	0.998133	1	1	1	1	1	1	1	1	98.2	108.9	104.2	100.7	95.9	103.4
High	Q9Y3A4	Ribosomal RNA-processing protein 7 homolog A OS=Homo sapiens OX=9606 GN=RRP7A PE=1 SV=2	25	7	14	7	280	32.3	9.58	51.91	RRP7A	1.034	0.922	1.051	0.899	0.956	0.91	0.885	0.987	0.05	-0.12	0.07	-0.15	-0.06	-0.14	-0.18	-0.02	0.999749	0.927481	0.995735	0.782174	0.997883	0.86167	0.651671	1	1	1	1	1	1	1	1	1	107.6	96	109.4	93.7	104.1	99.6
High	Q96IZ0	PRKC apoptosis WT1 regulator protein OS=Homo sapiens OX=9606 GN=PAWR PE=1 SV=1	36	9	16	9	340	36.5	5.41	64.59	PAWR	1.13	1.029	1.095	1.003	0.975	0.949	0.885	1.076	0.18	0.04	0.13	0	-0.04	-0.08	-0.18	0.11	0.418542	0.999584	0.723519	1	0.999836	0.978259	0.419923	0.881764	1	1	1	1	1	1	1	1	111.3	101.3	107.8	98.7	98.4	96
High	O43822	Cilia- and flagella-associated protein 410 OS=Homo sapiens OX=9606 GN=CFAP410 PE=1 SV=1	9	2	2	2	256	28.3	7.34	5.44	CFAP410	0.975	0.89	1.053	0.952	1.006	0.98	0.885	1.019	-0.04	-0.17	0.07	-0.07	0.01	-0.03	-0.18	0.03	0.998498	0.197313	0.910529	0.92934	1	0.999674	0.163034	0.999812	1	1	1	1	1	1	1	1	100.1	91.5	108.1	97.9	102.7	103.4
High	Q99735	Microsomal glutathione S-transferase 2 OS=Homo sapiens OX=9606 GN=MGST2 PE=1 SV=1	10	1	2	1	147	16.6	9.55	8.56	MGST2	0.983	0.914	1.019	1.016	0.999	1.011	0.885	0.898	-0.02	-0.13	0.03	0.02	0	0.02	-0.18	-0.15	1	0.991835	1	1	1	1	0.951385	0.975895	1	1	1	1	1	1	1	1	101.4	94.3	105.1	104.8	103.1	103
High	Q96K17	Transcription factor BTF3 homolog 4 OS=Homo sapiens OX=9606 GN=BTF3L4 PE=1 SV=1	47	8	46	6	158	17.3	6.35	169.18	BTF3L4	0.973	0.918	1.01	1.003	1.061	1.076	0.885	1.012	-0.04	-0.12	0.01	0	0.09	0.11	-0.18	0.02	0.999511	0.726472	1	1	0.941965	0.848619	0.361228	0.999999	1	1	1	1	1	1	1	1	98	92.4	101.7	101	100.7	106.8
High	Q8NBA8	tRNA-uridine aminocarboxypropyltransferase 2 OS=Homo sapiens OX=9606 GN=DTWD2 PE=1 SV=1	11	1	1	1	298	33.4	8.68	5.71	DTWD2	0.989	0.976	1.003	1.078	1.075	0.917	0.885	0.914	-0.02	-0.04	0	0.11	0.1	-0.12	-0.18	-0.13	1	0.999998	1	0.99304	0.994448	0.983483	0.901833	0.97997	1	1	1	1	1	1	1	1	100.7	99.4	102.1	109.8	101.8	109.5
High	Q6NSI4	RPA-related protein RADX OS=Homo sapiens OX=9606 GN=RADX PE=1 SV=2	2	2	2	2	855	97.5	8.41	5.16	RADX	0.929	0.911	0.983	0.998	1.033	1.064	0.885	0.872	-0.11	-0.13	-0.03	0	0.05	0.09	-0.18	-0.2	0.996734	0.985501	1	1	0.99999	0.998896	0.936444	0.890385	1	1	1	1	1	1	1	1	96.4	94.5	101.9	103.5	103.7	107.2
High	Q6P1A2	Lysophospholipid acyltransferase 5 OS=Homo sapiens OX=9606 GN=LPCAT3 PE=1 SV=1	2	1	3	1	487	56	8.69	12.61	LPCAT3	0.968	0.936	0.869	1.102	1.022	1.047	0.885	0.718	-0.05	-0.1	-0.2	0.14	0.03	0.07	-0.18	-0.48	1	0.999982	0.995908	0.999673	1	0.999999	0.998405	0.698239	1	1	1	1	1	1	1	1	101.9	98.6	91.5	116	105.3	107.6
High	Q96E09	PPP2R1A-PPP2R2A-interacting phosphatase regulator 1 OS=Homo sapiens OX=9606 GN=PABIR1 PE=1 SV=1	3	1	1	1	287	30.5	6.79	2.53	PABIR1	1.181	1.032	1.228	0.973	1.021	0.92	0.885	0.98	0.24	0.05	0.3	-0.04	0.03	-0.12	-0.18	-0.03	0.899815	0.999999	0.768073	1	1	0.998238	0.980198	1	1	1	1	1	1	1	1	1	115.3	100.8	119.9	94.9	97.6	99.6
Medium	O95476	CTD nuclear envelope phosphatase 1 OS=Homo sapiens OX=9606 GN=CTDNEP1 PE=1 SV=2	4	1	1	1	244	28.4	9.76	3.37	CTDNEP1	0.995	1.058	0.95	1.039	1.066	1.06	0.886	0.989	-0.01	0.08	-0.07	0.06	0.09	0.08	-0.18	-0.02	1	0.982585	0.989676	0.998514	0.963254	0.977875	0.552607	1	1	1	1	1	1	1	1	1	99	105.3	94.5	103.4	99.5	106.1
High	Q9H1C4	Protein unc-93 homolog B1 OS=Homo sapiens OX=9606 GN=UNC93B1 PE=1 SV=2	6	3	10	3	597	66.6	6.96	36.19	UNC93B1	1.002	0.926	1.033	1.065	1.046	0.994	0.886	0.777	0	-0.11	0.05	0.09	0.06	-0.01	-0.18	-0.36	1	0.99898	0.999998	0.999739	0.999981	1	0.979986	0.567085	1	1	1	1	1	1	1	1	103.3	95.5	106.5	109.8	103.1	107.8
High	Q96AB6	Protein N-terminal asparagine amidohydrolase OS=Homo sapiens OX=9606 GN=NTAN1 PE=1 SV=3	11	3	7	3	310	34.7	6.27	19.31	NTAN1	0.73	0.673	0.652	0.676	0.763	0.726	0.886	0.776	-0.45	-0.57	-0.62	-0.56	-0.39	-0.46	-0.18	-0.37	0.0301096	0.00718336	0.00428634	0.00779108	0.0695178	0.0273544	0.752269	0.0955705	1	1	1	1	1	1	1	1	95.4	88	85.3	88.4	130.8	99.8
High	O43823	A-kinase anchor protein 8 OS=Homo sapiens OX=9606 GN=AKAP8 PE=1 SV=1	42	20	46	20	692	76.1	5.15	200.66	AKAP8	1.043	0.958	1.058	1.044	0.998	1.038	0.886	1.061	0.06	-0.06	0.08	0.06	0	0.05	-0.18	0.09	0.99872	0.998633	0.99222	0.998622	1	0.999479	0.683535	0.989095	1	1	1	1	1	1	1	1	103.4	94.9	104.8	103.4	99.1	98.9
High	Q96DP5	Methionyl-tRNA formyltransferase, mitochondrial OS=Homo sapiens OX=9606 GN=MTFMT PE=1 SV=2	13	4	6	4	389	43.8	9.66	16.02	MTFMT	1.004	0.998	1.069	0.944	0.984	0.916	0.886	1.008	0.01	0	0.1	-0.08	-0.02	-0.13	-0.17	0.01	1	1	0.970038	0.987792	0.999999	0.885917	0.635421	1	1	1	1	1	1	1	1	1	102.5	102	109.2	96.5	102.2	100.5
High	P58546	Myotrophin OS=Homo sapiens OX=9606 GN=MTPN PE=1 SV=2	33	4	16	4	118	12.9	5.52	46.75	MTPN	0.866	0.891	0.902	0.946	0.981	1.025	0.886	0.989	-0.21	-0.17	-0.15	-0.08	-0.03	0.04	-0.17	-0.02	0.744756	0.889257	0.93489	0.998483	1	0.999996	0.866113	1	1	1	1	1	1	1	1	1	91.9	94.5	95.6	100.3	106	104.1
High	Q96NL6	Sodium channel and clathrin linker 1 OS=Homo sapiens OX=9606 GN=SCLT1 PE=1 SV=2	13	6	7	6	688	80.9	6.07	21.69	SCLT1	0.953	0.912	1.017	0.999	1.009	0.991	0.886	0.862	-0.07	-0.13	0.02	0	0.01	-0.01	-0.17	-0.22	0.993872	0.818413	0.999996	1	1	1	0.57061	0.347135	1	1	1	1	1	1	1	1	99.4	95.1	106.1	104.2	104.3	105.2
High	Q99614	Tetratricopeptide repeat protein 1 OS=Homo sapiens OX=9606 GN=TTC1 PE=1 SV=1	58	14	46	14	292	33.5	4.84	162.38	TTC1	1.203	0.988	1.114	0.914	0.984	0.927	0.886	0.926	0.27	-0.02	0.16	-0.13	-0.02	-0.11	-0.17	-0.11	0.565114	1	0.941428	0.978339	1	0.992321	0.902143	0.991595	1	1	1	1	1	1	1	1	121.1	99.4	112.2	92	100.6	99
High	O43617	Trafficking protein particle complex subunit 3 OS=Homo sapiens OX=9606 GN=TRAPPC3 PE=1 SV=1	45	9	40	9	180	20.3	4.96	106.02	TRAPPC3	0.872	0.958	0.88	0.917	0.933	0.91	0.886	0.779	-0.2	-0.06	-0.18	-0.13	-0.1	-0.14	-0.17	-0.36	0.483179	0.997663	0.555873	0.880103	0.960482	0.835258	0.619049	0.0490858	1	1	1	1	1	1	1	1	96.5	105.9	97.3	101.4	110.6	103.3
High	Q5VTB9-3	Isoform 2 of E3 ubiquitin-protein ligase RNF220 OS=Homo sapiens OX=9606 GN=RNF220	10	2	2	2	353	39.5	5.66	9.01	RNF220	0.985	0.932	0.919	0.917	0.899	0.94	0.886	0.981	-0.02	-0.1	-0.12	-0.13	-0.15	-0.09	-0.17	-0.03	0.999619	0.336378	0.189673	0.166355	0.0648596	0.482801	0.0330459	0.997991	1	1	1	1	1	1	1	1	104.8	99.1	97.8	97.5	106.4	95.6
High	O75808	Calpain-15 OS=Homo sapiens OX=9606 GN=CAPN15 PE=1 SV=1	9	6	7	6	1086	117.2	6.71	28.54	CAPN15	0.914	0.899	0.988	0.97	0.944	0.982	0.886	0.973	-0.13	-0.15	-0.02	-0.04	-0.08	-0.03	-0.17	-0.04	0.109906	0.0462369	0.999879	0.945915	0.479947	0.997754	0.0225493	0.969796	1	1	1	1	1	1	0.966925	1	96.2	94.6	103.9	102	105.2	99.3
High	P06730	Eukaryotic translation initiation factor 4E OS=Homo sapiens OX=9606 GN=EIF4E PE=1 SV=2	43	11	113	10	217	25.1	6.15	369.09	EIF4E	0.979	0.948	1.005	0.965	0.993	0.998	0.887	0.932	-0.03	-0.08	0.01	-0.05	-0.01	0	-0.17	-0.1	0.993364	0.535009	1	0.876442	0.999997	1	0.018685	0.252469	1	1	1	1	1	1	0.942052	1	101.2	98	103.9	99.7	103.4	102.6
High	Q71F56	Mediator of RNA polymerase II transcription subunit 13-like OS=Homo sapiens OX=9606 GN=MED13L PE=1 SV=1	3	3	3	3	2210	242.4	6.04	12.84	MED13L	0.84	0.956	1.072	0.991	0.987	0.988	0.887	1.015	-0.25	-0.07	0.1	-0.01	-0.02	-0.02	-0.17	0.02	0.0442341	0.968128	0.779393	1	0.999995	0.999997	0.238037	0.99998	1	1	1	1	1	1	1	1	86.6	98.4	110.4	102.1	103	101.7
Low	Q75WM6	Testis-specific H1 histone OS=Homo sapiens OX=9606 GN=H1-7 PE=1 SV=3	3	1	2	1	255	28.1	11.78	4.1	H1-7	1.083	0.89	0.905	0.809	0.934	0.889	0.887	1.114	0.11	-0.17	-0.14	-0.31	-0.1	-0.17	-0.17	0.16	0.99342	0.942236	0.974017	0.495041	0.997486	0.938431	0.932072	0.959844	1	1	1	1	1	1	1	1	114.5	94.2	95.7	85.5	105.7	98.7
High	Q96GC6	Neurotrophin receptor-interacting factor homolog OS=Homo sapiens OX=9606 GN=ZNF274 PE=1 SV=2	8	3	4	2	653	74.1	6.74	8.47	ZNF274	0.935	0.927	1.019	0.986	1.037	1.008	0.887	0.983	-0.1	-0.11	0.03	-0.02	0.05	0.01	-0.17	-0.03	0.966304	0.939197	0.999996	0.999999	0.999374	1	0.636785	0.999997	1	1	1	1	1	1	1	1	95.8	95	104.4	101	102.5	106.3
Low	O95263-4	Isoform 4 of High affinity cAMP-specific and IBMX-insensitive 3',5'-cyclic phosphodiesterase 8B OS=Homo sapiens OX=9606 GN=PDE8B	1	1	1	1	865	96.7	6.83	0	PDE8B	0.981	0.95	1.129	1.046	1.01	0.825	0.887	0.635	-0.03	-0.07	0.17	0.06	0.01	-0.28	-0.17	-0.65	1	0.99999	0.994964	0.999996	1	0.928988	0.995253	0.205087	1	1	1	1	1	1	1	1	104.3	101	120	111.2	106.3	107.4
High	Q9BRT8	COBW domain-containing protein 1 OS=Homo sapiens OX=9606 GN=CBWD1 PE=1 SV=1	34	9	18	3	395	44	4.86	69.47	ZNG1A	0.929	0.924	0.916	0.963	0.977	0.925	0.887	0.825	-0.11	-0.11	-0.13	-0.05	-0.03	-0.11	-0.17	-0.28	0.668386	0.584563	0.477456	0.983036	0.999367	0.602794	0.184115	0.0165828	1	1	1	1	1	1	1	1	100.2	99.6	98.8	103.8	107.8	105.4
Low	Q96QA5	Gasdermin-A OS=Homo sapiens OX=9606 GN=GSDMA PE=1 SV=4	3	1	1	1	445	49.3	5.29	0	GSDMA	0.999	0.978	0.905	0.898	1.036	0.986	0.887	0.683	0	-0.03	-0.14	-0.15	0.05	-0.02	-0.17	-0.55	1	1	0.99564	0.993245	0.999998	1	0.986568	0.209868	1	1	1	1	1	1	1	1	107.4	105.1	97.3	96.6	107.5	111.4
High	Q15696	U2 small nuclear ribonucleoprotein auxiliary factor 35 kDa subunit-related protein 2 OS=Homo sapiens OX=9606 GN=ZRSR2 PE=1 SV=2	12	5	6	4	482	58	9.72	23.4	ZRSR2	0.978	0.97	0.964	0.986	0.974	1.018	0.887	0.975	-0.03	-0.04	-0.05	-0.02	-0.04	0.03	-0.17	-0.04	0.999477	0.995791	0.987693	0.999986	0.998265	0.999914	0.192935	0.998933	1	1	1	1	1	1	1	1	100.5	99.7	99.2	101.4	102.8	100.1
High	Q9H4X1	Regulator of cell cycle RGCC OS=Homo sapiens OX=9606 GN=RGCC PE=1 SV=1	8	1	2	1	137	14.6	4.75	2.59	RGCC	1.097	1.024	1.082	0.931	1.106	0.977	0.887	1.258	0.13	0.03	0.11	-0.1	0.15	-0.03	-0.17	0.33	0.977738	0.999998	0.991464	0.995469	0.965062	0.999999	0.916564	0.363238	1	1	1	1	1	1	1	1	105.5	98.5	104	89.5	96.1	106.3
High	P56556	NADH dehydrogenase [ubiquinone] 1 alpha subcomplex subunit 6 OS=Homo sapiens OX=9606 GN=NDUFA6 PE=1 SV=4	11	2	4	2	128	15.1	9.98	8.93	NDUFA6	0.824	0.76	0.811	0.818	1.043	0.921	0.887	0.979	-0.28	-0.4	-0.3	-0.29	0.06	-0.12	-0.17	-0.03	0.800529	0.466152	0.740938	0.774605	0.999987	0.998074	0.980356	1	1	1	1	1	1	1	1	1	92.2	85.1	90.8	91.6	111.9	116.7
High	P05204	Non-histone chromosomal protein HMG-17 OS=Homo sapiens OX=9606 GN=HMGN2 PE=1 SV=3	36	4	19	4	90	9.4	9.99	51.56	HMGN2	1.538	1.062	1.582	1.211	0.859	1.115	0.888	0.924	0.62	0.09	0.66	0.28	-0.22	0.16	-0.17	-0.11	0.372418	0.999987	0.309415	0.964507	0.990841	0.998993	0.99808	0.999895	1	1	1	1	1	1	1	1	136	93.9	139.9	107.1	88.4	76
High	Q8IX12	Cell division cycle and apoptosis regulator protein 1 OS=Homo sapiens OX=9606 GN=CCAR1 PE=1 SV=2	33	44	103	44	1150	132.7	5.76	322.54	CCAR1	0.986	0.985	1.017	1.012	0.984	1.044	0.888	0.989	-0.02	-0.02	0.03	0.02	-0.02	0.06	-0.17	-0.02	0.999987	0.999979	0.999927	0.999997	0.999966	0.969112	0.202401	0.999997	1	1	1	1	1	1	1	1	99.7	99.6	102.8	102.2	101.1	99.5
High	Q9BPZ3	Polyadenylate-binding protein-interacting protein 2 OS=Homo sapiens OX=9606 GN=PAIP2 PE=1 SV=1	39	2	7	2	127	15	4.12	24.1	PAIP2	0.907	0.738	1.073	0.823	1.087	0.988	0.888	1.08	-0.14	-0.44	0.1	-0.28	0.12	-0.02	-0.17	0.11	0.999854	0.851671	0.999988	0.984071	0.999955	1	0.999375	0.999974	1	1	1	1	1	1	1	1	95.1	77.4	112.5	86.3	104.8	113.9
High	Q9BUN8	Derlin-1 OS=Homo sapiens OX=9606 GN=DERL1 PE=1 SV=1	17	4	10	4	251	28.8	9.51	28.85	DERL1	0.934	1.012	1.032	1.07	1.043	0.987	0.888	0.885	-0.1	0.02	0.04	0.1	0.06	-0.02	-0.17	-0.18	0.996015	1	0.999986	0.996123	0.99987	1	0.905744	0.89386	1	1	1	1	1	1	1	1	95	102.9	104.9	108.8	101.7	106
High	Q01581	Hydroxymethylglutaryl-CoA synthase, cytoplasmic OS=Homo sapiens OX=9606 GN=HMGCS1 PE=1 SV=2	33	13	43	13	520	57.3	5.41	160.95	HMGCS1	0.923	0.941	0.874	0.891	0.948	0.926	0.888	0.921	-0.12	-0.09	-0.19	-0.17	-0.08	-0.11	-0.17	-0.12	0.202239	0.481305	0.0150614	0.0361524	0.618116	0.245029	0.031347	0.190083	1	1	1	1	1	1	1	1	99.9	101.9	94.7	96.4	108.3	102.7
Low	Q9P2W7	Galactosylgalactosylxylosylprotein 3-beta-glucuronosyltransferase 1 OS=Homo sapiens OX=9606 GN=B3GAT1 PE=1 SV=2	2	1	3	1	334	38.2	9.61	3.56	B3GAT1	0.96	0.862	0.87	0.873	0.905	0.873	0.888	0.759	-0.06	-0.21	-0.2	-0.2	-0.14	-0.2	-0.17	-0.4	0.999588	0.599335	0.659662	0.68868	0.90331	0.687281	0.800257	0.0757301	1	1	1	1	1	1	1	1	108.1	97.1	98	98.4	112.6	102
Medium	Q7Z769	Solute carrier family 35 member E3 OS=Homo sapiens OX=9606 GN=SLC35E3 PE=1 SV=1	3	1	1	1	313	35	9.16	2.41	SLC35E3	0.883	0.954	0.899	1.022	0.954	0.972	0.888	0.733	-0.18	-0.07	-0.15	0.03	-0.07	-0.04	-0.17	-0.45	0.896615	0.999734	0.951872	0.999999	0.999755	0.999993	0.917548	0.116411	1	1	1	1	1	1	1	1	95.7	103.4	97.4	110.7	108.4	103.4
High	P04035	3-hydroxy-3-methylglutaryl-coenzyme A reductase OS=Homo sapiens OX=9606 GN=HMGCR PE=1 SV=1	3	3	3	3	888	97.4	6.74	7.94	HMGCR	0.935	0.972	1.048	1.026	1.019	1.02	0.888	0.946	-0.1	-0.04	0.07	0.04	0.03	0.03	-0.17	-0.08	0.711477	0.995864	0.932074	0.998073	0.999765	0.999692	0.162001	0.850099	1	1	1	1	1	1	1	1	95.1	98.8	106.5	104.3	101.6	103.6
High	Q14999	Cullin-7 OS=Homo sapiens OX=9606 GN=CUL7 PE=1 SV=2	4	4	4	3	1698	191	5.87	8.78	CUL7	0.985	0.94	1.006	0.955	0.998	0.972	0.888	1.061	-0.02	-0.09	0.01	-0.07	0	-0.04	-0.17	0.09	0.999936	0.745773	1	0.924596	1	0.994769	0.136264	0.780757	1	1	1	1	1	1	1	1	100.7	96.1	102.8	97.6	102.2	102
High	Q9NVA1	Ubiquinol-cytochrome-c reductase complex assembly factor 1 OS=Homo sapiens OX=9606 GN=UQCC1 PE=1 SV=3	6	2	6	2	299	34.6	8.91	18.17	UQCC1	0.958	0.968	1.001	0.979	0.98	0.991	0.888	0.878	-0.06	-0.05	0	-0.03	-0.03	-0.01	-0.17	-0.19	0.946434	0.98834	1	0.999227	0.999573	0.999999	0.1394	0.0910253	1	1	1	1	1	1	1	1	99.7	100.8	104.2	101.9	104.1	102.1
High	Q9BSY9	Deubiquitinase DESI2 OS=Homo sapiens OX=9606 GN=DESI2 PE=1 SV=1	35	3	6	3	194	21.4	4.92	27.75	DESI2	0.992	1.009	0.949	1.004	1.016	1.015	0.889	0.902	-0.01	0.01	-0.08	0.01	0.02	0.02	-0.17	-0.15	1	1	0.995983	1	0.999999	1	0.747111	0.845245	1	1	1	1	1	1	1	1	101.7	103.5	97.3	103	102.6	104.2
Medium	Q15527	Surfeit locus protein 2 OS=Homo sapiens OX=9606 GN=SURF2 PE=1 SV=3	8	2	2	2	256	29.6	9.22	2.34		1.337	1.039	1.263	0.898	0.896	0.841	0.889	0.841	0.42	0.06	0.34	-0.15	-0.16	-0.25	-0.17	-0.25	0.0463932	0.999615	0.134557	0.839854	0.824463	0.386155	0.769995	0.386	1	1	1	1	1	1	1	1	133.6	103.9	126.2	89.8	99.9	89.6
High	Q8NFU7	Methylcytosine dioxygenase TET1 OS=Homo sapiens OX=9606 GN=TET1 PE=1 SV=2	1	1	1	1	2136	235.2	8.24	0	TET1	1.27	1.03	0.935	1.193	0.796	1.085	0.889	0.788	0.34	0.04	-0.1	0.25	-0.33	0.12	-0.17	-0.34	0.987831	1	0.999999	0.998271	0.990766	0.999994	0.999904	0.988139	1	1	1	1	1	1	1	1	127.2	103.1	93.6	119.5	100.2	79.7
High	O95544	NAD kinase OS=Homo sapiens OX=9606 GN=NADK PE=1 SV=1	7	3	4	3	446	49.2	6.47	12.04	NADK	1.042	0.973	1.036	0.96	0.99	0.876	0.889	0.978	0.06	-0.04	0.05	-0.06	-0.01	-0.19	-0.17	-0.03	0.978504	0.998605	0.99164	0.980622	0.999999	0.148515	0.233259	0.999642	1	1	1	1	1	1	1	1	107.3	100.2	106.6	98.8	102.9	101.9
High	Q86UE4	Protein LYRIC OS=Homo sapiens OX=9606 GN=MTDH PE=1 SV=2	57	30	109	30	582	63.8	9.32	437.19	MTDH	1.034	1.06	1.133	1.124	1.053	1.067	0.889	1.009	0.05	0.08	0.18	0.17	0.07	0.09	-0.17	0.01	0.99996	0.997817	0.843385	0.883289	0.999057	0.995489	0.876993	1	1	1	1	1	1	1	1	1	99.3	101.8	108.9	108	96.1	101.1
High	Q9NV35	Nucleotide triphosphate diphosphatase NUDT15 OS=Homo sapiens OX=9606 GN=NUDT15 PE=1 SV=1	18	2	2	2	164	18.6	6.14	8.11	NUDT15	0.902	0.841	0.912	0.794	0.939	0.916	0.889	0.97	-0.15	-0.25	-0.13	-0.33	-0.09	-0.13	-0.17	-0.04	0.978498	0.763516	0.989151	0.479364	0.999164	0.991865	0.95731	0.999996	1	1	1	1	1	1	1	1	99.4	92.7	100.5	87.5	110.3	103.6
High	P20339	Ras-related protein Rab-5A OS=Homo sapiens OX=9606 GN=RAB5A PE=1 SV=2	57	9	40	6	215	23.6	8.15	126.22	RAB5A	0.984	0.972	1.217	1.118	1.06	1.054	0.889	1.072	-0.02	-0.04	0.28	0.16	0.08	0.08	-0.17	0.1	1	1	0.810316	0.988538	0.999868	0.999938	0.98493	0.999528	1	1	1	1	1	1	1	1	94.6	93.4	116.9	107.5	96.1	101.8
High	Q9H171-7	Isoform 7 of Z-DNA-binding protein 1 OS=Homo sapiens OX=9606 GN=ZBP1	48	14	43	1	354	38.2	6.73	189.12	ZBP1	1.075	1.164	1.215	1.1	1.136	1.039	0.889	1.104	0.1	0.22	0.28	0.14	0.18	0.06	-0.17	0.14	0.9961	0.801759	0.572774	0.97799	0.902782	0.999957	0.935727	0.973442	1	1	1	1	1	1	1	1	99.5	107.7	112.5	101.9	92.6	105.2
High	Q12923	Tyrosine-protein phosphatase non-receptor type 13 OS=Homo sapiens OX=9606 GN=PTPN13 PE=1 SV=2	1	1	1	1	2485	276.7	6.42	3.7	PTPN13	1.038	0.983	1.113	1.058	1.048	0.994	0.889	0.991	0.05	-0.02	0.15	0.08	0.07	-0.01	-0.17	-0.01	0.999794	0.999999	0.876757	0.996547	0.998932	1	0.82228	1	1	1	1	1	1	1	1	1	102.5	97.1	109.9	104.5	98.7	103.5
High	O00258	Guided entry of tail-anchored proteins factor 1 OS=Homo sapiens OX=9606 GN=GET1 PE=1 SV=2	17	3	9	3	174	19.8	9.67	18.26	GET1	1.026	0.996	1.1	1.08	1.051	0.993	0.89	0.958	0.04	-0.01	0.14	0.11	0.07	-0.01	-0.17	-0.06	0.999999	1	0.984504	0.99612	0.999816	1	0.952116	0.999941	1	1	1	1	1	1	1	1	101.6	98.6	108.9	106.8	99	104
High	P16104	Histone H2AX OS=Homo sapiens OX=9606 GN=H2AX PE=1 SV=2	48	8	333	3	143	15.1	10.74	688.15	H2AX	0.916	0.925	1.093	0.985	1.044	1.014	0.89	0.98	-0.13	-0.11	0.13	-0.02	0.06	0.02	-0.17	-0.03	0.955246	0.977266	0.952256	1	0.999555	1	0.836311	0.999998	1	1	1	1	1	1	1	1	93.1	94.1	111.2	100.2	101.7	106.2
Medium	Q9H867	Protein N-lysine methyltransferase METTL21D OS=Homo sapiens OX=9606 GN=VCPKMT PE=1 SV=2	5	2	2	2	229	25.8	4.92	4.56	VCPKMT	0.937	0.883	0.959	0.964	1.012	0.965	0.89	0.843	-0.09	-0.18	-0.06	-0.05	0.02	-0.05	-0.17	-0.25	0.993104	0.812395	0.999662	0.999868	1	0.999901	0.853323	0.514551	1	1	1	1	1	1	1	1	99.7	94	102.1	102.6	106.5	107.7
High	Q9NRP0	Oligosaccharyltransferase complex subunit OSTC OS=Homo sapiens OX=9606 GN=OSTC PE=1 SV=1	8	1	13	1	149	16.8	9.13	44.61	OSTC	0.98	1.027	1.048	1.062	1.049	1.026	0.89	0.911	-0.03	0.04	0.07	0.09	0.07	0.04	-0.17	-0.13	1	0.999999	0.999928	0.999583	0.999922	0.999999	0.968864	0.991629	1	1	1	1	1	1	1	1	98.1	102.8	104.9	106.3	100.1	105
High	Q9UHR5-2	Isoform 2 of SAP30-binding protein OS=Homo sapiens OX=9606 GN=SAP30BP	49	11	26	1	292	32	5.07	94.84	SAP30BP	0.938	0.975	0.995	1.004	0.932	0.896	0.89	0.989	-0.09	-0.04	-0.01	0.01	-0.1	-0.16	-0.17	-0.02	0.986648	0.999982	1	1	0.976674	0.813155	0.76451	1	1	1	1	1	1	1	1	1	97.9	101.8	103.9	104.8	104.4	97.3
High	P48539	Calmodulin regulator protein PCP4 OS=Homo sapiens OX=9606 GN=PCP4 PE=1 SV=3	15	1	2	1	62	6.8	6.71	5.77	PCP4	1.198	0.949	1.25	1.207	0.927	1.293	0.89	0.92	0.26	-0.08	0.32	0.27	-0.11	0.37	-0.17	-0.12	0.938328	0.999984	0.840338	0.924338	0.999756	0.733331	0.995067	0.999505	1	1	1	1	1	1	1	1	111.9	88.6	116.8	112.8	93.4	86.6
Medium	Q96Q80	Derlin-3 OS=Homo sapiens OX=9606 GN=DERL3 PE=1 SV=2	4	1	2	1	235	26.7	8.48	6.08	DERL3	0.942	0.969	0.998	1.048	1.057	1.072	0.89	0.831	-0.09	-0.04	0	0.07	0.08	0.1	-0.17	-0.27	0.994648	0.999949	1	0.998977	0.996801	0.986693	0.82297	0.374569	1	1	1	1	1	1	1	1	96.2	99.1	102	107.1	102.2	108
Medium	P10586	Receptor-type tyrosine-protein phosphatase F OS=Homo sapiens OX=9606 GN=PTPRF PE=1 SV=2	1	1	1	1	1907	212.7	6.3	2.24	PTPRF	0.984	0.973	0.9	0.986	0.931	1.025	0.89	0.868	-0.02	-0.04	-0.15	-0.02	-0.1	0.04	-0.17	-0.2	0.999999	0.999969	0.838685	1	0.974801	0.999984	0.768954	0.586007	1	1	1	1	1	1	1	1	103.5	102.4	94.6	103.7	105.2	97.9
High	O95292	Vesicle-associated membrane protein-associated protein B/C OS=Homo sapiens OX=9606 GN=VAPB PE=1 SV=3	44	11	40	10	243	27.2	7.3	152.79	VAPB	0.992	0.998	1.092	1.047	1.051	1.017	0.89	1.032	-0.01	0	0.13	0.07	0.07	0.02	-0.17	0.05	1	1	0.99413	0.999937	0.999886	1	0.968907	0.999996	1	1	1	1	1	1	1	1	97.9	98.5	107.8	103.3	98.7	103.7
High	Q969W3	Protein FAM104A OS=Homo sapiens OX=9606 GN=FAM104A PE=1 SV=2	13	1	1	1	186	19.5	11.27	7.17	FAM104A	1.34	1.154	1.211	0.914	0.918	0.878	0.89	0.787	0.42	0.21	0.28	-0.13	-0.12	-0.19	-0.17	-0.34	0.165573	0.829027	0.573014	0.983491	0.986923	0.885747	0.932029	0.336051	1	1	1	1	1	1	1	1	132.6	114.3	119.8	90.5	99	90.8
High	Q9C0B5	Palmitoyltransferase ZDHHC5 OS=Homo sapiens OX=9606 GN=ZDHHC5 PE=1 SV=2	29	14	28	14	715	77.5	9.01	90.13	ZDHHC5	0.989	0.971	1.139	1.014	0.989	0.977	0.89	0.976	-0.02	-0.04	0.19	0.02	-0.02	-0.03	-0.17	-0.04	1	0.999059	0.279718	0.999997	0.999999	0.999825	0.38944	0.999748	1	1	1	1	1	1	1	1	99.5	97.7	114.6	102	100.6	99.5
High	Q99081	Transcription factor 12 OS=Homo sapiens OX=9606 GN=TCF12 PE=1 SV=1	4	3	6	1	682	72.9	7.02	14.78	TCF12	0.988	0.941	1.066	0.999	1.281	0.91	0.89	0.951	-0.02	-0.09	0.09	0	0.36	-0.14	-0.17	-0.07	1	0.963443	0.953251	1	0.0268632	0.743464	0.537698	0.988157	1	1	1	1	1	1	1	1	98.5	93.8	106.2	99.6	99.7	127.7
High	Q6I9Y2	THO complex subunit 7 homolog OS=Homo sapiens OX=9606 GN=THOC7 PE=1 SV=3	41	9	17	9	204	23.7	5.67	54.86	THOC7	0.795	0.734	0.828	0.801	0.958	0.939	0.89	0.86	-0.33	-0.45	-0.27	-0.32	-0.06	-0.09	-0.17	-0.22	0.259807	0.0754001	0.455012	0.292297	0.999707	0.996095	0.882774	0.692838	1	1	1	1	1	1	1	1	91.6	84.7	95.4	92.4	115.3	110.4
High	Q9NQC3-3	Isoform C of Reticulon-4 OS=Homo sapiens OX=9606 GN=RTN4	16	3	30	1	199	22.4	9.31	84.55	RTN4	0.896	0.939	0.931	0.974	0.996	0.976	0.89	0.743	-0.16	-0.09	-0.1	-0.04	-0.01	-0.04	-0.17	-0.43	0.854615	0.991924	0.98258	0.999982	1	0.999991	0.815198	0.0515501	1	1	1	1	1	1	1	1	96.7	101.3	100.4	105	107.8	107.5
High	Q8WVL7	Ankyrin repeat domain-containing protein 49 OS=Homo sapiens OX=9606 GN=ANKRD49 PE=1 SV=1	5	1	2	1	239	27.3	5.15	7.14	ANKRD49	0.911	0.867	1.034	0.967	1.06	1.008	0.89	0.876	-0.13	-0.21	0.05	-0.05	0.08	0.01	-0.17	-0.19	0.976549	0.821496	0.999981	0.999978	0.998856	1	0.925989	0.866561	1	1	1	1	1	1	1	1	95.2	90.6	108	101	104.5	110.7
High	Q9P2X3	Protein IMPACT OS=Homo sapiens OX=9606 GN=IMPACT PE=1 SV=2	21	6	18	6	320	36.5	4.97	72.02	IMPACT	0.984	0.928	1.01	0.969	1.009	0.956	0.891	0.821	-0.02	-0.11	0.01	-0.05	0.01	-0.07	-0.17	-0.28	0.999994	0.869963	1	0.99913	1	0.991109	0.48824	0.0717932	1	1	1	1	1	1	1	1	103.4	97.4	106.1	101.8	105.1	106
High	Q6NTF9	Rhomboid domain-containing protein 2 OS=Homo sapiens OX=9606 GN=RHBDD2 PE=1 SV=2	9	3	5	3	364	39.2	9.32	11.84	RHBDD2	0.978	0.92	1.006	0.954	1.013	0.909	0.891	0.839	-0.03	-0.12	0.01	-0.07	0.02	-0.14	-0.17	-0.25	1	0.995402	1	0.999921	1	0.989489	0.967194	0.781757	1	1	1	1	1	1	1	1	103.4	97.3	106.4	100.9	105.8	107.1
High	Q9H444	Charged multivesicular body protein 4b OS=Homo sapiens OX=9606 GN=CHMP4B PE=1 SV=1	61	12	95	11	224	24.9	4.82	327.74	CHMP4B	0.816	0.66	0.942	0.857	0.932	0.85	0.891	0.892	-0.29	-0.6	-0.09	-0.22	-0.1	-0.24	-0.17	-0.17	0.916456	0.300176	0.999973	0.980179	0.999901	0.973279	0.996733	0.996904	1	1	1	1	1	1	1	1	93.7	75.8	108.2	98.4	114.8	107
High	Q96LT9	RNA-binding region-containing protein 3 OS=Homo sapiens OX=9606 GN=RNPC3 PE=1 SV=1	14	7	8	7	517	58.5	7.72	24.76	RNPC3	0.944	0.906	0.949	0.946	0.982	0.969	0.891	0.935	-0.08	-0.14	-0.07	-0.08	-0.03	-0.05	-0.17	-0.1	0.991931	0.864161	0.995981	0.993784	0.999998	0.999865	0.751596	0.980692	1	1	1	1	1	1	1	1	99.7	95.7	100.3	99.9	105.6	103.7
Medium	P01024	Complement C3 OS=Homo sapiens OX=9606 GN=C3 PE=1 SV=2	0	1	2	1	1663	187	6.4	4.62	C3	0.746	0.771	0.903	0.962	0.96	1.03	0.891	0.656	-0.42	-0.37	-0.15	-0.06	-0.06	0.04	-0.17	-0.61	0.671265	0.77858	0.998637	0.999999	0.999999	1	0.996946	0.294508	1	1	1	1	1	1	1	1	84.8	87.6	102.6	109.3	113.7	109.2
High	Q96D05	Protein FAM241B OS=Homo sapiens OX=9606 GN=FAM241B PE=1 SV=1	21	2	2	2	121	13.2	11.58	7.19	FAM241B	0.976	0.981	1.004	1.066	1.079	0.975	0.891	0.928	-0.03	-0.03	0.01	0.09	0.11	-0.04	-0.17	-0.11	0.999999	1	1	0.998092	0.994225	0.999998	0.936874	0.994685	1	1	1	1	1	1	1	1	98.7	99.2	101.5	107.8	101.1	109.1
High	Q86Y56	Dynein axonemal assembly factor 5 OS=Homo sapiens OX=9606 GN=DNAAF5 PE=1 SV=4	33	21	42	21	855	93.5	6.42	151.31	DNAAF5	0.958	0.929	0.969	0.993	1.004	0.998	0.891	0.903	-0.06	-0.11	-0.05	-0.01	0.01	0	-0.17	-0.15	0.99007	0.82844	0.998587	1	1	1	0.406014	0.540249	1	1	1	1	1	1	1	1	99.8	96.7	100.9	103.3	104.1	104.5
High	P52306	Rap1 GTPase-GDP dissociation stimulator 1 OS=Homo sapiens OX=9606 GN=RAP1GDS1 PE=1 SV=3	46	24	99	21	607	66.3	5.31	332.71	RAP1GDS1	0.958	0.95	0.981	0.964	0.973	0.968	0.891	0.889	-0.06	-0.07	-0.03	-0.05	-0.04	-0.05	-0.17	-0.17	0.971372	0.928076	0.999882	0.988488	0.998419	0.994483	0.240546	0.223469	1	1	1	1	1	1	1	1	100.6	99.7	103	101.2	104.9	102.2
High	Q8N4U5	T-complex protein 11-like protein 2 OS=Homo sapiens OX=9606 GN=TCP11L2 PE=1 SV=1	4	1	1	1	519	58.1	4.96	3.49	TCP11L2	0.88	0.856	1.035	0.91	1.145	1.036	0.891	0.807	-0.18	-0.23	0.05	-0.14	0.19	0.05	-0.17	-0.31	0.888327	0.75471	0.999974	0.97607	0.857703	0.999969	0.930855	0.430008	1	1	1	1	1	1	1	1	92.5	89.9	108.9	95.7	105.1	120.3
High	Q14156	Protein EFR3 homolog A OS=Homo sapiens OX=9606 GN=EFR3A PE=1 SV=2	15	10	15	10	821	92.9	6.7	57.95	EFR3A	1.026	0.958	1.081	1.04	1.025	1.006	0.892	0.959	0.04	-0.06	0.11	0.06	0.04	0.01	-0.17	-0.06	0.997875	0.955013	0.55777	0.974144	0.998464	1	0.18458	0.962795	1	1	1	1	1	1	1	1	102.8	95.9	108.3	104.1	100.1	102.7
High	Q9C0D3	Protein zyg-11 homolog B OS=Homo sapiens OX=9606 GN=ZYG11B PE=1 SV=2	3	1	1	1	744	83.9	6.86	5.77	ZYG11B	1.01	1.125	1.076	1.058	1.016	0.949	0.892	0.963	0.01	0.17	0.11	0.08	0.02	-0.08	-0.17	-0.05	1	0.867841	0.988588	0.997896	1	0.998681	0.883279	0.999883	1	1	1	1	1	1	1	1	100	111.4	106.6	104.8	99	100.6
High	P36405	ADP-ribosylation factor-like protein 3 OS=Homo sapiens OX=9606 GN=ARL3 PE=1 SV=2	48	8	35	8	182	20.4	7.24	145.26	ARL3	0.919	0.907	0.922	0.919	0.978	0.974	0.892	0.97	-0.12	-0.14	-0.12	-0.12	-0.03	-0.04	-0.16	-0.04	0.201034	0.107116	0.229665	0.199698	0.994767	0.985472	0.0491733	0.965387	1	1	1	1	1	1	1	1	97.6	96.2	97.9	97.5	106.1	103.8
High	Q6P2C8	Mediator of RNA polymerase II transcription subunit 27 OS=Homo sapiens OX=9606 GN=MED27 PE=1 SV=1	6	2	4	2	311	35.4	9.31	13.36	MED27	0.966	0.955	0.986	1.002	1.023	0.946	0.892	0.769	-0.05	-0.07	-0.02	0	0.03	-0.08	-0.16	-0.38	0.99994	0.999486	1	1	0.999998	0.998013	0.879166	0.144212	1	1	1	1	1	1	1	1	101.9	100.7	103.9	105.6	105.4	107.8
High	Q9BVK6	Transmembrane emp24 domain-containing protein 9 OS=Homo sapiens OX=9606 GN=TMED9 PE=1 SV=2	50	11	77	8	235	27.3	8.02	274.84	TMED9	0.96	0.993	0.969	0.998	0.979	1.002	0.892	0.956	-0.06	-0.01	-0.05	0	-0.03	0	-0.16	-0.06	0.984856	1	0.997153	1	0.99979	1	0.30953	0.975385	1	1	1	1	1	1	1	1	98.7	102.2	99.7	102.7	102.9	100.7
High	O14737	Programmed cell death protein 5 OS=Homo sapiens OX=9606 GN=PDCD5 PE=1 SV=3	16	2	4	2	125	14.3	6.04	12.84	PDCD5	1.15	0.856	1.062	1.039	0.979	1.102	0.892	1.018	0.2	-0.22	0.09	0.05	-0.03	0.14	-0.16	0.03	0.881503	0.816397	0.999114	0.99997	1	0.980701	0.954315	1	1	1	1	1	1	1	1	1	113.7	84.7	105.1	102.8	98.9	96.9
High	P60981	Destrin OS=Homo sapiens OX=9606 GN=DSTN PE=1 SV=3	66	12	58	11	165	18.5	7.85	151.87	DSTN	0.86	0.841	0.878	0.915	0.968	1.016	0.892	0.862	-0.22	-0.25	-0.19	-0.13	-0.05	0.02	-0.16	-0.21	0.205659	0.119192	0.337397	0.732537	0.998811	0.999994	0.478788	0.21905	1	1	1	1	1	1	1	1	94	92	96	100	109.3	105.8
High	P82970	High mobility group nucleosome-binding domain-containing protein 5 OS=Homo sapiens OX=9606 GN=HMGN5 PE=1 SV=1	68	30	115	30	282	31.5	4.55	346.95	HMGN5	1.01	0.988	1.11	1.111	1.077	1.067	0.892	1.038	0.01	-0.02	0.15	0.15	0.11	0.09	-0.16	0.05	1	1	0.805198	0.800289	0.957634	0.98096	0.735869	0.999457	1	1	1	1	1	1	1	1	97.8	95.6	107.5	107.6	96.8	104.3
High	Q9NYR9	NF-kappa-B inhibitor-interacting Ras-like protein 2 OS=Homo sapiens OX=9606 GN=NKIRAS2 PE=1 SV=1	17	4	8	4	191	21.5	8.05	16.32	NKIRAS2	0.902	0.92	0.986	0.934	0.957	0.953	0.892	0.833	-0.15	-0.12	-0.02	-0.1	-0.06	-0.07	-0.16	-0.26	0.444135	0.672575	0.999993	0.830224	0.979887	0.968986	0.339738	0.0470788	1	1	1	1	1	1	1	1	96.9	98.9	105.9	100.3	107.4	102.8
High	Q8N954	G patch domain-containing protein 11 OS=Homo sapiens OX=9606 GN=GPATCH11 PE=1 SV=4	6	2	4	2	285	33.3	5.86	10.82	GPATCH11	1.525	1.062	1.462	0.886	0.975	0.913	0.892	0.912	0.61	0.09	0.55	-0.17	-0.04	-0.13	-0.16	-0.13	0.693396	0.999999	0.783956	0.999721	1	0.999965	0.999817	0.999962	1	1	1	1	1	1	1	1	142.5	99.3	136.7	82.9	93.5	91.2
High	P78345	Ribonuclease P protein subunit p38 OS=Homo sapiens OX=9606 GN=RPP38 PE=1 SV=2	23	5	12	5	283	31.8	9.92	52.49	RPP38	0.855	0.83	0.938	0.9	0.979	0.938	0.893	0.944	-0.23	-0.27	-0.09	-0.15	-0.03	-0.09	-0.16	-0.08	0.262335	0.134569	0.956973	0.66745	0.999972	0.956546	0.594062	0.975696	1	1	1	1	1	1	1	1	93	90.3	102	97.9	108.8	106.4
High	Q9NWT8	Aurora kinase A-interacting protein OS=Homo sapiens OX=9606 GN=AURKAIP1 PE=1 SV=1	5	1	1	1	199	22.3	10.76	2.85	AURKAIP1	0.947	0.987	1.061	0.972	0.917	0.819	0.893	0.694	-0.08	-0.02	0.09	-0.04	-0.13	-0.29	-0.16	-0.53	0.999959	1	0.999926	1	0.998803	0.858676	0.993081	0.294448	1	1	1	1	1	1	1	1	102.8	107.2	115.2	105.5	108.6	99.5
High	Q96BD8	Spindle and kinetochore-associated protein 1 OS=Homo sapiens OX=9606 GN=SKA1 PE=1 SV=1	11	2	2	2	255	29.5	7.12	7.95	SKA1	0.924	0.865	0.998	0.992	1.109	1.087	0.893	0.976	-0.11	-0.21	0	-0.01	0.15	0.12	-0.16	-0.04	0.998407	0.938304	1	1	0.990409	0.997683	0.983505	1	1	1	1	1	1	1	1	1	94.1	88.1	101.6	100.9	101.8	112.9
High	Q9UHQ4	B-cell receptor-associated protein 29 OS=Homo sapiens OX=9606 GN=BCAP29 PE=1 SV=2	32	9	23	9	241	28.3	9.54	65.54	BCAP29	1.019	1.048	1.077	1.089	1.035	1.044	0.893	0.97	0.03	0.07	0.11	0.12	0.05	0.06	-0.16	-0.04	1	0.999445	0.989113	0.973965	0.999944	0.999693	0.893466	0.99998	1	1	1	1	1	1	1	1	99.9	102.8	105.6	106.9	98.1	101.5
High	O43149-3	Isoform 3 of Zinc finger ZZ-type and EF-hand domain-containing protein 1 OS=Homo sapiens OX=9606 GN=ZZEF1	20	16	27	1	1085	119.9	5.67	91.46	ZZEF1	0.919	0.966	0.913	0.957	0.97	0.979	0.893	0.844	-0.12	-0.05	-0.13	-0.06	-0.04	-0.03	-0.16	-0.25	0.849231	0.999088	0.793066	0.995556	0.999651	0.999974	0.596682	0.192997	1	1	1	1	1	1	1	1	98	103	97.3	102.1	106.6	103.4
High	Q9NRY6	Phospholipid scramblase 3 OS=Homo sapiens OX=9606 GN=PLSCR3 PE=1 SV=2	9	2	2	2	295	31.6	6.65	6.54	PLSCR3	1.007	1.013	1.193	1.083	1.022	1.022	0.893	0.976	0.01	0.02	0.26	0.12	0.03	0.03	-0.16	-0.04	1	0.999997	0.0647692	0.732821	0.999849	0.999839	0.37847	0.999647	1	1	1	1	1	1	1	1	98.4	99	116.6	105.9	97.7	99.9
High	Q8N511	Transmembrane protein 199 OS=Homo sapiens OX=9606 GN=TMEM199 PE=1 SV=1	24	5	8	5	208	23.1	9.01	20.78	TMEM199	0.941	0.966	1.041	1.032	1.056	0.98	0.894	0.846	-0.09	-0.05	0.06	0.05	0.08	-0.03	-0.16	-0.24	0.998409	0.999974	0.999922	0.999986	0.99919	1	0.934597	0.680758	1	1	1	1	1	1	1	1	96.8	99.3	107	106.1	102.8	108.6
High	O00398	Putative P2Y purinoceptor 10 OS=Homo sapiens OX=9606 GN=P2RY10 PE=2 SV=1	2	1	1	1	339	38.7	9.01	2.45	P2RY10	0.942	0.96	1.03	0.995	0.942	1.02	0.894	0.923	-0.09	-0.06	0.04	-0.01	-0.09	0.03	-0.16	-0.11	0.998807	0.999919	0.999993	1	0.998786	1	0.943312	0.991929	1	1	1	1	1	1	1	1	97.4	99.2	106.5	102.8	103.4	97.4
High	Q9H939	Proline-serine-threonine phosphatase-interacting protein 2 OS=Homo sapiens OX=9606 GN=PSTPIP2 PE=1 SV=4	15	5	6	4	334	38.8	8.48	18.95	PSTPIP2	0.841	0.794	0.842	0.847	0.936	0.859	0.894	1.046	-0.25	-0.33	-0.25	-0.24	-0.1	-0.22	-0.16	0.07	0.871285	0.645479	0.873342	0.893718	0.999569	0.928375	0.986058	0.999975	1	1	1	1	1	1	1	1	93.9	88.7	94	94.6	111.7	104.5
High	Q8N4P3	Guanosine-3',5'-bis(diphosphate) 3'-pyrophosphohydrolase MESH1 OS=Homo sapiens OX=9606 GN=HDDC3 PE=1 SV=3	30	6	11	6	179	20.3	6.74	34.05	HDDC3	0.818	0.759	0.801	0.855	0.949	0.843	0.894	0.79	-0.29	-0.4	-0.32	-0.23	-0.08	-0.25	-0.16	-0.34	0.364223	0.113781	0.269239	0.624689	0.99869	0.532949	0.886189	0.217418	1	1	1	1	1	1	1	1	95.5	88.6	93.6	99.8	116.7	110.8
High	O60508	Pre-mRNA-processing factor 17 OS=Homo sapiens OX=9606 GN=CDC40 PE=1 SV=1	26	12	29	12	579	65.5	7.06	89.28	CDC40	0.988	0.973	0.983	0.969	0.987	1.001	0.894	0.981	-0.02	-0.04	-0.02	-0.05	-0.02	0	-0.16	-0.03	0.999976	0.992906	0.999765	0.982728	0.999968	1	0.118095	0.999397	1	1	1	1	1	1	1	1	101.3	99.8	100.9	99.3	102.6	101.2
Low	Q12805	EGF-containing fibulin-like extracellular matrix protein 1 OS=Homo sapiens OX=9606 GN=EFEMP1 PE=1 SV=2	2	1	1	1	493	54.6	5.07	0	EFEMP1	0.954	1.021	0.974	0.961	1.022	0.956	0.894	0.992	-0.07	0.03	-0.04	-0.06	0.03	-0.07	-0.16	-0.01	0.969629	0.999857	0.999176	0.988322	0.999774	0.974665	0.33516	1	1	1	1	1	1	1	1	1	97.9	104.7	99.9	98.6	102.6	104.9
High	Q96B77	Transmembrane protein 186 OS=Homo sapiens OX=9606 GN=TMEM186 PE=1 SV=1	8	1	1	1	213	24.9	9.86	4.28	TMEM186	1.004	1.053	1.081	1.032	1.092	1.06	0.894	0.949	0.01	0.07	0.11	0.05	0.13	0.08	-0.16	-0.08	1	0.999108	0.987439	0.999978	0.974055	0.998001	0.91221	0.999078	1	1	1	1	1	1	1	1	98.6	103.4	106.1	101.3	98.2	107.2
High	Q9BT40	Inositol polyphosphate 5-phosphatase K OS=Homo sapiens OX=9606 GN=INPP5K PE=1 SV=3	10	4	6	4	448	51.1	6.54	20.85	INPP5K	0.925	0.961	0.964	1.018	0.959	1.055	0.894	0.942	-0.11	-0.06	-0.05	0.03	-0.06	0.08	-0.16	-0.09	0.676186	0.985699	0.99133	0.999936	0.978844	0.927814	0.300117	0.87744	1	1	1	1	1	1	1	1	95.5	99.2	99.6	105.1	103.2	99
High	Q8WX94	NACHT, LRR and PYD domains-containing protein 7 OS=Homo sapiens OX=9606 GN=NLRP7 PE=1 SV=1	2	3	7	2	980	111.7	6.23	11.93	NLRP7	0.955	0.904	1.008	1.082	1.029	1.019	0.894	0.884	-0.07	-0.15	0.01	0.11	0.04	0.03	-0.16	-0.18	0.999866	0.974055	1	0.994231	0.999996	1	0.956016	0.928567	1	1	1	1	1	1	1	1	98	92.7	103.4	111	102.6	105.5
High	P62330	ADP-ribosylation factor 6 OS=Homo sapiens OX=9606 GN=ARF6 PE=1 SV=2	51	6	25	5	175	20.1	8.95	84.18	ARF6	0.924	0.992	0.95	1.012	1.019	0.988	0.894	0.901	-0.11	-0.01	-0.07	0.02	0.03	-0.02	-0.16	-0.15	0.920098	1	0.992719	1	0.999994	1	0.686149	0.752842	1	1	1	1	1	1	1	1	95.8	102.9	98.5	104.9	103.7	105.7
High	P62380	TATA box-binding protein-like 1 OS=Homo sapiens OX=9606 GN=TBPL1 PE=1 SV=1	7	1	2	1	186	20.9	9.54	9.59	TBPL1	0.931	0.936	1.036	0.972	0.981	1.016	0.894	0.847	-0.1	-0.1	0.05	-0.04	-0.03	0.02	-0.16	-0.24	0.818823	0.865061	0.996043	0.999103	0.999944	0.999989	0.386938	0.0881509	1	1	1	1	1	1	1	1	97.3	97.8	108.2	101.6	104.5	102.5
High	Q86XR8	Centrosomal protein of 57 kDa OS=Homo sapiens OX=9606 GN=CEP57 PE=1 SV=2	5	3	4	2	500	57.1	9.31	9.7	CEP57	0.924	0.873	0.917	0.879	0.979	0.925	0.895	0.961	-0.11	-0.2	-0.13	-0.19	-0.03	-0.11	-0.16	-0.06	0.968947	0.685904	0.948959	0.734088	0.999996	0.972168	0.844279	0.99964	1	1	1	1	1	1	1	1	99.5	94.1	98.8	94.7	107.8	105.5
High	P43487	Ran-specific GTPase-activating protein OS=Homo sapiens OX=9606 GN=RANBP1 PE=1 SV=1	32	10	23	10	201	23.3	5.29	57.28	RANBP1	1.448	1.015	1.64	0.98	0.941	0.968	0.895	1.006	0.53	0.02	0.71	-0.03	-0.09	-0.05	-0.16	0.01	0.761984	1	0.472555	1	0.999998	1	0.999785	1	1	1	1	1	1	1	1	1	131.8	92.3	149.2	89.2	91	85.6
High	Q8TCA0	Leucine-rich repeat-containing protein 20 OS=Homo sapiens OX=9606 GN=LRRC20 PE=1 SV=1	38	4	7	4	184	20.5	6.55	24.83	LRRC20	0.925	0.937	0.925	0.97	1.008	0.982	0.896	0.923	-0.11	-0.09	-0.11	-0.04	0.01	-0.03	-0.16	-0.12	0.9334	0.973861	0.93329	0.99983	1	0.999996	0.728676	0.922697	1	1	1	1	1	1	1	1	97.2	98.4	97.2	101.9	105.1	105.9
High	O75844	CAAX prenyl protease 1 homolog OS=Homo sapiens OX=9606 GN=ZMPSTE24 PE=1 SV=2	25	13	58	13	475	54.8	7.49	184.98	ZMPSTE24	0.987	0.992	1.115	1.169	1.053	1.06	0.896	0.9	-0.02	-0.01	0.16	0.23	0.07	0.08	-0.16	-0.15	1	1	0.936085	0.722364	0.999372	0.998608	0.933074	0.947618	1	1	1	1	1	1	1	1	96.8	97.4	109.4	114.7	98.1	103.3
High	Q13907	Isopentenyl-diphosphate Delta-isomerase 1 OS=Homo sapiens OX=9606 GN=IDI1 PE=1 SV=2	50	9	45	8	227	26.3	6.34	158.78	IDI1	0.841	0.827	0.825	0.858	0.951	0.959	0.896	0.889	-0.25	-0.27	-0.28	-0.22	-0.07	-0.06	-0.16	-0.17	0.0802177	0.0499866	0.0458286	0.142114	0.97088	0.989348	0.427914	0.356337	1	1	1	1	1	1	1	1	94.1	92.5	92.2	96	111.9	106.4
Low	Q02383	Semenogelin-2 OS=Homo sapiens OX=9606 GN=SEMG2 PE=1 SV=1	1	1	1	1	582	65.4	9.07	2.27	SEMG2	1.06	0.904	0.969	0.983	0.932	0.941	0.896	1.132	0.08	-0.15	-0.04	-0.03	-0.1	-0.09	-0.16	0.18	0.931186	0.510066	0.99834	0.999975	0.843984	0.918383	0.419074	0.295858	1	1	1	1	1	1	1	1	108.2	92.2	98.9	100.3	102.1	95.2
High	Q9H668	CST complex subunit STN1 OS=Homo sapiens OX=9606 GN=STN1 PE=1 SV=2	3	1	1	1	368	42.1	6.07	3.83	STN1	0.969	0.937	0.994	0.951	0.967	0.939	0.896	0.926	-0.05	-0.09	-0.01	-0.07	-0.05	-0.09	-0.16	-0.11	0.998619	0.902115	1	0.974865	0.997735	0.9211	0.464315	0.807674	1	1	1	1	1	1	1	1	101.6	98.3	104.3	99.8	104.9	101.4
High	P59045	NACHT, LRR and PYD domains-containing protein 11 OS=Homo sapiens OX=9606 GN=NLRP11 PE=2 SV=2	1	1	1	1	1033	117.7	7.71	2.87	NLRP11	0.878	0.901	0.878	1.039	0.894	0.964	0.896	0.839	-0.19	-0.15	-0.19	0.06	-0.16	-0.05	-0.16	-0.25	0.999179	0.999837	0.999162	1	0.99971	1	0.999755	0.993755	1	1	1	1	1	1	1	1	95.3	97.9	95.3	112.8	108.6	97
High	O75937	DnaJ homolog subfamily C member 8 OS=Homo sapiens OX=9606 GN=DNAJC8 PE=1 SV=2	20	6	9	6	253	29.8	9.06	32.85	DNAJC8	1.533	1.06	1.661	0.995	1.052	0.995	0.896	0.906	0.62	0.08	0.73	-0.01	0.07	-0.01	-0.16	-0.14	0.703898	0.999999	0.526981	1	1	1	0.999884	0.999948	1	1	1	1	1	1	1	1	136.6	94.4	148.1	88.7	89.1	93.8
High	Q13409-2	Isoform 2B of Cytoplasmic dynein 1 intermediate chain 2 OS=Homo sapiens OX=9606 GN=DYNC1I2	34	22	126	22	632	70.6	5.24	574.57	DYNC1I2	0.993	0.978	0.988	1.014	0.973	1.048	0.896	0.97	-0.01	-0.03	-0.02	0.02	-0.04	0.07	-0.16	-0.04	1	0.998806	0.99999	0.999974	0.995898	0.916258	0.179515	0.99147	1	1	1	1	1	1	1	1	100.9	99.3	100.4	103	101.6	98.9
High	Q96FX2	DPH3 homolog OS=Homo sapiens OX=9606 GN=DPH3 PE=1 SV=1	24	1	1	1	82	9.2	4.09	4.89	DPH3	0.975	1.058	0.938	0.953	1.078	0.947	0.897	0.961	-0.04	0.08	-0.09	-0.07	0.11	-0.08	-0.16	-0.06	0.999999	0.99968	0.999222	0.999909	0.997811	0.999753	0.976503	0.999977	1	1	1	1	1	1	1	1	99.7	108.2	95.8	97.4	102.2	110.1
High	P61026	Ras-related protein Rab-10 OS=Homo sapiens OX=9606 GN=RAB10 PE=1 SV=1	59	14	83	11	200	22.5	8.38	218.79	RAB10	1.037	1.002	1.192	1.071	1.072	1.05	0.897	0.961	0.05	0	0.25	0.1	0.1	0.07	-0.16	-0.06	0.999966	1	0.665456	0.99696	0.996546	0.999731	0.951254	0.999941	1	1	1	1	1	1	1	1	100.6	97.2	115.5	103.8	97	104
High	Q04864	Proto-oncogene c-Rel OS=Homo sapiens OX=9606 GN=REL PE=1 SV=1	2	1	1	1	619	68.5	5.86	4.89	REL	0.839	0.902	1.007	0.906	0.972	0.963	0.897	0.997	-0.25	-0.15	0.01	-0.14	-0.04	-0.06	-0.16	0	0.411047	0.88461	1	0.90368	0.999968	0.999727	0.852364	1	1	1	1	1	1	1	1	1	89.1	95.7	106.8	96.1	106.1	103.1
High	Q7Z3T8	Zinc finger FYVE domain-containing protein 16 OS=Homo sapiens OX=9606 GN=ZFYVE16 PE=1 SV=3	12	13	21	13	1539	168.8	4.82	62.53	ZFYVE16	0.949	0.953	1.149	1.02	0.985	1.045	0.897	0.922	-0.08	-0.07	0.2	0.03	-0.02	0.06	-0.16	-0.12	0.982867	0.989149	0.33002	0.999976	0.999998	0.993669	0.58774	0.846416	1	1	1	1	1	1	1	1	95.8	96.1	115.9	102.9	100.9	99.4
High	O75717	WD repeat and HMG-box DNA-binding protein 1 OS=Homo sapiens OX=9606 GN=WDHD1 PE=1 SV=1	18	16	20	16	1129	125.9	5.62	66.74	WDHD1	0.945	0.96	0.971	0.941	0.958	0.973	0.897	1.029	-0.08	-0.06	-0.04	-0.09	-0.06	-0.04	-0.16	0.04	0.758682	0.93465	0.99025	0.683154	0.91703	0.993599	0.13644	0.990653	1	1	1	1	1	1	1	1	98.1	99.6	100.8	97.6	103.8	99.4
High	Q9UG22	GTPase IMAP family member 2 OS=Homo sapiens OX=9606 GN=GIMAP2 PE=1 SV=2	9	3	4	3	337	38	8.24	12.82	GIMAP2	1.044	0.993	1.099	1.111	1.055	1.11	0.897	0.958	0.06	-0.01	0.14	0.15	0.08	0.15	-0.16	-0.06	0.999911	1	0.982035	0.966883	0.999548	0.968554	0.959959	0.999918	1	1	1	1	1	1	1	1	101.4	96.5	106.7	107.9	97.1	102.5
High	Q9BUF7	Protein crumbs homolog 3 OS=Homo sapiens OX=9606 GN=CRB3 PE=1 SV=3	14	1	1	1	120	12.8	9.96	4	CRB3	0.528	0.485	0.527	0.799	0.875	0.869	0.897	0.781	-0.92	-1.04	-0.92	-0.32	-0.19	-0.2	-0.16	-0.36	0.601311	0.465728	0.596864	0.997708	0.999945	0.999922	0.999988	0.995598	1	1	1	1	1	1	1	1	70.3	64.6	70.2	106.3	133.1	116.5
High	Q14108	Lysosome membrane protein 2 OS=Homo sapiens OX=9606 GN=SCARB2 PE=1 SV=2	23	9	55	9	478	54.3	5.14	158.56	SCARB2	1.004	0.981	1.119	1.082	1.033	1.04	0.897	0.89	0.01	-0.03	0.16	0.11	0.05	0.06	-0.16	-0.17	1	0.999999	0.896569	0.983653	0.999964	0.99985	0.910642	0.881467	1	1	1	1	1	1	1	1	99.9	97.6	111.3	107.7	99.5	102.8
High	O14828-2	Isoform 2 of Secretory carrier-associated membrane protein 3 OS=Homo sapiens OX=9606 GN=SCAMP3	51	12	55	1	321	35.2	7.93	226.48	SCAMP3	0.951	0.985	0.95	1.052	1.01	1.048	0.897	0.866	-0.07	-0.02	-0.07	0.07	0.01	0.07	-0.16	-0.21	0.99785	1	0.997264	0.997468	1	0.998569	0.836545	0.591109	1	1	1	1	1	1	1	1	97.8	101.2	97.6	108.1	102.8	103.8
High	Q92802	NEDD4-binding protein 2-like 2 OS=Homo sapiens OX=9606 GN=N4BP2L2 PE=1 SV=1	3	2	6	1	583	67.4	6.39	10.59	N4BP2L2	1.052	0.969	1.002	1.167	1.02	1.142	0.897	0.787	0.07	-0.04	0	0.22	0.03	0.19	-0.16	-0.35	0.999999	1	1	0.995922	1	0.998552	0.999638	0.946266	1	1	1	1	1	1	1	1	104.8	96.5	99.8	116.2	99.6	101.6
High	Q7L5Y6	DET1 homolog OS=Homo sapiens OX=9606 GN=DET1 PE=1 SV=2	2	1	1	1	550	63.8	7.56	3.11	DET1	0.966	1.004	1.065	1.051	0.908	1.021	0.897	1.019	-0.05	0.01	0.09	0.07	-0.14	0.03	-0.16	0.03	0.9818	1	0.717145	0.888489	0.287182	0.999371	0.185763	0.999658	1	1	1	1	1	1	1	1	97.3	101.1	107.4	105.9	100.8	91.5
High	P62745	Rho-related GTP-binding protein RhoB OS=Homo sapiens OX=9606 GN=RHOB PE=1 SV=1	36	5	35	3	196	22.1	5.24	120.32	RHOB	1.06	1.022	1.205	1.158	1.084	1.045	0.897	0.859	0.08	0.03	0.27	0.21	0.12	0.06	-0.16	-0.22	0.954388	0.999927	0.0780436	0.215592	0.802375	0.990998	0.515516	0.189428	1	1	1	1	1	1	1	1	102.2	98.6	116.2	111.8	96.5	104.5
Medium	P20962	Parathymosin OS=Homo sapiens OX=9606 GN=PTMS PE=1 SV=2	13	1	1	1	102	11.5	4.16	2.75	PTMS	1.148	1.023	1.313	0.945	0.97	0.931	0.897	0.901	0.2	0.03	0.39	-0.08	-0.04	-0.1	-0.16	-0.15	0.869816	0.999999	0.23981	0.999349	0.999993	0.996624	0.958013	0.965857	1	1	1	1	1	1	1	1	113.2	100.9	129.4	93.2	98.6	95.6
High	Q92879	CUGBP Elav-like family member 1 OS=Homo sapiens OX=9606 GN=CELF1 PE=1 SV=2	14	9	37	5	486	52	8.46	99.06	CELF1	0.9	0.886	0.913	0.942	1.01	0.969	0.897	0.752	-0.15	-0.18	-0.13	-0.09	0.01	-0.05	-0.16	-0.41	0.918699	0.846962	0.959962	0.997013	1	0.999967	0.907248	0.10142	1	1	1	1	1	1	1	1	98	96.4	99.4	102.6	108.8	109.9
High	Q7L8W6	Diphthine--ammonia ligase OS=Homo sapiens OX=9606 GN=DPH6 PE=1 SV=3	16	4	8	4	267	30.3	5.4	24.3	DPH6	0.951	0.93	0.97	0.961	0.964	0.961	0.898	0.838	-0.07	-0.1	-0.04	-0.06	-0.05	-0.06	-0.16	-0.26	0.945183	0.754951	0.997264	0.985594	0.991859	0.984674	0.342039	0.0425437	1	1	1	1	1	1	1	1	101	98.8	103	102.1	106.2	102.4
Low	Q5M9N0	Coiled-coil domain-containing protein 158 OS=Homo sapiens OX=9606 GN=CCDC158 PE=1 SV=2	1	1	1	1	1113	127.1	6.46	0	CCDC158	1.027	0.83	0.932	1.027	1.054	0.97	0.898	0.897	0.04	-0.27	-0.1	0.04	0.08	-0.04	-0.16	-0.16	0.999999	0.72254	0.998467	0.999999	0.99979	0.999996	0.976431	0.975192	1	1	1	1	1	1	1	1	107.1	86.5	97.2	107	104.2	109.9
High	Q9NQ89	Protein C12orf4 OS=Homo sapiens OX=9606 GN=C12orf4 PE=1 SV=1	12	3	4	3	552	63.8	6.37	15.57	C12orf4	0.976	1.03	1.021	1.092	0.998	1.06	0.898	0.965	-0.04	0.04	0.03	0.13	0	0.08	-0.16	-0.05	0.999055	0.997032	0.99975	0.500095	1	0.865907	0.288339	0.989768	1	1	1	1	1	1	1	1	97.1	102.5	101.6	108.7	99.6	99.4
High	Q9NYB0	Telomeric repeat-binding factor 2-interacting protein 1 OS=Homo sapiens OX=9606 GN=TERF2IP PE=1 SV=1	49	18	41	18	399	44.2	4.73	177.87	TERF2IP	0.938	0.921	0.93	0.917	0.954	0.967	0.898	0.968	-0.09	-0.12	-0.1	-0.13	-0.07	-0.05	-0.16	-0.05	0.493289	0.252765	0.36683	0.201519	0.799178	0.955978	0.0801901	0.964509	1	1	1	1	1	1	1	1	99.4	97.6	98.5	97.1	106	101.1
High	Q9BRB3	Phosphatidylinositol N-acetylglucosaminyltransferase subunit Q OS=Homo sapiens OX=9606 GN=PIGQ PE=1 SV=3	4	3	5	3	760	84	8.05	14.08	PIGQ	1.026	0.988	1.057	1.073	1.051	1.011	0.898	0.893	0.04	-0.02	0.08	0.1	0.07	0.02	-0.16	-0.16	0.999997	1	0.99919	0.995721	0.999615	1	0.950229	0.935545	1	1	1	1	1	1	1	1	102.6	98.8	105.7	107.4	100	105.2
High	Q00169	Phosphatidylinositol transfer protein alpha isoform OS=Homo sapiens OX=9606 GN=PITPNA PE=1 SV=2	57	17	58	12	270	31.8	6.55	186.89	PITPNA	0.95	0.918	0.97	0.924	0.955	0.977	0.898	0.971	-0.07	-0.12	-0.04	-0.11	-0.07	-0.03	-0.16	-0.04	0.417772	0.0535837	0.881638	0.0837134	0.522912	0.965053	0.0146041	0.900551	1	1	1	1	1	1	0.93054	1	99.9	96.4	102	97.1	105.1	100.4
High	O60828	Polyglutamine-binding protein 1 OS=Homo sapiens OX=9606 GN=PQBP1 PE=1 SV=1	34	11	31	11	265	30.5	6.33	103	PQBP1	1.058	0.984	1.065	0.944	0.881	0.749	0.898	0.768	0.08	-0.02	0.09	-0.08	-0.18	-0.42	-0.16	-0.38	0.958683	0.999993	0.926839	0.954088	0.339676	0.00534602	0.516401	0.00986384	1	1	1	1	1	1	1	1	114.1	106.1	114.8	101.8	107.8	95
High	O43493-4	Isoform 4 of Trans-Golgi network integral membrane protein 2 OS=Homo sapiens OX=9606 GN=TGOLN2	46	15	63	1	379	39.5	5.59	175.55	TGOLN2	1.046	1.098	1.117	0.982	0.994	0.896	0.898	1.022	0.07	0.13	0.16	-0.03	-0.01	-0.16	-0.15	0.03	0.996664	0.829639	0.693935	0.999996	1	0.694371	0.719453	0.999985	1	1	1	1	1	1	1	1	104	109.2	111	97.7	99.4	98.8
Low	Q6UXZ4	Netrin receptor UNC5D OS=Homo sapiens OX=9606 GN=UNC5D PE=1 SV=1	1	1	1	1	953	105.8	6.06	2.16	UNC5D	0.89	0.65	0.604	0.932	0.801	1.034	0.898	0.525	-0.17	-0.62	-0.73	-0.1	-0.32	0.05	-0.15	-0.93	0.999982	0.905929	0.818988	1	0.998005	1	0.99999	0.598872	1	1	1	1	1	1	1	1	109.2	79.8	74.2	114.3	122.7	98.3
High	O14545	TRAF-type zinc finger domain-containing protein 1 OS=Homo sapiens OX=9606 GN=TRAFD1 PE=1 SV=1	13	7	8	7	582	64.8	5.29	24.54	TRAFD1	1.142	0.956	1.108	0.97	1.027	0.934	0.899	0.938	0.19	-0.07	0.15	-0.04	0.04	-0.1	-0.15	-0.09	0.672165	0.998822	0.86856	0.999931	0.999978	0.983853	0.844626	0.989253	1	1	1	1	1	1	1	1	114.5	95.9	111.1	97.3	100.3	103
High	Q8NCX0	Coiled-coil domain-containing protein 150 OS=Homo sapiens OX=9606 GN=CCDC150 PE=1 SV=2	2	3	7	1	1101	128.7	7.02	12.15	CCDC150	0.884	0.827	0.828	0.976	0.975	0.902	0.899	0.79	-0.18	-0.27	-0.27	-0.04	-0.04	-0.15	-0.15	-0.34	0.82045	0.401566	0.406215	0.999994	0.999994	0.91679	0.902308	0.203647	1	1	1	1	1	1	1	1	98.5	92.1	92.2	108.7	111.4	108.6
High	Q96CQ1	Solute carrier family 25 member 36 OS=Homo sapiens OX=9606 GN=SLC25A36 PE=1 SV=1	4	1	1	1	311	34.3	8.57	3.65	SLC25A36	0.767	0.858	0.981	0.956	0.874	1	0.899	0.661	-0.38	-0.22	-0.03	-0.07	-0.19	0	-0.15	-0.6	0.351327	0.862131	1	0.999929	0.921498	1	0.977233	0.0572645	1	1	1	1	1	1	1	1	86.4	96.6	110.4	107.6	112.6	98.3
Low	P48546	Gastric inhibitory polypeptide receptor OS=Homo sapiens OX=9606 GN=GIPR PE=1 SV=1	3	1	1	1	466	53.1	8.78	0	GIPR	0.843	0.715	0.724	0.858	0.852	0.894	0.899	0.826	-0.25	-0.48	-0.47	-0.22	-0.23	-0.16	-0.15	-0.28	0.729145	0.112792	0.131896	0.814666	0.783091	0.955615	0.966106	0.622685	1	1	1	1	1	1	1	1	99.7	84.6	85.6	101.4	118.3	100.7
High	Q8N0U8	Vitamin K epoxide reductase complex subunit 1-like protein 1 OS=Homo sapiens OX=9606 GN=VKORC1L1 PE=1 SV=2	16	3	15	3	176	19.8	9.13	38.56	VKORC1L1	0.952	0.999	1.048	1.062	1.059	0.976	0.899	0.894	-0.07	0	0.07	0.09	0.08	-0.03	-0.15	-0.16	0.999924	1	0.999942	0.999655	0.999762	1	0.984431	0.978569	1	1	1	1	1	1	1	1	96.4	101.1	106.1	107.5	101.2	107.2
High	Q8TBZ6	tRNA methyltransferase 10 homolog A OS=Homo sapiens OX=9606 GN=TRMT10A PE=1 SV=1	27	8	11	8	339	39.7	7.65	44.63	TRMT10A	1.04	0.921	0.984	0.891	0.953	0.84	0.899	1.008	0.06	-0.12	-0.02	-0.17	-0.07	-0.25	-0.15	0.01	0.934274	0.330977	0.999721	0.0862034	0.842039	0.00823983	0.128316	0.999998	1	1	1	1	1	1	1	1	109.7	97.1	103.7	93.9	105.4	100.5
High	O95755	Ras-related protein Rab-36 OS=Homo sapiens OX=9606 GN=RAB36 PE=1 SV=2	5	1	1	1	333	36.3	7.85	2.89	RAB36	0.864	0.984	0.852	0.91	1.066	1.02	0.899	0.866	-0.21	-0.02	-0.23	-0.14	0.09	0.03	-0.15	-0.21	0.703732	1	0.618458	0.953845	0.995152	0.999999	0.916005	0.72321	1	1	1	1	1	1	1	1	91.9	104.7	90.6	96.8	106.3	113.4
High	Q14739	Delta(14)-sterol reductase LBR OS=Homo sapiens OX=9606 GN=LBR PE=1 SV=2	26	22	93	21	615	70.7	9.36	281.28	LBR	1.018	1.027	1.088	1.104	1.065	1.052	0.9	0.899	0.03	0.04	0.12	0.14	0.09	0.07	-0.15	-0.15	1	0.999999	0.994374	0.985323	0.999187	0.999839	0.978233	0.97717	1	1	1	1	1	1	1	1	100.1	101	107	108.5	98.3	104.8
High	Q8WU17	E3 ubiquitin-protein ligase RNF139 OS=Homo sapiens OX=9606 GN=RNF139 PE=1 SV=1	5	1	1	1	664	75.9	6.44	6.12	RNF139	1.052	1.036	1.02	1.011	0.959	1.103	0.9	1.113	0.07	0.05	0.03	0.02	-0.06	0.14	-0.15	0.15	0.999991	1	1	1	0.999998	0.998829	0.998116	0.997958	1	1	1	1	1	1	1	1	103	101.4	99.8	99	97.9	93.9
High	Q9UBH6	Xenotropic and polytropic retrovirus receptor 1 OS=Homo sapiens OX=9606 GN=XPR1 PE=1 SV=1	14	7	15	7	696	81.5	8.44	63.47	XPR1	1.012	0.978	1.054	1.016	1.023	0.981	0.9	0.992	0.02	-0.03	0.08	0.02	0.03	-0.03	-0.15	-0.01	0.999999	0.999839	0.960725	0.999988	0.99984	0.999959	0.468211	1	1	1	1	1	1	1	1	1	101.7	98.3	105.9	102.1	100.5	102.8
Medium	Q9NV64	Transmembrane protein 39A OS=Homo sapiens OX=9606 GN=TMEM39A PE=1 SV=1	1	1	1	1	488	55.6	8.75	2.51	TMEM39A	0.981	1.01	1.117	1.098	1.084	1.025	0.9	1.009	-0.03	0.01	0.16	0.14	0.12	0.04	-0.15	0.01	1	1	0.965249	0.986242	0.994703	0.999999	0.972951	1	1	1	1	1	1	1	1	1	95.7	98.5	109	107.2	97.6	105.7
High	Q9H3K6	BolA-like protein 2 OS=Homo sapiens OX=9606 GN=BOLA2 PE=1 SV=1	58	4	8	4	86	10.1	6.52	31.02	BOLA2; BOLA2B	0.822	0.851	0.787	0.852	0.955	1.024	0.9	0.996	-0.28	-0.23	-0.35	-0.23	-0.07	0.03	-0.15	-0.01	0.326125	0.532804	0.159086	0.538142	0.99912	0.999995	0.887228	1	1	1	1	1	1	1	1	1	90.4	93.6	86.5	93.7	109.9	105
High	Q96N21	AP-4 complex accessory subunit Tepsin OS=Homo sapiens OX=9606 GN=TEPSIN PE=1 SV=1	8	3	3	3	525	55.1	7.03	10.58	TEPSIN	0.944	0.962	1.182	0.976	1.012	1.02	0.9	0.887	-0.08	-0.06	0.24	-0.03	0.02	0.03	-0.15	-0.17	0.993284	0.999599	0.410194	0.999988	1	0.999998	0.843708	0.74634	1	1	1	1	1	1	1	1	95.6	97.5	119.7	98.9	101.3	102.5
High	Q5MIZ7-2	Isoform 2 of Serine/threonine-protein phosphatase 4 regulatory subunit 3B OS=Homo sapiens OX=9606 GN=PPP4R3B	28	15	36	10	817	93.7	4.88	129.44	PPP4R3B	0.983	0.973	0.946	0.966	0.985	0.985	0.9	0.956	-0.02	-0.04	-0.08	-0.05	-0.02	-0.02	-0.15	-0.07	0.999534	0.98857	0.691964	0.958514	0.999786	0.999763	0.107763	0.845736	1	1	1	1	1	1	1	1	101.8	100.7	98	100	103.5	102
High	Q96KA5	Cleft lip and palate transmembrane protein 1-like protein OS=Homo sapiens OX=9606 GN=CLPTM1L PE=1 SV=1	39	17	112	17	538	62.2	8.56	393.76	CLPTM1L	1.019	1.025	1.062	1.105	1.066	1.031	0.9	0.927	0.03	0.04	0.09	0.14	0.09	0.04	-0.15	-0.11	1	0.999999	0.999341	0.981986	0.999029	0.999995	0.976639	0.9968	1	1	1	1	1	1	1	1	100.3	101	104.6	108.9	98.5	105
High	P12931	Proto-oncogene tyrosine-protein kinase Src OS=Homo sapiens OX=9606 GN=SRC PE=1 SV=3	6	4	14	1	536	59.8	7.42	33.12	SRC	0.954	0.956	0.97	0.997	1.037	0.972	0.901	0.881	-0.07	-0.06	-0.04	0	0.05	-0.04	-0.15	-0.18	0.986845	0.989847	0.999279	1	0.997284	0.999521	0.564288	0.36333	1	1	1	1	1	1	1	1	99.1	99.3	100.7	103.5	103.8	107.7
High	P11049	Leukocyte antigen CD37 OS=Homo sapiens OX=9606 GN=CD37 PE=1 SV=2	12	3	4	3	281	31.7	7.94	16.94	CD37	1.032	0.946	1.078	1	1.037	0.975	0.901	0.971	0.05	-0.08	0.11	0	0.05	-0.04	-0.15	-0.04	0.993932	0.873174	0.63323	1	0.98625	0.998679	0.289478	0.996526	1	1	1	1	1	1	1	1	103.9	95.2	108.5	100.7	100.7	104.4
High	Q9HAB3	Solute carrier family 52, riboflavin transporter, member 2 OS=Homo sapiens OX=9606 GN=SLC52A2 PE=1 SV=1	2	2	2	2	445	45.7	7.15	1.86	SLC52A2	0.946	0.913	0.962	0.959	0.967	0.95	0.901	0.902	-0.08	-0.13	-0.06	-0.06	-0.05	-0.07	-0.15	-0.15	0.998927	0.976246	0.999924	0.999852	0.999972	0.999437	0.948207	0.953293	1	1	1	1	1	1	1	1	100.1	96.7	101.9	101.5	105.9	102.3
Low	Q16667	Cyclin-dependent kinase inhibitor 3 OS=Homo sapiens OX=9606 GN=CDKN3 PE=1 SV=1	3	1	1	1	212	23.8	6.4	2.28	CDKN3	0.994	0.992	1.001	0.911	0.97	0.998	0.901	1	-0.01	-0.01	0	-0.13	-0.04	0	-0.15	0	1	1	1	0.423584	0.995725	1	0.30808	1	1	1	1	1	1	1	1	1	102	101.9	102.8	93.5	102.7	99.6
High	Q99757	Thioredoxin, mitochondrial OS=Homo sapiens OX=9606 GN=TXN2 PE=1 SV=2	28	4	10	4	166	18.4	8.29	24.1	TXN2	0.905	0.86	1.017	0.998	1.004	1.083	0.901	0.929	-0.14	-0.22	0.02	0	0.01	0.12	-0.15	-0.11	0.986025	0.879637	1	1	1	0.996412	0.981214	0.997996	1	1	1	1	1	1	1	1	93.7	89	105.3	103.3	103.5	103.9
High	P98175-3	Isoform 3 of RNA-binding protein 10 OS=Homo sapiens OX=9606 GN=RBM10	40	34	91	1	853	94.4	6.73	284.45	RBM10	0.857	0.838	0.967	0.913	0.925	0.953	0.901	0.744	-0.22	-0.26	-0.05	-0.13	-0.11	-0.07	-0.15	-0.43	0.402869	0.265315	0.999689	0.87799	0.941201	0.996662	0.788873	0.0241066	1	1	1	1	1	1	1	1	95.3	93.1	107.4	101.5	111.1	102.8
High	Q969R8	KICSTOR complex protein ITFG2 OS=Homo sapiens OX=9606 GN=ITFG2 PE=1 SV=1	6	2	2	2	447	49.3	5.22	5.78	ITFG2	0.866	0.837	0.925	0.969	0.943	0.986	0.901	0.977	-0.21	-0.26	-0.11	-0.05	-0.08	-0.02	-0.15	-0.03	0.940761	0.847106	0.998519	0.999998	0.999809	1	0.990139	1	1	1	1	1	1	1	1	1	92.7	89.7	99.1	103.7	107.1	101
High	O60573	Eukaryotic translation initiation factor 4E type 2 OS=Homo sapiens OX=9606 GN=EIF4E2 PE=1 SV=1	39	8	18	8	245	28.3	8.88	59.6	EIF4E2	0.866	0.8	0.847	0.847	0.887	0.844	0.901	0.756	-0.21	-0.32	-0.24	-0.24	-0.17	-0.25	-0.15	-0.4	0.508974	0.121855	0.356867	0.356557	0.694629	0.331571	0.811332	0.039448	1	1	1	1	1	1	1	1	100.6	92.9	98.4	98.4	116.2	103
High	Q9BRU9	rRNA-processing protein UTP23 homolog OS=Homo sapiens OX=9606 GN=UTP23 PE=1 SV=2	8	3	3	3	249	28.4	10.07	6.21	UTP23	1.011	0.986	1.131	1.07	1.026	1.051	0.901	1.011	0.02	-0.02	0.18	0.1	0.04	0.07	-0.15	0.02	0.999983	0.999898	0.0464369	0.467461	0.991791	0.771982	0.107204	0.999982	1	1	1	1	1	1	1	1	99	96.6	110.8	104.8	98	100.5
High	Q6P9B6	MTOR-associated protein MEAK7 OS=Homo sapiens OX=9606 GN=MEAK7 PE=1 SV=2	17	6	8	6	456	51	6.24	21.72	MEAK7	0.989	0.916	0.996	0.94	1.006	0.907	0.901	0.959	-0.02	-0.13	-0.01	-0.09	0.01	-0.14	-0.15	-0.06	0.999999	0.575617	1	0.871351	1	0.470812	0.396222	0.983232	1	1	1	1	1	1	1	1	103.3	95.7	104	98.2	104.5	105.1
Medium	Q4AE62	Glycosyltransferase-like domain-containing protein 1 OS=Homo sapiens OX=9606 GN=GTDC1 PE=2 SV=1	2	1	2	1	458	52.6	7.25	4.59	GTDC1	1.009	0.936	0.999	0.995	0.982	0.976	0.901	1.032	0.01	-0.1	0	-0.01	-0.03	-0.04	-0.15	0.05	1	0.819481	1	1	0.99994	0.999391	0.383074	0.996556	1	1	1	1	1	1	1	1	102.9	95.4	101.8	101.4	101.9	100.1
Low	Q9P2D8	Protein unc-79 homolog OS=Homo sapiens OX=9606 GN=UNC79 PE=2 SV=4	0	1	2	1	2635	295.1	6.32	4.24	UNC79	0.823	0.758	0.728	0.86	0.913	0.849	0.901	0.738	-0.28	-0.4	-0.46	-0.22	-0.13	-0.24	-0.15	-0.44	0.825363	0.496561	0.356118	0.944115	0.997219	0.918103	0.99346	0.400571	1	1	1	1	1	1	1	1	97.8	90.1	86.6	102.2	118.9	108.5
High	P46778	60S ribosomal protein L21 OS=Homo sapiens OX=9606 GN=RPL21 PE=1 SV=2	45	8	83	8	160	18.6	10.49	163.15	RPL21	0.957	0.933	0.976	0.939	0.942	0.94	0.901	0.895	-0.06	-0.1	-0.03	-0.09	-0.09	-0.09	-0.15	-0.16	0.947918	0.667908	0.99861	0.747192	0.792967	0.761096	0.245842	0.193282	1	1	1	1	1	1	1	1	101.6	99	103.6	99.6	106.1	99.9
High	Q9BRT3	Migration and invasion enhancer 1 OS=Homo sapiens OX=9606 GN=MIEN1 PE=1 SV=1	33	6	17	6	115	12.4	4.37	49.21	MIEN1	0.911	0.967	0.906	0.971	0.964	0.972	0.901	0.95	-0.13	-0.05	-0.14	-0.04	-0.05	-0.04	-0.15	-0.07	0.968544	0.999972	0.956464	0.999987	0.999934	0.999992	0.94455	0.999334	1	1	1	1	1	1	1	1	96	101.9	95.4	102.3	105.4	101.5
High	P62910	60S ribosomal protein L32 OS=Homo sapiens OX=9606 GN=RPL32 PE=1 SV=2	39	7	25	7	135	15.9	11.33	74.35	RPL32	0.888	0.904	0.943	0.95	0.96	0.908	0.901	0.756	-0.17	-0.15	-0.08	-0.07	-0.06	-0.14	-0.15	-0.4	0.852301	0.928331	0.9969	0.998778	0.99977	0.942895	0.917156	0.103685	1	1	1	1	1	1	1	1	97.3	99.1	103.4	104.1	109.6	105.3
High	Q9NUQ3	Gamma-taxilin OS=Homo sapiens OX=9606 GN=TXLNG PE=1 SV=2	32	13	22	12	528	60.5	7.52	80.52	TXLNG	0.994	0.831	0.998	0.879	0.956	0.905	0.901	0.895	-0.01	-0.27	0	-0.19	-0.07	-0.14	-0.15	-0.16	1	0.528345	1	0.851404	0.999717	0.954163	0.943908	0.922791	1	1	1	1	1	1	1	1	107	89.5	107.5	94.7	107.6	102.9
High	Q13433	Zinc transporter ZIP6 OS=Homo sapiens OX=9606 GN=SLC39A6 PE=1 SV=3	5	3	10	3	755	85	6.95	26.9	SLC39A6	1.037	1	1.085	1.086	0.988	0.995	0.902	1.003	0.05	0	0.12	0.12	-0.02	-0.01	-0.15	0	0.998166	1	0.828269	0.819143	0.999999	1	0.622349	1	1	1	1	1	1	1	1	1	102.6	99	107.4	107.5	98.9	97.8
High	Q9NZ43	Vesicle transport protein USE1 OS=Homo sapiens OX=9606 GN=USE1 PE=1 SV=2	30	9	18	9	259	29.4	9.07	54.73	USE1	1.032	0.983	1.073	1.061	1.041	1.004	0.902	0.922	0.05	-0.03	0.1	0.09	0.06	0.01	-0.15	-0.12	0.999931	0.999999	0.981909	0.993831	0.999585	1	0.875308	0.961369	1	1	1	1	1	1	1	1	103	98.1	107.1	105.9	99.8	103.9
High	Q96GC9	Vacuole membrane protein 1 OS=Homo sapiens OX=9606 GN=VMP1 PE=1 SV=1	9	2	5	2	406	46.2	6.95	19.81	VMP1	1.005	0.991	1.033	1.072	1.019	1.017	0.902	0.974	0.01	-0.01	0.05	0.1	0.03	0.02	-0.15	-0.04	1	1	0.999999	0.999675	1	1	0.995071	1	1	1	1	1	1	1	1	1	100.4	98.9	103.1	107.1	99.9	101.7
High	Q5W0Z9	Palmitoyltransferase ZDHHC20 OS=Homo sapiens OX=9606 GN=ZDHHC20 PE=1 SV=1	7	2	2	1	365	42.3	7.71	7.07	ZDHHC20	1.049	1.012	1.193	1.124	1.027	0.986	0.902	1.131	0.07	0.02	0.25	0.17	0.04	-0.02	-0.15	0.18	0.999364	1	0.518066	0.874673	0.999992	1	0.929095	0.842027	1	1	1	1	1	1	1	1	100.2	96.6	113.9	107.3	95.5	98.1
High	P19404	NADH dehydrogenase [ubiquinone] flavoprotein 2, mitochondrial OS=Homo sapiens OX=9606 GN=NDUFV2 PE=1 SV=2	22	5	17	5	249	27.4	8.06	57.59	NDUFV2	0.953	0.861	1.005	0.908	1.035	0.96	0.902	0.998	-0.07	-0.22	0.01	-0.14	0.05	-0.06	-0.15	0	0.999515	0.733949	1	0.959499	0.999959	0.999852	0.944456	1	1	1	1	1	1	1	1	1	99.5	89.9	104.9	94.7	104.4	108
High	Q96EY4	Translation machinery-associated protein 16 OS=Homo sapiens OX=9606 GN=TMA16 PE=1 SV=2	29	6	10	6	203	23.8	9.26	24.6	TMA16	1.479	1.179	1.504	0.956	1.001	0.818	0.902	1.006	0.56	0.24	0.59	-0.07	0	-0.29	-0.15	0.01	0.0237918	0.628366	0.0184056	0.999662	1	0.419124	0.941105	1	1	1	1	1	1	1	1	1	135.2	107.8	137.5	87.4	91.4	91.5
High	P28324	ETS domain-containing protein Elk-4 OS=Homo sapiens OX=9606 GN=ELK4 PE=1 SV=3	4	1	1	1	431	46.9	7.91	5.53	ELK4	1.103	1.019	1.107	1.093	1.034	0.992	0.902	1.039	0.14	0.03	0.15	0.13	0.05	-0.01	-0.15	0.06	0.208644	0.999551	0.181293	0.286641	0.977639	0.999999	0.170994	0.953252	1	1	1	1	1	1	1	1	106.8	98.7	107.2	105.9	96.9	100.2
High	Q15121	Astrocytic phosphoprotein PEA-15 OS=Homo sapiens OX=9606 GN=PEA15 PE=1 SV=2	20	3	7	3	130	15	5.02	18.03	PEA15	0.875	0.84	0.888	0.967	0.997	1.031	0.902	1.055	-0.19	-0.25	-0.17	-0.05	0	0.04	-0.15	0.08	0.901044	0.722014	0.943991	0.99999	1	0.999994	0.973913	0.999618	1	1	1	1	1	1	1	1	92	88.4	93.4	101.8	105.2	104.8
High	P62851	40S ribosomal protein S25 OS=Homo sapiens OX=9606 GN=RPS25 PE=1 SV=1	37	5	11	5	125	13.7	10.11	31.96	RPS25	1.023	0.942	1.111	0.959	0.989	0.959	0.902	0.852	0.03	-0.09	0.15	-0.06	-0.02	-0.06	-0.15	-0.23	0.999997	0.995511	0.897932	0.999616	1	0.999602	0.907893	0.55962	1	1	1	1	1	1	1	1	105.4	97	114.4	98.8	103	101.8
High	Q76I76	Protein phosphatase Slingshot homolog 2 OS=Homo sapiens OX=9606 GN=SSH2 PE=1 SV=1	7	5	5	5	1423	158.1	5.41	16.29	SSH2	1.021	0.893	0.955	0.986	1.046	1.001	0.902	0.981	0.03	-0.16	-0.07	-0.02	0.06	0	-0.15	-0.03	0.999999	0.913957	0.999635	1	0.99973	1	0.945777	1	1	1	1	1	1	1	1	1	104.6	91.5	97.8	101	102.5	107.1
High	Q06787-6	Isoform 5 of Synaptic functional regulator FMR1 OS=Homo sapiens OX=9606 GN=FMR1	39	21	46	1	590	66.4	8.38	159.84	FMR1	0.989	0.979	1.041	1.023	0.987	0.963	0.902	0.98	-0.02	-0.03	0.06	0.03	-0.02	-0.05	-0.15	-0.03	1	0.999963	0.996431	0.999934	0.999999	0.99757	0.637738	0.999969	1	1	1	1	1	1	1	1	100.4	99.4	105.7	103.9	101.5	100.3
High	Q9BSH4	Translational activator of cytochrome c oxidase 1 OS=Homo sapiens OX=9606 GN=TACO1 PE=1 SV=1	18	7	38	7	297	32.5	8.13	167.36	TACO1	1.011	0.981	1.08	1.02	1.046	1.055	0.902	1.043	0.02	-0.03	0.11	0.03	0.07	0.08	-0.15	0.06	1	0.999999	0.982035	0.999999	0.999413	0.998101	0.916089	0.999675	1	1	1	1	1	1	1	1	99.6	96.6	106.3	100.5	98.5	103
High	Q92997	Segment polarity protein dishevelled homolog DVL-3 OS=Homo sapiens OX=9606 GN=DVL3 PE=1 SV=2	10	6	11	4	716	78	6.65	37.92	DVL3	0.841	0.943	0.856	0.82	0.885	0.901	0.903	0.909	-0.25	-0.08	-0.22	-0.29	-0.18	-0.15	-0.15	-0.14	0.985197	0.999993	0.992526	0.968509	0.998441	0.999501	0.999549	0.999727	1	1	1	1	1	1	1	1	93.9	105.4	95.6	91.6	111.7	98.8
High	Q9H582	Zinc finger protein 644 OS=Homo sapiens OX=9606 GN=ZNF644 PE=1 SV=2	16	12	18	12	1327	149.5	8.16	80.76	ZNF644	0.988	0.977	1.004	0.975	0.923	0.961	0.903	0.999	-0.02	-0.03	0.01	-0.04	-0.12	-0.06	-0.15	0	0.999572	0.972841	1	0.960609	0.091046	0.721757	0.0239017	1	1	1	1	1	1	1	0.988627	1	101.8	100.7	103.5	100.6	103.1	95.2
High	P20042	Eukaryotic translation initiation factor 2 subunit 2 OS=Homo sapiens OX=9606 GN=EIF2S2 PE=1 SV=2	71	34	233	34	333	38.4	5.8	912.38	EIF2S2	1.062	1.021	1.1	1.058	1.039	1.06	0.903	1.083	0.09	0.03	0.14	0.08	0.06	0.08	-0.15	0.12	0.993129	0.999997	0.916534	0.995633	0.99969	0.994391	0.882658	0.965051	1	1	1	1	1	1	1	1	102.5	98.5	106.1	102.1	96.5	100.3
High	Q92930	Ras-related protein Rab-8B OS=Homo sapiens OX=9606 GN=RAB8B PE=1 SV=2	47	10	52	4	207	23.6	9.07	149.9	RAB8B	0.933	0.944	0.978	1.009	1.01	1.002	0.903	0.866	-0.1	-0.08	-0.03	0.01	0.01	0	-0.15	-0.21	0.969063	0.989527	0.999987	1	1	1	0.805388	0.475963	1	1	1	1	1	1	1	1	97.2	98.3	101.8	105	104.1	105.2
High	Q969J3	BLOC-1-related complex subunit 5 OS=Homo sapiens OX=9606 GN=BORCS5 PE=1 SV=1	27	4	6	4	196	22.2	6.35	21.33	BORCS5	0.869	0.772	0.889	0.853	1.01	0.881	0.903	0.847	-0.2	-0.37	-0.17	-0.23	0.01	-0.18	-0.15	-0.24	0.82721	0.240721	0.917787	0.729472	1	0.885175	0.959567	0.692513	1	1	1	1	1	1	1	1	97.5	86.6	99.7	95.7	112.2	113.2
High	Q6MZP7	Protein lin-54 homolog OS=Homo sapiens OX=9606 GN=LIN54 PE=1 SV=3	4	2	3	2	749	79.4	9.01	14.9	LIN54	0.983	0.918	0.975	0.996	1.009	0.979	0.903	0.938	-0.02	-0.12	-0.04	-0.01	0.01	-0.03	-0.15	-0.09	0.999996	0.851264	0.999918	1	1	0.999978	0.72122	0.963074	1	1	1	1	1	1	1	1	101.7	94.9	100.8	103	103.5	104.4
Medium	Q8TAE8	Growth arrest and DNA damage-inducible proteins-interacting protein 1 OS=Homo sapiens OX=9606 GN=GADD45GIP1 PE=1 SV=1	5	1	1	1	222	25.4	10.02	2.25	GADD45GIP1	0.984	0.902	1.053	1.038	1.017	0.99	0.903	1.025	-0.02	-0.15	0.07	0.05	0.02	-0.01	-0.15	0.04	1	0.931833	0.998963	0.999905	1	1	0.93553	0.999995	1	1	1	1	1	1	1	1	99.4	91.1	106.3	104.8	101	102.7
High	P20701	Integrin alpha-L OS=Homo sapiens OX=9606 GN=ITGAL PE=1 SV=3	8	10	23	10	1170	128.7	5.63	70.55	ITGAL	1.028	1.035	1.119	1.089	1.059	1.041	0.903	0.97	0.04	0.05	0.16	0.12	0.08	0.06	-0.15	-0.04	0.999955	0.999756	0.769296	0.929984	0.991873	0.999276	0.841274	0.999904	1	1	1	1	1	1	1	1	100.1	100.8	109	106	97.4	103.1
High	O43768	Alpha-endosulfine OS=Homo sapiens OX=9606 GN=ENSA PE=1 SV=1	32	5	8	5	121	13.4	7.24	18.29	ENSA	1.285	0.929	1.238	1.027	0.903	1.02	0.903	0.94	0.36	-0.11	0.31	0.04	-0.15	0.03	-0.15	-0.09	0.382567	0.997388	0.553819	0.999998	0.979299	1	0.979622	0.999184	1	1	1	1	1	1	1	1	125.1	90.4	120.5	100	97.3	87.9
High	Q15257-2	Isoform 1 of Serine/threonine-protein phosphatase 2A activator OS=Homo sapiens OX=9606 GN=PTPA	45	14	55	1	323	36.8	6.29	152.09	PTPA	0.852	0.783	0.783	0.869	0.916	0.912	0.903	0.653	-0.23	-0.35	-0.35	-0.2	-0.13	-0.13	-0.15	-0.62	0.881386	0.524098	0.52146	0.93453	0.995598	0.99428	0.989057	0.0738132	1	1	1	1	1	1	1	1	100	91.9	91.9	101.9	117.3	107.4
High	Q9BRT9	DNA replication complex GINS protein SLD5 OS=Homo sapiens OX=9606 GN=GINS4 PE=1 SV=1	18	3	7	3	223	26	4.98	38.96	GINS4	0.77	0.797	0.854	0.823	0.893	0.87	0.903	1.077	-0.38	-0.33	-0.23	-0.28	-0.16	-0.2	-0.15	0.11	0.619821	0.753154	0.946986	0.863226	0.992392	0.973379	0.996011	0.999549	1	1	1	1	1	1	1	1	86.7	89.8	96.2	92.8	112.7	100.7
High	O75832	26S proteasome non-ATPase regulatory subunit 10 OS=Homo sapiens OX=9606 GN=PSMD10 PE=1 SV=1	50	10	44	10	226	24.4	6.1	161.04	PSMD10	0.915	0.854	1.007	0.889	0.96	0.92	0.903	0.862	-0.13	-0.23	0.01	-0.17	-0.06	-0.12	-0.15	-0.21	0.357426	0.0292782	1	0.133662	0.958142	0.425902	0.236593	0.0422178	1	1	1	1	1	1	1	1	99.1	92.4	109	96.3	108.3	104
High	P48729	Casein kinase I isoform alpha OS=Homo sapiens OX=9606 GN=CSNK1A1 PE=1 SV=2	26	9	22	1	337	38.9	9.57	64.9	CSNK1A1	0.903	0.999	0.948	0.827	0.629	0.83	0.903	0.933	-0.15	0	-0.08	-0.27	-0.67	-0.27	-0.15	-0.1	0.0122737	1	0.294097	0.000126002	4.18266e-08	0.000143543	0.0124923	0.101313	1	1	1	0.109054	4.13725e-05	0.106614	0.901009	1	102	112.7	107	93.4	112.9	71
High	Q15286	Ras-related protein Rab-35 OS=Homo sapiens OX=9606 GN=RAB35 PE=1 SV=1	43	10	47	6	201	23	8.29	116.09	RAB35	1.034	0.961	1.19	1.088	1.06	1.014	0.903	0.949	0.05	-0.06	0.25	0.12	0.08	0.02	-0.15	-0.07	0.99998	0.99992	0.639085	0.985573	0.998705	1	0.960216	0.999438	1	1	1	1	1	1	1	1	101.1	94	116.4	106.5	97.8	103.7
High	Q9H7L9	Sin3 histone deacetylase corepressor complex component SDS3 OS=Homo sapiens OX=9606 GN=SUDS3 PE=1 SV=2	17	4	7	4	328	38.1	5.66	30.43	SUDS3	1.005	0.872	0.938	0.913	0.99	0.994	0.904	0.957	0.01	-0.2	-0.09	-0.13	-0.01	-0.01	-0.15	-0.06	1	0.682219	0.9919	0.938278	1	1	0.89878	0.999345	1	1	1	1	1	1	1	1	105.5	91.5	98.5	95.8	105	104
High	Q6IQ22	Ras-related protein Rab-12 OS=Homo sapiens OX=9606 GN=RAB12 PE=1 SV=3	23	4	9	3	244	27.2	8.41	29.57	RAB12	1.036	0.971	1.099	1.021	1.047	0.993	0.904	0.94	0.05	-0.04	0.14	0.03	0.07	-0.01	-0.15	-0.09	0.999983	0.999996	0.982756	1	0.999867	1	0.974655	0.998942	1	1	1	1	1	1	1	1	103.4	97	109.8	102	99.9	104.6
High	O60271-2	Isoform 2 of C-Jun-amino-terminal kinase-interacting protein 4 OS=Homo sapiens OX=9606 GN=SPAG9	33	41	112	1	1311	145	5.19	384.02	SPAG9	1.005	0.956	0.965	0.967	0.977	1.047	0.904	1.012	0.01	-0.07	-0.05	-0.05	-0.03	0.07	-0.15	0.02	1	0.955854	0.989264	0.991658	0.999192	0.953006	0.332688	0.999994	1	1	1	1	1	1	1	1	102.4	97.4	98.4	98.5	101.9	99.5
High	Q9H490	Phosphatidylinositol glycan anchor biosynthesis class U protein OS=Homo sapiens OX=9606 GN=PIGU PE=1 SV=3	7	3	7	3	435	50	7.72	21.74	PIGU	0.965	0.975	1.031	1.061	1.07	0.985	0.904	0.816	-0.05	-0.04	0.04	0.09	0.1	-0.02	-0.15	-0.29	0.999981	0.999998	0.999994	0.99915	0.997942	1	0.973881	0.55584	1	1	1	1	1	1	1	1	98.6	99.6	105.3	108.4	102.2	109.3
High	O75884	Serine hydrolase RBBP9 OS=Homo sapiens OX=9606 GN=RBBP9 PE=1 SV=2	6	2	8	2	186	21	6.2	25	RBBP9	0.841	0.779	0.788	0.833	0.922	0.894	0.904	0.792	-0.25	-0.36	-0.34	-0.26	-0.12	-0.16	-0.15	-0.34	0.192206	0.0323429	0.043067	0.154523	0.879843	0.620461	0.719947	0.0477314	1	1	1	1	1	1	1	1	97.7	90.4	91.5	96.7	116.1	107.1
High	P49207	60S ribosomal protein L34 OS=Homo sapiens OX=9606 GN=RPL34 PE=1 SV=3	42	6	47	6	117	13.3	11.47	107.81	RPL34	0.936	0.931	0.984	0.94	0.953	0.93	0.904	0.906	-0.1	-0.1	-0.02	-0.09	-0.07	-0.1	-0.15	-0.14	0.95657	0.937458	0.999997	0.968279	0.993393	0.9321	0.731854	0.753689	1	1	1	1	1	1	1	1	99.3	98.8	104.4	99.7	106.1	101.1
High	Q16773	Kynurenine--oxoglutarate transaminase 1 OS=Homo sapiens OX=9606 GN=KYAT1 PE=1 SV=1	16	5	8	5	422	47.8	6.47	31.45	KYAT1	1.016	0.955	1.002	0.974	1.002	1.017	0.904	0.863	0.02	-0.07	0	-0.04	0	0.02	-0.15	-0.21	0.999989	0.980667	1	0.999449	1	0.99998	0.510254	0.159832	1	1	1	1	1	1	1	1	104.7	98.4	103.3	100.3	103	103.3
High	Q53HL2	Borealin OS=Homo sapiens OX=9606 GN=CDCA8 PE=1 SV=2	25	6	12	6	280	31.3	9.86	54.07	CDCA8	0.995	0.914	1.162	0.942	0.987	0.947	0.904	0.908	-0.01	-0.13	0.22	-0.09	-0.02	-0.08	-0.15	-0.14	1	0.978838	0.767451	0.998444	1	0.999123	0.960422	0.969472	1	1	1	1	1	1	1	1	102.2	93.9	119.5	96.8	102.8	101.4
High	P84095	Rho-related GTP-binding protein RhoG OS=Homo sapiens OX=9606 GN=RHOG PE=1 SV=1	54	11	47	10	191	21.3	8.12	165.71	RHOG	0.958	0.973	0.98	1.022	0.983	1.012	0.904	0.913	-0.06	-0.04	-0.03	0.03	-0.03	0.02	-0.15	-0.13	0.999157	0.99997	0.999998	0.999995	0.999999	1	0.876398	0.923762	1	1	1	1	1	1	1	1	98.6	100.1	100.9	105.2	102.9	101.1
High	Q9Y3C1	Nucleolar protein 16 OS=Homo sapiens OX=9606 GN=NOP16 PE=1 SV=2	27	5	8	5	178	21.2	9.94	27.11	NOP16	1.232	1.007	1.29	0.954	0.967	0.837	0.904	0.908	0.3	0.01	0.37	-0.07	-0.05	-0.26	-0.15	-0.14	0.306645	1	0.149798	0.99929	0.999934	0.470695	0.925098	0.9376	1	1	1	1	1	1	1	1	121.9	99.6	127.6	94.4	98.9	95.6
High	Q96T49	Protein phosphatase 1 regulatory inhibitor subunit 16B OS=Homo sapiens OX=9606 GN=PPP1R16B PE=1 SV=1	25	12	26	12	567	63.5	6.49	81.06	PPP1R16B	0.997	0.992	1.124	1.088	1.037	1.057	0.904	0.938	0	-0.01	0.17	0.12	0.05	0.08	-0.14	-0.09	1	1	0.685104	0.908696	0.999426	0.990694	0.812995	0.978992	1	1	1	1	1	1	1	1	98.2	97.7	110.7	107.2	98.5	102.2
High	Q86W74-1	Isoform 2 of Ankyrin repeat domain-containing protein 46 OS=Homo sapiens OX=9606 GN=ANKRD46	5	1	2	1	232	26	7.15	6.45	ANKRD46	1.003	0.995	1.099	1.145	0.989	1.057	0.905	0.882	0	-0.01	0.14	0.2	-0.02	0.08	-0.14	-0.18	1	1	0.994142	0.952553	1	0.999848	0.991443	0.96811	1	1	1	1	1	1	1	1	99.5	98.6	109	113.6	99.2	98.1
High	P17096	High mobility group protein HMG-I/HMG-Y OS=Homo sapiens OX=9606 GN=HMGA1 PE=1 SV=3	62	6	28	1	107	11.7	10.32	92.08	HMGA1	1.016	0.957	1.193	1.063	0.977	0.967	0.905	0.818	0.02	-0.06	0.25	0.09	-0.03	-0.05	-0.14	-0.29	1	0.999064	0.358401	0.990658	0.999989	0.99987	0.877289	0.235311	1	1	1	1	1	1	1	1	102.8	96.9	120.7	107.6	101.2	98.8
High	Q9UG56	Phosphatidylserine decarboxylase proenzyme, mitochondrial OS=Homo sapiens OX=9606 GN=PISD PE=1 SV=4	5	2	5	2	409	46.6	9.42	17.73	PISD	1.063	1.113	1.227	1.122	1.078	1.059	0.905	0.952	0.09	0.15	0.29	0.17	0.11	0.08	-0.14	-0.07	0.985986	0.779858	0.165299	0.721101	0.955399	0.990292	0.831133	0.996494	1	1	1	1	1	1	1	1	100.5	105.3	116	106.1	94.6	101.9
High	Q15907	Ras-related protein Rab-11B OS=Homo sapiens OX=9606 GN=RAB11B PE=1 SV=4	53	11	79	2	218	24.5	5.94	254.29	RAB11B	1.009	0.949	1.124	1.049	1.041	0.96	0.905	0.823	0.01	-0.08	0.17	0.07	0.06	-0.06	-0.14	-0.28	1	0.999676	0.94698	0.999828	0.999955	0.99995	0.97771	0.609803	1	1	1	1	1	1	1	1	102.4	96.4	114.1	106.6	101.6	105.7
High	Q9UII2	ATPase inhibitor, mitochondrial OS=Homo sapiens OX=9606 GN=ATP5IF1 PE=1 SV=1	17	3	6	3	106	12.2	9.35	16.12	ATP5IF1	1.295	0.801	1.084	1.015	0.821	1.07	0.906	0.975	0.37	-0.32	0.12	0.02	-0.28	0.1	-0.14	-0.04	0.607143	0.75021	0.999063	1	0.840497	0.999719	0.996067	1	1	1	1	1	1	1	1	1	130	80.4	108.8	101.9	100.4	82.4
High	P61925	cAMP-dependent protein kinase inhibitor alpha OS=Homo sapiens OX=9606 GN=PKIA PE=1 SV=2	20	1	1	1	76	8	4.54	4.53	PKIA	0.882	1.004	0.959	0.99	0.991	0.978	0.906	0.963	-0.18	0.01	-0.06	-0.01	-0.01	-0.03	-0.14	-0.05	0.57846	1	0.998069	1	1	0.999982	0.796452	0.999128	1	1	1	1	1	1	1	1	91.5	104.2	99.5	102.8	103.8	102.8
High	Q53GI3	Zinc finger protein 394 OS=Homo sapiens OX=9606 GN=ZNF394 PE=1 SV=2	7	3	6	1	561	64.2	7.9	13.94	ZNF394	1.192	0.977	0.986	1.037	1.09	0.929	0.906	0.866	0.25	-0.03	-0.02	0.05	0.12	-0.11	-0.14	-0.21	0.948064	1	1	0.999999	0.999372	0.999799	0.998371	0.982025	1	1	1	1	1	1	1	1	119.4	97.9	98.8	103.9	100.2	109.2
High	Q8N594	MPN domain-containing protein OS=Homo sapiens OX=9606 GN=MPND PE=1 SV=1	7	1	1	1	471	50.6	5.72	8.41	MPND	0.95	0.963	1.097	1.03	1.119	1.048	0.906	0.978	-0.07	-0.05	0.13	0.04	0.16	0.07	-0.14	-0.03	0.99982	0.999982	0.989885	0.999997	0.969243	0.999905	0.985045	1	1	1	1	1	1	1	1	1	94	95.3	108.6	102	99	110.8
High	Q8WVC0	RNA polymerase-associated protein LEO1 OS=Homo sapiens OX=9606 GN=LEO1 PE=1 SV=1	13	10	22	10	666	75.4	4.51	69.93	LEO1	1.003	0.956	1.015	1.023	1.004	1.033	0.906	0.953	0	-0.06	0.02	0.03	0.01	0.05	-0.14	-0.07	1	0.998036	0.999999	0.999984	1	0.999789	0.835847	0.996765	1	1	1	1	1	1	1	1	101.5	96.8	102.7	103.6	101.2	101.6
High	Q12972	Nuclear inhibitor of protein phosphatase 1 OS=Homo sapiens OX=9606 GN=PPP1R8 PE=1 SV=2	26	7	17	7	351	38.5	7.37	64.55	PPP1R8	1.026	0.967	1.057	1.013	1.012	1.052	0.906	0.942	0.04	-0.05	0.08	0.02	0.02	0.07	-0.14	-0.09	0.999975	0.99984	0.994837	1	1	0.997113	0.875602	0.991287	1	1	1	1	1	1	1	1	102.9	97	106	101.6	100.3	101.5
High	Q14011-2	Isoform 2 of Cold-inducible RNA-binding protein OS=Homo sapiens OX=9606 GN=CIRBP	37	9	51	1	263	28.3	8.6	172.59	CIRBP	0.995	0.951	0.959	1.031	0.964	1.047	0.906	1.129	-0.01	-0.07	-0.06	0.04	-0.05	0.07	-0.14	0.17	1	0.950707	0.981265	0.997673	0.992261	0.970518	0.446292	0.247551	1	1	1	1	1	1	1	1	99.7	95.3	96.1	103.3	100.2	96.6
High	Q9NY74	Ewing's tumor-associated antigen 1 OS=Homo sapiens OX=9606 GN=ETAA1 PE=1 SV=2	3	2	3	2	926	103.4	7.62	7.16	ETAA1	0.826	0.848	0.674	1.068	0.873	0.954	0.906	0.746	-0.27	-0.24	-0.57	0.09	-0.2	-0.07	-0.14	-0.42	0.996413	0.998657	0.821497	0.999999	0.999665	1	0.999967	0.95397	1	1	1	1	1	1	1	1	94.2	96.7	76.8	121.7	114	99.6
High	P27797	Calreticulin OS=Homo sapiens OX=9606 GN=CALR PE=1 SV=1	80	40	1873	39	417	48.1	4.44	6648.94	CALR	1.011	1.015	1.054	1.035	1.021	1.043	0.906	1.066	0.02	0.02	0.08	0.05	0.03	0.06	-0.14	0.09	0.999938	0.999397	0.539604	0.885369	0.992265	0.753649	0.0550143	0.334629	1	1	1	1	1	1	1	1	99.4	99.8	103.7	101.8	98.4	100.4
High	Q96C34	RUN domain-containing protein 1 OS=Homo sapiens OX=9606 GN=RUNDC1 PE=1 SV=3	6	2	2	2	613	67.6	6.19	7.67	RUNDC1	0.972	0.916	0.922	0.902	0.996	0.97	0.906	0.864	-0.04	-0.13	-0.12	-0.15	-0.01	-0.04	-0.14	-0.21	0.999699	0.791103	0.848198	0.649952	1	0.999474	0.690689	0.283406	1	1	1	1	1	1	1	1	103.6	97.6	98.3	96.1	106.5	106.1
High	P09496-2	Isoform Non-brain of Clathrin light chain A OS=Homo sapiens OX=9606 GN=CLTA	34	9	22	8	218	23.6	4.53	69.79	CLTA	1.43	1.022	1.48	0.954	0.951	0.927	0.906	0.959	0.52	0.03	0.57	-0.07	-0.07	-0.11	-0.14	-0.06	0.516758	1	0.416454	0.999997	0.999995	0.999896	0.99926	0.999999	1	1	1	1	1	1	1	1	133.6	95.5	138.4	89.2	93.5	88.9
High	O15118	NPC intracellular cholesterol transporter 1 OS=Homo sapiens OX=9606 GN=NPC1 PE=1 SV=2	6	8	21	8	1278	142.1	5.36	68.69	NPC1	1.036	1.015	1.089	1.077	1.035	1.028	0.906	0.96	0.05	0.02	0.12	0.11	0.05	0.04	-0.14	-0.06	0.999954	1	0.982163	0.992415	0.999965	0.999993	0.959566	0.999869	1	1	1	1	1	1	1	1	102	99.9	107.2	106	98.4	101.9
High	Q9UBV8	Peflin OS=Homo sapiens OX=9606 GN=PEF1 PE=1 SV=1	7	2	5	2	284	30.4	6.54	12.96	PEF1	0.856	0.779	0.846	0.841	0.939	0.782	0.906	0.688	-0.22	-0.36	-0.24	-0.25	-0.09	-0.36	-0.14	-0.54	0.513833	0.10785	0.437023	0.3975	0.990903	0.11376	0.894415	0.01126	1	1	1	1	1	1	1	1	100.8	91.9	99.7	99.1	117.9	110.7
High	Q14493	Histone RNA hairpin-binding protein OS=Homo sapiens OX=9606 GN=SLBP PE=1 SV=1	28	6	10	6	270	31.3	7.47	35.62	SLBP	1.109	1.025	1.142	0.938	0.922	0.829	0.906	0.862	0.15	0.04	0.19	-0.09	-0.12	-0.27	-0.14	-0.22	0.123103	0.995053	0.0354879	0.563903	0.30608	0.00396091	0.15372	0.0179628	1	1	1	1	1	1	1	1	114.3	105.6	117.7	96.7	103.1	95
High	Q6UUV9	CREB-regulated transcription coactivator 1 OS=Homo sapiens OX=9606 GN=CRTC1 PE=1 SV=2	7	2	3	2	634	67.3	6.05	11.73	CRTC1	1.033	0.886	0.965	0.949	0.959	0.94	0.906	0.907	0.05	-0.18	-0.05	-0.08	-0.06	-0.09	-0.14	-0.14	0.999852	0.722344	0.999758	0.996271	0.999163	0.988917	0.872113	0.878985	1	1	1	1	1	1	1	1	108.8	93.3	101.7	100	105.3	101
High	O00592	Podocalyxin OS=Homo sapiens OX=9606 GN=PODXL PE=1 SV=2	20	8	23	8	558	58.6	5.49	73.18	PODXL	1.046	0.98	1.24	1.069	1.054	1.06	0.906	0.954	0.06	-0.03	0.31	0.1	0.08	0.08	-0.14	-0.07	0.987113	0.999957	0.0311837	0.895009	0.967564	0.944025	0.591068	0.983938	1	1	1	1	1	1	1	1	101.1	94.8	119.9	103.4	96.7	101.9
High	Q92934	Bcl2-associated agonist of cell death OS=Homo sapiens OX=9606 GN=BAD PE=1 SV=3	15	2	2	2	168	18.4	7.15	6.16	BAD	0.992	0.861	1.046	1.266	1.09	1.1	0.906	0.682	-0.01	-0.22	0.06	0.34	0.12	0.14	-0.14	-0.55	1	0.996475	1	0.948177	0.999929	0.99985	0.999808	0.640416	1	1	1	1	1	1	1	1	99.9	86.7	105.3	127.4	100.6	109.7
High	P17026	Zinc finger protein 22 OS=Homo sapiens OX=9606 GN=ZNF22 PE=1 SV=3	24	5	13	3	224	25.9	10.04	35.09	ZNF22	0.902	0.967	0.95	0.989	0.957	0.981	0.906	1	-0.15	-0.05	-0.07	-0.02	-0.06	-0.03	-0.14	0	0.333894	0.993257	0.920893	0.999998	0.966115	0.999842	0.378499	1	1	1	1	1	1	1	1	1	93.8	100.6	98.8	102.9	104	99.6
High	Q93086	P2X purinoceptor 5 OS=Homo sapiens OX=9606 GN=P2RX5 PE=2 SV=4	14	2	3	2	422	47.2	7.5	15.74	P2RX5	0.983	1.035	1.063	0.999	1.047	0.983	0.906	1.043	-0.02	0.05	0.09	0	0.07	-0.03	-0.14	0.06	0.999992	0.998555	0.949838	1	0.989617	0.99999	0.657367	0.994648	1	1	1	1	1	1	1	1	97.7	102.8	105.6	99.2	99.3	104.1
High	Q92794	Histone acetyltransferase KAT6A OS=Homo sapiens OX=9606 GN=KAT6A PE=1 SV=2	5	6	7	6	2004	224.9	5.68	30.19	KAT6A	0.945	1.008	2.169	1.461	1.094	1.132	0.906	1.069	-0.08	0.01	1.12	0.55	0.13	0.18	-0.14	0.1	1	1	0.288463	0.912076	0.999994	0.999929	0.999988	0.999999	1	1	1	1	1	1	1	1	78.9	84.1	181	121.9	83.5	91.3
High	P11171-5	Isoform 5 of Protein 4.1 OS=Homo sapiens OX=9606 GN=EPB41	51	32	127	1	775	86.6	5.39	479.91	EPB41	0.915	1.181	1.018	0.91	0.881	0.917	0.906	1.609	-0.13	0.24	0.03	-0.14	-0.18	-0.12	-0.14	0.69	0.999976	0.997814	1	0.999965	0.999679	0.999982	0.999951	0.604465	1	1	1	1	1	1	1	1	88.1	113.9	98.1	87.7	96.4	84.9
High	Q71RG4	Transmembrane and ubiquitin-like domain-containing protein 2 OS=Homo sapiens OX=9606 GN=TMUB2 PE=1 SV=2	4	1	1	1	321	33.8	5.03	3.52	TMUB2	1.046	0.956	1.025	1.151	0.998	1.127	0.906	0.886	0.06	-0.06	0.04	0.2	0	0.17	-0.14	-0.17	0.99998	0.99998	1	0.957094	1	0.982958	0.994809	0.981508	1	1	1	1	1	1	1	1	103.5	94.6	101.4	113.9	98.9	98.8
High	Q9NRY5	Protein FAM114A2 OS=Homo sapiens OX=9606 GN=FAM114A2 PE=1 SV=4	61	28	82	28	505	55.4	4.88	320.24	FAM114A2	1.013	0.976	1.016	1.031	1.034	1.023	0.907	0.911	0.02	-0.04	0.02	0.04	0.05	0.03	-0.14	-0.13	1	0.999969	0.999999	0.999835	0.999648	0.999981	0.821532	0.854023	1	1	1	1	1	1	1	1	102.3	98.6	102.6	104.1	101	104.5
High	Q9UL46	Proteasome activator complex subunit 2 OS=Homo sapiens OX=9606 GN=PSME2 PE=1 SV=4	67	17	187	17	239	27.4	5.73	578.41	PSME2	0.96	0.918	0.936	0.97	1.002	0.934	0.907	0.852	-0.06	-0.12	-0.1	-0.04	0	-0.1	-0.14	-0.23	0.995556	0.782219	0.926827	0.999383	1	0.912235	0.66094	0.176207	1	1	1	1	1	1	1	1	101.9	97.5	99.4	103	106.1	106.4
High	P16949	Stathmin OS=Homo sapiens OX=9606 GN=STMN1 PE=1 SV=3	51	9	25	9	149	17.3	5.97	66.07	STMN1	1.418	0.858	1.211	1.016	0.841	1.115	0.907	1.104	0.5	-0.22	0.28	0.02	-0.25	0.16	-0.14	0.14	0.274933	0.945058	0.847358	1	0.899115	0.992097	0.995948	0.995671	1	1	1	1	1	1	1	1	134.8	81.6	115.1	96.6	95	79.9
High	Q8IWE4	DCN1-like protein 3 OS=Homo sapiens OX=9606 GN=DCUN1D3 PE=1 SV=1	16	4	5	4	304	34.3	5.12	11	DCUN1D3	0.995	0.968	1.09	1.048	1.051	1	0.907	0.82	-0.01	-0.05	0.12	0.07	0.07	0	-0.14	-0.29	1	0.999815	0.914589	0.997636	0.996543	1	0.853386	0.198383	1	1	1	1	1	1	1	1	100.9	98.1	110.5	106.2	101.4	106.5
High	Q8IWZ8	SURP and G-patch domain-containing protein 1 OS=Homo sapiens OX=9606 GN=SUGP1 PE=1 SV=2	23	11	13	11	645	72.4	7.61	46.66	SUGP1	1.173	0.927	1.11	0.901	0.97	0.933	0.907	0.88	0.23	-0.11	0.15	-0.15	-0.04	-0.1	-0.14	-0.18	0.922294	0.999171	0.992765	0.99283	0.999999	0.999528	0.995135	0.974909	1	1	1	1	1	1	1	1	119.9	94.9	113.5	92.2	102.3	99.2
High	Q8WVB3	Hexosaminidase D OS=Homo sapiens OX=9606 GN=HEXD PE=1 SV=3	12	3	6	3	486	53.8	5.97	19.33	HEXD	1.009	0.961	0.985	1.002	0.984	0.976	0.907	0.976	0.01	-0.06	-0.02	0	-0.02	-0.04	-0.14	-0.03	1	0.99725	0.999998	1	0.999997	0.999903	0.705426	0.999912	1	1	1	1	1	1	1	1	103.2	98.3	100.7	102.5	102.3	100.7
High	P29728	2'-5'-oligoadenylate synthase 2 OS=Homo sapiens OX=9606 GN=OAS2 PE=1 SV=3	14	10	22	10	719	82.4	8.25	71.76	OAS2	0.953	0.948	0.934	0.975	1.023	0.967	0.907	0.822	-0.07	-0.08	-0.1	-0.04	0.03	-0.05	-0.14	-0.28	0.996437	0.992992	0.971579	0.999969	0.999983	0.999705	0.841235	0.191514	1	1	1	1	1	1	1	1	100.5	100	98.6	102.9	105.5	108
High	Q8NDF8-5	Isoform 5 of Terminal nucleotidyltransferase 4B OS=Homo sapiens OX=9606 GN=TENT4B	8	4	5	4	698	75.8	9.38	19.33	TENT4B	1.008	0.935	0.958	0.951	0.978	0.942	0.907	1.05	0.01	-0.1	-0.06	-0.07	-0.03	-0.09	-0.14	0.07	0.999998	0.436762	0.846879	0.721247	0.995665	0.554334	0.117552	0.762422	1	1	1	1	1	1	1	1	103.9	96.5	98.8	98	103.1	100.9
High	Q5H8A4	GPI ethanolamine phosphate transferase 2 OS=Homo sapiens OX=9606 GN=PIGG PE=1 SV=1	1	1	2	1	983	108.1	7.15	8.33	PIGG	1.018	1.057	1.255	1.15	1.081	1.079	0.907	0.932	0.03	0.08	0.33	0.2	0.11	0.11	-0.14	-0.1	0.999957	0.93439	0.0133052	0.168337	0.730714	0.751752	0.507324	0.815638	1	1	1	1	1	1	1	1	96.7	100.4	119.1	109.2	94.9	102.7
High	Q99996	A-kinase anchor protein 9 OS=Homo sapiens OX=9606 GN=AKAP9 PE=1 SV=4	35	125	237	1	3907	452.7	4.98	840.51	AKAP9	1.048	0.877	0.966	1.082	0.983	0.997	0.907	0.837	0.07	-0.19	-0.05	0.11	-0.02	0	-0.14	-0.26	0.999959	0.957367	0.999996	0.998113	1	1	0.992522	0.831413	1	1	1	1	1	1	1	1	108.4	90.7	100	112	103.5	101.8
High	Q96E52	Metalloendopeptidase OMA1, mitochondrial OS=Homo sapiens OX=9606 GN=OMA1 PE=1 SV=1	8	4	7	4	524	60.1	9.25	23.26	OMA1	0.894	0.971	0.974	1.028	0.983	0.967	0.907	0.827	-0.16	-0.04	-0.04	0.04	-0.02	-0.05	-0.14	-0.27	0.848067	0.999967	0.999985	0.999978	1	0.999916	0.91767	0.350271	1	1	1	1	1	1	1	1	94.1	102.2	102.5	108.2	105.2	103.5
High	Q86UP2	Kinectin OS=Homo sapiens OX=9606 GN=KTN1 PE=1 SV=1	46	61	134	60	1357	156.2	5.64	464.72	KTN1	1.02	0.964	1.019	1.059	1.02	1.011	0.907	0.911	0.03	-0.05	0.03	0.08	0.03	0.02	-0.14	-0.14	0.99996	0.99669	0.999972	0.954436	0.999955	1	0.618721	0.658478	1	1	1	1	1	1	1	1	103	97.3	102.9	106.9	101	103.1
High	Q6ZN18	Zinc finger protein AEBP2 OS=Homo sapiens OX=9606 GN=AEBP2 PE=1 SV=2	13	3	3	3	517	54.4	5.21	17.66	AEBP2	1.006	0.96	1.018	1.025	1.016	1.044	0.908	0.95	0.01	-0.06	0.03	0.04	0.02	0.06	-0.14	-0.07	1	0.999764	1	0.999995	1	0.999691	0.94563	0.99893	1	1	1	1	1	1	1	1	101.4	96.7	102.6	103.3	100.8	102.5
High	P05423	DNA-directed RNA polymerase III subunit RPC4 OS=Homo sapiens OX=9606 GN=POLR3D PE=1 SV=2	34	10	19	10	398	44.4	6.98	74.65	POLR3D	0.934	0.863	0.943	0.917	0.95	0.964	0.908	0.932	-0.1	-0.21	-0.08	-0.13	-0.07	-0.05	-0.14	-0.1	0.597105	0.0348766	0.746524	0.342632	0.847032	0.97127	0.243679	0.567871	1	1	1	1	1	1	1	1	99.9	92.3	100.9	98.1	107	101.7
High	P08134	Rho-related GTP-binding protein RhoC OS=Homo sapiens OX=9606 GN=RHOC PE=1 SV=1	50	9	85	2	193	22	6.58	293.38	RHOC	0.954	1.015	1.002	1.007	1.058	1.014	0.908	0.802	-0.07	0.02	0	0.01	0.08	0.02	-0.14	-0.32	0.966934	0.999985	1	1	0.917947	0.999994	0.477467	0.0124748	1	1	1	1	1	1	1	1	98	104.3	102.9	103.5	102.7	108.7
High	Q96T66	Nicotinamide/nicotinic acid mononucleotide adenylyltransferase 3 OS=Homo sapiens OX=9606 GN=NMNAT3 PE=1 SV=2	10	2	2	2	252	28.3	9.22	5.25	NMNAT3	1.091	1.032	0.998	0.967	0.971	1.034	0.908	1.032	0.13	0.05	0	-0.05	-0.04	0.05	-0.14	0.04	0.905033	0.999842	1	0.999755	0.99991	0.999768	0.851622	0.999848	1	1	1	1	1	1	1	1	108.7	102.8	99.4	96.4	99.6	96.8
High	Q9UBI1	COMM domain-containing protein 3 OS=Homo sapiens OX=9606 GN=COMMD3 PE=1 SV=1	23	3	10	3	195	22.1	5.99	49.68	COMMD3	0.918	0.948	0.947	0.977	1.015	0.962	0.908	0.92	-0.12	-0.08	-0.08	-0.03	0.02	-0.06	-0.14	-0.12	0.238202	0.721166	0.692866	0.996073	0.999774	0.917216	0.151805	0.262428	1	1	1	1	1	1	1	1	96.1	99.3	99.1	102.3	104.7	106.3
High	Q8N567	Zinc finger CCHC domain-containing protein 9 OS=Homo sapiens OX=9606 GN=ZCCHC9 PE=1 SV=2	6	2	3	2	271	30.5	9.17	5.73	ZCCHC9	0.837	0.978	1.164	1.064	1.017	1.004	0.908	1.019	-0.26	-0.03	0.22	0.09	0.02	0.01	-0.14	0.03	0.0577017	0.99982	0.122292	0.891789	0.999974	1	0.526107	0.999952	1	1	1	1	1	1	1	1	83.8	97.9	116.5	106.5	100.1	101.8
High	Q9HB71	Calcyclin-binding protein OS=Homo sapiens OX=9606 GN=CACYBP PE=1 SV=2	54	15	137	15	228	26.2	8.25	438.86	CACYBP	0.955	0.89	0.942	0.921	0.978	1.013	0.908	0.977	-0.07	-0.17	-0.09	-0.12	-0.03	0.02	-0.14	-0.03	0.929839	0.161838	0.789034	0.481617	0.999256	0.999989	0.317666	0.998744	1	1	1	1	1	1	1	1	100.1	93.3	98.7	96.6	104.9	102.6
High	P48739	Phosphatidylinositol transfer protein beta isoform OS=Homo sapiens OX=9606 GN=PITPNB PE=1 SV=2	79	24	113	3	271	31.5	6.87	343.85	PITPNB	0.951	0.94	0.987	0.939	0.956	0.951	0.909	0.93	-0.07	-0.09	-0.02	-0.09	-0.07	-0.07	-0.14	-0.11	0.741151	0.541362	0.999922	0.53122	0.827673	0.748977	0.138162	0.36488	1	1	1	1	1	1	1	1	99.9	98.8	103.8	98.7	105.1	100.5
High	O14776	Transcription elongation regulator 1 OS=Homo sapiens OX=9606 GN=TCERG1 PE=1 SV=2	28	42	101	42	1098	123.8	8.65	308.75	TCERG1	0.993	0.923	0.975	1.002	0.982	1.023	0.909	0.96	-0.01	-0.12	-0.04	0	-0.03	0.03	-0.14	-0.06	1	0.904398	0.999938	1	0.999996	0.999971	0.799246	0.998204	1	1	1	1	1	1	1	1	102	94.8	100.1	102.8	102.7	100.8
High	P22794	Protein EVI2A OS=Homo sapiens OX=9606 GN=EVI2A PE=1 SV=2	22	5	9	5	236	26.2	8.56	26.93	EVI2A	1.016	0.997	1.152	1.096	1.043	1.046	0.909	1.024	0.02	0	0.2	0.13	0.06	0.06	-0.14	0.03	0.999989	1	0.210996	0.650804	0.990167	0.98649	0.59959	0.999779	1	1	1	1	1	1	1	1	98.5	96.7	111.7	106.2	97	101.1
High	Q9Y5Z4	Heme-binding protein 2 OS=Homo sapiens OX=9606 GN=HEBP2 PE=1 SV=1	20	3	8	3	205	22.9	4.63	30.78	HEBP2	0.907	0.875	0.935	0.939	0.984	0.993	0.909	0.925	-0.14	-0.19	-0.1	-0.09	-0.02	-0.01	-0.14	-0.11	0.29318	0.0860439	0.686512	0.746372	0.999903	1	0.313846	0.533645	1	1	1	1	1	1	1	1	96.4	93.1	99.4	99.8	106.3	104.6
High	Q9NQZ5	StAR-related lipid transfer protein 7, mitochondrial OS=Homo sapiens OX=9606 GN=STARD7 PE=1 SV=2	14	4	10	4	370	43.1	8.95	36.76	STARD7	0.987	0.896	0.986	0.93	1.015	0.971	0.909	1.013	-0.02	-0.16	-0.02	-0.1	0.02	-0.04	-0.14	0.02	0.999995	0.378117	0.999993	0.792711	0.999989	0.998533	0.523649	0.999997	1	1	1	1	1	1	1	1	102	92.6	101.9	96.2	103.4	104.9
High	Q16798	NADP-dependent malic enzyme, mitochondrial OS=Homo sapiens OX=9606 GN=ME3 PE=2 SV=2	4	3	6	1	604	67	7.97	15.42	ME3	0.894	0.906	1.039	0.883	0.922	0.885	0.909	0.974	-0.16	-0.14	0.06	-0.18	-0.12	-0.18	-0.14	-0.04	0.579806	0.709746	0.997785	0.471596	0.853694	0.484269	0.735016	0.999832	1	1	1	1	1	1	1	1	95.6	97	111.2	94.5	107	98.6
High	Q86XK3	Swi5-dependent recombination DNA repair protein 1 homolog OS=Homo sapiens OX=9606 GN=SFR1 PE=1 SV=2	12	1	1	1	245	28.2	6.39	2.82	SFR1	0.99	0.988	1.084	1.027	1.077	1.007	0.909	0.877	-0.01	-0.02	0.12	0.04	0.11	0.01	-0.14	-0.19	1	1	0.96909	0.999985	0.980586	1	0.923519	0.725924	1	1	1	1	1	1	1	1	99.4	99.2	108.9	103.2	100.5	108.2
High	Q9UBL3	Set1/Ash2 histone methyltransferase complex subunit ASH2 OS=Homo sapiens OX=9606 GN=ASH2L PE=1 SV=1	26	11	32	11	628	68.7	5.69	107.04	ASH2L	0.992	0.997	0.998	0.993	0.977	1.025	0.909	1.007	-0.01	0	0	-0.01	-0.03	0.04	-0.14	0.01	0.99999	1	1	0.999997	0.981009	0.973801	0.0485894	0.999996	1	1	1	1	1	1	1	1	100.4	100.9	100.9	100.5	101.1	98.8
High	O43396	Thioredoxin-like protein 1 OS=Homo sapiens OX=9606 GN=TXNL1 PE=1 SV=3	69	17	111	17	289	32.2	4.96	493.88	TXNL1	0.97	0.97	0.967	0.965	0.985	0.981	0.909	0.993	-0.04	-0.04	-0.05	-0.05	-0.02	-0.03	-0.14	-0.01	0.900813	0.898202	0.837251	0.798586	0.997891	0.99075	0.0348817	0.999993	1	1	1	1	1	1	1	1	99.9	99.9	99.6	99.4	103	101.4
Low	A1L4K1	Fibronectin type III and SPRY domain-containing protein 2 OS=Homo sapiens OX=9606 GN=FSD2 PE=1 SV=1	1	1	1	1	749	85.3	4.89	1.86	FSD2	0.987	0.879	0.923	0.868	0.969	0.893	0.909	1.089	-0.02	-0.19	-0.12	-0.2	-0.04	-0.16	-0.14	0.12	0.999999	0.342475	0.812122	0.255484	0.999105	0.482137	0.660871	0.761601	1	1	1	1	1	1	1	1	104.3	92.9	97.5	91.7	105.7	102.4
High	P16615	Sarcoplasmic/endoplasmic reticulum calcium ATPase 2 OS=Homo sapiens OX=9606 GN=ATP2A2 PE=1 SV=1	45	44	201	35	1042	114.7	5.34	722.08	ATP2A2	1.018	1.009	1.095	1.12	1.076	1.049	0.909	0.906	0.03	0.01	0.13	0.16	0.11	0.07	-0.14	-0.14	1	1	0.974523	0.919294	0.992838	0.999616	0.965972	0.958704	1	1	1	1	1	1	1	1	99.8	98.9	107.3	109.8	98	105.5
High	P52565	Rho GDP-dissociation inhibitor 1 OS=Homo sapiens OX=9606 GN=ARHGDIA PE=1 SV=3	35	11	257	11	204	23.2	5.11	831.25	ARHGDIA	0.963	0.96	0.974	1	0.963	1.02	0.909	0.921	-0.05	-0.06	-0.04	0	-0.05	0.03	-0.14	-0.12	0.985828	0.977435	0.998598	1	0.986183	0.999803	0.426946	0.579986	1	1	1	1	1	1	1	1	99.5	99.2	100.6	103.3	103.3	99.5
High	Q9H098	Protein FAM107B OS=Homo sapiens OX=9606 GN=FAM107B PE=1 SV=1	17	2	2	2	131	15.5	8.29	6.75	FAM107B	1.287	0.876	1.095	1.093	0.945	1.13	0.909	0.988	0.36	-0.19	0.13	0.13	-0.08	0.18	-0.14	-0.02	0.660268	0.980077	0.998201	0.998437	0.999943	0.98752	0.997514	1	1	1	1	1	1	1	1	1	124.2	84.5	105.7	105.5	96.5	91.3
High	Q8IWE2	Protein NOXP20 OS=Homo sapiens OX=9606 GN=FAM114A1 PE=1 SV=2	6	3	5	3	563	60.7	4.68	13.89	FAM114A1	1.003	0.94	0.973	0.969	0.983	0.989	0.909	0.988	0	-0.09	-0.04	-0.05	-0.02	-0.02	-0.14	-0.02	1	0.708487	0.995421	0.987557	0.999826	0.999992	0.271925	0.999982	1	1	1	1	1	1	1	1	103.1	96.6	100.1	99.6	102.8	101.1
High	Q93050-3	Isoform 3 of V-type proton ATPase 116 kDa subunit a1 OS=Homo sapiens OX=9606 GN=ATP6V0A1	31	22	65	1	838	96.5	6.64	209.99	ATP6V0A1	1.044	0.838	1.049	1.021	0.929	1.138	0.909	0.964	0.06	-0.25	0.07	0.03	-0.11	0.19	-0.14	-0.05	0.999998	0.968156	0.999997	1	0.999905	0.99496	0.999386	1	1	1	1	1	1	1	1	1	105.7	84.8	106.1	103.4	101.2	94
High	Q96JA3	Pleckstrin homology domain-containing family A member 8 OS=Homo sapiens OX=9606 GN=PLEKHA8 PE=1 SV=3	11	4	4	4	519	58.2	5.11	14.56	PLEKHA8	1.005	0.894	0.939	1.011	1.068	0.95	0.909	0.798	0.01	-0.16	-0.09	0.02	0.1	-0.07	-0.14	-0.33	1	0.955381	0.998689	1	0.998301	0.99971	0.982468	0.446513	1	1	1	1	1	1	1	1	105.5	93.8	98.5	106.1	105	112.1
High	Q8N9N5	Protein BANP OS=Homo sapiens OX=9606 GN=BANP PE=1 SV=3	6	3	3	3	519	56.5	5.49	11.22	BANP	0.972	0.931	1.009	0.983	1.058	0.96	0.909	0.891	-0.04	-0.1	0.01	-0.02	0.08	-0.06	-0.14	-0.17	0.99506	0.606621	0.999999	0.999845	0.819807	0.956211	0.30402	0.149729	1	1	1	1	1	1	1	1	100.4	96.2	104.2	101.5	103.3	109.2
High	Q8NB49	Phospholipid-transporting ATPase IG OS=Homo sapiens OX=9606 GN=ATP11C PE=1 SV=3	12	9	15	8	1132	129.4	6.67	62.67	ATP11C	1.033	0.969	1.053	1.019	1.041	0.975	0.91	0.906	0.05	-0.04	0.07	0.03	0.06	-0.04	-0.14	-0.14	0.997797	0.998453	0.965787	0.999958	0.991494	0.999646	0.587914	0.540202	1	1	1	1	1	1	1	1	104.4	98	106.4	103	101.1	105.2
High	Q8WVS4	Cytoplasmic dynein 2 intermediate chain 1 OS=Homo sapiens OX=9606 GN=DYNC2I1 PE=1 SV=3	6	6	6	6	1066	122.5	7.31	16.67	DYNC2I1	0.998	0.957	1.032	1.023	0.992	1.037	0.91	1.017	0	-0.06	0.05	0.03	-0.01	0.05	-0.14	0.02	1	0.968441	0.995615	0.99958	1	0.99001	0.438713	0.99995	1	1	1	1	1	1	1	1	100.2	96.1	103.6	102.7	100.4	99.6
High	Q96L08	Sushi domain-containing protein 3 OS=Homo sapiens OX=9606 GN=SUSD3 PE=1 SV=1	6	1	1	1	255	27.1	10.21	4.54	SUSD3	1.267	0.958	1.223	1.204	1.121	1.004	0.91	0.791	0.34	-0.06	0.29	0.27	0.16	0.01	-0.14	-0.34	0.9754	1	0.990607	0.994346	0.9998	1	0.999951	0.97656	1	1	1	1	1	1	1	1	120.3	91	116.1	114.3	95	106.5
High	O14576	Cytoplasmic dynein 1 intermediate chain 1 OS=Homo sapiens OX=9606 GN=DYNC1I1 PE=1 SV=2	3	2	3	1	645	72.9	5.12	10.47	DYNC1I1	1.014	0.948	0.948	1	1.033	0.999	0.91	0.97	0.02	-0.08	-0.08	0	0.05	0	-0.14	-0.04	0.999918	0.753415	0.749287	1	0.972961	1	0.195746	0.982011	1	1	1	1	1	1	1	1	103.4	96.7	96.7	102.1	102	105.4
High	Q9ULF5	Zinc transporter ZIP10 OS=Homo sapiens OX=9606 GN=SLC39A10 PE=1 SV=2	14	10	21	10	831	94.1	6.76	68.69	SLC39A10	1.021	0.935	1.111	1.061	1.036	0.987	0.91	0.991	0.03	-0.1	0.15	0.09	0.05	-0.02	-0.14	-0.01	0.999636	0.728556	0.274483	0.835309	0.987912	0.999991	0.385736	1	1	1	1	1	1	1	1	1	101.5	92.9	110.5	105.5	99.4	103
High	P30041	Peroxiredoxin-6 OS=Homo sapiens OX=9606 GN=PRDX6 PE=1 SV=3	69	21	176	21	224	25	6.38	594.92	PRDX6	0.875	0.829	0.875	0.878	0.944	0.888	0.91	0.869	-0.19	-0.27	-0.19	-0.19	-0.08	-0.17	-0.14	-0.2	0.231012	0.0516906	0.232521	0.254012	0.932981	0.337586	0.588274	0.193876	1	1	1	1	1	1	1	1	97.6	92.5	97.6	97.9	111.6	105.3
High	Q14331	Protein FRG1 OS=Homo sapiens OX=9606 GN=FRG1 PE=1 SV=1	29	10	25	10	258	29.2	9.01	73.96	FRG1	0.968	0.983	0.985	1.01	0.991	1.048	0.91	0.994	-0.05	-0.03	-0.02	0.01	-0.01	0.07	-0.14	-0.01	0.962807	0.999219	0.999721	0.999987	0.999993	0.801823	0.147761	1	1	1	1	1	1	1	1	1	98	99.5	99.7	102.3	101.3	100.3
High	Q9Y6I4	Ubiquitin carboxyl-terminal hydrolase 3 OS=Homo sapiens OX=9606 GN=USP3 PE=1 SV=2	17	8	10	8	520	58.9	8.18	38.24	USP3	0.948	0.964	0.992	0.982	0.994	1.011	0.911	0.951	-0.08	-0.05	-0.01	-0.03	-0.01	0.02	-0.14	-0.07	0.878554	0.981745	1	0.999801	1	0.999996	0.359806	0.905225	1	1	1	1	1	1	1	1	97.5	99.1	102	100.9	102.8	102.2
High	P35749	Myosin-11 OS=Homo sapiens OX=9606 GN=MYH11 PE=1 SV=3	19	39	372	11	1972	227.2	5.5	1277.08	MYH11	0.961	0.918	0.953	0.954	0.981	0.986	0.911	0.982	-0.06	-0.12	-0.07	-0.07	-0.03	-0.02	-0.14	-0.03	0.801099	0.113769	0.629676	0.646686	0.996307	0.999564	0.0717405	0.997424	1	1	1	1	1	1	1	1	100	95.6	99.2	99.3	104.1	102.2
High	Q9Y696	Chloride intracellular channel protein 4 OS=Homo sapiens OX=9606 GN=CLIC4 PE=1 SV=4	62	14	147	13	253	28.8	5.59	560.02	CLIC4	0.931	0.882	0.96	0.949	0.998	0.904	0.911	0.977	-0.1	-0.18	-0.06	-0.07	0	-0.15	-0.14	-0.03	0.97204	0.669158	0.999227	0.995797	1	0.844746	0.88858	0.999988	1	1	1	1	1	1	1	1	98.5	93.2	101.5	100.4	105.7	105.5
High	O43169	Cytochrome b5 type B OS=Homo sapiens OX=9606 GN=CYB5B PE=1 SV=3	37	3	32	3	150	16.7	4.97	136.55	CYB5B	0.984	0.904	0.991	1.008	1.04	0.917	0.911	0.762	-0.02	-0.15	-0.01	0.01	0.06	-0.12	-0.13	-0.39	1	0.990189	1	1	0.999987	0.996293	0.993862	0.415725	1	1	1	1	1	1	1	1	103.9	95.5	104.7	106.5	105.7	109.9
High	P51580	Thiopurine S-methyltransferase OS=Homo sapiens OX=9606 GN=TPMT PE=1 SV=1	33	7	14	7	245	28.2	6.23	49.75	TPMT	0.964	0.96	0.986	0.986	0.987	1.002	0.911	0.863	-0.05	-0.06	-0.02	-0.02	-0.02	0	-0.13	-0.21	0.995716	0.991779	0.999997	0.999996	0.999998	1	0.627786	0.18045	1	1	1	1	1	1	1	1	100.2	99.8	102.5	102.5	103.9	102.6
High	Q9NVC3	Putative sodium-coupled neutral amino acid transporter 7 OS=Homo sapiens OX=9606 GN=SLC38A7 PE=1 SV=1	5	2	3	2	462	49.9	5.08	9.57	SLC38A7	1.002	0.936	1.074	1.101	1.018	1.031	0.911	0.867	0	-0.09	0.1	0.14	0.03	0.04	-0.13	-0.21	1	0.998436	0.99719	0.982459	1	0.999994	0.984948	0.869692	1	1	1	1	1	1	1	1	100.8	94.3	108.1	110.8	100.7	102.5
High	Q8TCT9	Minor histocompatibility antigen H13 OS=Homo sapiens OX=9606 GN=HM13 PE=1 SV=1	27	12	256	12	377	41.5	6.43	800.64	HM13	1.009	1.005	1.06	1.107	1.06	1.026	0.911	0.937	0.01	0.01	0.08	0.15	0.08	0.04	-0.13	-0.09	1	1	0.9995	0.980884	0.999524	0.999999	0.988772	0.998889	1	1	1	1	1	1	1	1	99.6	99.3	104.7	109.3	98.7	104.6
High	Q96MX6	Dynein axonemal assembly factor 10 OS=Homo sapiens OX=9606 GN=DNAAF10 PE=1 SV=1	20	5	10	5	357	39.7	8.09	45.13	DNAAF10	0.945	0.911	0.963	0.953	0.986	0.966	0.911	0.96	-0.08	-0.13	-0.05	-0.07	-0.02	-0.05	-0.13	-0.06	0.715925	0.217008	0.9485	0.840039	0.999895	0.967006	0.214694	0.919631	1	1	1	1	1	1	1	1	99	95.4	100.9	99.8	104.7	103.2
High	P62314	Small nuclear ribonucleoprotein Sm D1 OS=Homo sapiens OX=9606 GN=SNRPD1 PE=1 SV=1	28	3	17	3	119	13.3	11.56	49.77	SNRPD1	0.875	0.888	0.877	0.918	0.99	1.041	0.911	1.009	-0.19	-0.17	-0.19	-0.12	-0.01	0.06	-0.13	0.01	0.607074	0.724251	0.625113	0.924154	1	0.999195	0.890283	1	1	1	1	1	1	1	1	1	92.5	94	92.8	97.1	105.8	104.7
High	O43665	Regulator of G-protein signaling 10 OS=Homo sapiens OX=9606 GN=RGS10 PE=1 SV=3	10	2	2	2	181	21.2	7.49	5.59	RGS10	0.988	0.893	1.041	0.966	1.006	0.98	0.911	0.841	-0.02	-0.16	0.06	-0.05	0.01	-0.03	-0.13	-0.25	1	0.940973	0.999931	0.999976	1	1	0.979685	0.675603	1	1	1	1	1	1	1	1	103	93.2	108.6	100.8	104.3	105
High	P61106	Ras-related protein Rab-14 OS=Homo sapiens OX=9606 GN=RAB14 PE=1 SV=4	67	12	59	11	215	23.9	6.21	234.09	RAB14	1.052	0.994	1.201	1.063	1.077	1.006	0.911	0.96	0.07	-0.01	0.26	0.09	0.11	0.01	-0.13	-0.06	0.999768	1	0.693822	0.999185	0.996965	1	0.987026	0.999954	1	1	1	1	1	1	1	1	102.2	96.6	116.7	103.2	97.1	104.6
High	Q8N883	Zinc finger protein 614 OS=Homo sapiens OX=9606 GN=ZNF614 PE=1 SV=2	6	2	4	1	585	67.2	9.04	10.82	ZNF614	1.095	1.158	1.144	0.945	1.025	0.969	0.911	1.468	0.13	0.21	0.19	-0.08	0.04	-0.04	-0.13	0.55	0.988816	0.862349	0.906428	0.999529	0.999999	0.999995	0.986746	0.0672679	1	1	1	1	1	1	1	1	101.4	107.3	105.9	87.6	92.6	95
High	O75558	Syntaxin-11 OS=Homo sapiens OX=9606 GN=STX11 PE=1 SV=1	10	2	3	2	287	33.2	6.55	13.78	STX11	1.101	0.979	1.158	1.085	1.067	1.029	0.911	0.905	0.14	-0.03	0.21	0.12	0.09	0.04	-0.13	-0.14	0.934674	0.999998	0.663063	0.972396	0.993012	0.999978	0.946433	0.921488	1	1	1	1	1	1	1	1	107.3	95.4	112.8	105.8	97.4	104
High	Q8TCJ2	Dolichyl-diphosphooligosaccharide--protein glycosyltransferase subunit STT3B OS=Homo sapiens OX=9606 GN=STT3B PE=1 SV=1	21	22	84	20	826	93.6	8.91	277.53	STT3B	0.99	1.013	1.101	1.122	1.059	1.029	0.911	0.918	-0.01	0.02	0.14	0.17	0.08	0.04	-0.13	-0.12	1	1	0.987497	0.964946	0.999611	0.999998	0.989915	0.994062	1	1	1	1	1	1	1	1	97.5	99.7	108.4	110.4	98.4	104.2
High	Q7Z478	ATP-dependent RNA helicase DHX29 OS=Homo sapiens OX=9606 GN=DHX29 PE=1 SV=2	21	30	66	29	1369	155.1	8.09	177.45	DHX29	0.978	0.942	0.95	0.961	0.96	1	0.911	0.994	-0.03	-0.09	-0.07	-0.06	-0.06	0	-0.13	-0.01	0.997857	0.674258	0.812982	0.931837	0.924447	1	0.23029	1	1	1	1	1	1	1	1	1	101.2	97.5	98.4	99.4	103.5	99.3
High	P83881	60S ribosomal protein L36a OS=Homo sapiens OX=9606 GN=RPL36A PE=1 SV=2	25	4	25	1	106	12.4	10.58	69.28	RPL36A	0.976	1.042	0.972	1.032	0.955	1.004	0.911	0.856	-0.03	0.06	-0.04	0.05	-0.07	0.01	-0.13	-0.22	0.999923	0.996285	0.999733	0.99943	0.992311	1	0.761598	0.246175	1	1	1	1	1	1	1	1	100.4	107.2	100	106.2	102.9	98.2
High	Q8N9F7	Lysophospholipase D GDPD1 OS=Homo sapiens OX=9606 GN=GDPD1 PE=1 SV=2	6	2	5	2	314	36.1	8.47	18.71	GDPD1	1.013	0.984	0.966	1.019	1.027	1.018	0.912	0.957	0.02	-0.02	-0.05	0.03	0.04	0.03	-0.13	-0.06	0.999997	0.999976	0.995175	0.99994	0.999299	0.999959	0.550952	0.978915	1	1	1	1	1	1	1	1	102.5	99.5	97.7	103.1	101.2	103.9
High	Q9NP58	ATP-binding cassette sub-family B member 6 OS=Homo sapiens OX=9606 GN=ABCB6 PE=1 SV=1	22	12	24	12	842	93.8	8.48	98.46	ABCB6	1.008	0.995	1.051	1.055	1.045	1.012	0.912	0.885	0.01	-0.01	0.07	0.08	0.06	0.02	-0.13	-0.18	1	1	0.999769	0.999584	0.999893	1	0.98436	0.931255	1	1	1	1	1	1	1	1	101.2	99.9	105.5	105.9	100.4	105
High	Q6YP21	Kynurenine--oxoglutarate transaminase 3 OS=Homo sapiens OX=9606 GN=KYAT3 PE=1 SV=1	15	7	16	7	454	51.4	8.19	54.76	KYAT3	0.931	0.897	0.947	0.967	0.962	0.999	0.912	0.817	-0.1	-0.16	-0.08	-0.05	-0.06	0	-0.13	-0.29	0.960407	0.754931	0.992365	0.999733	0.999118	1	0.867858	0.161211	1	1	1	1	1	1	1	1	99.3	95.7	101.1	103.3	106.7	102.6
High	Q9UQC2	GRB2-associated-binding protein 2 OS=Homo sapiens OX=9606 GN=GAB2 PE=1 SV=1	10	5	6	5	676	74.4	8.31	20.02	GAB2	0.964	0.99	1.03	0.986	0.982	0.975	0.912	0.977	-0.05	-0.01	0.04	-0.02	-0.03	-0.04	-0.13	-0.03	0.876402	0.999969	0.953599	0.999515	0.997668	0.980111	0.0915631	0.989494	1	1	1	1	1	1	1	1	98.4	101.1	105.2	100.6	102.1	100.3
High	P51148	Ras-related protein Rab-5C OS=Homo sapiens OX=9606 GN=RAB5C PE=1 SV=2	78	13	76	11	216	23.5	8.41	266	RAB5C	1.028	0.985	1.201	1.091	1.086	1.028	0.912	0.909	0.04	-0.02	0.26	0.13	0.12	0.04	-0.13	-0.14	0.999998	1	0.703983	0.991869	0.994116	0.999998	0.988245	0.985899	1	1	1	1	1	1	1	1	100.1	96	117	106.2	97.4	105.8
High	P19419	ETS domain-containing protein Elk-1 OS=Homo sapiens OX=9606 GN=ELK1 PE=1 SV=2	5	2	2	2	428	44.9	6.89	6.25	ELK1	0.971	0.898	0.928	0.873	0.987	0.909	0.912	0.916	-0.04	-0.15	-0.11	-0.2	-0.02	-0.14	-0.13	-0.13	0.999907	0.789401	0.958646	0.566075	1	0.869688	0.884924	0.906646	1	1	1	1	1	1	1	1	104.1	96.3	99.5	93.6	107.2	105.8
High	P67936	Tropomyosin alpha-4 chain OS=Homo sapiens OX=9606 GN=TPM4 PE=1 SV=3	74	29	214	15	248	28.5	4.69	558.25	TPM4	0.856	0.799	0.987	0.913	0.971	0.909	0.912	1.065	-0.22	-0.32	-0.02	-0.13	-0.04	-0.14	-0.13	0.09	0.868553	0.5584	1	0.992349	0.999998	0.989506	0.991792	0.999346	1	1	1	1	1	1	1	1	91.6	85.5	105.6	97.7	107	103.9
High	Q9H3U5	Major facilitator superfamily domain-containing protein 1 OS=Homo sapiens OX=9606 GN=MFSD1 PE=2 SV=2	10	4	9	4	465	51.2	6.74	27.27	MFSD1	0.919	0.95	1.061	1.028	0.98	0.978	0.912	0.92	-0.12	-0.07	0.09	0.04	-0.03	-0.03	-0.13	-0.12	0.900302	0.993889	0.984921	0.999915	0.999992	0.999986	0.857277	0.90961	1	1	1	1	1	1	1	1	94.5	97.7	109.1	105.8	102.9	100.8
High	Q8NHV4	Protein NEDD1 OS=Homo sapiens OX=9606 GN=NEDD1 PE=1 SV=1	13	7	12	7	660	71.9	7.97	44.76	NEDD1	0.989	0.913	0.963	0.923	0.974	0.937	0.912	0.998	-0.02	-0.13	-0.05	-0.12	-0.04	-0.09	-0.13	0	0.999099	0.0164698	0.589309	0.0347944	0.874601	0.101867	0.0155887	1	1	1	1	1	1	1	0.938772	1	103.4	95.4	100.7	96.5	104.6	101.8
High	Q6NXE6	Armadillo repeat-containing protein 6 OS=Homo sapiens OX=9606 GN=ARMC6 PE=1 SV=2	23	11	54	11	501	54.1	6.24	177.51	ARMC6	0.971	0.912	0.922	0.935	0.967	0.943	0.912	0.942	-0.04	-0.13	-0.12	-0.1	-0.05	-0.08	-0.13	-0.09	0.999321	0.682025	0.786217	0.90321	0.998442	0.949119	0.682981	0.9461	1	1	1	1	1	1	1	1	102.8	96.5	97.5	98.9	105.8	102.4
High	Q86TB9	Protein PAT1 homolog 1 OS=Homo sapiens OX=9606 GN=PATL1 PE=1 SV=2	22	11	23	11	770	86.8	6.67	81.38	PATL1	0.984	0.962	0.992	0.973	0.964	0.979	0.912	0.966	-0.02	-0.06	-0.01	-0.04	-0.05	-0.03	-0.13	-0.05	0.999714	0.934044	0.999999	0.990979	0.948813	0.998328	0.210629	0.964721	1	1	1	1	1	1	1	1	101.4	99.1	102.3	100.3	103.1	99.3
High	P54851	Epithelial membrane protein 2 OS=Homo sapiens OX=9606 GN=EMP2 PE=1 SV=1	4	2	3	2	167	19.2	7.62	7.35	EMP2	1.027	0.908	0.955	0.981	1.02	0.929	0.912	0.887	0.04	-0.14	-0.07	-0.03	0.03	-0.11	-0.13	-0.17	0.999851	0.748716	0.993894	0.999989	0.999985	0.914121	0.788234	0.528463	1	1	1	1	1	1	1	1	107.3	94.8	99.7	102.4	104.4	106.5
Medium	Q9Y6R1	Electrogenic sodium bicarbonate cotransporter 1 OS=Homo sapiens OX=9606 GN=SLC4A4 PE=1 SV=1	1	2	2	2	1079	121.4	6.8	2.17	SLC4A4	1.04	1.019	0.985	1.018	1.011	0.999	0.912	1.023	0.06	0.03	-0.02	0.03	0.02	0	-0.13	0.03	0.96715	0.999778	0.999953	0.999848	0.999996	1	0.354238	0.999013	1	1	1	1	1	1	1	1	104	101.8	98.5	101.7	99.9	101
Medium	Q96GD3	Polycomb protein SCMH1 OS=Homo sapiens OX=9606 GN=SCMH1 PE=1 SV=1	2	2	6	1	660	73.3	9.25	2.3	SCMH1	0.98	0.987	1.033	1.004	1.076	1.109	0.913	0.865	-0.03	-0.02	0.05	0.01	0.11	0.15	-0.13	-0.21	1	1	0.999997	1	0.998653	0.987687	0.994141	0.922641	1	1	1	1	1	1	1	1	98.3	99.1	103.7	100.8	100.4	108
High	Q9BW71	HIRA-interacting protein 3 OS=Homo sapiens OX=9606 GN=HIRIP3 PE=1 SV=3	26	17	33	17	556	61.9	8.54	120.25	HIRIP3	1.054	0.978	1.16	1.14	1.092	1.109	0.913	1.018	0.08	-0.03	0.21	0.19	0.13	0.15	-0.13	0.03	0.999951	1	0.950811	0.97475	0.997935	0.993936	0.997341	1	1	1	1	1	1	1	1	1	100.2	93	110.4	108.5	95.1	103.8
High	P46020	Phosphorylase b kinase regulatory subunit alpha, skeletal muscle isoform OS=Homo sapiens OX=9606 GN=PHKA1 PE=1 SV=2	16	17	30	13	1223	137.2	6.19	91.54	PHKA1	0.955	0.965	0.948	0.974	1.02	0.997	0.913	0.89	-0.07	-0.05	-0.08	-0.04	0.03	0	-0.13	-0.17	0.968578	0.993051	0.929454	0.999033	0.99987	1	0.525712	0.270292	1	1	1	1	1	1	1	1	99.3	100.3	98.5	101.2	103.9	106
High	Q9BYV9	Transcription regulator protein BACH2 OS=Homo sapiens OX=9606 GN=BACH2 PE=1 SV=1	4	3	3	3	841	92.5	5.1	9.77	BACH2	1.029	1.005	1.098	1.048	1.042	1.067	0.913	0.994	0.04	0.01	0.14	0.07	0.06	0.09	-0.13	-0.01	0.999901	1	0.857806	0.996993	0.998778	0.977234	0.872436	1	1	1	1	1	1	1	1	1	100.7	98.4	107.5	102.5	97.9	102
High	O00264	Membrane-associated progesterone receptor component 1 OS=Homo sapiens OX=9606 GN=PGRMC1 PE=1 SV=3	61	15	45	13	195	21.7	4.7	144.51	PGRMC1	0.935	0.943	1.039	1.012	1.041	1.002	0.913	0.965	-0.1	-0.08	0.06	0.02	0.06	0	-0.13	-0.05	0.993759	0.997357	0.999869	1	0.999823	1	0.961654	0.999925	1	1	1	1	1	1	1	1	95.1	95.9	105.7	102.9	101.7	105.8
High	Q9NP72	Ras-related protein Rab-18 OS=Homo sapiens OX=9606 GN=RAB18 PE=1 SV=1	53	9	31	9	206	23	5.24	93.93	RAB18	1.009	0.986	1.152	1.039	1.061	1.033	0.913	0.861	0.01	-0.02	0.2	0.06	0.09	0.05	-0.13	-0.22	1	1	0.69793	0.999811	0.996179	0.99994	0.950721	0.640662	1	1	1	1	1	1	1	1	100.3	98	114.5	103.3	99.4	105.5
High	Q13099-1	Isoform 1 of Intraflagellar transport protein 88 homolog OS=Homo sapiens OX=9606 GN=IFT88	2	1	1	1	833	94.2	6.54	4.81	IFT88	0.969	0.928	1.02	0.957	0.935	1.018	0.913	0.906	-0.04	-0.11	0.03	-0.06	-0.1	0.03	-0.13	-0.14	0.999683	0.925013	0.99999	0.996368	0.955105	0.999995	0.82079	0.760452	1	1	1	1	1	1	1	1	100.9	96.6	106.2	99.6	104.1	97.3
High	Q9Y3R0	Glutamate receptor-interacting protein 1 OS=Homo sapiens OX=9606 GN=GRIP1 PE=1 SV=3	4	3	3	3	1128	122.3	6.47	7.92	GRIP1	1.019	0.989	0.992	1	1.024	0.94	0.913	0.974	0.03	-0.02	-0.01	0	0.03	-0.09	-0.13	-0.04	0.99996	0.999999	1	1	0.999765	0.907516	0.615753	0.999422	1	1	1	1	1	1	1	1	103.6	100.6	100.9	101.7	101.7	104.1
High	Q9H4L5-3	Isoform 1c of Oxysterol-binding protein-related protein 3 OS=Homo sapiens OX=9606 GN=OSBPL3	21	15	38	1	851	97.3	6.92	145.68	OSBPL3	1.014	0.971	1.134	0.991	0.962	1.047	0.913	0.886	0.02	-0.04	0.18	-0.01	-0.06	0.07	-0.13	-0.17	1	0.999997	0.939742	1	0.999977	0.999907	0.990154	0.950975	1	1	1	1	1	1	1	1	102.4	98	114.4	100	100.9	97.1
High	Q9NXR5	Ankyrin repeat domain-containing protein 10 OS=Homo sapiens OX=9606 GN=ANKRD10 PE=1 SV=2	5	3	6	3	420	44.7	5.97	22.78	ANKRD10	0.936	0.907	0.873	0.911	0.893	0.909	0.913	0.946	-0.09	-0.14	-0.2	-0.14	-0.16	-0.14	-0.13	-0.08	0.70707	0.301154	0.0786912	0.336462	0.172601	0.324446	0.36663	0.839119	1	1	1	1	1	1	1	1	101.7	98.5	94.8	98.9	108.6	96.9
High	Q9H2H9	Sodium-coupled neutral amino acid transporter 1 OS=Homo sapiens OX=9606 GN=SLC38A1 PE=1 SV=1	9	6	8	6	487	54	7.02	20.98	SLC38A1	0.94	0.967	1.016	1.059	0.991	0.978	0.913	0.975	-0.09	-0.05	0.02	0.08	-0.01	-0.03	-0.13	-0.04	0.994521	0.999921	1	0.996651	1	0.999997	0.949762	0.999992	1	1	1	1	1	1	1	1	95.7	98.4	103.4	107.8	101.8	100.9
High	O60234	Glia maturation factor gamma OS=Homo sapiens OX=9606 GN=GMFG PE=1 SV=1	45	6	43	5	142	16.8	5.26	147.67	GMFG	0.907	0.841	0.912	0.889	1.007	0.984	0.914	0.989	-0.14	-0.25	-0.13	-0.17	0.01	-0.02	-0.13	-0.02	0.966344	0.634069	0.974504	0.914836	1	1	0.97774	1	1	1	1	1	1	1	1	1	96.7	89.7	97.2	94.8	106.6	107.4
High	O75886	Signal transducing adapter molecule 2 OS=Homo sapiens OX=9606 GN=STAM2 PE=1 SV=1	28	12	20	11	525	58.1	5.07	66.76	STAM2	0.961	0.971	0.995	0.983	0.994	0.964	0.914	0.991	-0.06	-0.04	-0.01	-0.03	-0.01	-0.05	-0.13	-0.01	0.515589	0.795836	0.999996	0.982786	0.999991	0.608538	0.0155003	0.999796	1	1	1	1	1	1	0.938772	1	98.6	99.6	102	100.8	102.6	102
High	O75820	Zinc finger protein 189 OS=Homo sapiens OX=9606 GN=ZNF189 PE=1 SV=2	14	8	20	4	626	72.9	8.5	43.26	ZNF189	0.933	0.976	0.995	1.01	0.973	1.011	0.914	0.989	-0.1	-0.03	-0.01	0.01	-0.04	0.02	-0.13	-0.02	0.0741296	0.91956	0.999999	0.999621	0.859427	0.999476	0.0174862	0.999473	1	1	1	1	1	1	0.942052	1	95.4	99.8	101.8	103.3	102.3	99.5
High	P55209	Nucleosome assembly protein 1-like 1 OS=Homo sapiens OX=9606 GN=NAP1L1 PE=1 SV=1	62	21	325	19	391	45.3	4.46	1098.42	NAP1L1	0.996	0.985	1	0.988	1	0.99	0.914	0.998	-0.01	-0.02	0	-0.02	0	-0.01	-0.13	0	1	0.998588	1	0.99966	1	0.999933	0.0644932	1	1	1	1	1	1	1	1	1	101	99.9	101.4	100.2	101.5	101.5
High	Q5MNZ6	WD repeat domain phosphoinositide-interacting protein 3 OS=Homo sapiens OX=9606 GN=WDR45B PE=1 SV=2	6	2	2	1	344	38.1	7.59	5.78	WDR45B	0.942	0.984	0.941	0.952	1.054	1.032	0.914	0.905	-0.09	-0.02	-0.09	-0.07	0.08	0.05	-0.13	-0.14	0.98331	0.999999	0.981563	0.994785	0.992156	0.999767	0.863126	0.793213	1	1	1	1	1	1	1	1	97.2	101.5	97.1	98.2	103.2	108.7
Medium	Q12999	Tetraspanin-31 OS=Homo sapiens OX=9606 GN=TSPAN31 PE=1 SV=1	3	1	2	1	210	23	7.97	6.1	TSPAN31	0.921	0.94	0.935	1.03	0.904	0.989	0.914	0.865	-0.12	-0.09	-0.1	0.04	-0.15	-0.02	-0.13	-0.21	0.990141	0.998423	0.997149	0.999993	0.965781	1	0.982315	0.821299	1	1	1	1	1	1	1	1	97.6	99.6	99	109.1	105.9	95.7
High	Q6UX04	Spliceosome-associated protein CWC27 homolog OS=Homo sapiens OX=9606 GN=CWC27 PE=1 SV=1	36	11	26	11	472	53.8	5.8	102.91	CWC27	1.068	0.975	1.012	0.948	0.961	0.967	0.914	0.973	0.1	-0.04	0.02	-0.08	-0.06	-0.05	-0.13	-0.04	0.736913	0.998206	0.999994	0.879114	0.971564	0.990853	0.418754	0.99737	1	1	1	1	1	1	1	1	109	99.5	103.3	96.7	102.1	98
High	O15037	Protein KHNYN OS=Homo sapiens OX=9606 GN=KHNYN PE=1 SV=3	21	12	17	12	678	74.5	7.02	48.82	KHNYN	0.949	1.004	1.089	0.976	0.977	1.009	0.914	1.005	-0.08	0.01	0.12	-0.03	-0.03	0.01	-0.13	0.01	0.972731	1	0.753448	0.999839	0.999899	1	0.706723	1	1	1	1	1	1	1	1	1	95.7	101.3	109.8	98.4	100.8	98.6
High	Q6PI47	BTB/POZ domain-containing protein KCTD18 OS=Homo sapiens OX=9606 GN=KCTD18 PE=2 SV=2	8	4	7	4	426	46.7	9.1	17.51	KCTD18	0.974	0.93	1.015	0.971	1.023	0.99	0.914	0.902	-0.04	-0.1	0.02	-0.04	0.03	-0.01	-0.13	-0.15	0.988904	0.357669	0.999674	0.977137	0.995568	0.999987	0.169507	0.0922016	1	1	1	1	1	1	1	1	100.6	96	104.8	100.2	103.2	105.6
High	Q92734	Protein TFG OS=Homo sapiens OX=9606 GN=TFG PE=1 SV=2	32	11	58	10	400	43.4	5.1	205.18	TFG	0.988	0.947	1.012	0.928	0.954	0.963	0.914	0.93	-0.02	-0.08	0.02	-0.11	-0.07	-0.05	-0.13	-0.1	0.999624	0.422569	0.999657	0.147647	0.579051	0.795956	0.0614073	0.166151	1	1	1	1	1	1	1	1	102.9	98.7	105.5	96.7	104.2	99.4
High	Q96S19	Methyltransferase-like 26 OS=Homo sapiens OX=9606 GN=METTL26 PE=1 SV=2	12	3	5	3	204	22.6	7.83	11.95	METTL26	0.925	0.943	0.935	0.986	1.001	0.992	0.914	0.906	-0.11	-0.08	-0.1	-0.02	0	-0.01	-0.13	-0.14	0.508174	0.793478	0.66781	0.999959	1	0.999999	0.362445	0.272393	1	1	1	1	1	1	1	1	96.7	98.7	97.8	103.1	104.6	104.7
High	Q06265	Exosome complex component RRP45 OS=Homo sapiens OX=9606 GN=EXOSC9 PE=1 SV=3	27	10	21	10	439	48.9	5.29	76.67	EXOSC9	0.97	0.944	0.964	0.954	0.985	0.989	0.914	0.938	-0.04	-0.08	-0.05	-0.07	-0.02	-0.02	-0.13	-0.09	0.986957	0.729495	0.962671	0.863985	0.999905	0.999986	0.270354	0.622234	1	1	1	1	1	1	1	1	100.9	98.2	100.2	99.1	103.9	102.4
High	Q12778	Forkhead box protein O1 OS=Homo sapiens OX=9606 GN=FOXO1 PE=1 SV=2	4	3	9	1	655	69.6	6.77	26.57	FOXO1	1.064	0.898	0.918	0.836	0.95	0.798	0.914	0.886	0.09	-0.16	-0.12	-0.26	-0.07	-0.33	-0.13	-0.17	0.991325	0.843142	0.94479	0.361172	0.997378	0.161428	0.930732	0.758447	1	1	1	1	1	1	1	1	115.9	97.8	100	91.1	108.9	103.5
High	Q9NR50	Translation initiation factor eIF-2B subunit gamma OS=Homo sapiens OX=9606 GN=EIF2B3 PE=1 SV=1	27	12	29	12	452	50.2	6.47	119.47	EIF2B3	0.944	0.934	0.931	0.97	0.967	1.004	0.914	0.947	-0.08	-0.1	-0.1	-0.04	-0.05	0.01	-0.13	-0.08	0.586616	0.403703	0.35533	0.968369	0.945173	1	0.163819	0.647775	1	1	1	1	1	1	1	1	98.7	97.6	97.3	101.4	104.5	101
Medium	Q8TBF8	Protein FAM81A OS=Homo sapiens OX=9606 GN=FAM81A PE=1 SV=3	4	2	2	1	368	42.4	8.92	1.76	FAM81A	1.001	1.012	0.996	1.08	1.111	0.97	0.914	0.994	0	0.02	-0.01	0.11	0.15	-0.04	-0.13	-0.01	1	1	1	0.918432	0.722008	0.999759	0.844732	1	1	1	1	1	1	1	1	1	99.2	100.3	98.8	107.1	99.1	110.1
High	Q9HBL7	Plasminogen receptor (KT) OS=Homo sapiens OX=9606 GN=PLGRKT PE=1 SV=1	7	1	2	1	147	17.2	9.58	6.83	PLGRKT	0.875	1.035	0.985	1.046	1.038	1.045	0.914	0.954	-0.19	0.05	-0.02	0.06	0.05	0.06	-0.13	-0.07	0.863071	0.999977	1	0.999829	0.999958	0.999856	0.982121	0.999769	1	1	1	1	1	1	1	1	88.5	104.8	99.7	105.9	101.2	105
High	O43318	Mitogen-activated protein kinase kinase kinase 7 OS=Homo sapiens OX=9606 GN=MAP3K7 PE=1 SV=1	12	5	7	5	606	67.2	7.11	27.61	MAP3K7	0.92	0.901	0.895	0.931	0.952	0.963	0.915	0.804	-0.12	-0.15	-0.16	-0.1	-0.07	-0.05	-0.13	-0.32	0.857954	0.685936	0.623803	0.932213	0.991162	0.998391	0.816924	0.0660031	1	1	1	1	1	1	1	1	100	97.9	97.3	101.2	108.7	103.5
High	Q9UDT6	CAP-Gly domain-containing linker protein 2 OS=Homo sapiens OX=9606 GN=CLIP2 PE=1 SV=1	5	6	7	1	1046	115.8	6.73	20.29	CLIP2	0.954	0.861	0.774	0.913	0.987	0.951	0.915	0.86	-0.07	-0.22	-0.37	-0.13	-0.02	-0.07	-0.13	-0.22	0.999847	0.833452	0.311336	0.9855	1	0.999747	0.987724	0.827938	1	1	1	1	1	1	1	1	104.5	94.4	84.8	100	109.6	108.1
High	O75554	WW domain-binding protein 4 OS=Homo sapiens OX=9606 GN=WBP4 PE=1 SV=1	20	6	10	6	376	42.5	5.57	29.23	WBP4	0.964	0.963	0.991	0.975	1.006	0.99	0.915	1.053	-0.05	-0.05	-0.01	-0.04	0.01	-0.01	-0.13	0.07	0.983097	0.979741	0.999999	0.998179	1	0.999999	0.430088	0.898759	1	1	1	1	1	1	1	1	98	97.8	100.7	99	101.6	102.2
High	Q9BXP5-3	Isoform 3 of Serrate RNA effector molecule homolog OS=Homo sapiens OX=9606 GN=SRRT	49	50	172	1	875	100.5	6.01	537.1	SRRT	0.997	0.959	0.975	0.982	0.978	1.007	0.915	1.045	0	-0.06	-0.04	-0.03	-0.03	0.01	-0.13	0.06	1	0.882199	0.992393	0.999186	0.996478	0.999999	0.209251	0.862114	1	1	1	1	1	1	1	1	101.3	97.4	99.1	99.8	101.6	99.3
Low	Q8NFT6	Protein DBF4 homolog B OS=Homo sapiens OX=9606 GN=DBF4B PE=1 SV=1	1	1	3	1	615	67.2	8.34	7.64	DBF4B	0.763	0.731	0.703	0.914	0.919	0.966	0.915	0.539	-0.39	-0.45	-0.51	-0.13	-0.12	-0.05	-0.13	-0.89	0.735054	0.590874	0.463552	0.999398	0.999608	1	0.999449	0.0549902	1	1	1	1	1	1	1	1	92.2	88.3	84.9	110.4	120.8	111
High	P19387	DNA-directed RNA polymerase II subunit RPB3 OS=Homo sapiens OX=9606 GN=POLR2C PE=1 SV=2	39	9	29	9	275	31.4	4.92	111.66	POLR2C	0.88	0.865	0.896	0.881	0.93	0.913	0.915	0.867	-0.18	-0.21	-0.16	-0.18	-0.11	-0.13	-0.13	-0.21	0.200222	0.117437	0.327032	0.201966	0.746905	0.53427	0.55495	0.124104	1	1	1	1	1	1	1	1	97.3	95.6	98.9	97.3	110.5	102.7
High	P60983	Glia maturation factor beta OS=Homo sapiens OX=9606 GN=GMFB PE=1 SV=2	42	5	17	4	142	16.7	5.29	60.03	GMFB	0.879	0.811	0.897	0.865	0.981	0.978	0.915	0.938	-0.19	-0.3	-0.16	-0.21	-0.03	-0.03	-0.13	-0.09	0.948276	0.640068	0.979422	0.907607	1	1	0.993937	0.999348	1	1	1	1	1	1	1	1	95.7	88.3	97.7	94.2	108.9	106.9
High	P32456	Guanylate-binding protein 2 OS=Homo sapiens OX=9606 GN=GBP2 PE=1 SV=3	16	9	16	7	591	67.2	5.71	55.27	GBP2	1.001	1.04	0.989	1.052	1.033	1.047	0.915	0.994	0	0.06	-0.02	0.07	0.05	0.07	-0.13	-0.01	1	0.999476	1	0.99705	0.999863	0.99844	0.923671	1	1	1	1	1	1	1	1	1	99.3	103.2	98.1	104.4	99.2	102.5
High	Q8WYH8	Inhibitor of growth protein 5 OS=Homo sapiens OX=9606 GN=ING5 PE=1 SV=1	20	5	7	4	240	27.7	7.61	13.6	ING5	1.034	1.003	1.085	1.026	1.056	0.986	0.915	1.014	0.05	0	0.12	0.04	0.08	-0.02	-0.13	0.02	0.990859	1	0.541079	0.998233	0.879882	0.999985	0.446387	0.999977	1	1	1	1	1	1	1	1	102	99	107	101.3	98.7	104.2
High	P78524	DENN domain-containing protein 2B OS=Homo sapiens OX=9606 GN=DENND2B PE=1 SV=3	3	3	3	3	1137	126.4	9.25	8.11	DENND2B	0.946	0.92	0.942	0.878	0.993	1.038	0.915	0.928	-0.08	-0.12	-0.09	-0.19	-0.01	0.05	-0.13	-0.11	0.994094	0.937126	0.990102	0.640375	1	0.999569	0.915839	0.965275	1	1	1	1	1	1	1	1	99.5	96.7	99	92.3	105.1	104.4
High	Q8NBQ5	Estradiol 17-beta-dehydrogenase 11 OS=Homo sapiens OX=9606 GN=HSD17B11 PE=1 SV=3	27	7	18	7	300	32.9	9.07	68.73	HSD17B11	0.965	0.995	1.014	1.026	1.066	1.019	0.915	0.887	-0.05	-0.01	0.02	0.04	0.09	0.03	-0.13	-0.17	0.994398	1	0.999995	0.999382	0.873665	0.999941	0.612449	0.290176	1	1	1	1	1	1	1	1	97.7	100.7	102.7	103.9	101.3	108
High	Q86TM6	E3 ubiquitin-protein ligase synoviolin OS=Homo sapiens OX=9606 GN=SYVN1 PE=1 SV=2	12	7	26	7	617	67.6	6.95	68.92	SYVN1	1.026	1.009	1.036	1.054	1.04	1.002	0.915	0.939	0.04	0.01	0.05	0.08	0.06	0	-0.13	-0.09	0.999998	1	0.999974	0.999496	0.999944	1	0.984154	0.998132	1	1	1	1	1	1	1	1	102.4	100.7	103.3	105.1	99.8	103.7
High	Q14571	Inositol 1,4,5-trisphosphate receptor type 2 OS=Homo sapiens OX=9606 GN=ITPR2 PE=1 SV=2	11	29	39	21	2701	307.9	6.43	127.9	ITPR2	1.002	0.99	1.052	1.096	1.04	1.045	0.916	0.882	0	-0.02	0.07	0.13	0.06	0.06	-0.13	-0.18	1	1	0.999505	0.977165	0.999923	0.999827	0.982244	0.890432	1	1	1	1	1	1	1	1	100	98.7	105	109.4	99.7	103.8
Medium	P22001	Potassium voltage-gated channel subfamily A member 3 OS=Homo sapiens OX=9606 GN=KCNA3 PE=1 SV=3	2	1	1	1	575	63.8	5.87	3.11	KCNA3	0.961	0.925	1.068	1.099	1.042	1.025	0.916	0.872	-0.06	-0.11	0.09	0.14	0.06	0.04	-0.13	-0.2	0.999727	0.977958	0.992252	0.938044	0.999685	0.999993	0.95688	0.715495	1	1	1	1	1	1	1	1	97.1	93.5	107.9	111.1	101	105.3
High	P62424	60S ribosomal protein L7a OS=Homo sapiens OX=9606 GN=RPL7A PE=1 SV=2	45	19	134	19	266	30	10.61	411.06	RPL7A	0.918	0.926	0.977	0.925	0.962	0.992	0.916	1.004	-0.12	-0.11	-0.03	-0.11	-0.06	-0.01	-0.13	0.01	0.549078	0.664651	0.999437	0.649265	0.984063	1	0.516239	1	1	1	1	1	1	1	1	1	95.9	96.7	102	96.6	104.4	100.4
High	P33176	Kinesin-1 heavy chain OS=Homo sapiens OX=9606 GN=KIF5B PE=1 SV=1	60	56	195	56	963	109.6	6.51	690.72	KIF5B	0.959	0.922	0.95	0.971	0.957	0.988	0.916	0.957	-0.06	-0.12	-0.07	-0.04	-0.06	-0.02	-0.13	-0.06	0.931928	0.399358	0.834874	0.989627	0.918451	0.999986	0.323677	0.914045	1	1	1	1	1	1	1	1	100.1	96.3	99.2	101.3	104.4	99.9
Low	Q86WI3	Protein NLRC5 OS=Homo sapiens OX=9606 GN=NLRC5 PE=1 SV=3	0	1	1	1	1866	204.5	6.44	1.76	NLRC5	1	0.97	1.074	0.938	0.978	1.007	0.916	0.903	0	-0.04	0.1	-0.09	-0.03	0.01	-0.13	-0.15	1	0.999987	0.994254	0.997343	0.999999	1	0.981023	0.95598	1	1	1	1	1	1	1	1	102.5	99.3	110	96.1	102.4	100.2
High	Q14849	StAR-related lipid transfer protein 3 OS=Homo sapiens OX=9606 GN=STARD3 PE=1 SV=2	12	4	7	4	445	50.5	8.37	28.92	STARD3	1.027	1.003	1.097	1.075	1.065	1.045	0.916	0.93	0.04	0	0.13	0.1	0.09	0.06	-0.13	-0.1	0.999985	1	0.942754	0.985104	0.993256	0.999414	0.956923	0.984356	1	1	1	1	1	1	1	1	100.9	98.5	107.8	105.6	98.3	104.7
High	P51956-2	Isoform 2 of Serine/threonine-protein kinase Nek3 OS=Homo sapiens OX=9606 GN=NEK3	6	3	4	3	489	55.9	7.02	14.02	NEK3	0.919	0.877	0.862	0.878	0.882	0.905	0.917	1.009	-0.12	-0.19	-0.21	-0.19	-0.18	-0.14	-0.13	0.01	0.805298	0.368533	0.247093	0.374142	0.410739	0.658104	0.776751	1	1	1	1	1	1	1	1	1	100.3	95.7	94	95.8	109.1	96.2
High	A0PK00	Transmembrane protein 120B OS=Homo sapiens OX=9606 GN=TMEM120B PE=1 SV=1	5	1	2	1	339	40.2	8.9	11.12	TMEM120B	1.061	0.954	1.192	1.144	1.14	0.972	0.917	0.844	0.09	-0.07	0.25	0.19	0.19	-0.04	-0.13	-0.24	0.998464	0.999679	0.620375	0.843793	0.861726	0.999994	0.982176	0.65725	1	1	1	1	1	1	1	1	103.5	93	116.3	111.7	97.6	111.2
High	Q8IX90	Spindle and kinetochore-associated protein 3 OS=Homo sapiens OX=9606 GN=SKA3 PE=1 SV=2	10	4	6	4	412	46.3	5.11	18.82	SKA3	0.949	0.907	0.955	0.943	0.994	0.895	0.917	0.95	-0.08	-0.14	-0.07	-0.08	-0.01	-0.16	-0.13	-0.07	0.776005	0.170736	0.866738	0.679924	1	0.099574	0.26461	0.795894	1	1	1	1	1	1	1	1	100.4	95.9	101	99.8	105.7	105.2
High	Q7L0Y3	tRNA methyltransferase 10 homolog C OS=Homo sapiens OX=9606 GN=TRMT10C PE=1 SV=2	40	16	40	16	403	47.3	9.36	140.59	TRMT10C	0.941	0.96	0.967	0.976	0.989	0.971	0.917	0.953	-0.09	-0.06	-0.05	-0.04	-0.02	-0.04	-0.13	-0.07	0.220961	0.622841	0.808585	0.948944	0.999701	0.885974	0.0423075	0.449274	1	1	1	1	1	1	1	1	97.6	99.6	100.4	101.2	103.7	102.6
High	P47813	Eukaryotic translation initiation factor 1A, X-chromosomal OS=Homo sapiens OX=9606 GN=EIF1AX PE=1 SV=2	49	7	49	7	144	16.5	5.24	154.49	EIF1AX	1.024	0.991	1.055	0.923	0.89	1.001	0.917	0.863	0.03	-0.01	0.08	-0.12	-0.17	0	-0.13	-0.21	0.999994	1	0.997971	0.975632	0.847144	1	0.962022	0.653649	1	1	1	1	1	1	1	1	106.4	103	109.6	95.9	103.9	92.4
High	P49441	Inositol polyphosphate 1-phosphatase OS=Homo sapiens OX=9606 GN=INPP1 PE=1 SV=1	22	7	14	7	399	44	5.26	40.31	INPP1	0.962	0.969	0.981	0.988	0.975	0.983	0.917	0.894	-0.06	-0.05	-0.03	-0.02	-0.04	-0.02	-0.13	-0.16	0.882714	0.957068	0.998274	0.999942	0.988786	0.999195	0.173252	0.0521046	1	1	1	1	1	1	1	1	99.8	100.6	101.9	102.6	103.8	101.2
High	Q96ES7	SAGA-associated factor 29 OS=Homo sapiens OX=9606 GN=SGF29 PE=1 SV=1	17	5	10	5	293	33.2	8.1	26.87	SGF29	0.944	0.886	0.936	0.915	1.006	0.966	0.917	1.009	-0.08	-0.17	-0.09	-0.13	0.01	-0.05	-0.12	0.01	0.856846	0.175744	0.763859	0.456961	1	0.990627	0.49025	0.999999	1	1	1	1	1	1	1	1	99	93	98.2	95.9	104.9	105.5
High	Q8NHH9	Atlastin-2 OS=Homo sapiens OX=9606 GN=ATL2 PE=1 SV=2	23	13	25	12	583	66.2	5.48	72.93	ATL2	0.982	0.948	0.972	1.022	0.998	1.014	0.917	0.942	-0.03	-0.08	-0.04	0.03	0	0.02	-0.12	-0.09	0.999997	0.993493	0.999928	0.999988	1	1	0.903886	0.98627	1	1	1	1	1	1	1	1	100.5	97	99.5	104.6	102.3	102.1
High	O95685	Protein phosphatase 1 regulatory subunit 3D OS=Homo sapiens OX=9606 GN=PPP1R3D PE=1 SV=1	6	2	2	2	299	32.5	8.07	4.9	PPP1R3D	1.016	0.944	0.998	0.98	0.967	0.952	0.917	0.94	0.02	-0.08	0	-0.03	-0.05	-0.07	-0.12	-0.09	0.999837	0.728666	1	0.999162	0.977554	0.853026	0.313973	0.663926	1	1	1	1	1	1	1	1	104.9	97.5	103	101.2	103.3	99.9
High	Q6AI08	HEAT repeat-containing protein 6 OS=Homo sapiens OX=9606 GN=HEATR6 PE=1 SV=1	4	4	4	3	1181	128.7	7.03	18.38	HEATR6	0.968	0.976	1.005	1.003	1.052	1.053	0.917	0.843	-0.05	-0.04	0.01	0	0.07	0.08	-0.12	-0.25	0.999956	0.999995	1	1	0.999021	0.99878	0.970543	0.547431	1	1	1	1	1	1	1	1	98.8	99.6	102.6	102.4	102.1	107.4
High	Q15942	Zyxin OS=Homo sapiens OX=9606 GN=ZYX PE=1 SV=1	23	9	13	9	572	61.2	6.67	43.34	ZYX	1.14	1.06	1.203	1.012	0.98	0.938	0.917	0.998	0.19	0.08	0.27	0.02	-0.03	-0.09	-0.12	0	0.571594	0.988021	0.222067	1	0.999994	0.978346	0.90037	1	1	1	1	1	1	1	1	1	110.9	103.1	117.1	98.5	97.3	95.4
High	Q5FBB7	Shugoshin 1 OS=Homo sapiens OX=9606 GN=SGO1 PE=1 SV=1	13	4	7	4	561	64.2	9.16	16.41	SGO1	0.98	0.957	0.978	0.933	0.977	0.929	0.917	1.012	-0.03	-0.06	-0.03	-0.1	-0.03	-0.11	-0.12	0.02	0.99833	0.863581	0.997202	0.461018	0.995604	0.384865	0.238535	0.999969	1	1	1	1	1	1	1	1	101.6	99.2	101.4	96.8	103.6	101.2
High	Q9Y4P1	Cysteine protease ATG4B OS=Homo sapiens OX=9606 GN=ATG4B PE=1 SV=2	19	5	17	5	393	44.3	5.07	60.95	ATG4B	0.984	0.955	0.929	0.962	0.971	0.975	0.918	0.9	-0.02	-0.07	-0.11	-0.06	-0.04	-0.04	-0.12	-0.15	0.999987	0.978838	0.804528	0.992835	0.99887	0.999586	0.675508	0.45981	1	1	1	1	1	1	1	1	103.1	100	97.3	100.8	104.7	101.7
High	Q9NR31	GTP-binding protein SAR1a OS=Homo sapiens OX=9606 GN=SAR1A PE=1 SV=1	52	11	70	6	198	22.4	6.68	223.71	SAR1A	0.896	1.004	0.919	0.967	0.979	0.951	0.918	0.872	-0.16	0.01	-0.12	-0.05	-0.03	-0.07	-0.12	-0.2	0.397179	1	0.670898	0.996728	0.999871	0.962237	0.653135	0.193664	1	1	1	1	1	1	1	1	94.8	106.3	97.2	102.3	105.8	103.6
High	Q9H6Z4-2	Isoform 2 of Ran-binding protein 3 OS=Homo sapiens OX=9606 GN=RANBP3	60	25	86	1	562	59.7	4.81	349.87	RANBP3	1.044	0.96	1.032	0.94	0.965	0.949	0.918	0.919	0.06	-0.06	0.05	-0.09	-0.05	-0.08	-0.12	-0.12	0.973562	0.980661	0.996133	0.839564	0.991573	0.925982	0.553046	0.572164	1	1	1	1	1	1	1	1	107.6	99	106.4	96.9	103.1	99.6
High	Q8TEW0-5	Isoform 5 of Partitioning defective 3 homolog OS=Homo sapiens OX=9606 GN=PARD3	22	22	36	1	1244	138.2	7.8	149.88	PARD3	1.356	1.122	1.413	1.381	1.18	1.175	0.918	1.102	0.44	0.17	0.5	0.47	0.24	0.23	-0.12	0.14	0.925006	0.999845	0.867453	0.901997	0.997951	0.99828	0.999983	0.999957	1	1	1	1	1	1	1	1	114.6	94.8	119.5	116.7	84.5	99.7
High	P49720	Proteasome subunit beta type-3 OS=Homo sapiens OX=9606 GN=PSMB3 PE=1 SV=2	35	7	27	7	205	22.9	6.55	99.19	PSMB3	0.963	0.939	1.014	0.96	0.991	0.947	0.918	0.725	-0.05	-0.09	0.02	-0.06	-0.01	-0.08	-0.12	-0.46	0.999914	0.996634	1	0.999852	1	0.99886	0.977959	0.0716994	1	1	1	1	1	1	1	1	102.5	99.9	107.9	102.2	106.4	105.5
High	Q5W111	SPRY domain-containing protein 7 OS=Homo sapiens OX=9606 GN=SPRYD7 PE=1 SV=2	16	2	2	2	196	21.7	6.7	10.35	SPRYD7	0.976	0.969	1.1	1.005	0.993	1.02	0.918	0.892	-0.03	-0.05	0.14	0.01	-0.01	0.03	-0.12	-0.16	0.999838	0.998896	0.63396	1	1	0.999959	0.738338	0.44617	1	1	1	1	1	1	1	1	99	98.3	111.6	101.9	101.4	100.7
High	Q9Y5S9	RNA-binding protein 8A OS=Homo sapiens OX=9606 GN=RBM8A PE=1 SV=1	47	7	51	1	174	19.9	5.72	197.43	RBM8A	1.158	0.993	1.153	0.916	0.989	0.877	0.918	0.941	0.21	-0.01	0.21	-0.13	-0.02	-0.19	-0.12	-0.09	0.0327639	1	0.0384053	0.310502	0.999993	0.05898	0.338483	0.694716	1	1	1	1	1	1	1	1	116.5	100	116	92.1	100.6	99.6
High	Q9H8E8	Cysteine-rich protein 2-binding protein OS=Homo sapiens OX=9606 GN=KAT14 PE=1 SV=3	5	4	4	4	782	88.8	6.57	9.22	KAT14	0.902	0.93	0.994	0.99	0.975	1.036	0.918	0.86	-0.15	-0.11	-0.01	-0.01	-0.04	0.05	-0.12	-0.22	0.660657	0.90711	1	1	0.999865	0.998593	0.818271	0.266573	1	1	1	1	1	1	1	1	94.4	97.2	103.9	103.6	104.6	101.9
High	Q9P291	Armadillo repeat-containing X-linked protein 1 OS=Homo sapiens OX=9606 GN=ARMCX1 PE=1 SV=1	4	1	1	1	453	49.2	9.22	2.81	ARMCX1	0.997	1.082	0.976	0.973	1.052	0.98	0.918	0.988	0	0.11	-0.03	-0.04	0.07	-0.03	-0.12	-0.02	1	0.93933	0.999976	0.999948	0.995599	0.999994	0.910524	1	1	1	1	1	1	1	1	1	100.1	108.6	98	97.7	100.4	105.6
High	Q9UMX5	Neudesin OS=Homo sapiens OX=9606 GN=NENF PE=1 SV=1	36	5	7	5	172	18.8	5.69	26.45	NENF	1.131	0.991	1.136	0.979	0.974	0.96	0.918	1.063	0.18	-0.01	0.18	-0.03	-0.04	-0.06	-0.12	0.09	0.681218	1	0.651548	0.999994	0.999965	0.999115	0.923551	0.987999	1	1	1	1	1	1	1	1	111.3	97.5	111.7	96.3	98.3	95.8
High	O43402	ER membrane protein complex subunit 8 OS=Homo sapiens OX=9606 GN=EMC8 PE=1 SV=1	33	7	12	7	210	23.8	6.4	43.84	EMC8	1.016	0.974	1.084	1.016	1.026	1.033	0.918	0.937	0.02	-0.04	0.12	0.02	0.04	0.05	-0.12	-0.09	0.999999	0.999974	0.950045	1	0.999975	0.99985	0.931929	0.984887	1	1	1	1	1	1	1	1	101.5	97.4	108.3	101.5	100	102.6
High	Q9H0Q0	CYFIP-related Rac1 interactor A OS=Homo sapiens OX=9606 GN=CYRIA PE=2 SV=1	13	4	23	1	323	37.3	6.01	59.49	CYRIA	0.977	1.057	0.928	1.03	1.028	1.002	0.918	1.057	-0.03	0.08	-0.11	0.04	0.04	0	-0.12	0.08	1	0.999857	0.998705	0.999999	0.999999	1	0.996906	0.999846	1	1	1	1	1	1	1	1	97.7	105.7	92.8	103.1	100	102.8
High	Q13530	Serine incorporator 3 OS=Homo sapiens OX=9606 GN=SERINC3 PE=1 SV=2	15	5	7	5	473	52.5	7.46	27.7	SERINC3	0.985	0.903	0.915	0.982	0.959	0.951	0.918	0.862	-0.02	-0.15	-0.13	-0.03	-0.06	-0.07	-0.12	-0.21	1	0.94769	0.975626	1	0.999823	0.999376	0.980587	0.74337	1	1	1	1	1	1	1	1	104.6	95.9	97.2	104.3	106.2	101.8
High	Q8N8Q9	Magnesium transporter NIPA2 OS=Homo sapiens OX=9606 GN=NIPA2 PE=2 SV=1	15	3	4	3	360	39.2	8.22	20.2	NIPA2	0.977	0.878	0.899	0.982	0.971	0.941	0.918	0.82	-0.03	-0.19	-0.15	-0.03	-0.04	-0.09	-0.12	-0.29	0.999992	0.719232	0.871041	0.999999	0.999964	0.993582	0.953565	0.28955	1	1	1	1	1	1	1	1	104.8	94.2	96.5	105.4	107.3	104.2
High	O14494	Phospholipid phosphatase 1 OS=Homo sapiens OX=9606 GN=PLPP1 PE=1 SV=1	7	1	1	1	284	32.1	7.97	6.33	PLPP1	0.951	0.968	0.946	1.009	1.1	0.931	0.918	0.863	-0.07	-0.05	-0.08	0.01	0.14	-0.1	-0.12	-0.21	0.999839	0.999994	0.999636	1	0.987112	0.997958	0.99339	0.8733	1	1	1	1	1	1	1	1	98.6	100.3	98	104.5	103.6	113.9
Medium	P62273	40S ribosomal protein S29 OS=Homo sapiens OX=9606 GN=RPS29 PE=1 SV=2	21	2	7	2	56	6.7	10.13	12.06	RPS29	0.923	0.904	0.93	0.886	0.927	0.957	0.918	0.875	-0.12	-0.14	-0.11	-0.17	-0.11	-0.06	-0.12	-0.19	0.53602	0.29988	0.633059	0.150237	0.597604	0.953002	0.46992	0.0966136	1	1	1	1	1	1	1	1	99.8	97.8	100.5	95.8	108.2	100.3
High	Q86YA3	Protein ZGRF1 OS=Homo sapiens OX=9606 GN=ZGRF1 PE=1 SV=3	2	2	5	2	2104	236.5	6.16	2.27	ZGRF1	1.099	1.097	1.144	1.103	1.002	1.008	0.918	0.91	0.14	0.13	0.19	0.14	0	0.01	-0.12	-0.14	0.944123	0.947664	0.747898	0.932158	1	1	0.966702	0.943557	1	1	1	1	1	1	1	1	106.5	106.4	110.9	106.9	97	97.2
High	Q13637	Ras-related protein Rab-32 OS=Homo sapiens OX=9606 GN=RAB32 PE=1 SV=3	6	1	1	1	225	25	6.54	4.91	RAB32	1.109	1.106	1.329	1.131	1.108	1.058	0.918	1.129	0.15	0.15	0.41	0.18	0.15	0.08	-0.12	0.18	0.989366	0.990977	0.383119	0.971135	0.989858	0.999833	0.996978	0.972843	1	1	1	1	1	1	1	1	100.9	100.7	121	102.9	91	100.9
High	P78318	Immunoglobulin-binding protein 1 OS=Homo sapiens OX=9606 GN=IGBP1 PE=1 SV=1	34	9	29	9	339	39.2	5.38	98.46	IGBP1	0.96	0.976	1.019	0.988	0.998	0.974	0.919	0.967	-0.06	-0.03	0.03	-0.02	0	-0.04	-0.12	-0.05	0.978103	0.999316	0.999858	0.999997	1	0.998479	0.544002	0.993035	1	1	1	1	1	1	1	1	98.2	99.9	104.2	101.1	102.3	102
High	Q9Y679	Lipid droplet-regulating VLDL assembly factor AUP1 OS=Homo sapiens OX=9606 GN=AUP1 PE=1 SV=2	19	9	18	9	410	45.8	8.65	57.14	AUP1	0.989	0.95	1.075	1.046	1.007	1.024	0.919	0.92	-0.02	-0.07	0.1	0.07	0.01	0.03	-0.12	-0.12	1	0.989908	0.934479	0.995482	1	0.999951	0.860335	0.872714	1	1	1	1	1	1	1	1	99.7	95.7	108.3	105.4	100.8	101.5
High	Q9H993	Damage-control phosphatase ARMT1 OS=Homo sapiens OX=9606 GN=ARMT1 PE=1 SV=1	29	13	28	13	441	51.1	5.76	98.02	ARMT1	0.949	0.953	0.916	0.978	1.015	1.028	0.919	0.957	-0.08	-0.07	-0.13	-0.03	0.02	0.04	-0.12	-0.06	0.764653	0.819923	0.240955	0.997687	0.999827	0.989606	0.27211	0.872414	1	1	1	1	1	1	1	1	98	98.4	94.6	101	103.3	104.9
High	O75400-3	Isoform 3 of Pre-mRNA-processing factor 40 homolog A OS=Homo sapiens OX=9606 GN=PRPF40A	33	30	91	1	939	106.8	7.43	250.31	PRPF40A	0.988	0.977	1.002	0.973	1.001	0.993	0.919	0.941	-0.02	-0.03	0	-0.04	0	-0.01	-0.12	-0.09	0.999947	0.995226	1	0.988917	1	0.999999	0.248546	0.589666	1	1	1	1	1	1	1	1	101.1	100	102.5	99.6	102.4	102.5
High	Q9H0R8	Gamma-aminobutyric acid receptor-associated protein-like 1 OS=Homo sapiens OX=9606 GN=GABARAPL1 PE=1 SV=1	17	3	6	1	117	14	8.73	15.13	GABARAPL1	1.089	0.928	1.212	1.074	1.173	1.08	0.919	0.912	0.12	-0.11	0.28	0.1	0.23	0.11	-0.12	-0.13	0.924599	0.959949	0.226349	0.968653	0.403466	0.953168	0.924541	0.89173	1	1	1	1	1	1	1	1	104.4	89	116.2	103	95.9	112.5
High	Q9P0N9	TBC1 domain family member 7 OS=Homo sapiens OX=9606 GN=TBC1D7 PE=1 SV=1	20	4	6	4	293	34	7.94	20.06	TBC1D7	0.949	0.996	1.123	1.011	0.982	1.051	0.919	0.943	-0.08	-0.01	0.17	0.02	-0.03	0.07	-0.12	-0.08	0.937025	1	0.276946	0.999999	0.99994	0.951879	0.599096	0.894345	1	1	1	1	1	1	1	1	95.2	99.9	112.6	101.4	100.3	98.5
High	P30519	Heme oxygenase 2 OS=Homo sapiens OX=9606 GN=HMOX2 PE=1 SV=2	53	14	54	14	316	36	5.41	187.16	HMOX2	0.973	1.02	1.046	1.039	1.009	1.002	0.919	0.989	-0.04	0.03	0.06	0.06	0.01	0	-0.12	-0.02	0.999952	0.999996	0.998407	0.999432	1	1	0.92872	1	1	1	1	1	1	1	1	1	97.3	102.1	104.6	104	100	101
High	Q9BVM2	Protein DPCD OS=Homo sapiens OX=9606 GN=DPCD PE=1 SV=2	24	5	7	5	203	23.2	9.03	24.3	DPCD	0.962	0.916	0.93	0.947	1.031	1.006	0.919	0.891	-0.06	-0.13	-0.1	-0.08	0.04	0.01	-0.12	-0.17	0.974701	0.431182	0.638485	0.867899	0.994737	1	0.476142	0.184972	1	1	1	1	1	1	1	1	100.6	95.8	97.3	99.1	104.6	107.8
High	Q9NYJ8	TGF-beta-activated kinase 1 and MAP3K7-binding protein 2 OS=Homo sapiens OX=9606 GN=TAB2 PE=1 SV=1	3	2	6	1	693	76.4	8.54	15.9	TAB2	0.848	1.021	1.028	1.101	0.886	1.06	0.919	1.128	-0.24	0.03	0.04	0.14	-0.18	0.08	-0.12	0.17	0.397996	0.999996	0.999953	0.880199	0.717497	0.992255	0.934863	0.724075	1	1	1	1	1	1	1	1	84.9	102.2	102.9	110.3	100.1	88.7
High	P57723	Poly(rC)-binding protein 4 OS=Homo sapiens OX=9606 GN=PCBP4 PE=2 SV=1	5	2	11	1	403	41.5	8.16	29.44	PCBP4	0.974	0.966	0.968	0.939	0.99	0.98	0.919	0.994	-0.04	-0.05	-0.05	-0.09	-0.02	-0.03	-0.12	-0.01	0.98913	0.945666	0.958502	0.517844	0.999981	0.997936	0.216617	1	1	1	1	1	1	1	1	1	100.5	99.6	99.8	96.8	103.1	102
High	P62081	40S ribosomal protein S7 OS=Homo sapiens OX=9606 GN=RPS7 PE=1 SV=1	61	10	129	10	194	22.1	10.1	360.88	RPS7	0.901	0.84	0.911	0.88	0.96	0.93	0.919	0.793	-0.15	-0.25	-0.13	-0.18	-0.06	-0.11	-0.12	-0.33	0.448205	0.0653671	0.573612	0.248023	0.988995	0.799825	0.673893	0.0127973	1	1	1	1	1	1	1	1	99.7	92.9	100.8	97.4	110.7	106.2
Low	Q9NWW7	Uncharacterized protein C2orf42 OS=Homo sapiens OX=9606 GN=C2orf42 PE=1 SV=1	1	1	1	1	574	64	8.92	1.9	C2orf42	1.016	0.892	0.974	0.954	1.033	0.992	0.919	0.827	0.02	-0.16	-0.04	-0.07	0.05	-0.01	-0.12	-0.27	1	0.838431	0.999985	0.998991	0.999936	1	0.960448	0.348588	1	1	1	1	1	1	1	1	106.3	93.3	101.8	99.8	104.6	108
High	Q9UKR5	Ergosterol biosynthetic protein 28 homolog OS=Homo sapiens OX=9606 GN=ERG28 PE=1 SV=1	23	3	5	3	140	15.9	9.83	13.8	ERG28	0.918	0.931	0.896	0.992	0.999	0.948	0.919	0.76	-0.12	-0.1	-0.16	-0.01	0	-0.08	-0.12	-0.4	0.997846	0.999389	0.989296	1	1	0.999925	0.998041	0.477574	1	1	1	1	1	1	1	1	98.8	100.2	96.4	106.7	107.6	107.6
High	Q9UKX7	Nuclear pore complex protein Nup50 OS=Homo sapiens OX=9606 GN=NUP50 PE=1 SV=2	59	22	93	22	468	50.1	7.06	334.19	NUP50	0.98	0.97	1.05	0.996	0.995	1	0.919	0.987	-0.03	-0.04	0.07	-0.01	-0.01	0	-0.12	-0.02	0.99607	0.958134	0.696119	1	1	1	0.169257	0.999794	1	1	1	1	1	1	1	1	99.1	98.1	106.3	100.7	101.2	100.6
High	P32321	Deoxycytidylate deaminase OS=Homo sapiens OX=9606 GN=DCTD PE=1 SV=2	24	4	7	4	178	20	7.56	14.53	DCTD	0.918	0.929	0.977	0.961	0.979	0.97	0.919	0.894	-0.12	-0.11	-0.03	-0.06	-0.03	-0.04	-0.12	-0.16	0.65218	0.784892	0.999745	0.990247	0.999847	0.99825	0.668164	0.363994	1	1	1	1	1	1	1	1	96.7	97.8	102.9	101.2	105.3	103.1
High	Q8TCF1	AN1-type zinc finger protein 1 OS=Homo sapiens OX=9606 GN=ZFAND1 PE=1 SV=1	34	9	14	9	268	30.8	7.39	24.31	ZFAND1	0.918	0.901	0.928	0.909	0.982	0.955	0.919	1	-0.12	-0.15	-0.11	-0.14	-0.03	-0.07	-0.12	0	0.242731	0.105878	0.367736	0.158571	0.999088	0.826959	0.253289	1	1	1	1	1	1	1	1	1	97.1	95.2	98.1	96.1	105.7	103.8
High	Q9C0K1	Metal cation symporter ZIP8 OS=Homo sapiens OX=9606 GN=SLC39A8 PE=1 SV=1	2	1	3	1	460	49.6	6.09	7.57	SLC39A8	1.017	0.994	1.024	1.027	0.988	0.972	0.919	0.845	0.02	-0.01	0.03	0.04	-0.02	-0.04	-0.12	-0.24	0.999998	1	0.999976	0.999938	1	0.999921	0.911917	0.305319	1	1	1	1	1	1	1	1	104.2	101.8	104.9	105.2	102.4	101.2
High	Q5VTE6	Protein angel homolog 2 OS=Homo sapiens OX=9606 GN=ANGEL2 PE=1 SV=1	13	5	15	5	544	62.3	7.81	41.23	ANGEL2	0.931	0.921	0.927	0.946	0.961	0.993	0.919	0.921	-0.1	-0.12	-0.11	-0.08	-0.06	-0.01	-0.12	-0.12	0.326342	0.193275	0.269646	0.58919	0.8668	0.999998	0.180883	0.200015	1	1	1	1	1	1	1	1	98.4	97.2	98	99.9	105.6	101.5
High	Q96QD9	UAP56-interacting factor OS=Homo sapiens OX=9606 GN=FYTTD1 PE=1 SV=3	15	5	6	5	318	35.8	11.78	16.79	FYTTD1	1.024	0.96	1.016	0.958	1.015	0.979	0.919	0.926	0.03	-0.06	0.02	-0.06	0.02	-0.03	-0.12	-0.11	0.997721	0.939269	0.99987	0.924413	0.999893	0.998927	0.350691	0.444145	1	1	1	1	1	1	1	1	104.7	98.2	103.9	98	102.3	103.9
High	Q96HV5	Transmembrane protein 41A OS=Homo sapiens OX=9606 GN=TMEM41A PE=1 SV=1	17	5	10	5	264	29.6	9.03	28.71	TMEM41A	1.016	1.016	1.115	1.089	1.061	0.987	0.919	0.895	0.02	0.02	0.16	0.12	0.08	-0.02	-0.12	-0.16	1	1	0.923573	0.979172	0.997988	1	0.980849	0.918225	1	1	1	1	1	1	1	1	100.5	100.5	110.3	107.7	98.9	104.9
High	Q96N16	Janus kinase and microtubule-interacting protein 1 OS=Homo sapiens OX=9606 GN=JAKMIP1 PE=1 SV=1	30	17	30	17	626	73.2	6.1	93.69	JAKMIP1	0.962	0.824	0.919	0.922	0.968	0.976	0.919	0.86	-0.06	-0.28	-0.12	-0.12	-0.05	-0.04	-0.12	-0.22	0.999116	0.184387	0.908676	0.923034	0.999729	0.999968	0.908536	0.411498	1	1	1	1	1	1	1	1	103.7	88.8	99.1	99.4	107.8	104.3
High	P31946	14-3-3 protein beta/alpha OS=Homo sapiens OX=9606 GN=YWHAB PE=1 SV=3	73	17	394	7	246	28.1	4.83	1333.23	YWHAB	0.905	0.821	0.867	0.926	0.984	0.942	0.92	0.789	-0.14	-0.28	-0.21	-0.11	-0.02	-0.09	-0.12	-0.34	0.96228	0.502366	0.809352	0.99172	1	0.998506	0.985928	0.306308	1	1	1	1	1	1	1	1	99.9	90.7	95.7	102.2	110.4	108.6
High	P53611	Geranylgeranyl transferase type-2 subunit beta OS=Homo sapiens OX=9606 GN=RABGGTB PE=1 SV=2	15	4	14	4	331	36.9	5.03	41.68	RABGGTB	0.949	0.92	0.935	1.005	0.989	1	0.92	0.926	-0.08	-0.12	-0.1	0.01	-0.02	0	-0.12	-0.11	0.849894	0.420633	0.655431	1	0.999995	1	0.411968	0.510566	1	1	1	1	1	1	1	1	98.8	95.8	97.4	104.7	104.1	103
High	P26358-2	Isoform 2 of DNA (cytosine-5)-methyltransferase 1 OS=Homo sapiens OX=9606 GN=DNMT1	44	63	174	3	1632	184.7	7.85	566.09	DNMT1	0.958	0.945	0.987	0.965	0.955	0.986	0.92	0.999	-0.06	-0.08	-0.02	-0.05	-0.07	-0.02	-0.12	0	0.774441	0.49602	0.999697	0.888525	0.707413	0.99963	0.141974	1	1	1	1	1	1	1	1	1	99	97.6	101.9	99.7	103.3	98.6
High	Q96HH6	Transmembrane protein 19 OS=Homo sapiens OX=9606 GN=TMEM19 PE=1 SV=1	2	2	5	2	336	36.4	8.5	10.82	TMEM19	0.967	0.985	0.973	1.097	0.968	1.077	0.92	0.82	-0.05	-0.02	-0.04	0.13	-0.05	0.11	-0.12	-0.29	0.999998	1	1	0.996614	0.999998	0.999271	0.998335	0.805058	1	1	1	1	1	1	1	1	98.8	100.7	99.4	112.2	102.2	98.9
High	Q02218-2	Isoform 2 of 2-oxoglutarate dehydrogenase, mitochondrial OS=Homo sapiens OX=9606 GN=OGDH	40	34	120	1	1019	115.4	7.02	424.45	OGDH	1.038	1.023	1.064	1.046	1.115	1.103	0.92	0.966	0.05	0.03	0.09	0.07	0.16	0.14	-0.12	-0.05	0.999991	1	0.999586	0.999961	0.983722	0.991335	0.996894	0.999995	1	1	1	1	1	1	1	1	100.7	99.3	103.3	101.5	97	108.2
High	P98170	E3 ubiquitin-protein ligase XIAP OS=Homo sapiens OX=9606 GN=XIAP PE=1 SV=2	21	9	15	9	497	56.6	6.65	55.92	XIAP	0.955	0.987	0.989	0.967	0.977	0.98	0.92	0.97	-0.07	-0.02	-0.02	-0.05	-0.03	-0.03	-0.12	-0.04	0.560126	0.999335	0.999789	0.84369	0.973524	0.988032	0.0715438	0.893387	1	1	1	1	1	1	1	1	98.3	101.6	101.8	99.5	102.9	100.6
High	Q9H0U6	39S ribosomal protein L18, mitochondrial OS=Homo sapiens OX=9606 GN=MRPL18 PE=1 SV=1	26	4	6	4	180	20.6	9.54	18.34	MRPL18	0.861	0.865	0.954	0.955	1.046	1.049	0.92	0.897	-0.22	-0.21	-0.07	-0.07	0.06	0.07	-0.12	-0.16	0.459204	0.49434	0.997215	0.997698	0.998154	0.997179	0.926151	0.779524	1	1	1	1	1	1	1	1	90.7	91.1	100.4	100.6	105.3	110.1
High	Q9H6P5	Threonine aspartase 1 OS=Homo sapiens OX=9606 GN=TASP1 PE=1 SV=1	6	2	2	2	420	44.4	7.75	5.17	TASP1	0.97	0.966	0.977	0.973	0.981	0.97	0.92	0.986	-0.04	-0.05	-0.03	-0.04	-0.03	-0.04	-0.12	-0.02	0.998399	0.99614	0.999776	0.999147	0.999931	0.998326	0.681935	0.999995	1	1	1	1	1	1	1	1	99.9	99.4	100.6	100.1	102.9	100.9
High	Q9NP64	Nucleolar protein of 40 kDa OS=Homo sapiens OX=9606 GN=ZCCHC17 PE=1 SV=1	22	5	8	5	241	27.6	9.7	24.07	ZCCHC17	0.937	0.95	0.974	0.966	0.992	1.033	0.92	0.877	-0.09	-0.07	-0.04	-0.05	-0.01	0.05	-0.12	-0.19	0.90161	0.97237	0.999599	0.997717	1	0.998492	0.744118	0.286537	1	1	1	1	1	1	1	1	97.5	98.9	101.3	100.6	104.1	103.2
High	Q03519	Antigen peptide transporter 2 OS=Homo sapiens OX=9606 GN=TAP2 PE=1 SV=1	28	15	41	14	686	75.6	8.02	143.32	TAP2	0.975	0.985	1.023	1.059	1.023	0.996	0.92	0.902	-0.04	-0.02	0.03	0.08	0.03	-0.01	-0.12	-0.15	0.999996	1	0.999998	0.998063	0.999998	1	0.979628	0.937053	1	1	1	1	1	1	1	1	98.8	99.8	103.7	107.3	101.3	103.6
High	Q9Y320	Thioredoxin-related transmembrane protein 2 OS=Homo sapiens OX=9606 GN=TMX2 PE=1 SV=1	32	9	24	9	296	34	8.69	80.49	TMX2	0.983	1	1.043	1.052	1.027	1.013	0.92	0.936	-0.02	0	0.06	0.07	0.04	0.02	-0.12	-0.1	0.999999	1	0.999364	0.997685	0.999979	1	0.955607	0.987409	1	1	1	1	1	1	1	1	98.6	100.3	104.6	105.5	100.3	103
High	P23528	Cofilin-1 OS=Homo sapiens OX=9606 GN=CFL1 PE=1 SV=3	69	15	257	12	166	18.5	8.09	890.35	CFL1	0.873	0.851	0.861	0.886	0.991	1.048	0.92	0.956	-0.2	-0.23	-0.22	-0.17	-0.01	0.07	-0.12	-0.06	0.639954	0.44962	0.537188	0.748727	1	0.998364	0.948271	0.99888	1	1	1	1	1	1	1	1	93.7	91.3	92.4	95.1	107.3	106.3
Medium	Q9HCL2	Glycerol-3-phosphate acyltransferase 1, mitochondrial OS=Homo sapiens OX=9606 GN=GPAM PE=1 SV=3	1	1	1	1	828	93.7	7.74	2.35	GPAM	0.929	0.889	0.987	0.895	1.059	0.919	0.92	0.915	-0.11	-0.17	-0.02	-0.16	0.08	-0.12	-0.12	-0.13	0.4496	0.0781203	0.999962	0.106505	0.706204	0.304765	0.318345	0.252479	1	1	1	1	1	1	1	1	98.3	93.9	104.4	94.6	105.7	111.9
High	Q8N8J7	Uncharacterized protein FAM241A OS=Homo sapiens OX=9606 GN=FAM241A PE=2 SV=2	20	2	5	2	132	14.6	4.7	17.92	FAM241A	0.977	0.976	1.003	1.028	1.009	1.008	0.92	0.928	-0.03	-0.04	0	0.04	0.01	0.01	-0.12	-0.11	0.999985	0.999976	1	0.99994	1	1	0.924035	0.95625	1	1	1	1	1	1	1	1	99.4	99.3	102	104.5	101.7	102.6
High	Q8NBI5	Solute carrier family 43 member 3 OS=Homo sapiens OX=9606 GN=SLC43A3 PE=1 SV=2	4	3	7	3	491	54.5	8.53	21.9	SLC43A3	0.994	1.027	1.088	1.05	1.002	0.928	0.92	1.009	-0.01	0.04	0.12	0.07	0	-0.11	-0.12	0.01	1	0.999999	0.993284	0.999845	1	0.997063	0.993964	1	1	1	1	1	1	1	1	1	99.2	102.5	108.6	104.8	99.8	100
High	P01111	GTPase NRas OS=Homo sapiens OX=9606 GN=NRAS PE=1 SV=1	42	7	19	3	189	21.2	5.17	64.85	NRAS	1.007	1.005	1.129	1.061	1.033	0.968	0.92	0.942	0.01	0.01	0.18	0.09	0.05	-0.05	-0.12	-0.09	1	1	0.919067	0.998918	0.999987	0.999987	0.989977	0.998864	1	1	1	1	1	1	1	1	99.9	99.8	112.1	105.3	99.3	102.6
Low	Q8NHS3	Major facilitator superfamily domain-containing protein 8 OS=Homo sapiens OX=9606 GN=MFSD8 PE=1 SV=1	1	1	1	1	518	57.6	6.86	2.16	MFSD8	1.003	0.931	0.998	1.057	1.034	0.971	0.92	0.944	0	-0.1	0	0.08	0.05	-0.04	-0.12	-0.08	1	0.999745	1	0.99996	0.999999	1	0.999258	0.999951	1	1	1	1	1	1	1	1	101.8	94.6	101.4	107.4	101.6	105
Medium	A0A1W2PQ73	ETS domain-containing transcription factor ERF-like OS=Homo sapiens OX=9606 GN=ERFL PE=3 SV=1	8	1	2	1	354	37.8	6.7	0	ERFL	1.034	1.022	0.998	1.113	0.928	0.963	0.92	0.944	0.05	0.03	0	0.15	-0.11	-0.05	-0.12	-0.08	0.999996	1	1	0.985411	0.998568	0.999991	0.997116	0.999766	1	1	1	1	1	1	1	1	104.3	103.1	100.7	112.3	100.9	93.6
High	P50238	Cysteine-rich protein 1 OS=Homo sapiens OX=9606 GN=CRIP1 PE=1 SV=3	29	3	12	3	77	8.5	8.75	23.5	CRIP1	1.029	0.983	1.033	0.947	0.929	0.932	0.92	0.96	0.04	-0.02	0.05	-0.08	-0.11	-0.1	-0.12	-0.06	0.96938	0.998827	0.945396	0.577091	0.267638	0.311265	0.177604	0.832161	1	1	1	1	1	1	1	1	106.1	101.3	106.4	97.6	103.1	95.7
High	Q8IUX1	Complex I assembly factor TMEM126B, mitochondrial OS=Homo sapiens OX=9606 GN=TMEM126B PE=1 SV=2	6	1	4	1	230	25.9	8.81	15.65	TMEM126B	0.993	1.06	0.978	0.988	1.009	1.011	0.92	1.079	-0.01	0.08	-0.03	-0.02	0.01	0.02	-0.12	0.11	1	0.692473	0.997966	0.999974	0.999997	0.999989	0.320827	0.414078	1	1	1	1	1	1	1	1	98.9	105.5	97.4	98.4	99.6	100.5
High	Q8IYB1	Protein MB21D2 OS=Homo sapiens OX=9606 GN=MB21D2 PE=1 SV=3	10	4	6	4	491	55.8	7.03	25.18	MB21D2	0.999	0.916	0.949	0.969	0.964	0.944	0.921	0.926	0	-0.13	-0.08	-0.04	-0.05	-0.08	-0.12	-0.11	1	0.308367	0.808271	0.985745	0.964493	0.733489	0.365344	0.442663	1	1	1	1	1	1	1	1	104.7	96	99.4	101.6	104.8	101
High	O95198	Kelch-like protein 2 OS=Homo sapiens OX=9606 GN=KLHL2 PE=1 SV=2	2	2	3	2	593	65.9	6.74	5.17	KLHL2	0.964	0.958	0.921	0.938	0.992	0.958	0.921	0.926	-0.05	-0.06	-0.12	-0.09	-0.01	-0.06	-0.12	-0.11	0.991906	0.977111	0.628976	0.844716	1	0.977551	0.628726	0.696757	1	1	1	1	1	1	1	1	101.2	100.5	96.6	98.4	104.9	104.1
High	Q6XUX3	Dual serine/threonine and tyrosine protein kinase OS=Homo sapiens OX=9606 GN=DSTYK PE=1 SV=2	4	3	3	3	929	105.1	6.74	12.05	DSTYK	1.06	0.959	0.996	1.064	1.081	1.07	0.921	0.836	0.08	-0.06	-0.01	0.09	0.11	0.1	-0.12	-0.26	0.999821	0.999984	1	0.999723	0.998539	0.999443	0.997831	0.842329	1	1	1	1	1	1	1	1	106.1	96	99.8	106.5	100.1	108.3
High	Q9NR82	Potassium voltage-gated channel subfamily KQT member 5 OS=Homo sapiens OX=9606 GN=KCNQ5 PE=1 SV=3	3	1	1	1	932	102.1	9.48	6.63	KCNQ5	1.066	1.072	1.341	1.096	0.953	0.974	0.921	1.104	0.09	0.1	0.42	0.13	-0.07	-0.04	-0.12	0.14	0.999785	0.999581	0.443899	0.997312	0.999972	1	0.998625	0.995507	1	1	1	1	1	1	1	1	100.7	101.3	126.7	103.5	94.5	90
High	P52657	Transcription initiation factor IIA subunit 2 OS=Homo sapiens OX=9606 GN=GTF2A2 PE=1 SV=1	20	3	5	3	109	12.4	6.62	11.35	GTF2A2	0.864	0.81	0.917	0.859	1.029	0.978	0.921	0.7	-0.21	-0.3	-0.12	-0.22	0.04	-0.03	-0.12	-0.51	0.882968	0.580606	0.992968	0.861341	0.999998	1	0.994752	0.111681	1	1	1	1	1	1	1	1	96.3	90.2	102.2	95.7	111.4	114.7
High	P27348	14-3-3 protein theta OS=Homo sapiens OX=9606 GN=YWHAQ PE=1 SV=1	74	21	504	15	245	27.7	4.78	1684.27	YWHAQ	0.885	0.839	0.895	0.897	0.956	0.896	0.921	0.863	-0.18	-0.25	-0.16	-0.16	-0.07	-0.16	-0.12	-0.21	0.255814	0.0520823	0.351988	0.371892	0.974338	0.355151	0.660298	0.123685	1	1	1	1	1	1	1	1	97.7	92.6	98.9	99.1	110.4	105.5
High	P50579	Methionine aminopeptidase 2 OS=Homo sapiens OX=9606 GN=METAP2 PE=1 SV=1	50	21	55	5	478	52.9	5.82	207.14	METAP2	0.959	0.934	0.995	0.956	0.947	0.978	0.921	0.974	-0.06	-0.1	-0.01	-0.07	-0.08	-0.03	-0.12	-0.04	0.656853	0.169376	1	0.569034	0.371491	0.977524	0.0753525	0.945989	1	1	1	1	1	1	1	1	99.6	97	103.4	99.3	103.9	98.4
High	Q08623	Pseudouridine-5'-phosphatase OS=Homo sapiens OX=9606 GN=PUDP PE=1 SV=3	25	4	13	4	228	25.2	5.31	44.26	PUDP	0.986	0.956	0.98	0.94	0.967	0.952	0.921	0.913	-0.02	-0.06	-0.03	-0.09	-0.05	-0.07	-0.12	-0.13	0.999747	0.771233	0.996777	0.454554	0.934417	0.700162	0.184706	0.122966	1	1	1	1	1	1	1	1	103	99.9	102.4	98.2	104.5	101
High	A1L170	Uncharacterized protein C1orf226 OS=Homo sapiens OX=9606 GN=C1orf226 PE=1 SV=1	17	3	7	3	272	29	5.27	22.49	C1orf226	0.986	0.948	0.995	0.956	0.929	0.963	0.921	0.968	-0.02	-0.08	-0.01	-0.06	-0.11	-0.05	-0.12	-0.05	0.999998	0.975388	1	0.991723	0.880662	0.997399	0.809903	0.998964	1	1	1	1	1	1	1	1	102.4	98.4	103.3	99.3	103.8	96.5
High	Q9BXS4	Transmembrane protein 59 OS=Homo sapiens OX=9606 GN=TMEM59 PE=1 SV=1	8	2	5	2	323	36.2	5.1	18.63	TMEM59	0.986	0.977	1.018	1.056	1.027	1.015	0.921	0.932	-0.02	-0.03	0.03	0.08	0.04	0.02	-0.12	-0.1	0.999996	0.999809	0.99997	0.948912	0.999387	0.999991	0.714251	0.834345	1	1	1	1	1	1	1	1	99.4	98.5	102.6	106.4	100.7	103.5
High	Q8WUX2	Glutathione-specific gamma-glutamylcyclotransferase 2 OS=Homo sapiens OX=9606 GN=CHAC2 PE=1 SV=1	20	3	5	3	184	20.9	5.43	17.57	CHAC2	0.906	0.924	0.911	0.951	0.939	0.951	0.921	0.866	-0.14	-0.11	-0.14	-0.07	-0.09	-0.07	-0.12	-0.21	0.436115	0.674424	0.495238	0.950297	0.850487	0.947917	0.634372	0.120618	1	1	1	1	1	1	1	1	97.4	99.4	97.9	102.3	107.5	100.9
High	Q6ZXV5	Protein O-mannosyl-transferase TMTC3 OS=Homo sapiens OX=9606 GN=TMTC3 PE=1 SV=2	1	1	1	1	915	103.9	8.87	2.61	TMTC3	1.107	1.001	1.138	1.184	1.082	1.135	0.921	0.952	0.15	0	0.19	0.24	0.11	0.18	-0.12	-0.07	0.989421	1	0.957431	0.853466	0.997836	0.962661	0.997268	0.999933	1	1	1	1	1	1	1	1	104.6	94.6	107.6	111.9	94.5	102.3
High	Q8IXK0	Polyhomeotic-like protein 2 OS=Homo sapiens OX=9606 GN=PHC2 PE=1 SV=1	4	3	5	2	858	90.7	8.69	19.59	PHC2	1.074	0.93	1.089	0.908	1	0.903	0.921	0.956	0.1	-0.11	0.12	-0.14	0	-0.15	-0.12	-0.06	0.971822	0.967913	0.927977	0.874232	1	0.843942	0.940688	0.998401	1	1	1	1	1	1	1	1	110.1	95.3	111.6	93.1	102.5	102.5
High	Q9P016	Thymocyte nuclear protein 1 OS=Homo sapiens OX=9606 GN=THYN1 PE=1 SV=1	45	10	22	10	225	25.7	9.25	66.1	THYN1	1.009	0.918	1.058	0.92	1	0.963	0.921	0.976	0.01	-0.12	0.08	-0.12	0	-0.05	-0.12	-0.03	1	0.934326	0.993919	0.939953	1	0.999594	0.946155	0.999985	1	1	1	1	1	1	1	1	103.6	94.3	108.6	94.4	102.7	102.7
High	Q9UBF6	RING-box protein 2 OS=Homo sapiens OX=9606 GN=RNF7 PE=1 SV=1	16	2	4	2	113	12.7	5.44	10.57	RNF7	0.934	0.942	0.951	0.948	0.969	0.982	0.921	0.927	-0.1	-0.09	-0.07	-0.08	-0.05	-0.03	-0.12	-0.11	0.475948	0.61231	0.774817	0.720325	0.975153	0.999373	0.291049	0.37364	1	1	1	1	1	1	1	1	98	98.8	99.8	99.5	105	101.7
High	Q9H3H5	UDP-N-acetylglucosamine--dolichyl-phosphate N-acetylglucosaminephosphotransferase OS=Homo sapiens OX=9606 GN=DPAGT1 PE=1 SV=2	4	2	3	2	408	46.1	8	8.81	DPAGT1	1.001	1.012	1.082	1.114	1.057	1.037	0.921	0.952	0	0.02	0.11	0.16	0.08	0.05	-0.12	-0.07	1	1	0.986488	0.926783	0.998679	0.999934	0.983437	0.9994	1	1	1	1	1	1	1	1	98.2	99.2	106.2	109.3	98.1	103.7
High	Q8IWB7	WD repeat and FYVE domain-containing protein 1 OS=Homo sapiens OX=9606 GN=WDFY1 PE=1 SV=1	11	4	9	4	410	46.3	7.33	36.37	WDFY1	0.984	0.97	1	0.997	1.022	1.015	0.921	0.919	-0.02	-0.04	0	0	0.03	0.02	-0.12	-0.12	0.999997	0.999652	1	1	0.999972	0.999998	0.862777	0.841492	1	1	1	1	1	1	1	1	100.3	98.9	102	101.7	101.9	104.1
High	Q9BTV7	CDK5 and ABL1 enzyme substrate 2 OS=Homo sapiens OX=9606 GN=CABLES2 PE=1 SV=3	7	1	1	1	478	52.2	9.82	5.99	CABLES2	1.192	1.131	1.109	1.037	1.126	0.963	0.921	0.858	0.25	0.18	0.15	0.05	0.17	-0.05	-0.12	-0.22	0.42034	0.77644	0.889289	0.999811	0.801601	0.99976	0.964304	0.567707	1	1	1	1	1	1	1	1	114.9	109	106.9	100	96.4	108.6
High	Q8NC51-3	Isoform 3 of Plasminogen activator inhibitor 1 RNA-binding protein OS=Homo sapiens OX=9606 GN=SERBP1	55	22	159	3	393	43.1	8.44	591.27	SERBP1	1.139	1.032	1.172	0.978	0.942	0.903	0.922	0.975	0.19	0.05	0.23	-0.03	-0.09	-0.15	-0.12	-0.04	0.10765	0.992186	0.0384138	0.999231	0.809716	0.283703	0.507075	0.998041	1	1	1	1	1	1	1	1	113.1	102.5	116.4	97.1	99.3	93.6
High	Q9BVG4	Protein PBDC1 OS=Homo sapiens OX=9606 GN=PBDC1 PE=1 SV=1	40	11	37	11	233	26	4.79	114.62	PBDC1	0.991	0.92	0.976	0.947	0.992	0.98	0.922	0.962	-0.01	-0.12	-0.04	-0.08	-0.01	-0.03	-0.12	-0.06	0.999998	0.351977	0.996659	0.775371	0.999999	0.999167	0.370307	0.950222	1	1	1	1	1	1	1	1	102.7	95.3	101.1	98.1	103.6	102.7
Low	Q96PB8	Leucine-rich repeat-containing protein 3B OS=Homo sapiens OX=9606 GN=LRRC3B PE=1 SV=1	2	1	1	1	259	29.3	6.96	2.42	LRRC3B	0.905	0.917	1.072	0.959	0.961	0.996	0.922	0.868	-0.14	-0.12	0.1	-0.06	-0.06	-0.01	-0.12	-0.2	0.493868	0.648546	0.827754	0.987013	0.990766	1	0.702491	0.165785	1	1	1	1	1	1	1	1	94.7	96	112.2	100.4	104.6	100.6
High	O95239	Chromosome-associated kinesin KIF4A OS=Homo sapiens OX=9606 GN=KIF4A PE=1 SV=3	36	41	65	41	1232	139.8	6.27	227.3	KIF4A	0.949	0.908	0.915	0.946	0.969	0.969	0.922	0.914	-0.08	-0.14	-0.13	-0.08	-0.05	-0.05	-0.12	-0.13	0.927681	0.44814	0.531738	0.910389	0.996032	0.99597	0.626539	0.516854	1	1	1	1	1	1	1	1	100.5	96.3	97	100.3	106	102.7
High	O75787	Renin receptor OS=Homo sapiens OX=9606 GN=ATP6AP2 PE=1 SV=2	8	4	7	4	350	39	6.1	28.4	ATP6AP2	0.997	1.024	1.094	1.063	0.992	1.044	0.922	0.917	0	0.03	0.13	0.09	-0.01	0.06	-0.12	-0.13	1	0.999995	0.960428	0.99585	1	0.999608	0.976461	0.96584	1	1	1	1	1	1	1	1	99.1	101.8	108.7	105.7	99.4	98.6
High	Q2PZI1	Probable C-mannosyltransferase DPY19L1 OS=Homo sapiens OX=9606 GN=DPY19L1 PE=2 SV=1	11	5	8	5	675	77.3	8.95	30.81	DPY19L1	1.036	1.036	1.164	1.088	1.088	1.031	0.922	0.947	0.05	0.05	0.22	0.12	0.12	0.04	-0.12	-0.08	0.999871	0.999876	0.591744	0.961727	0.960399	0.999956	0.967695	0.997217	1	1	1	1	1	1	1	1	100.1	100.1	112.5	105.1	96.7	105.2
High	Q9Y448	Small kinetochore-associated protein OS=Homo sapiens OX=9606 GN=KNSTRN PE=1 SV=2	9	4	5	3	316	35.4	6.3	11.57	KNSTRN	1.034	0.907	1.038	0.92	1.006	0.917	0.922	0.926	0.05	-0.14	0.05	-0.12	0.01	-0.13	-0.12	-0.11	0.999908	0.911613	0.999756	0.959375	1	0.948832	0.963857	0.97428	1	1	1	1	1	1	1	1	107.3	94.2	107.8	95.5	103.8	104.4
High	Q9NPL8	Complex I assembly factor TIMMDC1, mitochondrial OS=Homo sapiens OX=9606 GN=TIMMDC1 PE=1 SV=2	26	9	32	9	285	32.2	8.5	118.1	TIMMDC1	1.001	1.047	1.036	0.961	0.985	0.957	0.922	1.108	0	0.07	0.05	-0.06	-0.02	-0.06	-0.12	0.15	1	0.999166	0.99987	0.999707	1	0.999353	0.967679	0.897269	1	1	1	1	1	1	1	1	99.9	104.5	103.4	96	99.8	98.3
High	P14316	Interferon regulatory factor 2 OS=Homo sapiens OX=9606 GN=IRF2 PE=1 SV=2	34	7	10	7	349	39.3	7.52	35.92	IRF2	1.014	1.008	1.071	1.011	1.005	0.973	0.922	0.994	0.02	0.01	0.1	0.02	0.01	-0.04	-0.12	-0.01	0.999571	0.999991	0.245594	0.999889	1	0.960384	0.129515	0.999999	1	1	1	1	1	1	1	1	101.4	100.8	107.2	101.1	100	100.5
High	P51149	Ras-related protein Rab-7a OS=Homo sapiens OX=9606 GN=RAB7A PE=1 SV=1	79	15	75	15	207	23.5	6.7	271.04	RAB7A	1.056	0.997	1.252	1.099	1.102	1.044	0.922	0.864	0.08	0	0.32	0.14	0.14	0.06	-0.12	-0.21	0.999577	1	0.467479	0.984773	0.981506	0.999924	0.993887	0.856769	1	1	1	1	1	1	1	1	101.8	96.1	120.7	105.9	96.4	106.2
High	Q6ICH7	Aspartate beta-hydroxylase domain-containing protein 2 OS=Homo sapiens OX=9606 GN=ASPHD2 PE=2 SV=1	3	1	1	1	369	41.7	7.5	4.05	ASPHD2	0.964	1	0.93	0.985	0.962	0.969	0.922	0.967	-0.05	0	-0.1	-0.02	-0.06	-0.04	-0.12	-0.05	0.999714	1	0.97739	1	0.999599	0.999926	0.95719	0.999859	1	1	1	1	1	1	1	1	99.7	103.5	96.3	101.9	103.5	99.5
High	Q12912	Inositol 1,4,5-triphosphate receptor associated 2 OS=Homo sapiens OX=9606 GN=IRAG2 PE=1 SV=3	24	15	36	15	555	62.1	5.85	118.99	IRAG2	1.035	1.015	1.13	1.121	1.075	1.039	0.922	0.91	0.05	0.02	0.18	0.16	0.1	0.05	-0.12	-0.14	0.999829	1	0.741171	0.793938	0.97553	0.999651	0.955344	0.908584	1	1	1	1	1	1	1	1	100.7	98.8	109.9	109.1	97.3	104.7
High	Q8TD22	Sideroflexin-5 OS=Homo sapiens OX=9606 GN=SFXN5 PE=1 SV=1	15	3	4	3	340	37.1	9.33	15.27	SFXN5	0.965	0.962	1.007	0.993	1.065	1.015	0.922	0.811	-0.05	-0.06	0.01	-0.01	0.09	0.02	-0.12	-0.3	0.999763	0.999599	1	1	0.989422	1	0.954069	0.20132	1	1	1	1	1	1	1	1	99.4	99.1	103.6	102.3	103	109.6
High	O75380	NADH dehydrogenase [ubiquinone] iron-sulfur protein 6, mitochondrial OS=Homo sapiens OX=9606 GN=NDUFS6 PE=1 SV=1	40	5	7	5	124	13.7	8.28	28.13	NDUFS6	1.054	0.981	1.134	1.081	1.079	1.008	0.922	0.913	0.08	-0.03	0.18	0.11	0.11	0.01	-0.12	-0.13	0.997753	0.999998	0.76167	0.973543	0.976626	1	0.967234	0.937876	1	1	1	1	1	1	1	1	103.4	96.2	111.3	106.1	98.1	105.9
High	P61009	Signal peptidase complex subunit 3 OS=Homo sapiens OX=9606 GN=SPCS3 PE=1 SV=1	22	4	30	4	180	20.3	8.62	91.58	SPCS3	0.892	0.954	0.944	0.938	0.967	0.969	0.922	0.819	-0.16	-0.07	-0.08	-0.09	-0.05	-0.05	-0.12	-0.29	0.618808	0.99411	0.981275	0.964624	0.99947	0.999607	0.888147	0.114263	1	1	1	1	1	1	1	1	95.5	102.1	101.1	100.4	107.1	103.6
High	Q9HAW4	Claspin OS=Homo sapiens OX=9606 GN=CLSPN PE=1 SV=3	14	15	23	15	1339	151	4.82	72.66	CLSPN	0.917	0.913	0.954	0.967	0.925	0.949	0.922	0.935	-0.12	-0.13	-0.07	-0.05	-0.11	-0.07	-0.12	-0.1	0.328289	0.276694	0.879932	0.979318	0.439151	0.822819	0.393866	0.586302	1	1	1	1	1	1	1	1	97.3	96.9	101.2	102.6	106.1	98.2
High	Q6NS38	DNA oxidative demethylase ALKBH2 OS=Homo sapiens OX=9606 GN=ALKBH2 PE=1 SV=1	16	4	6	4	261	29.3	9.66	18.52	ALKBH2	1.045	0.935	0.996	0.993	1.007	0.972	0.922	0.937	0.06	-0.1	-0.01	-0.01	0.01	-0.04	-0.12	-0.09	0.994074	0.930981	1	1	1	0.9997	0.849348	0.944007	1	1	1	1	1	1	1	1	106.8	95.5	101.8	101.5	102.2	102.9
High	Q68D20	Protein PMS2CL OS=Homo sapiens OX=9606 GN=PMS2CL PE=2 SV=1	22	3	6	1	193	20.9	5.34	20.11	PMS2CL	1.12	1.108	0.969	1.13	1.143	1.112	0.923	1.197	0.16	0.15	-0.05	0.18	0.19	0.15	-0.12	0.26	0.755357	0.829585	0.999852	0.687911	0.595188	0.804035	0.942258	0.286213	1	1	1	1	1	1	1	1	103.9	102.8	89.8	104.8	92.8	106.1
High	P53680	AP-2 complex subunit sigma OS=Homo sapiens OX=9606 GN=AP2S1 PE=1 SV=2	16	3	5	3	142	17	6.18	9.02	AP2S1	0.938	0.888	0.914	0.911	1.014	0.909	0.923	0.775	-0.09	-0.17	-0.13	-0.13	0.02	-0.14	-0.12	-0.37	0.991509	0.803687	0.941727	0.932589	1	0.920816	0.967365	0.112847	1	1	1	1	1	1	1	1	102.1	96.6	99.4	99.2	108.8	110.3
High	A2RU67	Protein FAM234B OS=Homo sapiens OX=9606 GN=FAM234B PE=1 SV=1	6	3	6	3	622	67	5.02	19.23	FAM234B	1.018	0.937	1.027	1.022	1.029	0.987	0.923	0.927	0.03	-0.09	0.04	0.03	0.04	-0.02	-0.12	-0.11	0.99998	0.902705	0.999583	0.999915	0.999224	0.999998	0.768215	0.811176	1	1	1	1	1	1	1	1	103.3	95.1	104.2	103.7	101.5	104.5
High	P62633-4	Isoform 4 of CCHC-type zinc finger nucleic acid binding protein OS=Homo sapiens OX=9606 GN=CNBP	75	13	84	1	178	19.6	7.58	253.41	CNBP	0.904	0.944	0.909	0.984	0.947	1.009	0.923	1.018	-0.15	-0.08	-0.14	-0.02	-0.08	0.01	-0.12	0.03	0.345773	0.863278	0.401323	0.99996	0.894755	1	0.589022	0.99991	1	1	1	1	1	1	1	1	94.2	98.3	94.7	102.6	104.2	98.7
High	Q96HI0	Sentrin-specific protease 5 OS=Homo sapiens OX=9606 GN=SENP5 PE=1 SV=3	6	4	6	3	755	86.6	9.17	19.18	SENP5	0.982	0.934	0.943	0.979	1.008	1.005	0.923	0.866	-0.03	-0.1	-0.08	-0.03	0.01	0.01	-0.12	-0.21	1	0.992776	0.997463	0.999998	1	1	0.980595	0.722214	1	1	1	1	1	1	1	1	102.3	97.3	98.3	102	104.2	105
High	Q1MSJ5-1	Isoform 1 of Centrosome and spindle pole-associated protein 1 OS=Homo sapiens OX=9606 GN=CSPP1	6	10	12	9	1221	141.7	6.61	25.99	CSPP1	1.055	0.912	0.978	0.961	0.942	0.949	0.923	0.925	0.08	-0.13	-0.03	-0.06	-0.09	-0.08	-0.12	-0.11	0.998428	0.956605	0.999998	0.999817	0.996951	0.998636	0.979772	0.982865	1	1	1	1	1	1	1	1	109.9	94.9	101.8	100.1	104.1	98.1
High	P20810-6	Isoform 6 of Calpastatin OS=Homo sapiens OX=9606 GN=CAST	74	51	298	51	791	84.9	5.36	917.16	CAST	1.004	0.959	0.988	0.996	0.99	0.974	0.923	1.035	0.01	-0.06	-0.02	-0.01	-0.01	-0.04	-0.12	0.05	1	0.783741	0.999892	1	0.999975	0.976129	0.162764	0.903639	1	1	1	1	1	1	1	1	101.8	97.3	100.3	101.1	101.5	100.5
High	Q9Y5U9	Immediate early response 3-interacting protein 1 OS=Homo sapiens OX=9606 GN=IER3IP1 PE=1 SV=1	34	2	6	2	82	9	8.22	25.29	IER3IP1	0.842	1.077	1.002	1.053	1.079	1.054	0.923	0.905	-0.25	0.11	0	0.07	0.11	0.08	-0.12	-0.14	0.661038	0.993956	1	0.999473	0.993191	0.999394	0.990333	0.964907	1	1	1	1	1	1	1	1	84.8	108.5	100.9	106.1	100.7	108.7
High	E9PAV3-2	Isoform skNAC-2 of Nascent polypeptide-associated complex subunit alpha, muscle-specific form OS=Homo sapiens OX=9606 GN=NACA	9	7	62	5	925	94.6	5.14	231.69	NACA	0.913	0.881	0.917	0.872	0.9	0.94	0.923	0.841	-0.13	-0.18	-0.13	-0.2	-0.15	-0.09	-0.12	-0.25	0.870407	0.598779	0.89429	0.5227	0.772773	0.981145	0.927691	0.276166	1	1	1	1	1	1	1	1	100.4	96.8	100.8	95.9	109.9	98.9
High	Q15154	Pericentriolar material 1 protein OS=Homo sapiens OX=9606 GN=PCM1 PE=1 SV=5	30	48	114	1	2024	228.4	5.02	405.8	PCM1	0.984	0.932	0.957	0.938	0.998	0.967	0.923	0.914	-0.02	-0.1	-0.06	-0.09	0	-0.05	-0.12	-0.13	0.999895	0.629648	0.941429	0.715376	1	0.98598	0.491382	0.370731	1	1	1	1	1	1	1	1	102.8	97.4	100	98	104.5	104.3
High	Q5JTW2	Centrosomal protein of 78 kDa OS=Homo sapiens OX=9606 GN=CEP78 PE=1 SV=1	10	6	8	6	689	76.3	8.18	28.55	CEP78	0.937	0.965	0.948	0.994	0.983	1.063	0.923	0.962	-0.09	-0.05	-0.08	-0.01	-0.02	0.09	-0.12	-0.06	0.900721	0.99676	0.963137	1	0.999983	0.92766	0.777407	0.994931	1	1	1	1	1	1	1	1	96.1	99	97.2	101.9	102.6	100.8
High	P86790	Vacuolar fusion protein CCZ1 homolog B OS=Homo sapiens OX=9606 GN=CCZ1B PE=1 SV=1	17	7	13	7	482	55.8	6.48	49.59	CCZ1B	1.027	0.986	1.095	1.063	1.072	1.024	0.923	0.874	0.04	-0.02	0.13	0.09	0.1	0.03	-0.12	-0.19	0.999965	1	0.897312	0.986953	0.973035	0.999982	0.943475	0.586133	1	1	1	1	1	1	1	1	101.9	97.9	108.7	105.6	99.3	106.4
High	P61326	Protein mago nashi homolog OS=Homo sapiens OX=9606 GN=MAGOH PE=1 SV=1	47	12	66	12	146	17.2	6.11	218.37	MAGOH	0.957	0.918	0.982	0.972	1.019	1.004	0.923	0.931	-0.06	-0.12	-0.03	-0.04	0.03	0.01	-0.12	-0.1	0.996986	0.881445	0.999996	0.999875	0.999995	1	0.910468	0.946463	1	1	1	1	1	1	1	1	98.9	94.9	101.6	100.5	103.4	105.3
High	P80217	Interferon-induced 35 kDa protein OS=Homo sapiens OX=9606 GN=IFI35 PE=1 SV=5	29	8	24	8	286	31.5	6.09	67.86	IFI35	0.968	0.911	0.961	0.967	0.966	0.931	0.923	0.806	-0.05	-0.13	-0.06	-0.05	-0.05	-0.1	-0.12	-0.31	0.998831	0.700178	0.99566	0.998575	0.998453	0.888223	0.822628	0.0408381	1	1	1	1	1	1	1	1	103.3	97.2	102.6	103.2	106.7	103.1
High	Q13685	Angio-associated migratory cell protein OS=Homo sapiens OX=9606 GN=AAMP PE=1 SV=2	22	7	16	7	434	46.7	4.42	60.6	AAMP	0.953	0.959	0.985	0.989	0.992	0.978	0.923	0.956	-0.07	-0.06	-0.02	-0.02	-0.01	-0.03	-0.12	-0.06	0.801885	0.878995	0.999779	0.999979	0.999997	0.996599	0.291319	0.848537	1	1	1	1	1	1	1	1	98.2	98.8	101.5	101.9	103	102.2
High	Q9UKL0	REST corepressor 1 OS=Homo sapiens OX=9606 GN=RCOR1 PE=1 SV=2	5	2	2	2	485	53.3	7.03	5.25	RCOR1	0.963	0.901	0.888	0.906	1.003	0.93	0.923	0.863	-0.05	-0.15	-0.17	-0.14	0	-0.11	-0.12	-0.21	0.972112	0.219104	0.130531	0.270826	1	0.583228	0.484499	0.046295	1	1	1	1	1	1	1	1	103.5	96.8	95.4	97.4	107.5	107.7
High	P42166	Lamina-associated polypeptide 2, isoform alpha OS=Homo sapiens OX=9606 GN=TMPO PE=1 SV=2	62	36	234	23	694	75.4	7.66	927.67	TMPO	1.024	0.995	1.074	1.046	1.038	1.031	0.923	1.016	0.03	-0.01	0.1	0.07	0.05	0.04	-0.12	0.02	0.992649	1	0.357077	0.812819	0.920226	0.971794	0.255194	0.999493	1	1	1	1	1	1	1	1	100.8	97.9	105.7	102.9	98.4	102.1
High	Q5T3U5	ATP-binding cassette sub-family C member 10 OS=Homo sapiens OX=9606 GN=ABCC10 PE=1 SV=1	3	3	4	3	1492	161.5	7.08	19.26	ABCC10	1.005	0.974	1.007	1.095	1.027	1.024	0.923	0.842	0.01	-0.04	0.01	0.13	0.04	0.03	-0.12	-0.25	1	0.999998	1	0.985806	0.999998	0.999999	0.993716	0.719868	1	1	1	1	1	1	1	1	101.7	98.6	101.9	110.8	101.2	103.8
High	Q9UIG8	Solute carrier organic anion transporter family member 3A1 OS=Homo sapiens OX=9606 GN=SLCO3A1 PE=1 SV=3	2	1	1	1	710	76.5	6.73	2.82	SLCO3A1	0.995	1.127	1.288	1.143	1.023	1.061	0.924	1.018	-0.01	0.17	0.37	0.19	0.03	0.09	-0.11	0.03	1	0.835164	0.147336	0.752259	0.999997	0.996266	0.9773	1	1	1	1	1	1	1	1	1	93.5	105.9	121.1	107.4	94	96.1
High	Q9P0B6	Coiled-coil domain-containing protein 167 OS=Homo sapiens OX=9606 GN=CCDC167 PE=1 SV=2	44	6	11	6	97	11.5	9.5	26.17	CCDC167	0.806	0.903	0.953	0.951	1.031	0.983	0.924	1.018	-0.31	-0.15	-0.07	-0.07	0.04	-0.03	-0.11	0.03	0.857518	0.997866	0.999991	0.999988	1	1	0.999621	1	1	1	1	1	1	1	1	1	84.7	94.9	100.1	99.9	105	108.3
High	P41223	Protein BUD31 homolog OS=Homo sapiens OX=9606 GN=BUD31 PE=1 SV=2	42	7	11	7	144	17	8.82	44.93	BUD31	1.059	0.964	1.077	0.957	1.03	1.003	0.924	1.063	0.08	-0.05	0.11	-0.06	0.04	0	-0.11	0.09	0.96891	0.997922	0.887051	0.993109	0.999607	1	0.851681	0.957722	1	1	1	1	1	1	1	1	105	95.6	106.8	94.9	99.2	102.1
High	Q6NYC1	Bifunctional arginine demethylase and lysyl-hydroxylase JMJD6 OS=Homo sapiens OX=9606 GN=JMJD6 PE=1 SV=1	23	6	20	6	403	46.4	8.69	85.18	JMJD6	0.896	0.889	0.913	0.932	0.918	0.948	0.924	0.832	-0.16	-0.17	-0.13	-0.1	-0.12	-0.08	-0.11	-0.27	0.468589	0.395295	0.662164	0.862424	0.72424	0.96642	0.788081	0.0704425	1	1	1	1	1	1	1	1	97.7	97	99.5	101.6	109.1	100.1
High	Q9UBS8	E3 ubiquitin-protein ligase RNF14 OS=Homo sapiens OX=9606 GN=RNF14 PE=1 SV=1	18	9	15	9	474	53.8	4.75	53.87	RNF14	0.965	0.974	1.004	0.982	0.989	0.989	0.924	1.036	-0.05	-0.04	0.01	-0.03	-0.02	-0.02	-0.11	0.05	0.754739	0.929909	1	0.9904	0.999747	0.999658	0.0766068	0.769007	1	1	1	1	1	1	1	1	98	98.9	102	99.7	101.6	100.5
High	P00568	Adenylate kinase isoenzyme 1 OS=Homo sapiens OX=9606 GN=AK1 PE=1 SV=3	37	7	16	7	194	21.6	8.63	52.31	AK1	0.994	0.931	0.971	0.998	0.991	1.016	0.924	0.995	-0.01	-0.1	-0.04	0	-0.01	0.02	-0.11	-0.01	1	0.567676	0.992036	1	0.999999	0.999878	0.453578	1	1	1	1	1	1	1	1	1	101.4	95	99.1	101.8	102	101.1
High	P46776	60S ribosomal protein L27a OS=Homo sapiens OX=9606 GN=RPL27A PE=1 SV=2	42	7	38	7	148	16.6	11	114.26	RPL27A	0.985	1.008	1.049	0.991	0.957	0.981	0.924	0.986	-0.02	0.01	0.07	-0.01	-0.06	-0.03	-0.11	-0.02	0.999298	0.999995	0.676875	0.999988	0.751624	0.996726	0.186127	0.999531	1	1	1	1	1	1	1	1	99.8	102.1	106.3	100.5	101.3	97
High	Q9UIQ6	Leucyl-cystinyl aminopeptidase OS=Homo sapiens OX=9606 GN=LNPEP PE=1 SV=3	17	15	44	15	1025	117.3	5.73	157.38	LNPEP	1	0.974	1.045	1.034	1.018	1.009	0.924	0.915	0	-0.04	0.06	0.05	0.03	0.01	-0.11	-0.13	1	0.993725	0.894659	0.97598	0.999559	0.999998	0.383982	0.269962	1	1	1	1	1	1	1	1	100.9	98.3	105.5	104.3	100.9	102.7
High	P24864	G1/S-specific cyclin-E1 OS=Homo sapiens OX=9606 GN=CCNE1 PE=1 SV=2	6	3	7	2	410	47	6.04	10.36	CCNE1	0.95	0.98	1.066	1.007	0.978	1.02	0.924	0.998	-0.07	-0.03	0.09	0.01	-0.03	0.03	-0.11	0	0.940167	0.999876	0.837376	1	0.999727	0.999879	0.672006	1	1	1	1	1	1	1	1	1	95.8	98.9	107.5	101.6	100.8	98.7
High	Q9NWK9	Box C/D snoRNA protein 1 OS=Homo sapiens OX=9606 GN=ZNHIT6 PE=1 SV=1	29	11	23	11	470	53.9	5.8	88.06	ZNHIT6	1.008	0.978	0.955	1.004	0.989	1.016	0.924	0.951	0.01	-0.03	-0.07	0.01	-0.02	0.02	-0.11	-0.07	1	0.999945	0.990909	1	1	0.999995	0.845685	0.984619	1	1	1	1	1	1	1	1	102.8	99.7	97.4	102.4	102	100.9
High	Q3B820	Protein FAM161A OS=Homo sapiens OX=9606 GN=FAM161A PE=1 SV=2	5	2	2	2	660	76.7	8.03	4.38	FAM161A	1.008	1.02	0.91	1.002	0.78	0.843	0.924	1.097	0.01	0.03	-0.14	0	-0.36	-0.25	-0.11	0.13	1	1	0.996609	1	0.614546	0.901616	0.998998	0.99698	1	1	1	1	1	1	1	1	105.7	107	95.4	105.1	104.8	81.7
High	Q3KP66	Innate immunity activator protein OS=Homo sapiens OX=9606 GN=INAVA PE=1 SV=2	4	2	3	2	663	72.9	9.31	10.75	INAVA	1.211	1.044	1.137	0.944	0.962	0.919	0.924	0.926	0.28	0.06	0.18	-0.08	-0.06	-0.12	-0.11	-0.11	0.285359	0.999169	0.699853	0.993864	0.999631	0.944414	0.96296	0.965861	1	1	1	1	1	1	1	1	120.2	103.6	112.8	93.7	99.3	95.5
High	Q9NUU7	ATP-dependent RNA helicase DDX19A OS=Homo sapiens OX=9606 GN=DDX19A PE=1 SV=1	58	28	92	6	478	53.9	6.58	309.15	DDX19A	0.934	0.937	0.956	0.95	0.963	0.966	0.924	0.914	-0.1	-0.09	-0.07	-0.07	-0.05	-0.05	-0.11	-0.13	0.303492	0.356944	0.722313	0.605948	0.869056	0.910098	0.18644	0.107275	1	1	1	1	1	1	1	1	98.4	98.7	100.6	100.1	105.3	101.5
High	Q9Y2G8	DnaJ homolog subfamily C member 16 OS=Homo sapiens OX=9606 GN=DNAJC16 PE=2 SV=3	11	8	13	8	782	90.5	7.12	47.69	DNAJC16	0.961	0.922	0.97	1.009	0.987	0.983	0.925	0.851	-0.06	-0.12	-0.04	0.01	-0.02	-0.02	-0.11	-0.23	0.998759	0.918495	0.999828	1	1	0.999998	0.928731	0.323606	1	1	1	1	1	1	1	1	100.5	96.4	101.4	105.5	104.6	103.2
High	Q9NQQ7	Solute carrier family 35 member C2 OS=Homo sapiens OX=9606 GN=SLC35C2 PE=1 SV=2	6	1	1	1	365	40.4	8.18	3.97	SLC35C2	0.951	0.984	0.919	1.075	1.067	1.054	0.925	0.918	-0.07	-0.02	-0.12	0.1	0.09	0.08	-0.11	-0.12	0.999967	1	0.998659	0.999545	0.999792	0.999955	0.999194	0.998533	1	1	1	1	1	1	1	1	96.2	99.6	93	108.8	101.2	108
High	Q17RS7	Flap endonuclease GEN homolog 1 OS=Homo sapiens OX=9606 GN=GEN1 PE=1 SV=2	2	1	2	1	908	102.8	7.81	10.31	GEN1	0.925	0.895	0.937	0.958	0.953	0.946	0.925	1.066	-0.11	-0.16	-0.09	-0.06	-0.07	-0.08	-0.11	0.09	0.853034	0.543044	0.937511	0.993789	0.987744	0.971831	0.852107	0.940668	1	1	1	1	1	1	1	1	96.7	93.6	98	100.2	104.6	99.7
High	Q9BRP8	Partner of Y14 and mago OS=Homo sapiens OX=9606 GN=PYM1 PE=1 SV=1	17	3	5	3	204	22.6	9.45	19.35	PYM1	1.528	1.012	1.464	1.022	0.947	0.999	0.925	0.973	0.61	0.02	0.55	0.03	-0.08	0	-0.11	-0.04	0.194458	1	0.283633	1	0.99997	1	0.999548	1	1	1	1	1	1	1	1	1	139.4	92.3	133.5	93.2	91.2	86.4
High	Q86UL3	Glycerol-3-phosphate acyltransferase 4 OS=Homo sapiens OX=9606 GN=GPAT4 PE=1 SV=1	8	4	8	4	456	52	9.19	23.33	GPAT4	1	1.068	1.076	1.072	1.024	1.048	0.925	1.026	0	0.1	0.11	0.1	0.03	0.07	-0.11	0.04	1	0.998046	0.996116	0.997233	0.999999	0.999829	0.994091	0.999998	1	1	1	1	1	1	1	1	97.4	104.1	104.8	104.4	97.4	99.7
High	Q9BXS9	Solute carrier family 26 member 6 OS=Homo sapiens OX=9606 GN=SLC26A6 PE=1 SV=1	8	5	11	5	759	82.9	8.37	37.97	SLC26A6	1.003	0.98	1.059	1.074	1.015	0.995	0.925	0.932	0	-0.03	0.08	0.1	0.02	-0.01	-0.11	-0.1	1	0.999988	0.98061	0.938965	0.999998	1	0.90292	0.939164	1	1	1	1	1	1	1	1	100.5	98.2	106.1	107.6	100.2	101.7
High	P51687	Sulfite oxidase, mitochondrial OS=Homo sapiens OX=9606 GN=SUOX PE=1 SV=2	26	10	17	10	545	60.2	6.11	59.98	SUOX	0.959	0.984	0.96	0.942	0.956	0.976	0.925	0.924	-0.06	-0.02	-0.06	-0.09	-0.07	-0.03	-0.11	-0.11	0.701464	0.998318	0.742495	0.34081	0.635614	0.975263	0.128694	0.121178	1	1	1	1	1	1	1	1	100	102.7	100.2	98.3	104.3	99.7
High	O15511	Actin-related protein 2/3 complex subunit 5 OS=Homo sapiens OX=9606 GN=ARPC5 PE=1 SV=3	70	10	41	10	151	16.3	5.67	172.41	ARPC5	0.99	0.936	1.062	0.956	1.012	0.94	0.925	0.923	-0.01	-0.1	0.09	-0.06	0.02	-0.09	-0.11	-0.12	0.999999	0.820001	0.883053	0.973157	0.999997	0.860959	0.688025	0.660135	1	1	1	1	1	1	1	1	101.9	96.3	109.3	98.4	102.9	104.2
Medium	Q9Y274	Type 2 lactosamine alpha-2,3-sialyltransferase OS=Homo sapiens OX=9606 GN=ST3GAL6 PE=1 SV=1	2	1	1	1	331	38.2	9	2.07	ST3GAL6	0.975	0.979	1.019	1.028	0.994	1.047	0.925	0.924	-0.04	-0.03	0.03	0.04	-0.01	0.07	-0.11	-0.11	0.999437	0.999856	0.999934	0.999124	1	0.975716	0.735748	0.723529	1	1	1	1	1	1	1	1	98.7	99.1	103.2	104	101.2	100.7
High	Q96S52	GPI transamidase component PIG-S OS=Homo sapiens OX=9606 GN=PIGS PE=1 SV=3	21	9	40	8	555	61.6	6.49	138.28	PIGS	0.997	0.986	1.031	1.033	1.013	1.011	0.925	0.903	0	-0.02	0.04	0.05	0.02	0.02	-0.11	-0.15	1	0.999997	0.999001	0.998642	0.999999	1	0.817003	0.56962	1	1	1	1	1	1	1	1	100.8	99.7	104.3	104.5	101.1	102.4
High	O14593	DNA-binding protein RFXANK OS=Homo sapiens OX=9606 GN=RFXANK PE=1 SV=2	15	2	2	2	260	28.1	4.55	8.41	RFXANK	0.884	0.882	0.879	0.923	0.906	0.945	0.926	0.82	-0.18	-0.18	-0.19	-0.12	-0.14	-0.08	-0.11	-0.29	0.461284	0.441351	0.411412	0.854984	0.685064	0.971445	0.872429	0.0816984	1	1	1	1	1	1	1	1	97.5	97.3	96.9	101.8	110.2	99.8
High	Q9Y3D9	28S ribosomal protein S23, mitochondrial OS=Homo sapiens OX=9606 GN=MRPS23 PE=1 SV=2	28	5	17	5	190	21.8	8.9	60.31	MRPS23	0.969	0.954	1.023	1.012	1.031	1.067	0.926	0.941	-0.05	-0.07	0.03	0.02	0.04	0.09	-0.11	-0.09	0.998499	0.981362	0.999865	0.999999	0.998985	0.899993	0.802226	0.930929	1	1	1	1	1	1	1	1	97.7	96.2	103.2	102.1	100.9	103.9
High	Q7Z2K6	Endoplasmic reticulum metallopeptidase 1 OS=Homo sapiens OX=9606 GN=ERMP1 PE=1 SV=2	8	8	19	8	904	100.2	7.52	58.44	ERMP1	1.022	1.02	1.076	1.098	1.055	1.051	0.926	0.976	0.03	0.03	0.11	0.14	0.08	0.07	-0.11	-0.04	1	1	0.998661	0.992852	0.999857	0.999912	0.998033	1	1	1	1	1	1	1	1	1	99.7	99.6	104.9	107.2	97.6	102.9
High	Q9BV86	N-terminal Xaa-Pro-Lys N-methyltransferase 1 OS=Homo sapiens OX=9606 GN=NTMT1 PE=1 SV=3	39	8	22	8	223	25.4	5.52	75.84	NTMT1	0.923	0.932	0.945	0.943	0.958	0.962	0.926	0.951	-0.12	-0.1	-0.08	-0.08	-0.06	-0.06	-0.11	-0.07	0.309052	0.446716	0.669236	0.632682	0.881758	0.929565	0.347965	0.776044	1	1	1	1	1	1	1	1	97.3	98.2	99.6	99.4	105.4	101
High	Q8N999	Uncharacterized protein C12orf29 OS=Homo sapiens OX=9606 GN=C12orf29 PE=1 SV=2	4	2	4	2	325	37.5	7.06	2.71	C12orf29	0.82	0.88	0.932	0.992	0.96	0.949	0.926	0.857	-0.29	-0.18	-0.1	-0.01	-0.06	-0.08	-0.11	-0.22	0.58738	0.915129	0.99742	1	0.999945	0.99967	0.995164	0.810338	1	1	1	1	1	1	1	1	88.8	95.2	100.9	107.4	108.2	103.9
High	Q8WU90	Zinc finger CCCH domain-containing protein 15 OS=Homo sapiens OX=9606 GN=ZC3H15 PE=1 SV=1	67	28	86	28	426	48.6	5.31	262.91	ZC3H15	1.032	1.007	1.094	0.988	0.97	0.937	0.926	1.004	0.05	0.01	0.13	-0.02	-0.04	-0.09	-0.11	0.01	0.951217	0.999999	0.136539	0.999904	0.959162	0.40559	0.246231	1	1	1	1	1	1	1	1	1	103.7	101.2	109.9	99.3	100.5	97.4
Low	Q96DY7	Mdm2-binding protein OS=Homo sapiens OX=9606 GN=MTBP PE=1 SV=1	1	1	1	1	904	102.1	7.77	2.52	MTBP	1.089	1.016	1.084	1.061	1.004	1.006	0.926	0.839	0.12	0.02	0.12	0.09	0.01	0.01	-0.11	-0.25	0.982266	1	0.987517	0.998269	1	1	0.990617	0.598634	1	1	1	1	1	1	1	1	108.6	101.3	108.1	105.8	99.7	100.2
High	Q9UL26	Ras-related protein Rab-22A OS=Homo sapiens OX=9606 GN=RAB22A PE=1 SV=2	13	3	6	3	194	21.8	8.15	16.88	RAB22A	1.017	0.873	1.14	1.063	1.094	1.003	0.926	0.728	0.02	-0.2	0.19	0.09	0.13	0	-0.11	-0.46	1	0.945412	0.955431	0.999644	0.99511	1	0.998278	0.257956	1	1	1	1	1	1	1	1	103.5	88.8	116	108.2	101.8	111.3
High	Q9HA47	Uridine-cytidine kinase 1 OS=Homo sapiens OX=9606 GN=UCK1 PE=1 SV=1	6	2	2	1	277	31.4	7.3	5.6	UCK1	0.891	0.842	0.939	0.93	0.988	0.961	0.926	0.833	-0.17	-0.25	-0.09	-0.11	-0.02	-0.06	-0.11	-0.26	0.722311	0.31156	0.983218	0.961325	1	0.999073	0.950187	0.254924	1	1	1	1	1	1	1	1	96.5	91.2	101.7	100.7	108.3	107
High	Q0IIM8	TBC1 domain family member 8B OS=Homo sapiens OX=9606 GN=TBC1D8B PE=1 SV=2	2	2	4	1	1120	128.6	5.95	10.75	TBC1D8B	1.002	0.98	1.017	0.996	1.027	0.98	0.926	1.018	0	-0.03	0.02	-0.01	0.04	-0.03	-0.11	0.03	1	0.999816	0.999951	1	0.998857	0.999858	0.682159	0.999933	1	1	1	1	1	1	1	1	100.8	98.6	102.3	100.2	100.6	103.3
High	Q15392	Delta(24)-sterol reductase OS=Homo sapiens OX=9606 GN=DHCR24 PE=1 SV=2	11	5	8	5	516	60.1	8.16	24.7	DHCR24	0.982	0.978	0.987	1.011	1.017	1.014	0.926	0.959	-0.03	-0.03	-0.02	0.02	0.02	0.02	-0.11	-0.06	0.999979	0.9999	0.999998	0.999999	0.999987	0.999998	0.823251	0.992365	1	1	1	1	1	1	1	1	99.6	99.2	100.1	102.6	101.4	103.2
High	Q6P1X6	UPF0598 protein C8orf82 OS=Homo sapiens OX=9606 GN=C8orf82 PE=1 SV=2	13	2	2	2	216	23.9	9.14	7.89	C8orf82	0.902	0.912	0.982	0.935	0.975	1.001	0.926	0.976	-0.15	-0.13	-0.03	-0.1	-0.04	0	-0.11	-0.03	0.726629	0.815228	0.999995	0.956285	0.999941	1	0.917508	0.999958	1	1	1	1	1	1	1	1	94.3	95.3	102.7	97.7	104.5	102
High	Q9UK99	F-box only protein 3 OS=Homo sapiens OX=9606 GN=FBXO3 PE=1 SV=3	18	7	13	7	471	54.5	5	55.58	FBXO3	0.954	0.963	0.999	0.973	0.988	1.018	0.926	0.922	-0.07	-0.05	0	-0.04	-0.02	0.03	-0.11	-0.12	0.86757	0.958073	1	0.993692	0.999974	0.99964	0.434953	0.378524	1	1	1	1	1	1	1	1	98.2	99.2	102.8	100.2	102.9	101.7
High	Q9BS40	Latexin OS=Homo sapiens OX=9606 GN=LXN PE=1 SV=2	36	5	11	5	222	25.7	5.78	43.25	LXN	0.878	0.842	0.938	0.909	0.989	1.012	0.926	0.884	-0.19	-0.25	-0.09	-0.14	-0.02	0.02	-0.11	-0.18	0.242723	0.0722074	0.886188	0.556335	0.999999	0.999999	0.76791	0.286979	1	1	1	1	1	1	1	1	94.4	90.4	100.8	97.7	107.4	106.2
High	Q6NUN9	Zinc finger protein 746 OS=Homo sapiens OX=9606 GN=ZNF746 PE=1 SV=1	7	2	2	1	644	69.1	6.86	9.99	ZNF746	0.84	0.94	0.91	0.929	1.008	1.039	0.926	1.048	-0.25	-0.09	-0.14	-0.11	0.01	0.06	-0.11	0.07	0.775107	0.999364	0.989097	0.997835	1	0.999979	0.997115	0.999912	1	1	1	1	1	1	1	1	87.5	97.9	94.8	96.8	104.1	105
Medium	Q8NEZ3	WD repeat-containing protein 19 OS=Homo sapiens OX=9606 GN=WDR19 PE=1 SV=2	1	1	2	1	1342	151.5	6.35	0	WDR19	0.98	0.876	1.022	1.084	1.062	0.993	0.926	0.748	-0.03	-0.19	0.03	0.12	0.09	-0.01	-0.11	-0.42	1	0.989502	1	0.999623	0.999957	1	0.999753	0.629581	1	1	1	1	1	1	1	1	101.5	90.7	105.8	112.3	103.5	110
High	Q8N1S5	Zinc transporter ZIP11 OS=Homo sapiens OX=9606 GN=SLC39A11 PE=2 SV=3	11	3	4	3	342	35.4	5.6	11.45	SLC39A11	0.912	1.004	0.914	0.993	0.933	0.96	0.927	0.898	-0.13	0.01	-0.13	-0.01	-0.1	-0.06	-0.11	-0.16	0.940389	1	0.946424	1	0.98755	0.999628	0.978149	0.87618	1	1	1	1	1	1	1	1	96.1	105.8	96.3	104.6	105.4	98.3
High	Q9NXG2	THUMP domain-containing protein 1 OS=Homo sapiens OX=9606 GN=THUMPD1 PE=1 SV=2	48	14	35	14	353	39.3	7.88	119.92	THUMPD1	0.987	0.888	1.012	0.891	0.973	0.915	0.927	0.937	-0.02	-0.17	0.02	-0.17	-0.04	-0.13	-0.11	-0.09	1	0.646277	1	0.67559	0.99993	0.876481	0.939021	0.972477	1	1	1	1	1	1	1	1	104.2	93.7	106.8	94	105.5	102.7
Low	Q8IZF6	Adhesion G-protein coupled receptor G4 OS=Homo sapiens OX=9606 GN=ADGRG4 PE=2 SV=2	0	1	1	1	3080	333.2	6.21	2.8	ADGRG4	1.003	0.883	0.974	0.929	0.984	1.043	0.927	1.006	0	-0.18	-0.04	-0.11	-0.02	0.06	-0.11	0.01	1	0.00987681	0.963642	0.171359	0.998199	0.706827	0.145716	0.999998	1	1	1	1	1	1	1	1	103.1	90.8	100.2	95.6	102.9	101.2
High	Q8NFU3	Thiosulfate:glutathione sulfurtransferase OS=Homo sapiens OX=9606 GN=TSTD1 PE=1 SV=3	15	2	3	2	115	12.5	6.07	9.37	TSTD1	0.899	0.924	0.936	0.973	1.039	1.035	0.927	1.018	-0.15	-0.11	-0.1	-0.04	0.06	0.05	-0.11	0.03	0.958129	0.992643	0.997604	0.999997	0.999952	0.999979	0.994113	1	1	1	1	1	1	1	1	1	92.5	95	96.2	100.1	102.8	106.9
High	Q9HCK8	Chromodomain-helicase-DNA-binding protein 8 OS=Homo sapiens OX=9606 GN=CHD8 PE=1 SV=5	10	19	26	15	2581	290.3	6.47	79.79	CHD8	0.977	0.967	0.989	0.983	0.991	1.015	0.927	1.004	-0.03	-0.05	-0.02	-0.02	-0.01	0.02	-0.11	0.01	0.964719	0.80979	0.99976	0.995214	0.999947	0.997533	0.0937568	1	1	1	1	1	1	1	1	1	99.3	98.3	100.6	100	101.7	100.8
High	O60268	Uncharacterized protein KIAA0513 OS=Homo sapiens OX=9606 GN=KIAA0513 PE=1 SV=1	12	4	4	4	411	46.6	5.06	10.38	KIAA0513	0.999	0.978	0.996	1.028	0.982	1.028	0.927	0.999	0	-0.03	-0.01	0.04	-0.03	0.04	-0.11	0	1	0.931445	0.999999	0.812262	0.978154	0.816569	0.0359664	1	1	1	1	1	1	1	1	1	100.6	98.5	100.3	103.5	100.7	98.9
High	Q9HD33	39S ribosomal protein L47, mitochondrial OS=Homo sapiens OX=9606 GN=MRPL47 PE=1 SV=2	18	5	11	5	250	29.4	10.37	29.73	MRPL47	0.771	0.722	0.877	0.813	1.014	0.908	0.927	1.024	-0.37	-0.47	-0.19	-0.3	0.02	-0.14	-0.11	0.03	0.798189	0.587412	0.99418	0.922906	1	0.999268	0.999866	1	1	1	1	1	1	1	1	1	86.2	80.6	98	90.8	111.7	113.3
High	Q7L273	BTB/POZ domain-containing protein KCTD9 OS=Homo sapiens OX=9606 GN=KCTD9 PE=1 SV=1	22	5	6	5	389	42.5	6.37	32.04	KCTD9	0.916	0.926	0.977	0.946	0.938	0.908	0.927	0.976	-0.13	-0.11	-0.03	-0.08	-0.09	-0.14	-0.11	-0.04	0.407553	0.550123	0.998863	0.843237	0.740944	0.309991	0.567461	0.998389	1	1	1	1	1	1	1	1	96.8	97.9	103.3	100	105.7	99.2
High	O95674	Phosphatidate cytidylyltransferase 2 OS=Homo sapiens OX=9606 GN=CDS2 PE=1 SV=1	21	7	25	6	445	51.4	7.09	109.72	CDS2	1.09	1.07	1.173	1.188	1.083	1.104	0.927	1.005	0.12	0.1	0.23	0.25	0.12	0.14	-0.11	0.01	0.982834	0.996153	0.708262	0.632661	0.988948	0.9615	0.991894	1	1	1	1	1	1	1	1	1	101.7	99.9	109.5	110.9	93.4	101.1
High	Q9NRZ7	1-acyl-sn-glycerol-3-phosphate acyltransferase gamma OS=Homo sapiens OX=9606 GN=AGPAT3 PE=1 SV=1	19	7	12	7	376	43.4	8.72	35.5	AGPAT3	0.992	0.947	1.015	1.059	1.054	1.044	0.927	0.812	-0.01	-0.08	0.02	0.08	0.08	0.06	-0.11	-0.3	1	0.998121	1	0.997461	0.998552	0.999625	0.984747	0.32247	1	1	1	1	1	1	1	1	100.9	96.3	103.2	107.7	101.7	107.2
High	Q96EA4	Protein Spindly OS=Homo sapiens OX=9606 GN=SPDL1 PE=1 SV=2	14	6	8	6	605	70.1	5.47	18.6	SPDL1	0.959	0.927	0.916	0.965	0.972	0.937	0.927	0.975	-0.06	-0.11	-0.13	-0.05	-0.04	-0.09	-0.11	-0.04	0.93931	0.496556	0.347736	0.976038	0.993412	0.652024	0.499797	0.997142	1	1	1	1	1	1	1	1	100.6	97.2	96.1	101.3	104.9	102
High	Q6P1S2	Protein C3orf33 OS=Homo sapiens OX=9606 GN=C3orf33 PE=1 SV=2	7	2	2	2	294	33.7	9.85	6.99	C3orf33	0.962	0.93	0.998	0.949	1.045	0.966	0.927	0.952	-0.06	-0.1	0	-0.08	0.06	-0.05	-0.11	-0.07	0.999793	0.986486	1	0.998402	0.99953	0.999923	0.982632	0.998861	1	1	1	1	1	1	1	1	99.2	95.9	102.9	97.9	103.1	107.7
High	Q92504	Zinc transporter SLC39A7 OS=Homo sapiens OX=9606 GN=SLC39A7 PE=1 SV=2	7	4	21	4	469	50.1	6.87	61.7	SLC39A7	0.969	1.063	1.046	1.117	1	1.08	0.927	0.998	-0.05	0.09	0.07	0.16	0	0.11	-0.11	0	0.997864	0.903335	0.978562	0.384897	1	0.747837	0.765222	1	1	1	1	1	1	1	1	1	94.8	104	102.4	109.2	97.8	97.8
High	O15247	Chloride intracellular channel protein 2 OS=Homo sapiens OX=9606 GN=CLIC2 PE=1 SV=3	50	11	41	10	247	28.3	5.59	167.3	CLIC2	0.918	0.825	0.909	0.906	1.009	0.879	0.927	0.901	-0.12	-0.28	-0.14	-0.14	0.01	-0.19	-0.11	-0.15	0.924068	0.235556	0.877269	0.85721	1	0.648624	0.960391	0.825221	1	1	1	1	1	1	1	1	99.8	89.7	98.9	98.5	108.8	109.8
High	Q9NUJ3	T-complex protein 11-like protein 1 OS=Homo sapiens OX=9606 GN=TCP11L1 PE=1 SV=1	24	10	17	10	509	57	5.59	63.07	TCP11L1	0.936	0.939	0.926	0.96	0.98	0.975	0.927	0.922	-0.1	-0.09	-0.11	-0.06	-0.03	-0.04	-0.11	-0.12	0.482602	0.547515	0.337962	0.898086	0.998387	0.991848	0.349974	0.27324	1	1	1	1	1	1	1	1	98.3	98.7	97.3	100.9	105.1	103
High	Q8IVV7	Glucose-induced degradation protein 4 homolog OS=Homo sapiens OX=9606 GN=GID4 PE=1 SV=1	8	2	2	2	300	33.5	9.16	6.98	GID4	0.959	0.954	0.947	0.952	1	1.034	0.927	0.869	-0.06	-0.07	-0.08	-0.07	0	0.05	-0.11	-0.2	0.996885	0.993247	0.983472	0.990263	1	0.999231	0.906552	0.365739	1	1	1	1	1	1	1	1	99.9	99.4	98.6	99.1	104.1	104.1
High	O60841	Eukaryotic translation initiation factor 5B OS=Homo sapiens OX=9606 GN=EIF5B PE=1 SV=4	45	68	297	66	1220	138.7	5.49	1062.38	EIF5B	0.992	0.965	0.978	0.984	0.982	1.011	0.927	0.978	-0.01	-0.05	-0.03	-0.02	-0.03	0.02	-0.11	-0.03	0.999998	0.953776	0.996876	0.999752	0.999287	0.99998	0.381619	0.997405	1	1	1	1	1	1	1	1	101.2	98.5	99.8	100.5	102.1	100.2
High	Q9P1W9	Serine/threonine-protein kinase pim-2 OS=Homo sapiens OX=9606 GN=PIM2 PE=1 SV=1	9	3	6	3	311	34.2	5.92	7.12	PIM2	0.947	0.889	0.908	0.93	0.894	0.889	0.927	0.947	-0.08	-0.17	-0.14	-0.1	-0.16	-0.17	-0.11	-0.08	0.859081	0.152999	0.310336	0.623666	0.19017	0.155449	0.576683	0.858146	1	1	1	1	1	1	1	1	102.3	96	98	100.5	108	96.6
High	Q9NZJ4	Sacsin OS=Homo sapiens OX=9606 GN=SACS PE=1 SV=2	1	3	3	3	4579	520.8	7.05	7.16	SACS	0.995	1	0.985	0.919	1.028	0.974	0.927	0.961	-0.01	0	-0.02	-0.12	0.04	-0.04	-0.11	-0.06	1	1	0.999998	0.814913	0.999733	0.999794	0.882164	0.99656	1	1	1	1	1	1	1	1	101.9	102.3	100.9	94.1	102.4	105.3
High	P54578	Ubiquitin carboxyl-terminal hydrolase 14 OS=Homo sapiens OX=9606 GN=USP14 PE=1 SV=3	60	27	237	27	494	56	5.3	842.33	USP14	0.977	0.959	0.964	0.974	0.994	0.982	0.928	0.904	-0.03	-0.06	-0.05	-0.04	-0.01	-0.03	-0.11	-0.15	0.984949	0.747606	0.859009	0.972847	0.999998	0.996329	0.186825	0.0473309	1	1	1	1	1	1	1	1	101.3	99.4	100	101	103.7	103
High	P25445	Tumor necrosis factor receptor superfamily member 6 OS=Homo sapiens OX=9606 GN=FAS PE=1 SV=1	20	5	8	5	335	37.7	7.94	27.69	FAS	0.957	0.947	1.071	1.003	1.031	0.994	0.928	1.031	-0.06	-0.08	0.1	0	0.04	-0.01	-0.11	0.04	0.980946	0.945153	0.840445	1	0.998281	1	0.771346	0.998103	1	1	1	1	1	1	1	1	96.1	95.1	107.5	100.7	100.4	103.5
High	Q8WXE0	Caskin-2 OS=Homo sapiens OX=9606 GN=CASKIN2 PE=1 SV=2	4	4	6	3	1202	126.7	7.09	12.71	CASKIN2	1.059	0.955	0.889	0.942	0.985	1.011	0.928	0.997	0.08	-0.07	-0.17	-0.09	-0.02	0.02	-0.11	0	0.985761	0.996565	0.642306	0.982331	0.999999	1	0.939676	1	1	1	1	1	1	1	1	1	108.8	98.1	91.2	96.7	102.7	101.1
High	Q9H6L2	Transmembrane protein 231 OS=Homo sapiens OX=9606 GN=TMEM231 PE=1 SV=1	9	3	3	3	316	36	7.94	6.12	TMEM231	1.039	1.031	1.073	1.037	1.069	1.02	0.928	1.027	0.06	0.04	0.1	0.05	0.1	0.03	-0.11	0.04	0.99995	0.99999	0.996202	0.999968	0.997229	1	0.994155	0.999997	1	1	1	1	1	1	1	1	101.4	100.6	104.7	101.1	97.6	104.3
High	Q9Y3X0	Coiled-coil domain-containing protein 9 OS=Homo sapiens OX=9606 GN=CCDC9 PE=1 SV=1	29	18	44	18	531	59.7	5.4	130.02	CCDC9	1.205	1.088	1.125	0.916	0.845	0.767	0.928	0.843	0.27	0.12	0.17	-0.13	-0.24	-0.38	-0.11	-0.25	0.191675	0.895846	0.645359	0.876349	0.273397	0.0360504	0.940527	0.265037	1	1	1	1	1	1	1	1	124.4	112.3	116.2	94.6	103.2	87.2
Low	Q9NX52	Rhomboid-related protein 2 OS=Homo sapiens OX=9606 GN=RHBDL2 PE=1 SV=2	2	1	1	1	303	34	7.09	1.64	RHBDL2	0.87	0.781	0.787	0.899	0.839	0.972	0.928	0.862	-0.2	-0.36	-0.35	-0.15	-0.25	-0.04	-0.11	-0.21	0.788252	0.227959	0.253653	0.931023	0.568943	0.999991	0.990533	0.737075	1	1	1	1	1	1	1	1	98.6	88.6	89.2	101.9	113.4	95.1
High	Q9UHQ1	Nuclear prelamin A recognition factor OS=Homo sapiens OX=9606 GN=NARF PE=1 SV=1	18	6	13	5	456	51.1	7.08	44.59	NARF	1.035	1.026	1.097	1.047	1.079	1.029	0.928	0.889	0.05	0.04	0.13	0.07	0.11	0.04	-0.11	-0.17	0.991166	0.998728	0.438954	0.955649	0.645578	0.997655	0.664533	0.209088	1	1	1	1	1	1	1	1	102	101.1	108.1	103.2	98.6	106.4
High	Q2TAA5	GDP-Man:Man(3)GlcNAc(2)-PP-Dol alpha-1,2-mannosyltransferase OS=Homo sapiens OX=9606 GN=ALG11 PE=1 SV=2	3	1	1	1	492	55.6	8.48	2.91	ALG11	1.129	1.019	1.02	1.214	1.149	1.1	0.928	0.92	0.17	0.03	0.03	0.28	0.2	0.14	-0.11	-0.12	0.979063	1	1	0.802997	0.956248	0.995145	0.999071	0.998084	1	1	1	1	1	1	1	1	107.2	96.7	96.9	115.3	94.9	109.1
High	Q9HAV4	Exportin-5 OS=Homo sapiens OX=9606 GN=XPO5 PE=1 SV=1	26	25	65	25	1204	136.2	5.8	191.49	XPO5	0.943	0.961	0.965	0.954	0.979	0.974	0.928	0.954	-0.08	-0.06	-0.05	-0.07	-0.03	-0.04	-0.11	-0.07	0.543808	0.870181	0.926689	0.756479	0.995636	0.985361	0.289974	0.758349	1	1	1	1	1	1	1	1	98	99.9	100.3	99.2	103.9	101.7
High	Q7Z449	Cytochrome P450 2U1 OS=Homo sapiens OX=9606 GN=CYP2U1 PE=1 SV=1	4	2	3	2	544	61.9	8.4	9	CYP2U1	0.918	0.919	0.903	0.985	0.978	0.951	0.928	0.836	-0.12	-0.12	-0.15	-0.02	-0.03	-0.07	-0.11	-0.26	0.9643	0.967154	0.917077	1	0.999997	0.998783	0.983784	0.452238	1	1	1	1	1	1	1	1	98.1	98.2	96.6	105.3	106.9	104.5
High	Q9BPX5	Actin-related protein 2/3 complex subunit 5-like protein OS=Homo sapiens OX=9606 GN=ARPC5L PE=1 SV=1	25	5	18	5	153	16.9	6.6	70.23	ARPC5L	0.976	0.862	0.969	1.015	1.087	1.078	0.928	0.96	-0.03	-0.21	-0.04	0.02	0.12	0.11	-0.11	-0.06	1	0.966822	0.999999	1	0.999128	0.999585	0.999614	0.999996	1	1	1	1	1	1	1	1	99	87.4	98.3	102.9	101.4	110.3
High	Q9UI12	V-type proton ATPase subunit H OS=Homo sapiens OX=9606 GN=ATP6V1H PE=1 SV=1	42	15	44	15	483	55.8	6.48	170.61	ATP6V1H	1.001	1	1.027	1.009	1.024	1.021	0.928	0.963	0	0	0.04	0.01	0.03	0.03	-0.11	-0.05	1	1	0.980471	0.999992	0.99036	0.995976	0.266436	0.883665	1	1	1	1	1	1	1	1	100.4	100.3	103	101.2	100.3	102.7
High	P49257	Protein ERGIC-53 OS=Homo sapiens OX=9606 GN=LMAN1 PE=1 SV=2	56	27	365	26	510	57.5	6.77	1265.5	LMAN1	0.979	0.988	1.038	1.047	1.019	1.014	0.928	0.932	-0.03	-0.02	0.05	0.07	0.03	0.02	-0.11	-0.1	0.999986	1	0.998911	0.995679	0.999995	1	0.933016	0.948315	1	1	1	1	1	1	1	1	98.5	99.4	104.5	105.4	100.6	102.5
High	P53990-2	Isoform 2 of IST1 homolog OS=Homo sapiens OX=9606 GN=IST1	59	15	48	15	335	36.6	5.44	177.34	IST1	0.948	0.907	0.98	0.957	0.982	0.914	0.928	0.862	-0.08	-0.14	-0.03	-0.06	-0.03	-0.13	-0.11	-0.21	0.893099	0.358114	0.999743	0.959215	0.999892	0.443745	0.646482	0.0685079	1	1	1	1	1	1	1	1	100.6	96.3	104	101.6	106.1	104.3
High	P80303	Nucleobindin-2 OS=Homo sapiens OX=9606 GN=NUCB2 PE=1 SV=3	31	12	21	12	420	50.2	5.12	71.71	NUCB2	0.758	0.607	0.918	0.799	1.041	0.961	0.929	1.04	-0.4	-0.72	-0.12	-0.32	0.06	-0.06	-0.11	0.06	0.970135	0.641328	0.999991	0.991296	1	1	0.999997	1	1	1	1	1	1	1	1	1	84.7	67.9	102.6	89.3	111.8	116.3
High	P17029	Zinc finger protein with KRAB and SCAN domains 1 OS=Homo sapiens OX=9606 GN=ZKSCAN1 PE=1 SV=3	23	11	15	9	563	63.6	7.05	51.07	ZKSCAN1	0.941	0.952	1.04	1.003	0.982	0.983	0.929	1.048	-0.09	-0.07	0.06	0	-0.03	-0.03	-0.11	0.07	0.143819	0.311296	0.563939	1	0.981843	0.986763	0.0580142	0.368263	1	1	1	1	1	1	1	1	95.4	96.5	105.4	101.7	101.4	99.6
High	Q5F1R6	DnaJ homolog subfamily C member 21 OS=Homo sapiens OX=9606 GN=DNAJC21 PE=1 SV=2	28	12	26	12	531	62	5.47	99.85	DNAJC21	0.986	0.967	0.973	1.001	0.99	0.996	0.929	0.962	-0.02	-0.05	-0.04	0	-0.01	-0.01	-0.11	-0.06	0.999635	0.931975	0.973299	1	0.999972	1	0.260342	0.859285	1	1	1	1	1	1	1	1	100.8	98.9	99.4	102.3	102.2	101.2
Medium	Q8NI77	Kinesin-like protein KIF18A OS=Homo sapiens OX=9606 GN=KIF18A PE=1 SV=2	1	1	1	1	898	102.2	8.91	3.14	KIF18A	1.165	1.073	1.232	1.275	1.32	1.091	0.929	0.927	0.22	0.1	0.3	0.35	0.4	0.13	-0.11	-0.11	0.933414	0.999423	0.754443	0.612163	0.468604	0.997605	0.999236	0.999068	1	1	1	1	1	1	1	1	104.7	96.5	110.8	114.6	89.9	118.7
High	P08238	Heat shock protein HSP 90-beta OS=Homo sapiens OX=9606 GN=HSP90AB1 PE=1 SV=4	73	72	3141	40	724	83.2	5.03	11149.4	HSP90AB1	0.979	0.971	0.988	0.989	0.986	1.009	0.929	0.949	-0.03	-0.04	-0.02	-0.02	-0.02	0.01	-0.11	-0.08	0.998479	0.986483	0.999966	0.999984	0.999903	0.999998	0.438706	0.779902	1	1	1	1	1	1	1	1	100.2	99.3	101	101.1	102.3	100.8
High	Q86YQ8	Copine-8 OS=Homo sapiens OX=9606 GN=CPNE8 PE=1 SV=2	14	7	12	6	564	63.1	5.96	38.3	CPNE8	0.976	0.944	0.969	0.954	1.01	0.951	0.929	0.947	-0.03	-0.08	-0.05	-0.07	0.01	-0.07	-0.11	-0.08	0.950968	0.257068	0.821631	0.441916	0.999875	0.374735	0.0921329	0.299332	1	1	1	1	1	1	1	1	101.2	97.9	100.4	98.9	103.7	104.7
High	Q15797	Mothers against decapentaplegic homolog 1 OS=Homo sapiens OX=9606 GN=SMAD1 PE=1 SV=1	10	5	13	1	465	52.2	7.31	36.06	SMAD1	1.042	0.962	1.01	0.967	1.097	0.919	0.929	0.89	0.06	-0.06	0.01	-0.05	0.13	-0.12	-0.11	-0.17	0.998924	0.999364	1	0.999757	0.885097	0.925735	0.961965	0.718376	1	1	1	1	1	1	1	1	106.4	98.2	103.1	98.7	102.1	112
High	Q6UN15-5	Isoform 5 of Pre-mRNA 3'-end-processing factor FIP1 OS=Homo sapiens OX=9606 GN=FIP1L1	44	16	44	1	588	65.7	5.59	168.74	FIP1L1	0.863	0.903	0.845	0.854	0.969	0.98	0.929	1.088	-0.21	-0.15	-0.24	-0.23	-0.05	-0.03	-0.11	0.12	0.777298	0.955011	0.652448	0.719484	0.999984	1	0.993304	0.984182	1	1	1	1	1	1	1	1	92.2	96.4	90.2	91.2	106.7	103.4
High	Q15032-2	Isoform 2 of R3H domain-containing protein 1 OS=Homo sapiens OX=9606 GN=R3HDM1	20	19	27	18	971	107.6	8.81	89.21	R3HDM1	0.971	0.985	0.969	1	0.965	1.007	0.929	1.02	-0.04	-0.02	-0.05	0	-0.05	0.01	-0.11	0.03	0.963398	0.999483	0.947937	1	0.908278	0.999999	0.274223	0.996584	1	1	1	1	1	1	1	1	98.8	100.2	98.6	101.8	101.7	98.2
High	Q9H3E2	Sorting nexin-25 OS=Homo sapiens OX=9606 GN=SNX25 PE=1 SV=2	7	4	5	4	840	97.9	6.38	19.66	SNX25	1.098	1.077	1.042	0.965	1.018	0.982	0.929	1.023	0.13	0.11	0.06	-0.05	0.03	-0.03	-0.11	0.03	0.890396	0.963703	0.999079	0.999713	0.999998	0.999998	0.965905	0.99999	1	1	1	1	1	1	1	1	108.1	106.1	102.7	95.1	98.5	100.3
High	Q02750	Dual specificity mitogen-activated protein kinase kinase 1 OS=Homo sapiens OX=9606 GN=MAP2K1 PE=1 SV=2	48	18	62	13	393	43.4	6.62	216.72	MAP2K1	0.956	0.996	0.999	0.987	0.972	1	0.929	1.015	-0.06	-0.01	0	-0.02	-0.04	0	-0.11	0.02	0.923064	1	1	0.999981	0.993537	1	0.546219	0.999943	1	1	1	1	1	1	1	1	97.2	101.2	101.6	100.4	101.6	98.8
Medium	P50607	Tubby protein homolog OS=Homo sapiens OX=9606 GN=TUB PE=1 SV=1	3	1	1	1	506	55.6	8.76	2.04	TUB	0.906	0.722	0.548	1.024	0.962	1.155	0.929	0.45	-0.14	-0.47	-0.87	0.03	-0.06	0.21	-0.11	-1.15	0.999995	0.976862	0.662866	1	1	0.999905	0.999999	0.36509	1	1	1	1	1	1	1	1	106	84.4	64.1	119.8	116.9	112.5
High	Q9H0R4	Haloacid dehalogenase-like hydrolase domain-containing protein 2 OS=Homo sapiens OX=9606 GN=HDHD2 PE=1 SV=1	28	6	10	6	259	28.5	6.24	34.2	HDHD2	0.968	0.985	1.021	0.981	0.97	0.952	0.929	0.861	-0.05	-0.02	0.03	-0.03	-0.04	-0.07	-0.11	-0.22	0.992645	0.999963	0.999671	0.999835	0.994654	0.923361	0.655497	0.0628942	1	1	1	1	1	1	1	1	100.5	102.3	106	101.9	103.8	100.7
High	Q9HD26	Golgi-associated PDZ and coiled-coil motif-containing protein OS=Homo sapiens OX=9606 GN=GOPC PE=1 SV=1	36	15	32	15	462	50.5	5.92	123.46	GOPC	0.933	0.924	0.936	0.943	0.96	0.966	0.929	0.926	-0.1	-0.11	-0.1	-0.08	-0.06	-0.05	-0.11	-0.11	0.439656	0.313629	0.491666	0.627083	0.902554	0.955899	0.383739	0.332717	1	1	1	1	1	1	1	1	98.6	97.7	98.9	99.7	105.6	101.5
High	P19086	Guanine nucleotide-binding protein G(z) subunit alpha OS=Homo sapiens OX=9606 GN=GNAZ PE=1 SV=3	6	2	4	1	355	40.9	7.61	9.15	GNAZ	0.938	1.007	0.938	0.951	0.917	0.951	0.929	0.869	-0.09	0.01	-0.09	-0.07	-0.13	-0.07	-0.11	-0.2	0.994194	1	0.994347	0.998901	0.96487	0.998807	0.986878	0.720858	1	1	1	1	1	1	1	1	99.3	106.6	99.3	100.7	105.9	97.1
High	O60725	Protein-S-isoprenylcysteine O-methyltransferase OS=Homo sapiens OX=9606 GN=ICMT PE=1 SV=1	6	2	5	2	284	31.9	7.96	13.61	ICMT	1.06	1.043	1.156	1.076	1.064	1.008	0.929	0.922	0.08	0.06	0.21	0.11	0.09	0.01	-0.11	-0.12	0.854861	0.969264	0.0783686	0.665385	0.80641	1	0.668203	0.55744	1	1	1	1	1	1	1	1	103	101.4	112.4	104.6	97.2	103.5
High	P30086	Phosphatidylethanolamine-binding protein 1 OS=Homo sapiens OX=9606 GN=PEBP1 PE=1 SV=3	72	9	70	9	187	21	7.53	276.76	PEBP1	0.995	0.959	1.032	0.95	0.959	0.96	0.929	0.98	-0.01	-0.06	0.05	-0.07	-0.06	-0.06	-0.11	-0.03	1	0.948083	0.988562	0.860493	0.947719	0.953939	0.560039	0.999456	1	1	1	1	1	1	1	1	102.2	98.5	106	97.5	102.7	98.5
High	Q14872	Metal regulatory transcription factor 1 OS=Homo sapiens OX=9606 GN=MTF1 PE=1 SV=2	2	1	1	1	753	80.9	5.3	4.54	MTF1	1.002	1.069	0.937	0.964	0.92	0.943	0.93	1.131	0	0.1	-0.09	-0.05	-0.12	-0.09	-0.11	0.18	1	0.984012	0.98597	0.999696	0.94501	0.992216	0.972834	0.720919	1	1	1	1	1	1	1	1	101.4	108.2	94.8	97.5	101.2	93.1
High	P37235	Hippocalcin-like protein 1 OS=Homo sapiens OX=9606 GN=HPCAL1 PE=1 SV=3	38	8	16	8	193	22.3	5.35	56.64	HPCAL1	0.86	0.807	0.837	0.908	1.007	0.825	0.93	0.877	-0.22	-0.31	-0.26	-0.14	0.01	-0.28	-0.11	-0.19	0.918661	0.684736	0.832219	0.993348	1	0.777999	0.998948	0.959865	1	1	1	1	1	1	1	1	96.1	90.3	93.5	101.5	111.8	112.6
High	O14818	Proteasome subunit alpha type-7 OS=Homo sapiens OX=9606 GN=PSMA7 PE=1 SV=1	64	17	148	17	248	27.9	8.46	467.34	PSMA7	0.963	0.97	0.956	0.962	0.962	0.995	0.93	0.895	-0.05	-0.04	-0.06	-0.06	-0.06	-0.01	-0.11	-0.16	0.955401	0.985927	0.899972	0.949166	0.9468	1	0.488037	0.122188	1	1	1	1	1	1	1	1	100.4	101.1	99.7	100.3	104.3	100.3
High	Q8TB45	DEP domain-containing mTOR-interacting protein OS=Homo sapiens OX=9606 GN=DEPTOR PE=1 SV=2	30	12	38	12	409	46.3	8.07	98.26	DEPTOR	1.001	0.961	1.019	0.985	0.987	0.985	0.93	0.881	0	-0.06	0.03	-0.02	-0.02	-0.02	-0.11	-0.18	1	0.913137	0.998938	0.999756	0.999933	0.999822	0.40691	0.0436084	1	1	1	1	1	1	1	1	102.9	98.8	104.9	101.3	102.9	101.5
High	Q9BV23	Monoacylglycerol lipase ABHD6 OS=Homo sapiens OX=9606 GN=ABHD6 PE=1 SV=1	8	2	2	2	337	38.3	8.41	7.46	ABHD6	0.989	1.09	1.07	1.104	1.038	1.063	0.93	0.969	-0.02	0.12	0.1	0.14	0.05	0.09	-0.11	-0.05	1	0.836066	0.944497	0.730269	0.998553	0.966788	0.919815	0.999564	1	1	1	1	1	1	1	1	96.2	106	104.1	107.4	97.3	100.9
High	Q8WV60	Pentatricopeptide repeat-containing protein 2, mitochondrial OS=Homo sapiens OX=9606 GN=PTCD2 PE=1 SV=3	6	2	2	2	388	43.9	9.23	5.56	PTCD2	0.926	0.845	0.856	0.856	1	0.866	0.93	0.762	-0.11	-0.24	-0.22	-0.22	0	-0.21	-0.11	-0.39	0.996734	0.793376	0.848883	0.848605	1	0.890677	0.997787	0.317185	1	1	1	1	1	1	1	1	103.6	94.6	95.8	95.8	112	111.9
High	Q9Y673	Dolichyl-phosphate beta-glucosyltransferase OS=Homo sapiens OX=9606 GN=ALG5 PE=1 SV=1	25	9	17	9	324	36.9	9.28	58.61	ALG5	0.98	0.988	1.057	1.043	1.05	0.994	0.93	0.869	-0.03	-0.02	0.08	0.06	0.07	-0.01	-0.11	-0.2	0.999997	1	0.995733	0.999308	0.998212	1	0.977435	0.624363	1	1	1	1	1	1	1	1	99	99.7	106.8	105.4	101	106
High	Q9GZU1	Mucolipin-1 OS=Homo sapiens OX=9606 GN=MCOLN1 PE=1 SV=1	6	2	5	1	580	65	7.24	16.71	MCOLN1	0.878	0.858	0.756	0.914	0.971	0.918	0.93	0.887	-0.19	-0.22	-0.4	-0.13	-0.04	-0.12	-0.11	-0.17	0.993821	0.983878	0.729492	0.99951	1	0.999666	0.999894	0.996471	1	1	1	1	1	1	1	1	97.4	95.2	83.9	101.4	110.9	107.7
High	P57076	Cilia- and flagella-associated protein 298 OS=Homo sapiens OX=9606 GN=CFAP298 PE=1 SV=1	59	17	36	17	290	33.2	7.44	135.72	CFAP298	0.883	0.824	0.895	0.89	0.926	0.887	0.93	0.812	-0.18	-0.28	-0.16	-0.17	-0.11	-0.17	-0.11	-0.3	0.299783	0.0450702	0.416166	0.364631	0.778331	0.33313	0.822276	0.029067	1	1	1	1	1	1	1	1	98.8	92.2	100.1	99.5	111.9	103.5
High	Q9H0H3	Kelch-like protein 25 OS=Homo sapiens OX=9606 GN=KLHL25 PE=1 SV=1	5	2	2	2	589	65.9	6.57	5.22	KLHL25	1.056	0.885	0.952	1.044	0.943	1.054	0.93	0.964	0.08	-0.18	-0.07	0.06	-0.08	0.08	-0.1	-0.05	0.998716	0.870249	0.999447	0.999785	0.998073	0.999099	0.991838	0.999926	1	1	1	1	1	1	1	1	107.7	90.2	97.1	106.4	101.9	96.2
Medium	Q92830	Histone acetyltransferase KAT2A OS=Homo sapiens OX=9606 GN=KAT2A PE=1 SV=3	1	1	1	1	837	93.9	9.04	0	KAT2A	1.02	0.893	0.988	0.928	0.991	0.921	0.93	0.948	0.03	-0.16	-0.02	-0.11	-0.01	-0.12	-0.1	-0.08	0.999975	0.510677	0.999999	0.872452	1	0.809709	0.884441	0.976043	1	1	1	1	1	1	1	1	106.5	93.3	103.1	96.9	104.4	103.5
High	Q13404	Ubiquitin-conjugating enzyme E2 variant 1 OS=Homo sapiens OX=9606 GN=UBE2V1 PE=1 SV=2	62	9	56	4	147	16.5	7.93	175.69	UBE2V1	0.992	0.922	0.994	0.911	1.002	0.956	0.93	0.959	-0.01	-0.12	-0.01	-0.13	0	-0.06	-0.1	-0.06	1	0.925862	1	0.864219	1	0.997791	0.957943	0.998627	1	1	1	1	1	1	1	1	103	95.7	103.2	94.6	103.8	104.1
High	Q6P9G9	Zinc finger protein 449 OS=Homo sapiens OX=9606 GN=ZNF449 PE=1 SV=3	4	3	8	1	518	59.9	7.31	12.69	ZNF449	0.813	0.76	0.717	0.683	0.789	0.726	0.93	0.788	-0.3	-0.4	-0.48	-0.55	-0.34	-0.46	-0.1	-0.34	0.798795	0.535287	0.331429	0.209683	0.683245	0.369138	0.999512	0.681679	1	1	1	1	1	1	1	1	101.5	95	89.6	85.3	124.9	98.5
Low	Q6ZQQ6	WD repeat-containing protein 87 OS=Homo sapiens OX=9606 GN=WDR87 PE=1 SV=3	0	1	2	1	2873	333	7.28	1.68	WDR87	1.105	1.099	1.155	1.271	1.128	1.063	0.93	1.046	0.14	0.14	0.21	0.35	0.17	0.09	-0.1	0.07	0.908764	0.931888	0.644624	0.156806	0.805741	0.994442	0.983409	0.999214	1	1	1	1	1	1	1	1	101.5	100.9	106.1	116.8	91.9	103.6
High	Q00577	Transcriptional activator protein Pur-alpha OS=Homo sapiens OX=9606 GN=PURA PE=1 SV=2	34	8	26	8	322	34.9	6.44	123.52	PURA	1.033	0.941	1	0.978	1.025	0.963	0.93	0.848	0.05	-0.09	0	-0.03	0.04	-0.05	-0.1	-0.24	0.996347	0.87331	1	0.999746	0.999393	0.98972	0.751165	0.0623345	1	1	1	1	1	1	1	1	106.6	97.1	103.3	101	103.2	105.8
High	P28347	Transcriptional enhancer factor TEF-1 OS=Homo sapiens OX=9606 GN=TEAD1 PE=1 SV=2	3	2	3	2	426	47.9	8.15	6.48	TEAD1	0.967	0.871	0.953	0.997	1.039	0.998	0.93	0.74	-0.05	-0.2	-0.07	0	0.05	0	-0.1	-0.43	0.999998	0.968682	0.999975	1	0.999996	1	0.999494	0.425723	1	1	1	1	1	1	1	1	102.4	92.3	101	105.6	106	110.1
High	Q9HBM0	Vezatin OS=Homo sapiens OX=9606 GN=VEZT PE=1 SV=3	14	9	14	9	779	88.6	5.2	40.99	VEZT	1.059	0.985	1.085	1.098	1.04	1.051	0.93	0.968	0.08	-0.02	0.12	0.13	0.06	0.07	-0.1	-0.05	0.993556	1	0.949433	0.903997	0.999484	0.997456	0.974113	0.999879	1	1	1	1	1	1	1	1	103.4	96.2	106	107.2	97.6	101.6
Low	Q9UPY5	Cystine/glutamate transporter OS=Homo sapiens OX=9606 GN=SLC7A11 PE=1 SV=1	1	1	1	1	501	55.4	9.19	2.13	SLC7A11	1.171	1.093	1.314	1.298	1.31	1.086	0.93	0.923	0.23	0.13	0.39	0.38	0.39	0.12	-0.1	-0.12	0.856932	0.993421	0.343347	0.390931	0.353122	0.995872	0.998276	0.996636	1	1	1	1	1	1	1	1	104.1	97.1	116.8	115.3	88.9	116.5
High	Q8NEZ5	F-box only protein 22 OS=Homo sapiens OX=9606 GN=FBXO22 PE=1 SV=1	24	9	27	9	403	44.5	7.03	75.14	FBXO22	0.963	0.927	0.947	0.963	0.995	0.968	0.93	0.831	-0.06	-0.11	-0.08	-0.05	-0.01	-0.05	-0.1	-0.27	0.997788	0.891646	0.980393	0.997983	1	0.99921	0.911137	0.117697	1	1	1	1	1	1	1	1	101.6	97.9	100	101.7	105.6	105
High	O75586	Mediator of RNA polymerase II transcription subunit 6 OS=Homo sapiens OX=9606 GN=MED6 PE=1 SV=2	19	5	8	5	246	28.4	8.62	22.03	MED6	0.926	0.944	0.914	0.923	0.972	0.954	0.93	0.954	-0.11	-0.08	-0.13	-0.12	-0.04	-0.07	-0.1	-0.07	0.44711	0.742177	0.296416	0.402794	0.992644	0.88596	0.520538	0.886042	1	1	1	1	1	1	1	1	97.8	99.7	96.6	97.5	105.7	102.7
High	Q7Z6I8	UPF0461 protein C5orf24 OS=Homo sapiens OX=9606 GN=C5orf24 PE=1 SV=1	9	1	2	1	188	20.1	9.85	6.85	C5orf24	1.193	1.041	1.14	1.044	1.016	0.964	0.93	1.05	0.25	0.06	0.19	0.06	0.02	-0.05	-0.1	0.07	0.0508622	0.987468	0.198233	0.980441	0.999977	0.993162	0.780769	0.961923	1	1	1	1	1	1	1	1	114.5	99.9	109.4	100.2	95.9	97.5
High	Q13571	Lysosomal-associated transmembrane protein 5 OS=Homo sapiens OX=9606 GN=LAPTM5 PE=1 SV=1	18	4	11	4	262	29.9	8.68	30	LAPTM5	0.978	0.981	1.04	1.064	1.053	1.06	0.931	0.913	-0.03	-0.03	0.06	0.09	0.07	0.08	-0.1	-0.13	0.999973	0.999991	0.998432	0.973699	0.991252	0.981489	0.940481	0.834113	1	1	1	1	1	1	1	1	97.6	97.9	103.8	106.1	99.8	105
High	Q9BW83	Intraflagellar transport protein 27 homolog OS=Homo sapiens OX=9606 GN=IFT27 PE=1 SV=1	23	3	6	3	186	20.5	5.41	24.99	IFT27	0.964	0.912	0.89	0.914	0.958	0.924	0.931	0.895	-0.05	-0.13	-0.17	-0.13	-0.06	-0.11	-0.1	-0.16	0.783246	0.0448709	0.0112437	0.0504535	0.645093	0.101143	0.148893	0.014903	1	1	1	1	1	1	1	1	103.4	97.8	95.5	98	107.3	102.8
High	O00472	RNA polymerase II elongation factor ELL2 OS=Homo sapiens OX=9606 GN=ELL2 PE=1 SV=2	6	3	3	3	640	72.3	9	9.8	ELL2	0.984	0.975	1.036	1.012	0.971	1.012	0.931	0.936	-0.02	-0.04	0.05	0.02	-0.04	0.02	-0.1	-0.1	0.999937	0.998759	0.987954	0.999995	0.99648	0.999995	0.675568	0.747618	1	1	1	1	1	1	1	1	100	99.1	105.3	102.8	101.6	98.7
High	Q9H2J4	Phosducin-like protein 3 OS=Homo sapiens OX=9606 GN=PDCL3 PE=1 SV=1	53	12	37	12	239	27.6	4.84	140.79	PDCL3	0.965	0.944	0.972	0.952	0.974	0.961	0.931	0.915	-0.05	-0.08	-0.04	-0.07	-0.04	-0.06	-0.1	-0.13	0.874562	0.458175	0.956763	0.623218	0.974492	0.811754	0.242228	0.104789	1	1	1	1	1	1	1	1	100.8	98.6	101.5	99.5	104.5	101.8
High	Q8NFP7	Diphosphoinositol polyphosphate phosphohydrolase 3-alpha OS=Homo sapiens OX=9606 GN=NUDT10 PE=1 SV=1	14	2	5	1	164	18.5	5.68	16.4	NUDT10	0.931	0.874	0.965	0.919	1.041	0.997	0.931	0.958	-0.1	-0.2	-0.05	-0.12	0.06	0	-0.1	-0.06	0.979102	0.663469	0.999797	0.950506	0.999568	1	0.979385	0.999279	1	1	1	1	1	1	1	1	97.2	91.3	100.8	96	104.5	108.7
High	Q96JC1	Vam6/Vps39-like protein OS=Homo sapiens OX=9606 GN=VPS39 PE=1 SV=2	16	12	26	12	886	101.7	6.99	87.29	VPS39	0.98	0.939	0.935	0.975	1.013	0.99	0.931	0.866	-0.03	-0.09	-0.1	-0.04	0.02	-0.01	-0.1	-0.21	0.999992	0.980846	0.970762	0.999962	1	1	0.961002	0.470952	1	1	1	1	1	1	1	1	102.2	98	97.5	101.7	104.3	105.6
High	Q9BUP3-3	Isoform 3 of Oxidoreductase HTATIP2 OS=Homo sapiens OX=9606 GN=HTATIP2	29	6	7	6	276	30.1	8.38	28.18	HTATIP2	0.972	0.972	0.945	0.956	0.974	0.927	0.931	0.879	-0.04	-0.04	-0.08	-0.06	-0.04	-0.11	-0.1	-0.19	0.996825	0.997159	0.855575	0.954626	0.998014	0.612875	0.681152	0.128171	1	1	1	1	1	1	1	1	102.2	102.3	99.4	100.6	105.2	102.4
High	P49721	Proteasome subunit beta type-2 OS=Homo sapiens OX=9606 GN=PSMB2 PE=1 SV=1	39	11	37	11	201	22.8	7.02	108.72	PSMB2	0.898	0.959	0.91	0.928	0.925	0.933	0.931	0.917	-0.16	-0.06	-0.14	-0.11	-0.11	-0.1	-0.1	-0.13	0.228135	0.95891	0.349587	0.605606	0.549243	0.679716	0.648798	0.437989	1	1	1	1	1	1	1	1	96.2	102.7	97.5	99.5	107.1	99.1
High	Q9UKZ1	CCR4-NOT transcription complex subunit 11 OS=Homo sapiens OX=9606 GN=CNOT11 PE=1 SV=1	10	5	15	5	510	55.2	6.4	48.41	CNOT11	0.917	0.976	0.951	0.959	0.944	0.982	0.931	0.914	-0.12	-0.03	-0.07	-0.06	-0.08	-0.03	-0.1	-0.13	0.204529	0.993238	0.746137	0.873508	0.612529	0.998972	0.379908	0.172163	1	1	1	1	1	1	1	1	96.3	102.5	99.8	100.7	104.9	99.1
Low	Q96M20	Cyclic nucleotide-binding domain-containing protein 2 OS=Homo sapiens OX=9606 GN=CNBD2 PE=2 SV=2	2	1	1	1	576	67.5	9.26	2.21	CNBD2	1.005	0.926	1.028	1.001	1.046	0.973	0.931	0.784	0.01	-0.11	0.04	0	0.06	-0.04	-0.1	-0.35	1	0.983078	0.999988	1	0.999501	0.999988	0.989073	0.183557	1	1	1	1	1	1	1	1	104	95.9	106.4	103.6	103.5	108.3
High	P82673	28S ribosomal protein S35, mitochondrial OS=Homo sapiens OX=9606 GN=MRPS35 PE=1 SV=1	34	11	28	10	323	36.8	8.24	88.49	MRPS35	0.946	0.893	1.005	0.931	1.028	1.037	0.931	1	-0.08	-0.16	0.01	-0.1	0.04	0.05	-0.1	0	0.995059	0.803886	1	0.977776	0.999965	0.999729	0.978374	1	1	1	1	1	1	1	1	1	97	91.6	103.1	95.5	102.6	105.5
High	Q9GZZ1	N-alpha-acetyltransferase 50 OS=Homo sapiens OX=9606 GN=NAA50 PE=1 SV=1	24	5	15	5	169	19.4	8.81	50.17	NAA50	0.864	0.799	0.825	0.824	0.961	0.969	0.931	0.996	-0.21	-0.32	-0.28	-0.28	-0.06	-0.05	-0.1	-0.01	0.491654	0.118119	0.220279	0.218073	0.999174	0.999839	0.968877	1	1	1	1	1	1	1	1	1	95.2	88	90.9	90.8	110.2	105.9
High	P26374	Rab proteins geranylgeranyltransferase component A 2 OS=Homo sapiens OX=9606 GN=CHML PE=1 SV=2	20	11	17	9	656	74	4.93	68.5	CHML	0.954	1.01	1.108	0.998	0.957	1.044	0.931	0.948	-0.07	0.01	0.15	0	-0.06	0.06	-0.1	-0.08	0.990165	1	0.636781	1	0.993299	0.99425	0.906958	0.979543	1	1	1	1	1	1	1	1	95.9	101.5	111.4	100.4	100.5	96.2
High	Q70UQ0-4	Isoform 4 of Inhibitor of nuclear factor kappa-B kinase-interacting protein OS=Homo sapiens OX=9606 GN=IKBIP	17	6	7	6	377	43.1	4.92	19.41	IKBIP	0.974	1	0.897	0.989	1.027	0.97	0.931	0.963	-0.04	0	-0.16	-0.02	0.04	-0.04	-0.1	-0.05	0.990039	1	0.0899706	0.999977	0.989791	0.979022	0.422723	0.935123	1	1	1	1	1	1	1	1	100.1	102.9	92.3	101.7	102.8	105.6
High	Q9UK45	U6 snRNA-associated Sm-like protein LSm7 OS=Homo sapiens OX=9606 GN=LSM7 PE=1 SV=1	54	5	12	4	103	11.6	5.27	19.12	LSM7	1.023	0.952	1.063	1.021	1.042	1.063	0.931	0.992	0.03	-0.07	0.09	0.03	0.06	0.09	-0.1	-0.01	0.999991	0.997396	0.9902	0.999996	0.999298	0.989666	0.975709	1	1	1	1	1	1	1	1	1	101.3	94.3	105.3	101.1	99	103.2
Medium	Q9H7V2	Synapse differentiation-inducing gene protein 1 OS=Homo sapiens OX=9606 GN=SYNDIG1 PE=1 SV=1	5	1	1	1	258	28.5	4.88	2.57	SYNDIG1	0.953	0.94	0.936	0.95	0.889	0.951	0.931	0.895	-0.07	-0.09	-0.1	-0.07	-0.17	-0.07	-0.1	-0.16	0.935707	0.81049	0.759738	0.910574	0.193867	0.923406	0.697039	0.239812	1	1	1	1	1	1	1	1	101.6	100.2	99.8	101.2	106.6	94.7
High	Q03518	Antigen peptide transporter 1 OS=Homo sapiens OX=9606 GN=TAP1 PE=1 SV=2	23	12	24	12	808	87.2	8.02	90.52	TAP1	1.002	1.016	1.021	1.074	1.04	1.007	0.932	0.939	0	0.02	0.03	0.1	0.06	0.01	-0.1	-0.09	1	1	1	0.997845	0.999974	1	0.997943	0.999067	1	1	1	1	1	1	1	1	99.9	101.2	101.7	107	99.7	103.6
High	Q9GZM5	Protein YIPF3 OS=Homo sapiens OX=9606 GN=YIPF3 PE=1 SV=1	12	3	7	3	350	38.2	5.76	19.26	YIPF3	0.949	0.948	0.954	0.999	0.987	0.985	0.932	0.829	-0.08	-0.08	-0.07	0	-0.02	-0.02	-0.1	-0.27	0.997753	0.997456	0.99899	1	1	1	0.985064	0.363649	1	1	1	1	1	1	1	1	99.5	99.4	100.1	104.7	104.9	103.5
High	Q9NZA1	Chloride intracellular channel protein 5 OS=Homo sapiens OX=9606 GN=CLIC5 PE=1 SV=3	22	6	27	5	410	46.5	4.82	82.15	CLIC5	0.971	0.885	0.969	0.932	1.032	0.942	0.932	0.974	-0.04	-0.18	-0.05	-0.1	0.05	-0.09	-0.1	-0.04	0.999331	0.384323	0.998803	0.877433	0.998868	0.946315	0.876839	0.999678	1	1	1	1	1	1	1	1	101.2	92.3	100.9	97.1	104.2	107.5
High	O43447	Peptidyl-prolyl cis-trans isomerase H OS=Homo sapiens OX=9606 GN=PPIH PE=1 SV=1	56	10	139	8	177	19.2	8.07	177.32	PPIH	0.949	0.928	0.971	0.932	0.968	0.973	0.932	0.961	-0.08	-0.11	-0.04	-0.1	-0.05	-0.04	-0.1	-0.06	0.207454	0.0408149	0.775293	0.0582988	0.706115	0.824994	0.0555836	0.471942	1	1	1	1	1	1	1	1	99.1	97	101.4	97.4	104.5	101.2
High	Q8WVY7	Ubiquitin-like domain-containing CTD phosphatase 1 OS=Homo sapiens OX=9606 GN=UBLCP1 PE=1 SV=2	41	10	27	10	318	36.8	6.46	109.72	UBLCP1	0.94	0.921	0.913	0.929	0.962	0.98	0.932	0.834	-0.09	-0.12	-0.13	-0.11	-0.06	-0.03	-0.1	-0.26	0.944182	0.813265	0.731053	0.877961	0.996871	0.999963	0.898049	0.103106	1	1	1	1	1	1	1	1	100.5	98.6	97.7	99.4	107	103
High	Q5BKX6	Solute carrier family 45 member 4 OS=Homo sapiens OX=9606 GN=SLC45A4 PE=1 SV=2	4	2	2	2	768	83.8	5.53	6.42	SLC45A4	1.07	1.041	1.165	1.238	1.095	1.097	0.932	0.982	0.1	0.06	0.22	0.31	0.13	0.13	-0.1	-0.03	0.999902	0.999998	0.976463	0.873229	0.999165	0.99901	0.999864	1	1	1	1	1	1	1	1	1	100.1	97.4	109	115.8	93.6	102.4
High	Q8IW50	Protein FAM219A OS=Homo sapiens OX=9606 GN=FAM219A PE=1 SV=3	11	2	6	2	185	20.4	4.73	17.66	FAM219A	1.064	1.031	1.165	1.036	0.991	1.017	0.932	1.004	0.09	0.04	0.22	0.05	-0.01	0.02	-0.1	0.01	0.974938	0.999784	0.345184	0.999267	1	0.999997	0.950176	1	1	1	1	1	1	1	1	1	103.6	100.4	113.4	100.9	97.4	96.5
High	Q9BY44	Eukaryotic translation initiation factor 2A OS=Homo sapiens OX=9606 GN=EIF2A PE=1 SV=3	50	22	80	22	585	64.9	8.87	317.59	EIF2A	0.963	0.986	1.011	0.997	0.982	1.023	0.932	0.948	-0.05	-0.02	0.02	0	-0.03	0.03	-0.1	-0.08	0.637617	0.996799	0.999513	1	0.987733	0.951133	0.0947285	0.291635	1	1	1	1	1	1	1	1	98	100.3	102.9	101.5	101.8	100
Low	Q8NE22	SET domain-containing protein 9 OS=Homo sapiens OX=9606 GN=SETD9 PE=2 SV=2	3	1	1	1	299	34.1	8.76	2.64	SETD9	1.004	1.075	1.106	1.078	1.023	1.109	0.932	1.022	0.01	0.1	0.15	0.11	0.03	0.15	-0.1	0.03	1	0.898417	0.659433	0.884944	0.999932	0.629907	0.911626	0.999947	1	1	1	1	1	1	1	1	96.6	103.5	106.5	103.7	96.3	98.5
High	Q6ZVM7	TOM1-like protein 2 OS=Homo sapiens OX=9606 GN=TOM1L2 PE=1 SV=1	41	11	18	11	507	55.5	4.79	61.32	TOM1L2	0.952	0.999	1.02	0.96	0.971	0.925	0.932	0.996	-0.07	0	0.03	-0.06	-0.04	-0.11	-0.1	-0.01	0.999368	1	0.999999	0.999823	0.999986	0.986646	0.992837	1	1	1	1	1	1	1	1	1	97.9	102.7	104.9	98.7	102.8	99.8
High	O75607	Nucleoplasmin-3 OS=Homo sapiens OX=9606 GN=NPM3 PE=1 SV=3	44	5	47	5	178	19.3	4.63	182.27	NPM3	1.012	0.986	1.006	0.973	1.01	0.964	0.932	0.951	0.02	-0.02	0.01	-0.04	0.01	-0.05	-0.1	-0.07	0.999276	0.997304	0.999993	0.887519	0.999712	0.672502	0.0912091	0.339005	1	1	1	1	1	1	1	1	103.1	100.4	102.5	99.1	101.9	102.9
High	O94901-9	Isoform 8 of SUN domain-containing protein 1 OS=Homo sapiens OX=9606 GN=SUN1	26	18	45	17	916	101.9	7.31	161.64	SUN1	1	1.024	1.069	1.086	1.036	1.042	0.932	0.954	0	0.03	0.1	0.12	0.05	0.06	-0.1	-0.07	1	0.999993	0.989764	0.963629	0.999854	0.999593	0.985537	0.998965	1	1	1	1	1	1	1	1	98.5	100.8	105.2	106.9	98.4	102
High	P27635	60S ribosomal protein L10 OS=Homo sapiens OX=9606 GN=RPL10 PE=1 SV=4	58	15	262	15	214	24.6	10.08	1026.57	LOC100768740; LOC101344695; LOC105294701; LOC112632580; Rpl10; RPL10	1.018	0.981	1.066	0.982	0.975	0.991	0.932	0.977	0.03	-0.03	0.09	-0.03	-0.04	-0.01	-0.1	-0.03	0.999914	0.99983	0.800105	0.999885	0.99873	1	0.715793	0.999342	1	1	1	1	1	1	1	1	102.7	99	107.5	99.1	100.9	98.3
High	P62316	Small nuclear ribonucleoprotein Sm D2 OS=Homo sapiens OX=9606 GN=SNRPD2 PE=1 SV=1	53	7	34	7	118	13.5	9.91	100.31	SNRPD2	0.882	0.896	0.9	0.903	0.988	1.031	0.932	0.996	-0.18	-0.16	-0.15	-0.15	-0.02	0.04	-0.1	-0.01	0.749581	0.846318	0.870867	0.888449	1	0.999948	0.983813	1	1	1	1	1	1	1	1	1	93.1	94.5	95	95.3	105.5	104.3
High	O95218	Zinc finger Ran-binding domain-containing protein 2 OS=Homo sapiens OX=9606 GN=ZRANB2 PE=1 SV=2	44	16	50	16	330	37.4	10.01	162	ZRANB2	0.999	1.001	1.039	1.014	1.037	1.023	0.932	1.067	0	0	0.06	0.02	0.05	0.03	-0.1	0.09	1	1	0.967721	0.999961	0.978892	0.998766	0.620752	0.695426	1	1	1	1	1	1	1	1	98.6	98.9	102.7	100.2	98.8	102.4
High	Q9UBM7	7-dehydrocholesterol reductase OS=Homo sapiens OX=9606 GN=DHCR7 PE=1 SV=1	19	9	69	9	475	54.5	8.7	162.07	DHCR7	1.009	1.018	1.078	1.098	1.054	1.035	0.932	0.936	0.01	0.03	0.11	0.13	0.08	0.05	-0.1	-0.1	1	1	0.998278	0.992569	0.999857	0.999994	0.998886	0.999231	1	1	1	1	1	1	1	1	99.2	100.1	105.9	107.9	98.2	103.6
High	Q8IWB9	Testis-expressed protein 2 OS=Homo sapiens OX=9606 GN=TEX2 PE=1 SV=2	17	12	15	12	1127	125.2	6.01	54.67	TEX2	0.985	0.989	0.993	1.03	0.99	1.046	0.932	0.906	-0.02	-0.02	-0.01	0.04	-0.01	0.07	-0.1	-0.14	0.999886	0.999988	1	0.989107	0.999994	0.891544	0.527912	0.19151	1	1	1	1	1	1	1	1	99.9	100.3	100.7	104.5	101.5	100.4
High	O43556	Epsilon-sarcoglycan OS=Homo sapiens OX=9606 GN=SGCE PE=1 SV=6	2	1	2	1	437	49.8	6.55	5.59	SGCE	1.077	0.956	1.017	1.049	1.009	1.04	0.932	1.096	0.11	-0.06	0.02	0.07	0.01	0.06	-0.1	0.13	0.968697	0.998599	0.999999	0.997969	1	0.999482	0.976721	0.907367	1	1	1	1	1	1	1	1	105.6	93.8	99.7	102.9	98.1	99
High	P15104	Glutamine synthetase OS=Homo sapiens OX=9606 GN=GLUL PE=1 SV=4	26	9	16	9	373	42	6.89	46.62	GLUL	0.967	0.945	0.936	0.933	0.936	0.963	0.932	1.016	-0.05	-0.08	-0.1	-0.1	-0.1	-0.06	-0.1	0.02	0.903257	0.457331	0.303876	0.259057	0.29694	0.83448	0.250877	0.998764	1	1	1	1	1	1	1	1	100.9	98.5	97.6	97.3	104.3	97.6
High	Q9BSJ6	Protein PIMREG OS=Homo sapiens OX=9606 GN=PIMREG PE=1 SV=1	10	2	2	2	248	27.5	10.21	8.03	PIMREG	1.022	1.117	1.159	1.152	1.007	1.103	0.932	1.028	0.03	0.16	0.21	0.2	0.01	0.14	-0.1	0.04	0.999413	0.21369	0.0589772	0.0726653	1	0.318717	0.669838	0.996914	1	1	1	1	1	1	1	1	96.6	105.6	109.6	108.9	94.5	95.2
High	Q9H330	Transmembrane protein 245 OS=Homo sapiens OX=9606 GN=TMEM245 PE=1 SV=3	5	3	9	3	879	97.3	8.91	28.34	TMEM245	1.066	1.026	1.081	1.124	1.055	1.072	0.932	1.008	0.09	0.04	0.11	0.17	0.08	0.1	-0.1	0.01	0.999843	1	0.999362	0.990082	0.999959	0.999695	0.999687	1	1	1	1	1	1	1	1	1	102.4	98.6	103.9	108	96.1	101.4
High	Q9BS91	Probable UDP-sugar transporter protein SLC35A5 OS=Homo sapiens OX=9606 GN=SLC35A5 PE=1 SV=2	4	2	2	2	424	48.5	8.25	1.66	SLC35A5	0.915	0.935	0.964	1.044	0.977	1.066	0.932	0.864	-0.13	-0.1	-0.05	0.06	-0.03	0.09	-0.1	-0.21	0.987469	0.997876	0.999974	0.999918	0.999999	0.998483	0.997212	0.840087	1	1	1	1	1	1	1	1	94.7	96.8	99.8	108	103.5	101.1
High	Q8N3F8	MICAL-like protein 1 OS=Homo sapiens OX=9606 GN=MICALL1 PE=1 SV=2	17	12	22	11	863	93.4	7.25	57.78	MICALL1	0.97	0.884	0.963	0.944	0.953	0.943	0.932	0.936	-0.04	-0.18	-0.05	-0.08	-0.07	-0.08	-0.1	-0.1	0.995911	0.161174	0.983743	0.853937	0.934792	0.850628	0.70908	0.760342	1	1	1	1	1	1	1	1	102.4	93.3	101.7	99.6	105.6	100.6
High	Q9NRA2	Sialin OS=Homo sapiens OX=9606 GN=SLC17A5 PE=1 SV=2	7	4	5	4	495	54.6	8.27	14.84	SLC17A5	1.013	1.03	1.138	1.079	1.074	1.041	0.932	0.989	0.02	0.04	0.19	0.11	0.1	0.06	-0.1	-0.02	0.999999	0.999695	0.430073	0.893188	0.920964	0.997328	0.927066	1	1	1	1	1	1	1	1	1	98.1	99.7	110.2	104.5	96.8	104
High	Q01850	Cerebellar degeneration-related protein 2 OS=Homo sapiens OX=9606 GN=CDR2 PE=1 SV=2	9	3	5	3	454	51.8	5.06	14.55	CDR2	0.885	0.876	0.874	0.878	0.925	0.909	0.932	0.997	-0.18	-0.19	-0.19	-0.19	-0.11	-0.14	-0.1	0	0.0747287	0.0497524	0.0463213	0.054571	0.417151	0.215268	0.529152	1	1	1	1	1	1	1	1	1	96.2	95.3	95.1	95.5	108.7	100.6
High	Q9Y3Q3	Transmembrane emp24 domain-containing protein 3 OS=Homo sapiens OX=9606 GN=TMED3 PE=1 SV=1	12	3	8	3	217	24.8	5.6	26.86	TMED3	0.968	0.926	0.993	0.967	1.056	1.004	0.932	0.828	-0.05	-0.11	-0.01	-0.05	0.08	0.01	-0.1	-0.27	0.999836	0.959323	1	0.99983	0.994829	1	0.97588	0.263285	1	1	1	1	1	1	1	1	100.4	96.1	103.1	100.4	103.8	109.5
High	Q9H3R5	Centromere protein H OS=Homo sapiens OX=9606 GN=CENPH PE=1 SV=1	21	4	9	4	247	28.5	5.29	36.23	CENPH	0.892	0.778	0.972	0.951	0.993	0.885	0.933	0.821	-0.16	-0.36	-0.04	-0.07	-0.01	-0.18	-0.1	-0.28	0.863868	0.151177	0.999981	0.998707	1	0.817239	0.989334	0.355926	1	1	1	1	1	1	1	1	97.7	85.1	106.4	104	109.4	108.6
High	Q99504	Eyes absent homolog 3 OS=Homo sapiens OX=9606 GN=EYA3 PE=1 SV=3	7	5	8	5	573	62.6	5.21	24.63	EYA3	1.051	0.965	1.036	1.044	1.041	1.007	0.933	0.833	0.07	-0.05	0.05	0.06	0.06	0.01	-0.1	-0.26	0.998847	0.999903	0.999911	0.999622	0.99975	1	0.989936	0.444409	1	1	1	1	1	1	1	1	106.2	97.5	104.6	105.4	101	105.2
High	P40222	Alpha-taxilin OS=Homo sapiens OX=9606 GN=TXLNA PE=1 SV=3	38	18	32	17	546	61.9	6.52	107.98	TXLNA	0.883	0.688	0.968	0.807	0.978	0.919	0.933	0.916	-0.18	-0.54	-0.05	-0.31	-0.03	-0.12	-0.1	-0.13	0.998673	0.629824	1	0.962454	1	0.999922	0.999981	0.999897	1	1	1	1	1	1	1	1	98.2	76.5	107.7	89.8	111.2	108.8
High	Q562R1	Beta-actin-like protein 2 OS=Homo sapiens OX=9606 GN=ACTBL2 PE=1 SV=2	28	10	1028	2	376	42	5.59	2744.31	ACTBL2	1.036	1.026	1.088	1.084	1.072	0.982	0.933	0.954	0.05	0.04	0.12	0.12	0.1	-0.03	-0.1	-0.07	0.967307	0.995716	0.345832	0.392304	0.540653	0.999589	0.543952	0.875159	1	1	1	1	1	1	1	1	101.7	100.6	106.7	106.3	98.1	105.2
High	Q96BU1	S100P-binding protein OS=Homo sapiens OX=9606 GN=S100PBP PE=1 SV=1	12	2	2	2	408	45.6	5.17	6.76	S100PBP	0.921	1.006	1.028	1.128	1.097	1.091	0.933	1.18	-0.12	0.01	0.04	0.17	0.13	0.13	-0.1	0.24	0.983969	1	0.999993	0.884891	0.968676	0.977181	0.994219	0.641224	1	1	1	1	1	1	1	1	88.3	96.5	98.6	108.2	95.9	105.2
High	Q9Y575	Ankyrin repeat and SOCS box protein 3 OS=Homo sapiens OX=9606 GN=ASB3 PE=1 SV=1	2	1	2	1	518	57.7	6.27	6.16	ASB3	0.966	1.007	1.045	0.952	0.997	0.955	0.933	0.886	-0.05	0.01	0.06	-0.07	0	-0.07	-0.1	-0.17	0.98513	1	0.946835	0.904833	1	0.929502	0.6595	0.137647	1	1	1	1	1	1	1	1	99.5	103.7	107.6	98	103	102.6
High	P53801	Pituitary tumor-transforming gene 1 protein-interacting protein OS=Homo sapiens OX=9606 GN=PTTG1IP PE=1 SV=1	12	3	6	3	180	20.3	8.79	14.91	PTTG1IP	1.092	0.993	1.263	1.049	1.196	1.096	0.933	1.096	0.13	-0.01	0.34	0.07	0.26	0.13	-0.1	0.13	0.99997	1	0.97597	1	0.995246	0.999957	0.999995	0.99996	1	1	1	1	1	1	1	1	101.1	92	117	97.2	92.6	110.7
High	P86452	Zinc finger BED domain-containing protein 6 OS=Homo sapiens OX=9606 GN=ZBED6 PE=1 SV=1	3	1	1	1	979	109.9	6.55	5.27	ZBED6	1.018	0.924	1.073	1.006	0.989	1.001	0.933	0.993	0.03	-0.11	0.1	0.01	-0.02	0	-0.1	-0.01	1	0.991499	0.995818	1	1	1	0.996301	1	1	1	1	1	1	1	1	1	102.5	93.1	108.1	101.3	100.7	99.6
High	Q15154-3	Isoform 3 of Pericentriolar material 1 protein OS=Homo sapiens OX=9606 GN=PCM1	31	18	33	1	530	59.2	5.85	105.95	PCM1	1.051	0.924	1.001	0.971	1.064	1.051	0.933	1.063	0.07	-0.11	0	-0.04	0.09	0.07	-0.1	0.09	0.995516	0.935859	1	0.9999	0.982965	0.995495	0.96829	0.984018	1	1	1	1	1	1	1	1	104.5	91.8	99.4	96.5	99.3	105.7
High	P61764	Syntaxin-binding protein 1 OS=Homo sapiens OX=9606 GN=STXBP1 PE=1 SV=1	26	13	24	12	594	67.5	6.96	82.47	STXBP1	0.964	1.004	1.019	0.967	0.956	0.992	0.933	0.991	-0.05	0.01	0.03	-0.05	-0.06	-0.01	-0.1	-0.01	0.992896	1	0.999927	0.996524	0.976898	1	0.816426	1	1	1	1	1	1	1	1	1	98.3	102.4	103.9	98.6	102	97.5
High	Q9H2U2	Inorganic pyrophosphatase 2, mitochondrial OS=Homo sapiens OX=9606 GN=PPA2 PE=1 SV=2	52	16	90	14	334	37.9	7.39	269.57	PPA2	0.972	0.871	0.988	0.91	0.985	0.926	0.933	0.874	-0.04	-0.2	-0.02	-0.14	-0.02	-0.11	-0.1	-0.19	0.999369	0.256343	0.999999	0.646515	0.999995	0.818187	0.882701	0.278068	1	1	1	1	1	1	1	1	103.4	92.7	105.1	96.8	106.4	104.8
High	Q9H4I9	Essential MCU regulator, mitochondrial OS=Homo sapiens OX=9606 GN=SMDT1 PE=1 SV=1	20	1	5	1	107	11.4	7.27	14.83	SMDT1	0.865	0.86	0.974	0.952	0.941	0.919	0.933	0.735	-0.21	-0.22	-0.04	-0.07	-0.09	-0.12	-0.1	-0.44	0.956442	0.945878	1	0.999969	0.999842	0.998333	0.999602	0.391274	1	1	1	1	1	1	1	1	95.2	94.6	107.2	104.8	110	103.5
High	Q9HCJ1	Progressive ankylosis protein homolog OS=Homo sapiens OX=9606 GN=ANKH PE=1 SV=2	6	3	6	3	492	54.2	7.88	14.29	ANKH	0.924	0.929	0.992	1.005	1.02	0.98	0.933	0.899	-0.11	-0.11	-0.01	0.01	0.03	-0.03	-0.1	-0.15	0.952686	0.967911	1	1	0.999996	0.999996	0.976904	0.819616	1	1	1	1	1	1	1	1	95.8	96.3	102.8	104.2	103.7	105.8
High	Q13200	26S proteasome non-ATPase regulatory subunit 2 OS=Homo sapiens OX=9606 GN=PSMD2 PE=1 SV=3	56	48	276	48	908	100.1	5.2	937.5	PSMD2	1.004	0.983	0.988	1.002	0.999	1.028	0.933	0.99	0.01	-0.02	-0.02	0	0	0.04	-0.1	-0.01	1	0.999857	0.999989	1	1	0.994928	0.616828	0.999996	1	1	1	1	1	1	1	1	101.2	99.1	99.6	101	100.8	100.7
High	Q9Y4W6	AFG3-like protein 2 OS=Homo sapiens OX=9606 GN=AFG3L2 PE=1 SV=2	36	31	111	31	797	88.5	8.66	367.84	AFG3L2	1.02	1.003	1.108	1.089	1.079	1.013	0.933	0.967	0.03	0	0.15	0.12	0.11	0.02	-0.1	-0.05	0.999997	1	0.855317	0.936969	0.964974	1	0.979932	0.999851	1	1	1	1	1	1	1	1	99.7	98	108.3	106.4	97.7	105.4
High	O60669	Monocarboxylate transporter 2 OS=Homo sapiens OX=9606 GN=SLC16A7 PE=1 SV=2	6	4	7	4	478	52.2	9.31	17.4	SLC16A7	1.042	0.994	1.114	1.061	1.017	0.984	0.933	1	0.06	-0.01	0.16	0.08	0.02	-0.02	-0.1	0	0.998656	1	0.745555	0.985491	0.999998	0.999999	0.963972	1	1	1	1	1	1	1	1	1	102.5	97.9	109.6	104.4	98.4	100.1
High	O00154	Cytosolic acyl coenzyme A thioester hydrolase OS=Homo sapiens OX=9606 GN=ACOT7 PE=1 SV=3	41	17	72	17	380	41.8	8.54	225.44	ACOT7	0.965	0.937	0.939	0.915	0.959	0.948	0.933	0.954	-0.05	-0.09	-0.09	-0.13	-0.06	-0.08	-0.1	-0.07	0.692856	0.126809	0.154371	0.0258954	0.531289	0.268343	0.0990857	0.398324	1	1	1	1	1	1	1	1	101.6	98.6	98.9	96.3	105.3	101
High	Q7Z4F1	Low-density lipoprotein receptor-related protein 10 OS=Homo sapiens OX=9606 GN=LRP10 PE=1 SV=2	7	2	2	2	713	76.1	5.52	5.01	LRP10	0.998	0.965	1.264	1.066	1.014	1.042	0.933	0.889	0	-0.05	0.34	0.09	0.02	0.06	-0.1	-0.17	1	0.999794	0.136382	0.988866	1	0.999415	0.982786	0.781357	1	1	1	1	1	1	1	1	97.9	94.7	124.1	104.6	98.1	99.5
High	Q9NQX7	Integral membrane protein 2C OS=Homo sapiens OX=9606 GN=ITM2C PE=1 SV=1	35	7	24	7	267	30.2	8	80.9	ITM2C	1.021	1.021	1.119	1.097	1.053	1.059	0.933	0.962	0.03	0.03	0.16	0.13	0.08	0.08	-0.1	-0.06	0.999875	0.999853	0.331667	0.53467	0.94599	0.91238	0.812108	0.989764	1	1	1	1	1	1	1	1	99.1	99.2	108.7	106.6	97.1	102.3
High	Q9NTK5	Obg-like ATPase 1 OS=Homo sapiens OX=9606 GN=OLA1 PE=1 SV=2	67	26	149	26	396	44.7	7.81	506.39	OLA1	1.005	0.988	1.013	0.979	0.988	0.978	0.933	0.964	0.01	-0.02	0.02	-0.03	-0.02	-0.03	-0.1	-0.05	1	0.999973	0.999947	0.998744	0.999982	0.997916	0.528923	0.955542	1	1	1	1	1	1	1	1	102.2	100.5	103.1	99.6	101.7	100.5
High	P53667	LIM domain kinase 1 OS=Homo sapiens OX=9606 GN=LIMK1 PE=1 SV=3	5	2	3	2	647	72.5	6.98	7.98	LIMK1	0.915	0.997	0.958	0.956	0.99	0.982	0.933	0.953	-0.13	0	-0.06	-0.06	-0.01	-0.03	-0.1	-0.07	0.634383	1	0.985457	0.98151	1	0.999966	0.845683	0.973101	1	1	1	1	1	1	1	1	94.8	103.3	99.3	99.1	103.6	102.6
High	Q9BPX3	Condensin complex subunit 3 OS=Homo sapiens OX=9606 GN=NCAPG PE=1 SV=1	34	36	98	35	1015	114.3	5.59	385.93	NCAPG	0.955	0.957	0.946	0.954	0.981	0.986	0.933	0.941	-0.07	-0.06	-0.08	-0.07	-0.03	-0.02	-0.1	-0.09	0.814701	0.839303	0.646185	0.800028	0.998608	0.999867	0.41789	0.559679	1	1	1	1	1	1	1	1	99.3	99.5	98.4	99.2	104	102
High	Q15035	Translocating chain-associated membrane protein 2 OS=Homo sapiens OX=9606 GN=TRAM2 PE=1 SV=1	11	4	5	4	370	43.3	9.22	15.81	TRAM2	0.902	0.953	0.885	1.078	0.958	0.943	0.934	0.936	-0.15	-0.07	-0.18	0.11	-0.06	-0.08	-0.1	-0.1	0.999713	0.999999	0.999043	0.999972	1	0.999996	0.999986	0.999989	1	1	1	1	1	1	1	1	94.5	99.8	92.8	113	104.8	100.4
High	Q9NXC2	Glucose-fructose oxidoreductase domain-containing protein 1 OS=Homo sapiens OX=9606 GN=GFOD1 PE=1 SV=1	6	3	12	1	390	43.1	5.92	30.48	GFOD1	1.051	1.064	1.375	1.071	1.028	1.117	0.934	1.111	0.07	0.09	0.46	0.1	0.04	0.16	-0.1	0.15	0.999326	0.996791	0.0701221	0.993799	0.999991	0.910744	0.993769	0.930777	1	1	1	1	1	1	1	1	97	98.2	126.9	98.9	92.3	94.9
High	Q9P0L0	Vesicle-associated membrane protein-associated protein A OS=Homo sapiens OX=9606 GN=VAPA PE=1 SV=3	73	17	134	2	249	27.9	8.62	447.37	VAPA	0.976	1.045	1.136	1.111	1.035	1.064	0.934	1.06	-0.03	0.06	0.18	0.15	0.05	0.09	-0.1	0.08	1	0.999982	0.974298	0.991789	0.999997	0.99979	0.999535	0.999855	1	1	1	1	1	1	1	1	93.9	100.5	109.2	106.8	96.1	99.5
High	Q99816	Tumor susceptibility gene 101 protein OS=Homo sapiens OX=9606 GN=TSG101 PE=1 SV=2	35	16	43	15	390	43.9	6.46	144.65	TSG101	0.929	0.945	0.912	0.942	0.945	0.937	0.934	1.038	-0.11	-0.08	-0.13	-0.09	-0.08	-0.09	-0.1	0.05	0.537225	0.790162	0.304177	0.735533	0.780373	0.664763	0.607189	0.969973	1	1	1	1	1	1	1	1	97.5	99.1	95.7	98.8	104.9	99.1
Medium	Q14728	Major facilitator superfamily domain-containing protein 10 OS=Homo sapiens OX=9606 GN=MFSD10 PE=1 SV=1	2	1	1	1	455	48.3	9.6	1.81	MFSD10	1.089	1.032	1.195	1.201	1.115	1.08	0.934	0.908	0.12	0.05	0.26	0.26	0.16	0.11	-0.1	-0.14	0.999568	1	0.953814	0.946308	0.997545	0.999786	0.999911	0.998957	1	1	1	1	1	1	1	1	102.6	97.3	112.5	113.1	94.2	105.1
High	O75663	TIP41-like protein OS=Homo sapiens OX=9606 GN=TIPRL PE=1 SV=2	36	10	48	10	272	31.4	5.91	129.33	TIPRL	0.982	0.961	0.956	0.944	0.972	0.967	0.934	0.975	-0.03	-0.06	-0.06	-0.08	-0.04	-0.05	-0.1	-0.04	0.989818	0.646512	0.522501	0.255226	0.901569	0.78718	0.134744	0.943076	1	1	1	1	1	1	1	1	101.7	99.5	99	97.7	103.6	100.7
High	O75093	Slit homolog 1 protein OS=Homo sapiens OX=9606 GN=SLIT1 PE=1 SV=4	1	1	4	1	1534	167.8	6.57	6.24	SLIT1	1.017	1.022	1.11	1.022	1.036	1.011	0.934	0.936	0.02	0.03	0.15	0.03	0.05	0.02	-0.1	-0.1	0.999759	0.998461	0.154811	0.998627	0.969486	0.999993	0.550409	0.579843	1	1	1	1	1	1	1	1	100.7	101.2	109.9	101.2	99.1	102.6
High	Q9Y5Z9	UbiA prenyltransferase domain-containing protein 1 OS=Homo sapiens OX=9606 GN=UBIAD1 PE=1 SV=1	8	4	6	4	338	36.8	8.15	22.54	UBIAD1	0.997	0.964	1.016	1.01	1.036	1.058	0.934	0.992	0	-0.05	0.02	0.01	0.05	0.08	-0.1	-0.01	1	0.989935	0.999972	0.999999	0.992278	0.904217	0.789809	1	1	1	1	1	1	1	1	1	99.6	96.3	101.5	101	99.9	103.5
High	O60906	Sphingomyelin phosphodiesterase 2 OS=Homo sapiens OX=9606 GN=SMPD2 PE=1 SV=2	10	3	4	3	423	47.6	6.98	17.02	SMPD2	0.966	0.958	1.023	1.036	1.012	1.024	0.934	0.922	-0.05	-0.06	0.03	0.05	0.02	0.03	-0.1	-0.12	0.9998	0.999149	0.999993	0.99977	1	0.999988	0.981599	0.950802	1	1	1	1	1	1	1	1	97.9	97.2	103.7	105.1	101.4	102.7
High	A0A0B4J2F0	Protein PIGBOS1 OS=Homo sapiens OX=9606 GN=PIGBOS1 PE=1 SV=1	19	1	2	1	54	6.3	8.5	7.81	PIGBOS1	0.705	0.949	0.775	0.877	1.01	0.997	0.934	1.034	-0.5	-0.08	-0.37	-0.19	0.01	0	-0.1	0.05	0.00914153	0.994543	0.0597675	0.594694	1	1	0.972767	0.999759	1	1	1	1	1	1	1	1	76.6	103.2	84.2	95.3	108.7	109.7
High	P0DP25	Calmodulin-3 OS=Homo sapiens OX=9606 GN=CALM3 PE=1 SV=1	77	11	42	11	149	16.8	4.22	129.96	CALM3	1.192	0.907	1.144	1.038	0.898	1.066	0.934	1.084	0.25	-0.14	0.19	0.05	-0.15	0.09	-0.1	0.12	0.842125	0.99298	0.95417	0.999992	0.987049	0.999602	0.999343	0.997943	1	1	1	1	1	1	1	1	115.8	88.2	111.1	100.9	97.2	87.3
High	Q9UGY1	Nucleolar protein 12 OS=Homo sapiens OX=9606 GN=NOL12 PE=1 SV=1	31	6	12	5	213	24.6	10.23	46.11	NOL12	0.993	1.007	1.067	1.026	0.995	0.937	0.934	0.952	-0.01	0.01	0.09	0.04	-0.01	-0.09	-0.1	-0.07	1	1	0.710137	0.997445	1	0.701507	0.664141	0.899611	1	1	1	1	1	1	1	1	100.3	101.7	107.8	103.7	101	100.5
High	Q5H9R7	Serine/threonine-protein phosphatase 6 regulatory subunit 3 OS=Homo sapiens OX=9606 GN=PPP6R3 PE=1 SV=2	40	24	68	24	873	97.6	4.6	253.62	PPP6R3	0.976	0.995	0.985	1.008	0.981	1.018	0.934	1.002	-0.04	-0.01	-0.02	0.01	-0.03	0.03	-0.1	0	0.941825	0.999998	0.996052	0.999948	0.986152	0.990989	0.122015	1	1	1	1	1	1	1	1	1	98.7	100.6	99.6	102	101.1	99.3
High	Q14573	Inositol 1,4,5-trisphosphate receptor type 3 OS=Homo sapiens OX=9606 GN=ITPR3 PE=1 SV=2	25	61	126	57	2671	303.9	6.48	436.57	ITPR3	1.018	1	1.061	1.091	1.052	1.029	0.934	0.963	0.03	0	0.09	0.13	0.07	0.04	-0.1	-0.05	1	1	0.997008	0.968421	0.999013	0.999985	0.992654	0.999879	1	1	1	1	1	1	1	1	100.1	98.4	104.4	107.4	98.4	103.5
High	Q9UIS9	Methyl-CpG-binding domain protein 1 OS=Homo sapiens OX=9606 GN=MBD1 PE=1 SV=2	29	13	36	13	605	66.6	9.04	119.62	MBD1	0.984	1.023	1.062	1.009	0.986	1.017	0.934	1.061	-0.02	0.03	0.09	0.01	-0.02	0.02	-0.1	0.09	0.999962	0.999609	0.862497	1	0.999987	0.999949	0.777335	0.867175	1	1	1	1	1	1	1	1	97.5	101.4	105.3	100.1	99.2	97.8
Low	Q13889	General transcription factor IIH subunit 3 OS=Homo sapiens OX=9606 GN=GTF2H3 PE=1 SV=2	2	1	1	1	308	34.4	7.02	2.2	GTF2H3	0.955	1.015	0.979	1.032	1.092	1.004	0.934	0.716	-0.07	0.02	-0.03	0.05	0.13	0.01	-0.1	-0.48	0.999916	1	1	0.999996	0.992271	1	0.998615	0.152209	1	1	1	1	1	1	1	1	98.5	104.7	101	106.4	103.1	112.7
Medium	A6NFX1	Major facilitator superfamily domain-containing protein 2B OS=Homo sapiens OX=9606 GN=MFSD2B PE=1 SV=4	1	1	1	1	504	53.7	8.81	1.99	MFSD2B	0.933	0.999	0.969	1.01	0.926	0.904	0.934	0.86	-0.1	0	-0.05	0.01	-0.11	-0.15	-0.1	-0.22	0.934885	1	0.999501	1	0.894312	0.70465	0.942295	0.294822	1	1	1	1	1	1	1	1	98.4	105.4	102.2	106.5	105.5	97.6
High	Q8N2M8	CLK4-associating serine/arginine rich protein OS=Homo sapiens OX=9606 GN=CLASRP PE=1 SV=4	9	5	8	5	674	77.1	10.45	24.48	CLASRP	1.013	0.99	1.044	1.016	1.029	0.979	0.934	1.061	0.02	-0.01	0.06	0.02	0.04	-0.03	-0.1	0.08	0.999821	0.999981	0.809669	0.999231	0.973835	0.995103	0.362291	0.518821	1	1	1	1	1	1	1	1	100.6	98.3	103.6	100.9	99.3	102.1
High	Q86U42	Polyadenylate-binding protein 2 OS=Homo sapiens OX=9606 GN=PABPN1 PE=1 SV=3	38	14	45	14	306	32.7	5.06	146.82	PABPN1	0.938	0.992	0.951	0.922	0.947	0.964	0.934	1.106	-0.09	-0.01	-0.07	-0.12	-0.08	-0.05	-0.1	0.15	0.981961	1	0.996063	0.936729	0.993627	0.999579	0.975716	0.837156	1	1	1	1	1	1	1	1	96.4	102	97.7	94.8	102.8	97.4
High	Q8WZ82	Esterase OVCA2 OS=Homo sapiens OX=9606 GN=OVCA2 PE=1 SV=1	22	3	13	3	227	24.4	6.89	59.98	OVCA2	0.95	0.99	0.857	0.798	0.855	0.894	0.934	0.997	-0.07	-0.01	-0.22	-0.32	-0.23	-0.16	-0.1	0	0.996045	1	0.437918	0.12069	0.427646	0.759799	0.976565	1	1	1	1	1	1	1	1	1	103.4	107.7	93.2	86.8	108.8	93
Medium	P0C7P3	Protein SLFN14 OS=Homo sapiens OX=9606 GN=SLFN14 PE=1 SV=2	1	1	5	1	912	103.8	8.24	0	SLFN14	1.088	0.992	1.17	1.069	1.06	1.051	0.934	0.997	0.12	-0.01	0.23	0.1	0.08	0.07	-0.1	0	0.987116	1	0.754145	0.997074	0.998896	0.999631	0.99684	1	1	1	1	1	1	1	1	1	104.6	95.4	112.4	102.8	96.1	101.9
High	O76024	Wolframin OS=Homo sapiens OX=9606 GN=WFS1 PE=1 SV=2	18	17	60	17	890	100.2	8.05	192.71	WFS1	1.029	0.98	1.07	1.126	1.062	1.074	0.935	0.922	0.04	-0.03	0.1	0.17	0.09	0.1	-0.1	-0.12	0.999983	0.999999	0.992494	0.854006	0.996392	0.989789	0.992532	0.977356	1	1	1	1	1	1	1	1	100.7	95.9	104.7	110.2	97.8	103.9
Low	Q9UKA2	F-box/LRR-repeat protein 4 OS=Homo sapiens OX=9606 GN=FBXL4 PE=1 SV=2	1	1	1	1	621	70.1	6.52	2.26	FBXL4	1.03	0.914	1.013	0.915	1	0.964	0.935	1.029	0.04	-0.13	0.02	-0.13	0	-0.05	-0.1	0.04	0.993007	0.350209	0.999977	0.362326	1	0.976938	0.654051	0.994015	1	1	1	1	1	1	1	1	105.4	93.5	103.6	93.6	102.3	102.2
High	O43674	NADH dehydrogenase [ubiquinone] 1 beta subcomplex subunit 5, mitochondrial OS=Homo sapiens OX=9606 GN=NDUFB5 PE=1 SV=1	25	6	22	6	189	21.7	9.63	75.15	NDUFB5	0.906	0.932	0.916	0.982	1.009	0.946	0.935	0.838	-0.14	-0.1	-0.13	-0.03	0.01	-0.08	-0.1	-0.25	0.919357	0.987592	0.955739	0.999999	1	0.997271	0.990361	0.451221	1	1	1	1	1	1	1	1	96.3	99.1	97.4	104.4	106.3	107.3
High	P20226	TATA-box-binding protein OS=Homo sapiens OX=9606 GN=TBP PE=1 SV=2	4	2	3	2	339	37.7	9.79	6.64	TBP	0.976	1.018	1.103	1.066	1.002	1.072	0.935	0.918	-0.04	0.03	0.14	0.09	0	0.1	-0.1	-0.12	0.999959	0.999997	0.791923	0.971961	1	0.955164	0.962642	0.877685	1	1	1	1	1	1	1	1	96.6	100.8	109.3	105.5	99	99.2
High	Q53FZ2	Acyl-coenzyme A synthetase ACSM3, mitochondrial OS=Homo sapiens OX=9606 GN=ACSM3 PE=1 SV=2	3	2	2	1	586	66.1	9.04	6.81	ACSM3	0.975	1.021	0.853	0.908	0.918	1.022	0.935	1.036	-0.04	0.03	-0.23	-0.14	-0.12	0.03	-0.1	0.05	0.9998	0.999945	0.163329	0.639476	0.755421	0.999925	0.906876	0.997691	1	1	1	1	1	1	1	1	101.3	106	88.6	94.2	103.8	95.3
High	Q9H3N1	Thioredoxin-related transmembrane protein 1 OS=Homo sapiens OX=9606 GN=TMX1 PE=1 SV=1	31	9	32	9	280	31.8	4.98	113.17	TMX1	1.039	1.068	1.152	1.113	1.066	1.045	0.935	1.038	0.06	0.1	0.2	0.15	0.09	0.06	-0.1	0.05	0.999946	0.997462	0.835347	0.95427	0.997954	0.999852	0.997184	0.999959	1	1	1	1	1	1	1	1	98.9	101.7	109.6	105.9	95.2	101.5
High	Q9BVC6	Transmembrane protein 109 OS=Homo sapiens OX=9606 GN=TMEM109 PE=1 SV=1	13	5	59	5	243	26.2	10.48	189.67	TMEM109	0.987	1.03	1.099	1.111	1.081	1.028	0.935	0.975	-0.02	0.04	0.14	0.15	0.11	0.04	-0.1	-0.04	1	0.999999	0.99382	0.987605	0.998268	0.999999	0.999364	1	1	1	1	1	1	1	1	1	96.1	100.2	107	108.2	97.3	105.2
High	A6NI79	Coiled-coil domain-containing protein 69 OS=Homo sapiens OX=9606 GN=CCDC69 PE=1 SV=1	6	2	2	2	296	34.8	5.76	6.49	CCDC69	1.06	0.851	1.154	1.017	1.026	0.855	0.935	0.708	0.08	-0.23	0.21	0.02	0.04	-0.23	-0.1	-0.5	0.999384	0.797436	0.873972	1	0.999999	0.822432	0.99836	0.11215	1	1	1	1	1	1	1	1	110.9	89	120.7	106.3	104.6	107.3
Low	Q9UGH3	Solute carrier family 23 member 2 OS=Homo sapiens OX=9606 GN=SLC23A2 PE=1 SV=1	1	1	1	1	650	70.3	7.68	0	SLC23A2	0.994	1.008	0.987	1.02	1	0.989	0.935	0.931	-0.01	0.01	-0.02	0.03	0	-0.02	-0.1	-0.1	1	1	1	0.999999	1	1	0.994696	0.991815	1	1	1	1	1	1	1	1	100.9	102.3	100.3	103.6	101.5	101.5
High	Q9UQ13	Leucine-rich repeat protein SHOC-2 OS=Homo sapiens OX=9606 GN=SHOC2 PE=1 SV=2	20	8	17	8	582	64.8	8.46	62.58	SHOC2	0.956	0.954	0.932	0.98	0.966	0.969	0.935	0.915	-0.07	-0.07	-0.1	-0.03	-0.05	-0.04	-0.1	-0.13	0.935976	0.923169	0.633197	0.999532	0.984423	0.992052	0.68776	0.385995	1	1	1	1	1	1	1	1	100	99.8	97.4	102.5	104.6	101
High	Q8TAF3	WD repeat-containing protein 48 OS=Homo sapiens OX=9606 GN=WDR48 PE=1 SV=1	34	16	39	16	677	76.2	7.03	135.89	WDR48	0.954	0.954	0.934	0.968	0.977	0.998	0.935	0.937	-0.07	-0.07	-0.1	-0.05	-0.03	0	-0.1	-0.09	0.732785	0.740398	0.351136	0.942733	0.991663	1	0.370309	0.407945	1	1	1	1	1	1	1	1	99.2	99.2	97.1	100.6	103.9	101.6
High	Q9ULZ3	Apoptosis-associated speck-like protein containing a CARD OS=Homo sapiens OX=9606 GN=PYCARD PE=1 SV=2	47	10	32	10	195	21.6	6.34	113.65	PYCARD	0.888	0.867	0.941	0.925	1.006	0.935	0.935	0.954	-0.17	-0.21	-0.09	-0.11	0.01	-0.1	-0.1	-0.07	0.0486513	0.0172644	0.554618	0.295845	1	0.454016	0.458526	0.795759	1	1	1	1	1	1	1	1	94.5	92.4	100.2	98.5	106.5	107.2
High	O94762	ATP-dependent DNA helicase Q5 OS=Homo sapiens OX=9606 GN=RECQL5 PE=1 SV=2	17	14	22	14	991	108.8	8.56	59.78	RECQL5	0.982	0.979	0.952	0.958	0.911	0.923	0.935	0.98	-0.03	-0.03	-0.07	-0.06	-0.13	-0.12	-0.1	-0.03	0.998962	0.997603	0.772972	0.868024	0.167526	0.285605	0.468659	0.998111	1	1	1	1	1	1	1	1	102.5	102.2	99.4	100	104.4	95.2
High	Q9NRG1	Phosphoribosyltransferase domain-containing protein 1 OS=Homo sapiens OX=9606 GN=PRTFDC1 PE=1 SV=1	19	3	12	2	225	25.7	6.15	33.51	PRTFDC1	0.974	0.936	0.996	0.975	1.007	0.974	0.935	0.888	-0.04	-0.1	-0.01	-0.04	0.01	-0.04	-0.1	-0.17	0.999924	0.968493	1	0.999952	1	0.999938	0.96653	0.636082	1	1	1	1	1	1	1	1	100.9	97	103.2	101	103.6	104.3
High	O15182	Centrin-3 OS=Homo sapiens OX=9606 GN=CETN3 PE=1 SV=2	28	4	5	4	167	19.5	4.74	16.04	CETN3	0.9	0.846	0.992	0.91	1.028	0.963	0.935	1.052	-0.15	-0.24	-0.01	-0.14	0.04	-0.05	-0.1	0.07	0.970551	0.757311	1	0.984137	0.999997	0.999971	0.998258	0.99975	1	1	1	1	1	1	1	1	93.9	88.2	103.5	94.9	104.3	107.3
High	Q9HCE5	N6-adenosine-methyltransferase non-catalytic subunit OS=Homo sapiens OX=9606 GN=METTL14 PE=1 SV=2	29	12	21	12	456	52.1	6.21	67.21	METTL14	0.993	0.95	0.974	0.949	0.974	0.991	0.936	1.017	-0.01	-0.07	-0.04	-0.08	-0.04	-0.01	-0.1	0.02	0.99997	0.270084	0.884696	0.251804	0.888155	0.999856	0.0974707	0.989047	1	1	1	1	1	1	1	1	101.7	97.3	99.8	97.2	102.5	99.8
Medium	Q86VV4	Ran-binding protein 3-like OS=Homo sapiens OX=9606 GN=RANBP3L PE=1 SV=2	3	1	1	1	465	52.2	8.95	2.76	RANBP3L	1.091	0.935	1.005	1.006	1.013	0.906	0.936	0.853	0.13	-0.1	0.01	0.01	0.02	-0.14	-0.1	-0.23	0.952869	0.989157	1	1	1	0.912627	0.989512	0.538249	1	1	1	1	1	1	1	1	112.3	96.2	103.5	103.5	102.9	104.3
High	Q9NYZ1	Golgi apparatus membrane protein TVP23 homolog B OS=Homo sapiens OX=9606 GN=TVP23B PE=1 SV=2	12	4	8	4	205	23.6	8.35	19.18	TVP23B	0.993	0.966	0.976	0.954	0.961	0.988	0.936	0.946	-0.01	-0.05	-0.04	-0.07	-0.06	-0.02	-0.1	-0.08	1	0.999247	0.999942	0.99424	0.997848	1	0.954469	0.98336	1	1	1	1	1	1	1	1	102.5	99.7	100.7	98.5	103.2	99.1
High	Q9UH99	SUN domain-containing protein 2 OS=Homo sapiens OX=9606 GN=SUN2 PE=1 SV=3	51	25	84	24	717	80.3	6.73	358.5	SUN2	1.031	1.039	1.112	1.101	1.092	1.026	0.936	0.958	0.04	0.06	0.15	0.14	0.13	0.04	-0.1	-0.06	0.999816	0.999124	0.76491	0.833977	0.885811	0.99995	0.971813	0.99816	1	1	1	1	1	1	1	1	99.9	100.6	107.6	106.6	96.8	105.7
High	Q969K4	Ankyrin repeat and BTB/POZ domain-containing protein 1 OS=Homo sapiens OX=9606 GN=ABTB1 PE=1 SV=1	6	3	3	3	478	53.9	5.33	8.71	ABTB1	0.983	1.043	1.118	1.038	1.08	1.028	0.936	0.947	-0.02	0.06	0.16	0.05	0.11	0.04	-0.1	-0.08	0.999993	0.995494	0.565426	0.998028	0.87602	0.99973	0.937004	0.977429	1	1	1	1	1	1	1	1	96.5	102.3	109.7	101.8	98.1	106
High	Q99615	DnaJ homolog subfamily C member 7 OS=Homo sapiens OX=9606 GN=DNAJC7 PE=1 SV=2	65	41	126	41	494	56.4	6.96	442.51	DNAJC7	0.91	0.882	0.89	0.903	0.935	0.928	0.936	0.941	-0.14	-0.18	-0.17	-0.15	-0.1	-0.11	-0.1	-0.09	0.10772	0.0229199	0.0346644	0.0736378	0.367563	0.266707	0.382226	0.480481	1	1	1	1	1	1	1	1	98.4	95.3	96.2	97.7	108.1	101.1
High	O00170	AH receptor-interacting protein OS=Homo sapiens OX=9606 GN=AIP PE=1 SV=2	40	13	33	13	330	37.6	6.29	113.24		0.929	0.865	0.921	0.905	0.963	0.969	0.936	0.987	-0.11	-0.21	-0.12	-0.14	-0.05	-0.05	-0.1	-0.02	0.488466	0.0339414	0.377185	0.198384	0.961552	0.984066	0.60786	0.999974	1	1	1	1	1	1	1	1	98.6	91.9	97.8	96.1	106.2	102.3
High	Q9BTK6	PAXIP1-associated glutamate-rich protein 1 OS=Homo sapiens OX=9606 GN=PAGR1 PE=1 SV=1	19	2	3	2	254	27.7	4.46	16.07	PAGR1	1.703	1.268	1.295	0.927	0.88	0.757	0.936	0.857	0.77	0.34	0.37	-0.11	-0.19	-0.4	-0.1	-0.22	0.0124202	0.45583	0.368287	0.997062	0.935708	0.294467	0.998823	0.851094	1	1	1	1	1	1	1	1	159.3	118.6	121.1	86.7	93.5	82.3
High	P27695	DNA-(apurinic or apyrimidinic site) endonuclease OS=Homo sapiens OX=9606 GN=APEX1 PE=1 SV=2	59	19	78	19	318	35.5	8.12	291.73	APEX1	1.039	0.99	1.12	0.998	1.011	0.989	0.936	1.051	0.06	-0.01	0.16	0	0.02	-0.02	-0.1	0.07	0.971446	0.999998	0.16892	1	0.999995	0.999994	0.694062	0.893692	1	1	1	1	1	1	1	1	102.4	97.6	110.4	98.3	98.5	99.6
High	Q13112	Chromatin assembly factor 1 subunit B OS=Homo sapiens OX=9606 GN=CHAF1B PE=1 SV=1	35	13	38	13	559	61.5	7.5	145.55	CHAF1B	0.991	0.976	1.018	1.014	1.007	1.016	0.936	0.926	-0.01	-0.04	0.03	0.02	0.01	0.02	-0.1	-0.11	1	0.99914	0.999915	0.99999	1	0.999962	0.790682	0.657468	1	1	1	1	1	1	1	1	100.4	98.8	103.2	102.7	101.3	102
High	Q96AA3	Protein RFT1 homolog OS=Homo sapiens OX=9606 GN=RFT1 PE=1 SV=1	4	3	5	3	541	60.3	8.85	11.83	RFT1	0.973	0.986	0.998	1.039	1.015	0.985	0.936	0.95	-0.04	-0.02	0	0.06	0.02	-0.02	-0.1	-0.07	0.999999	1	1	0.999992	1	1	0.999572	0.99993	1	1	1	1	1	1	1	1	98.6	99.9	101.1	105.3	101.3	102.9
High	Q6P9G4	Transmembrane protein 154 OS=Homo sapiens OX=9606 GN=TMEM154 PE=1 SV=2	36	4	9	4	183	20.5	4.53	37.94	TMEM154	1.05	0.9	1.235	1.166	1.217	1.058	0.936	0.992	0.07	-0.15	0.3	0.22	0.28	0.08	-0.1	-0.01	0.999554	0.946052	0.408106	0.736432	0.486562	0.998769	0.996577	1	1	1	1	1	1	1	1	1	98.9	84.8	116.3	109.8	94.2	114.6
High	Q8TCZ2	CD99 antigen-like protein 2 OS=Homo sapiens OX=9606 GN=CD99L2 PE=1 SV=1	8	2	8	2	262	28	5.14	25.86	CD99L2	0.941	0.928	0.99	1.008	1.049	0.992	0.936	0.934	-0.09	-0.11	-0.01	0.01	0.07	-0.01	-0.1	-0.1	0.996676	0.987652	1	1	0.999305	1	0.994213	0.992577	1	1	1	1	1	1	1	1	96.5	95.2	101.5	103.4	102.5	107.6
High	Q99543	DnaJ homolog subfamily C member 2 OS=Homo sapiens OX=9606 GN=DNAJC2 PE=1 SV=4	39	24	54	24	621	72	8.7	167.16	DNAJC2	1.027	0.89	0.978	0.909	0.946	0.918	0.936	0.941	0.04	-0.17	-0.03	-0.14	-0.08	-0.12	-0.09	-0.09	0.999665	0.43837	0.999899	0.643885	0.960895	0.752401	0.912007	0.939262	1	1	1	1	1	1	1	1	108.2	93.8	103	95.7	105.3	99.6
High	Q9NWW6	Nicotinamide riboside kinase 1 OS=Homo sapiens OX=9606 GN=NMRK1 PE=1 SV=1	25	3	5	3	199	23.2	4.92	21.77	NMRK1	0.9	0.913	0.791	0.947	0.951	0.911	0.936	0.913	-0.15	-0.13	-0.34	-0.08	-0.07	-0.13	-0.09	-0.13	0.528701	0.680246	0.0192195	0.96486	0.977744	0.660445	0.906404	0.678971	1	1	1	1	1	1	1	1	98	99.5	86.1	103.2	108.9	103.6
High	P48067	Sodium- and chloride-dependent glycine transporter 1 OS=Homo sapiens OX=9606 GN=SLC6A9 PE=1 SV=3	7	4	10	4	706	78.2	7.93	36.52	SLC6A9	1.011	0.98	1.118	1.146	1.036	1.03	0.936	0.941	0.02	-0.03	0.16	0.2	0.05	0.04	-0.09	-0.09	1	0.999999	0.881355	0.7415	0.999912	0.999973	0.993042	0.995749	1	1	1	1	1	1	1	1	98.9	95.9	109.4	112.1	97.9	101.4
High	Q8NB78	Lysine-specific histone demethylase 1B OS=Homo sapiens OX=9606 GN=KDM1B PE=1 SV=3	11	6	9	6	822	92	7.87	25	KDM1B	0.986	1.016	0.999	1.024	1.026	1.044	0.936	1.005	-0.02	0.02	0	0.03	0.04	0.06	-0.09	0.01	0.999981	0.999969	1	0.999331	0.998794	0.967198	0.784428	1	1	1	1	1	1	1	1	1	98.2	101.2	99.5	102	99.6	102.2
High	P63208	S-phase kinase-associated protein 1 OS=Homo sapiens OX=9606 GN=SKP1 PE=1 SV=2	72	12	71	12	163	18.6	4.54	240.38	SKP1	0.924	0.88	1.049	0.919	1.042	1.047	0.937	1.096	-0.11	-0.18	0.07	-0.12	0.06	0.07	-0.09	0.13	0.99842	0.969468	0.999958	0.997627	0.999987	0.99997	0.999585	0.995767	1	1	1	1	1	1	1	1	93.5	89.1	106.2	93	101.2	105.4
High	Q9UII4	E3 ISG15--protein ligase HERC5 OS=Homo sapiens OX=9606 GN=HERC5 PE=1 SV=2	14	12	23	12	1024	116.8	7.65	79.92	HERC5	0.937	0.92	0.909	0.937	0.958	0.964	0.937	0.926	-0.09	-0.12	-0.14	-0.09	-0.06	-0.05	-0.09	-0.11	0.552481	0.296092	0.185863	0.552773	0.88808	0.947935	0.545143	0.379431	1	1	1	1	1	1	1	1	99.3	97.6	96.4	99.4	106	101.5
High	P19388	DNA-directed RNA polymerases I, II, and III subunit RPABC1 OS=Homo sapiens OX=9606 GN=POLR2E PE=1 SV=4	25	5	21	5	210	24.5	5.95	57.93	POLR2E	0.892	0.819	0.92	0.859	0.977	0.93	0.937	0.896	-0.17	-0.29	-0.12	-0.22	-0.03	-0.11	-0.09	-0.16	0.593999	0.101702	0.862025	0.301502	0.999949	0.923947	0.955211	0.643549	1	1	1	1	1	1	1	1	97.5	89.5	100.6	94	109.4	106.8
High	Q8NET8	Transient receptor potential cation channel subfamily V member 3 OS=Homo sapiens OX=9606 GN=TRPV3 PE=1 SV=2	2	1	1	1	790	90.6	6.6	4.63	TRPV3	0.961	1.17	1.087	1.115	1.063	1.098	0.937	0.922	-0.06	0.23	0.12	0.16	0.09	0.13	-0.09	-0.12	0.999998	0.966405	0.999399	0.996393	0.999938	0.998687	0.999898	0.99953	1	1	1	1	1	1	1	1	92.5	112.6	104.6	107.3	96.2	102.3
High	Q9Y388	RNA-binding motif protein, X-linked 2 OS=Homo sapiens OX=9606 GN=RBMX2 PE=1 SV=2	17	7	12	7	322	37.3	9.83	34.93	RBMX2	0.99	0.985	1.002	0.969	0.991	1.014	0.937	1.005	-0.01	-0.02	0	-0.05	-0.01	0.02	-0.09	0.01	0.999997	0.999913	1	0.987229	0.999998	0.999964	0.651571	1	1	1	1	1	1	1	1	1	100.3	99.7	101.4	98.1	101.2	100.3
High	Q9BTV4	Transmembrane protein 43 OS=Homo sapiens OX=9606 GN=TMEM43 PE=1 SV=1	41	17	45	17	400	44.8	8.13	153.22	TMEM43	1.046	1.028	1.086	1.149	1.098	1.052	0.937	0.825	0.06	0.04	0.12	0.2	0.14	0.07	-0.09	-0.28	0.999688	0.999991	0.982382	0.787701	0.96433	0.999269	0.995803	0.468893	1	1	1	1	1	1	1	1	102.1	100.4	106	112.1	97.6	107.2
High	Q9NQC1	E3 ubiquitin-protein ligase Jade-2 OS=Homo sapiens OX=9606 GN=JADE2 PE=1 SV=2	7	3	3	3	790	87.4	5.26	13.57	JADE2	0.895	0.917	1.221	0.948	0.963	1.027	0.937	1.045	-0.16	-0.13	0.29	-0.08	-0.05	0.04	-0.09	0.06	0.741508	0.901482	0.172076	0.993229	0.999311	0.999947	0.976706	0.998109	1	1	1	1	1	1	1	1	90	92.2	122.7	95.3	100.5	96.8
High	Q12893	Transmembrane protein 115 OS=Homo sapiens OX=9606 GN=TMEM115 PE=1 SV=1	21	6	18	6	351	38.2	8.16	88.86	TMEM115	1.042	1.025	1.077	1.071	1.033	1.068	0.937	0.984	0.06	0.04	0.11	0.1	0.05	0.1	-0.09	-0.02	0.886515	0.992823	0.340572	0.427484	0.96481	0.469946	0.478958	0.99954	1	1	1	1	1	1	1	1	101.5	99.9	105	104.4	97.4	100.6
High	Q96GX9	Methylthioribulose-1-phosphate dehydratase OS=Homo sapiens OX=9606 GN=APIP PE=1 SV=1	41	8	27	8	242	27.1	7.12	84.53	APIP	0.939	0.892	0.958	0.943	0.978	0.984	0.937	0.873	-0.09	-0.16	-0.06	-0.08	-0.03	-0.02	-0.09	-0.2	0.958152	0.571308	0.996061	0.971381	0.999966	0.999997	0.950005	0.389322	1	1	1	1	1	1	1	1	99.3	94.4	101.4	99.8	105.8	103.5
High	Q16850	Lanosterol 14-alpha demethylase OS=Homo sapiens OX=9606 GN=CYP51A1 PE=1 SV=4	33	13	33	13	509	57.2	8.53	116.48	CYP51A1	0.976	1.02	0.967	1.004	1.031	1.016	0.937	0.967	-0.03	0.03	-0.05	0.01	0.04	0.02	-0.09	-0.05	0.999857	0.999966	0.998348	1	0.999154	0.999992	0.918933	0.998478	1	1	1	1	1	1	1	1	98.5	102.9	97.6	101.3	100.9	104.1
High	P05091	Aldehyde dehydrogenase, mitochondrial OS=Homo sapiens OX=9606 GN=ALDH2 PE=1 SV=2	12	5	7	4	517	56.3	7.05	25.43	ALDH2	1.02	1.031	1.101	1.087	1.125	1.049	0.937	0.988	0.03	0.04	0.14	0.12	0.17	0.07	-0.09	-0.02	0.999981	0.999593	0.728603	0.839158	0.529764	0.991227	0.9467	1	1	1	1	1	1	1	1	1	98.3	99.3	106.1	104.8	96.4	108.4
High	Q99471	Prefoldin subunit 5 OS=Homo sapiens OX=9606 GN=PFDN5 PE=1 SV=2	55	7	31	7	154	17.3	6.33	88.34	PFDN5	0.737	0.803	0.862	0.857	1.032	0.902	0.937	0.93	-0.44	-0.32	-0.21	-0.22	0.05	-0.15	-0.09	-0.11	0.000610507	0.00667124	0.068846	0.0552674	0.994064	0.302668	0.768033	0.666295	1	1	1	1	1	1	1	1	82.3	89.7	96.3	95.7	111.7	115.3
High	Q9BVC5	Ashwin OS=Homo sapiens OX=9606 GN=C2orf49 PE=1 SV=1	22	5	6	5	232	25.8	9.74	21.51	C2orf49	0.99	0.935	0.946	0.933	0.95	0.981	0.937	0.963	-0.01	-0.1	-0.08	-0.1	-0.07	-0.03	-0.09	-0.05	0.999999	0.726269	0.872166	0.702427	0.909577	0.999809	0.754092	0.980261	1	1	1	1	1	1	1	1	103.2	97.4	98.6	97.2	104.2	99
High	Q13428-7	Isoform 7 of Treacle protein OS=Homo sapiens OX=9606 GN=TCOF1	38	53	173	1	1451	148.3	8.92	503.97	TCOF1	0.828	0.833	0.805	0.949	0.876	0.94	0.937	0.848	-0.27	-0.26	-0.31	-0.08	-0.19	-0.09	-0.09	-0.24	0.26769	0.301556	0.161585	0.99609	0.634105	0.988575	0.984443	0.404063	1	1	1	1	1	1	1	1	92.9	93.6	90.4	106.6	112.3	98.3
High	Q9HCU9	Breast cancer metastasis-suppressor 1 OS=Homo sapiens OX=9606 GN=BRMS1 PE=1 SV=1	15	3	3	3	246	28.4	4.74	12.52	BRMS1	1.113	0.995	1.002	0.937	1	0.885	0.937	0.883	0.15	-0.01	0	-0.09	0	-0.18	-0.09	-0.18	0.775267	1	1	0.977382	1	0.65478	0.977509	0.637475	1	1	1	1	1	1	1	1	114.4	102.3	103.1	96.3	102.8	102.8
High	Q2VPK5	Cytoplasmic tRNA 2-thiolation protein 2 OS=Homo sapiens OX=9606 GN=CTU2 PE=1 SV=1	17	8	9	8	515	56.1	6.32	27.02	CTU2	0.954	0.95	1	0.964	0.968	0.977	0.937	0.853	-0.07	-0.07	0	-0.05	-0.05	-0.03	-0.09	-0.23	0.905588	0.863657	1	0.974063	0.987777	0.998761	0.686369	0.0280853	1	1	1	1	1	1	1	1	99.8	99.3	104.6	100.8	104.6	101.3
High	Q15650	Activating signal cointegrator 1 OS=Homo sapiens OX=9606 GN=TRIP4 PE=1 SV=4	42	17	36	16	581	66.1	7.85	138.27	TRIP4	0.958	0.983	0.985	0.982	0.979	0.995	0.937	0.943	-0.06	-0.03	-0.02	-0.03	-0.03	-0.01	-0.09	-0.08	0.52102	0.990393	0.996367	0.986946	0.968298	0.999998	0.140997	0.213039	1	1	1	1	1	1	1	1	98.4	100.9	101.2	100.9	102.7	100.5
High	Q9NX62	Golgi-resident adenosine 3',5'-bisphosphate 3'-phosphatase OS=Homo sapiens OX=9606 GN=BPNT2 PE=1 SV=1	25	11	20	11	359	38.7	6.86	69.44	BPNT2	0.991	1.002	1.016	1.049	1.021	1.014	0.937	0.917	-0.01	0	0.02	0.07	0.03	0.02	-0.09	-0.12	1	1	0.999965	0.956253	0.999812	0.999991	0.817382	0.559353	1	1	1	1	1	1	1	1	99.7	100.8	102.3	105.5	100.6	102.7
High	P57071-2	Isoform 2 of PR domain zinc finger protein 15 OS=Homo sapiens OX=9606 GN=PRDM15	6	4	4	4	1198	135.6	8.07	12.18	PRDM15	0.954	1.014	1.052	1.045	1.012	1.059	0.937	0.951	-0.07	0.02	0.07	0.06	0.02	0.08	-0.09	-0.07	0.997769	1	0.996595	0.998597	1	0.991831	0.983449	0.996498	1	1	1	1	1	1	1	1	95.1	101.1	104.9	104.2	99.7	100.9
Medium	P03891	NADH-ubiquinone oxidoreductase chain 2 OS=Homo sapiens OX=9606 GN=MT-ND2 PE=1 SV=2	2	1	1	1	347	38.9	9.83	2.45	MT-ND2	0.925	0.993	0.906	1.035	1.038	0.981	0.937	0.882	-0.11	-0.01	-0.14	0.05	0.05	-0.03	-0.09	-0.18	0.998886	1	0.994534	0.999997	0.999995	1	0.999683	0.975862	1	1	1	1	1	1	1	1	95.8	102.7	93.8	107.1	103.5	107.4
High	Q13825	Methylglutaconyl-CoA hydratase, mitochondrial OS=Homo sapiens OX=9606 GN=AUH PE=1 SV=1	10	4	4	4	339	35.6	9.48	10.16	AUH	0.94	0.965	1.099	0.985	0.984	0.978	0.937	0.854	-0.09	-0.05	0.14	-0.02	-0.02	-0.03	-0.09	-0.23	0.987042	0.999661	0.885905	1	0.999999	0.999992	0.983407	0.429896	1	1	1	1	1	1	1	1	96.7	99.3	113.1	101.4	103	101.3
High	Q9BRP1	Programmed cell death protein 2-like OS=Homo sapiens OX=9606 GN=PDCD2L PE=1 SV=1	17	6	17	6	358	39.4	4.86	53.64	PDCD2L	0.93	0.924	0.927	0.928	0.921	0.91	0.937	0.881	-0.11	-0.11	-0.11	-0.11	-0.12	-0.14	-0.09	-0.18	0.46157	0.379858	0.424427	0.432164	0.337647	0.213997	0.587747	0.055695	1	1	1	1	1	1	1	1	100.1	99.5	99.9	99.9	107.7	99.2
High	O76080	AN1-type zinc finger protein 5 OS=Homo sapiens OX=9606 GN=ZFAND5 PE=1 SV=1	28	4	13	4	213	23.1	8.51	50.84	ZFAND5	1	0.95	1.032	1.029	1.018	0.967	0.937	1.012	0	-0.07	0.04	0.04	0.03	-0.05	-0.09	0.02	1	0.960161	0.99812	0.998921	0.999961	0.997056	0.875796	0.999998	1	1	1	1	1	1	1	1	100.6	95.6	103.8	103.5	100.6	102.5
Medium	P51636	Caveolin-2 OS=Homo sapiens OX=9606 GN=CAV2 PE=1 SV=2	7	1	2	1	162	18.3	5.27	5.69	CAV2	1.012	0.944	0.907	0.935	1.041	0.989	0.937	0.939	0.02	-0.08	-0.14	-0.1	0.06	-0.02	-0.09	-0.09	1	0.99961	0.98683	0.99889	0.999972	1	0.999102	0.999298	1	1	1	1	1	1	1	1	104.6	97.6	93.8	96.7	103.4	107.6
High	Q9P270	SLAIN motif-containing protein 2 OS=Homo sapiens OX=9606 GN=SLAIN2 PE=1 SV=2	29	11	14	11	581	62.5	9.45	52.23	SLAIN2	1.183	1.021	1.153	0.941	0.924	0.828	0.937	0.859	0.24	0.03	0.21	-0.09	-0.11	-0.27	-0.09	-0.22	0.201673	0.999975	0.349008	0.96873	0.880004	0.12516	0.955025	0.287752	1	1	1	1	1	1	1	1	120.3	103.9	117.3	95.8	101.7	94
High	Q9H267	Vacuolar protein sorting-associated protein 33B OS=Homo sapiens OX=9606 GN=VPS33B PE=1 SV=2	19	11	22	11	617	70.5	6.71	70.72	VPS33B	0.951	0.958	0.958	0.973	0.995	0.973	0.937	0.903	-0.07	-0.06	-0.06	-0.04	-0.01	-0.04	-0.09	-0.15	0.951008	0.977844	0.979895	0.998896	1	0.998953	0.843049	0.409729	1	1	1	1	1	1	1	1	99	99.6	99.7	101.3	104.1	103.6
High	P51530	DNA replication ATP-dependent helicase/nuclease DNA2 OS=Homo sapiens OX=9606 GN=DNA2 PE=1 SV=3	2	2	3	2	1060	120.3	7.74	5.6	DNA2	0.911	0.893	0.898	0.956	0.986	0.899	0.937	0.802	-0.13	-0.16	-0.16	-0.06	-0.02	-0.15	-0.09	-0.32	0.585624	0.374984	0.428296	0.981608	0.999994	0.442063	0.883244	0.0187697	1	1	1	1	1	1	1	1	99	97	97.6	103.9	108.7	107.1
High	Q92990	Glomulin OS=Homo sapiens OX=9606 GN=GLMN PE=1 SV=2	21	11	19	11	594	68.2	5.33	63.76	GLMN	0.974	0.964	0.941	0.955	1.006	0.967	0.937	0.898	-0.04	-0.05	-0.09	-0.07	0.01	-0.05	-0.09	-0.16	0.998703	0.987538	0.850869	0.959533	1	0.993184	0.805752	0.301525	1	1	1	1	1	1	1	1	101.4	100.3	98	99.5	104.1	104.8
High	P51798	H(+)/Cl(-) exchange transporter 7 OS=Homo sapiens OX=9606 GN=CLCN7 PE=1 SV=2	12	8	14	8	805	88.6	8.43	61.83	CLCN7	1.016	1.045	1.102	1.104	1.025	1.048	0.938	0.934	0.02	0.06	0.14	0.14	0.04	0.07	-0.09	-0.1	0.999997	0.995805	0.748254	0.737292	0.999916	0.993852	0.958093	0.942554	1	1	1	1	1	1	1	1	99.3	102.1	107.7	107.8	97.7	100.2
High	Q5TBB1	Ribonuclease H2 subunit B OS=Homo sapiens OX=9606 GN=RNASEH2B PE=1 SV=1	36	11	31	11	312	35.1	9.13	106.38	RNASEH2B	0.94	0.991	0.95	0.95	0.942	0.972	0.938	1.089	-0.09	-0.01	-0.07	-0.07	-0.09	-0.04	-0.09	0.12	0.998502	1	0.999612	0.999603	0.99888	0.999996	0.998043	0.9883	1	1	1	1	1	1	1	1	96.4	101.7	97.5	97.5	102.6	96.7
High	Q9BRX5	DNA replication complex GINS protein PSF3 OS=Homo sapiens OX=9606 GN=GINS3 PE=1 SV=1	30	4	7	4	216	24.5	5.34	26.46	GINS3	0.916	0.904	0.945	0.93	0.984	0.985	0.938	0.955	-0.13	-0.15	-0.08	-0.1	-0.02	-0.02	-0.09	-0.07	0.140271	0.0759928	0.547971	0.290181	0.999081	0.99944	0.409272	0.760688	1	1	1	1	1	1	1	1	96.3	95.1	99.4	97.8	105.2	103.5
High	Q96JM7	Lethal(3)malignant brain tumor-like protein 3 OS=Homo sapiens OX=9606 GN=L3MBTL3 PE=1 SV=2	9	5	8	5	780	88.3	6.46	31.5	L3MBTL3	0.999	1.02	1.042	1.003	1.001	1.023	0.938	0.962	0	0.03	0.06	0	0	0.03	-0.09	-0.06	1	0.995798	0.796424	1	1	0.98965	0.350255	0.837735	1	1	1	1	1	1	1	1	100.1	102.1	104.3	100.4	100.1	100.3
High	Q9NUQ9	CYFIP-related Rac1 interactor B OS=Homo sapiens OX=9606 GN=CYRIB PE=1 SV=1	65	18	113	15	324	36.7	6.06	398.77	CYRIB	0.962	1.021	0.953	1.04	1.008	1.037	0.938	0.984	-0.06	0.03	-0.07	0.06	0.01	0.05	-0.09	-0.02	0.999393	0.999994	0.997207	0.999325	1	0.999617	0.981796	0.999999	1	1	1	1	1	1	1	1	96.9	102.8	96	104.6	100.6	101.4
High	Q8TBK2	N-lysine methyltransferase SETD6 OS=Homo sapiens OX=9606 GN=SETD6 PE=1 SV=2	7	3	4	3	473	53.2	5.34	12.41	SETD6	0.991	0.945	1.042	0.998	1.007	0.966	0.938	0.793	-0.01	-0.08	0.06	0	0.01	-0.05	-0.09	-0.33	1	0.994992	0.999376	1	1	0.99981	0.988294	0.140503	1	1	1	1	1	1	1	1	102.8	98	108.1	103.5	103.7	104.4
High	Q9Y3A6	Transmembrane emp24 domain-containing protein 5 OS=Homo sapiens OX=9606 GN=TMED5 PE=1 SV=1	40	8	13	8	229	26	4.84	33.2	TMED5	0.972	0.985	0.987	1.016	1.018	0.98	0.938	0.958	-0.04	-0.02	-0.02	0.02	0.03	-0.03	-0.09	-0.06	0.999443	0.999995	0.999998	0.999992	0.999985	0.999964	0.921481	0.992181	1	1	1	1	1	1	1	1	98.8	100.1	100.3	103.3	101.6	103.5
High	Q99759	Mitogen-activated protein kinase kinase kinase 3 OS=Homo sapiens OX=9606 GN=MAP3K3 PE=1 SV=2	8	5	8	3	626	70.9	8.84	22.49	MAP3K3	0.962	0.948	1.01	1.024	0.97	0.968	0.938	0.877	-0.06	-0.08	0.01	0.03	-0.04	-0.05	-0.09	-0.19	0.998746	0.991011	1	0.999968	0.999812	0.999633	0.971827	0.52263	1	1	1	1	1	1	1	1	99.5	98.1	104.5	106	103.5	100.4
High	Q8NEF3	Coiled-coil domain-containing protein 112 OS=Homo sapiens OX=9606 GN=CCDC112 PE=1 SV=2	3	2	4	1	446	53.5	9.48	4.41	CCDC112	0.992	0.9	1.028	0.929	1.034	0.89	0.938	0.933	-0.01	-0.15	0.04	-0.11	0.05	-0.17	-0.09	-0.1	1	0.660083	0.999803	0.910868	0.999301	0.551987	0.954745	0.931596	1	1	1	1	1	1	1	1	103.3	93.7	107.1	96.7	104.1	107.6
High	O00287	Regulatory factor X-associated protein OS=Homo sapiens OX=9606 GN=RFXAP PE=1 SV=1	13	2	3	2	272	28.2	5.54	12.4	RFXAP	0.969	0.985	1.005	1.024	1.079	1.012	0.938	1.027	-0.05	-0.02	0.01	0.03	0.11	0.02	-0.09	0.04	0.994242	0.999974	1	0.999059	0.616951	0.999996	0.772892	0.997765	1	1	1	1	1	1	1	1	96.5	98.1	100	102	99.6	107.4
High	O00629	Importin subunit alpha-3 OS=Homo sapiens OX=9606 GN=KPNA4 PE=1 SV=1	44	17	114	11	521	57.9	4.96	458.12	KPNA4	0.974	0.982	0.998	1.008	0.992	1.014	0.938	0.915	-0.04	-0.03	0	0.01	-0.01	0.02	-0.09	-0.13	0.997542	0.999805	1	1	1	0.999979	0.737565	0.404059	1	1	1	1	1	1	1	1	99.4	100.2	101.8	102.9	102	101.2
High	Q9UKK9	ADP-sugar pyrophosphatase OS=Homo sapiens OX=9606 GN=NUDT5 PE=1 SV=1	51	10	56	10	219	24.3	4.94	208.15	NUDT5	0.985	0.943	0.951	0.943	0.976	0.972	0.938	0.899	-0.02	-0.08	-0.07	-0.08	-0.04	-0.04	-0.09	-0.15	0.99941	0.449628	0.616369	0.455017	0.983407	0.963152	0.354581	0.0405887	1	1	1	1	1	1	1	1	103	98.6	99.4	98.6	104.6	102
High	Q13526	Peptidyl-prolyl cis-trans isomerase NIMA-interacting 1 OS=Homo sapiens OX=9606 GN=PIN1 PE=1 SV=1	55	7	31	7	163	18.2	8.82	119.31	PIN1	1.014	1.029	1.132	1.012	1.026	0.998	0.938	1.164	0.02	0.04	0.18	0.02	0.04	0	-0.09	0.22	0.999998	0.9994	0.356599	0.999999	0.999711	1	0.919105	0.182431	1	1	1	1	1	1	1	1	98	99.4	109.4	97.8	96.6	99.2
High	Q86T24	Transcriptional regulator Kaiso OS=Homo sapiens OX=9606 GN=ZBTB33 PE=1 SV=2	3	2	4	2	672	74.4	5.12	4.3	ZBTB33	0.729	0.795	0.788	0.838	0.786	0.88	0.938	0.697	-0.46	-0.33	-0.34	-0.25	-0.35	-0.18	-0.09	-0.52	0.252488	0.582443	0.543156	0.820059	0.531896	0.959326	0.999483	0.15426	1	1	1	1	1	1	1	1	88	96	95.2	101.3	120.8	94.9
High	O43543	DNA repair protein XRCC2 OS=Homo sapiens OX=9606 GN=XRCC2 PE=1 SV=1	10	1	1	1	280	31.9	6.04	4.61	XRCC2	0.984	0.937	0.836	0.93	0.97	0.988	0.938	0.885	-0.02	-0.09	-0.26	-0.1	-0.04	-0.02	-0.09	-0.18	1	0.996852	0.594566	0.994051	0.999988	1	0.997288	0.892234	1	1	1	1	1	1	1	1	104.6	99.5	88.9	98.9	106.3	103.1
High	Q16543	Hsp90 co-chaperone Cdc37 OS=Homo sapiens OX=9606 GN=CDC37 PE=1 SV=1	45	20	128	20	378	44.4	5.25	401.92	CDC37	0.932	0.829	0.97	0.885	0.954	0.933	0.938	0.95	-0.1	-0.27	-0.04	-0.18	-0.07	-0.1	-0.09	-0.07	0.994625	0.532865	0.999985	0.887519	0.999683	0.995285	0.997114	0.999361	1	1	1	1	1	1	1	1	100	88.9	104	94.9	107.3	102.4
High	Q9BXJ9	N-alpha-acetyltransferase 15, NatA auxiliary subunit OS=Homo sapiens OX=9606 GN=NAA15 PE=1 SV=1	53	51	208	42	866	101.2	7.42	658.78	NAA15	0.961	0.964	0.952	0.966	0.975	0.981	0.938	0.974	-0.06	-0.05	-0.07	-0.05	-0.04	-0.03	-0.09	-0.04	0.645463	0.70733	0.415132	0.774647	0.942342	0.985116	0.175827	0.926538	1	1	1	1	1	1	1	1	99.3	99.6	98.4	99.8	103.3	100.8
Low	Q8IWU9	Tryptophan 5-hydroxylase 2 OS=Homo sapiens OX=9606 GN=TPH2 PE=1 SV=1	2	1	1	1	490	56	6.42	0	TPH2	1.034	1.083	1.004	1.001	1.038	1.068	0.938	0.962	0.05	0.12	0.01	0	0.05	0.09	-0.09	-0.06	0.999225	0.867844	1	1	0.998325	0.948164	0.953959	0.997761	1	1	1	1	1	1	1	1	101.9	106.8	99	98.7	98.6	102.3
High	Q9H0V1	Transmembrane protein 168 OS=Homo sapiens OX=9606 GN=TMEM168 PE=2 SV=2	6	3	13	3	697	79.7	8.03	44.98	TMEM168	0.975	0.983	1.06	1.043	0.989	1.014	0.938	0.917	-0.04	-0.02	0.08	0.06	-0.02	0.02	-0.09	-0.13	0.999314	0.999959	0.90122	0.980307	0.999999	0.999994	0.852643	0.58809	1	1	1	1	1	1	1	1	98.4	99.2	107	105.3	100.9	99.8
High	P05455	Lupus La protein OS=Homo sapiens OX=9606 GN=SSB PE=1 SV=2	74	42	378	42	408	46.8	7.12	1057.74	SSB	0.98	0.927	0.943	0.951	0.981	0.955	0.938	0.95	-0.03	-0.11	-0.09	-0.07	-0.03	-0.07	-0.09	-0.07	0.998405	0.373668	0.640107	0.786542	0.9989	0.840663	0.561543	0.767663	1	1	1	1	1	1	1	1	102.3	96.7	98.4	99.3	104.4	102.4
High	Q659A1	Little elongation complex subunit 2 OS=Homo sapiens OX=9606 GN=ICE2 PE=1 SV=2	3	1	1	1	982	109.9	7.09	6.49	ICE2	0.979	1.059	1.014	1.071	1.024	0.951	0.938	1.143	-0.03	0.08	0.02	0.1	0.03	-0.07	-0.09	0.19	0.999996	0.994982	1	0.985487	0.999993	0.998074	0.990559	0.685506	1	1	1	1	1	1	1	1	96	103.9	99.4	105	98	100.4
High	P07602	Prosaposin OS=Homo sapiens OX=9606 GN=PSAP PE=1 SV=2	25	12	21	12	524	58.1	5.17	67.71	PSAP	0.916	0.875	0.9	0.869	0.992	0.929	0.938	1.193	-0.13	-0.19	-0.15	-0.2	-0.01	-0.11	-0.09	0.25	0.960522	0.750885	0.902296	0.701636	1	0.98494	0.993888	0.468067	1	1	1	1	1	1	1	1	95.7	91.5	94.1	90.8	104.5	103.7
High	Q9BXM9	FSD1-like protein OS=Homo sapiens OX=9606 GN=FSD1L PE=1 SV=2	6	2	3	2	530	59.5	6.2	10.42	FSD1L	0.994	0.953	0.994	0.975	0.986	0.971	0.938	1.024	-0.01	-0.07	-0.01	-0.04	-0.02	-0.04	-0.09	0.03	1	0.998749	1	0.999989	1	0.999967	0.991848	0.999993	1	1	1	1	1	1	1	1	101.3	97.1	101.3	99.3	101.9	100.4
High	Q99720	Sigma non-opioid intracellular receptor 1 OS=Homo sapiens OX=9606 GN=SIGMAR1 PE=1 SV=1	30	4	14	4	223	25.1	5.96	56.03	SIGMAR1	0.983	1.008	1.029	1.052	1.051	0.968	0.938	0.919	-0.02	0.01	0.04	0.07	0.07	-0.05	-0.09	-0.12	1	1	0.999996	0.999657	0.999707	0.999989	0.998367	0.989714	1	1	1	1	1	1	1	1	98.9	101.4	103.5	105.8	100.6	105.7
High	Q9P0L0-2	Isoform 2 of Vesicle-associated membrane protein-associated protein A OS=Homo sapiens OX=9606 GN=VAPA	64	17	115	2	294	32.6	8.91	393.27	VAPA	1.05	1.064	1.166	1.119	1.08	1.062	0.938	1.104	0.07	0.09	0.22	0.16	0.11	0.09	-0.09	0.14	0.999743	0.998685	0.797067	0.948825	0.994376	0.998921	0.998397	0.974841	1	1	1	1	1	1	1	1	98.6	99.9	109.5	105.1	93.9	101.4
High	O43292	Glycosylphosphatidylinositol anchor attachment 1 protein OS=Homo sapiens OX=9606 GN=GPAA1 PE=1 SV=3	13	6	12	6	621	67.6	8.06	44.6	GPAA1	1.011	1.034	1.122	1.066	1.071	1.052	0.938	0.945	0.02	0.05	0.17	0.09	0.1	0.07	-0.09	-0.08	1	0.998618	0.467693	0.928619	0.904961	0.97944	0.931711	0.962246	1	1	1	1	1	1	1	1	98.5	100.7	109.3	103.9	97.4	104.3
High	P35612	Beta-adducin OS=Homo sapiens OX=9606 GN=ADD2 PE=1 SV=3	26	14	32	14	726	80.8	5.92	112.85	ADD2	1.005	0.992	1.003	1.018	1.004	1.04	0.938	1.013	0.01	-0.01	0	0.03	0.01	0.06	-0.09	0.02	1	1	1	0.999853	1	0.975642	0.77504	0.999992	1	1	1	1	1	1	1	1	100.4	99.1	100.2	101.7	99.8	100.2
High	Q9BUR4	Telomerase Cajal body protein 1 OS=Homo sapiens OX=9606 GN=WRAP53 PE=1 SV=1	15	5	9	5	548	59.3	4.58	28.75	WRAP53	1.001	0.998	1.067	1.038	1.001	1.054	0.938	0.984	0	0	0.09	0.05	0	0.08	-0.09	-0.02	1	1	0.73255	0.97888	1	0.879312	0.752614	0.999928	1	1	1	1	1	1	1	1	99.2	98.9	105.8	102.9	99.1	99.2
High	P67812	Signal peptidase complex catalytic subunit SEC11A OS=Homo sapiens OX=9606 GN=SEC11A PE=1 SV=1	32	8	37	8	179	20.6	9.48	90.53	SEC11A	0.961	0.959	1.01	0.99	1	0.997	0.938	0.926	-0.06	-0.06	0.01	-0.01	0	-0.01	-0.09	-0.11	0.983104	0.979593	0.999999	0.999999	1	1	0.838239	0.683683	1	1	1	1	1	1	1	1	98.4	98.3	103.6	101.5	102.5	102.5
High	O00244	Copper transport protein ATOX1 OS=Homo sapiens OX=9606 GN=ATOX1 PE=1 SV=1	40	3	10	3	68	7.4	7.24	43.64	ATOX1	0.979	0.985	1.023	0.979	0.986	0.98	0.939	1.073	-0.03	-0.02	0.03	-0.03	-0.02	-0.03	-0.09	0.1	0.998992	0.999921	0.998461	0.998988	0.999943	0.999301	0.663568	0.549936	1	1	1	1	1	1	1	1	98.5	99.1	102.9	98.5	100.6	99.2
High	P52757	Beta-chimaerin OS=Homo sapiens OX=9606 GN=CHN2 PE=1 SV=2	11	4	4	4	468	53.9	7.42	13.53	CHN2	0.904	0.925	0.872	0.96	0.958	0.934	0.939	0.842	-0.15	-0.11	-0.2	-0.06	-0.06	-0.1	-0.09	-0.25	0.446381	0.713281	0.173072	0.986881	0.982861	0.820202	0.868624	0.0592816	1	1	1	1	1	1	1	1	97.6	99.9	94.2	103.7	108	103.5
High	Q6NUQ4	Transmembrane protein 214 OS=Homo sapiens OX=9606 GN=TMEM214 PE=1 SV=2	37	24	78	24	689	77.1	9.14	261.33	TMEM214	0.999	1.004	1.033	1.061	1.031	1.035	0.939	0.958	0	0.01	0.05	0.09	0.04	0.05	-0.09	-0.06	1	1	0.999691	0.981534	0.99977	0.999491	0.972902	0.997597	1	1	1	1	1	1	1	1	99.2	99.8	102.6	105.4	99.3	102.4
High	Q14667	Protein KIAA0100 OS=Homo sapiens OX=9606 GN=KIAA0100 PE=1 SV=3	4	5	5	5	2235	253.5	7.14	18.97	BLTP2	0.987	0.965	0.983	1.049	0.998	1.008	0.939	0.867	-0.02	-0.05	-0.02	0.07	0	0.01	-0.09	-0.21	1	0.999806	0.999999	0.998578	1	1	0.990649	0.618821	1	1	1	1	1	1	1	1	101	98.7	100.6	107.3	102.3	102.1
High	O95394	Phosphoacetylglucosamine mutase OS=Homo sapiens OX=9606 GN=PGM3 PE=1 SV=1	37	19	59	19	542	59.8	6.25	189.78	PGM3	0.951	0.955	0.965	0.963	0.981	0.992	0.939	0.881	-0.07	-0.07	-0.05	-0.06	-0.03	-0.01	-0.09	-0.18	0.703426	0.778619	0.929534	0.897429	0.99782	0.999997	0.467136	0.02729	1	1	1	1	1	1	1	1	99.2	99.6	100.7	100.4	104.3	102.3
High	P82914	28S ribosomal protein S15, mitochondrial OS=Homo sapiens OX=9606 GN=MRPS15 PE=1 SV=1	14	4	7	4	257	29.8	10.48	21.32	MRPS15	0.785	0.745	0.839	0.86	1.059	0.927	0.939	0.965	-0.35	-0.43	-0.25	-0.22	0.08	-0.11	-0.09	-0.05	0.8193	0.650272	0.95891	0.982118	0.999978	0.999825	0.999953	0.999999	1	1	1	1	1	1	1	1	87	82.6	93.1	95.3	110.9	117.4
High	P49642	DNA primase small subunit OS=Homo sapiens OX=9606 GN=PRIM1 PE=1 SV=1	28	8	12	8	420	49.9	8.21	47.69	PRIM1	0.935	0.937	0.927	0.984	0.956	1.01	0.939	0.918	-0.1	-0.09	-0.11	-0.02	-0.07	0.01	-0.09	-0.12	0.821472	0.849211	0.728766	0.999977	0.972498	0.999999	0.861758	0.61112	1	1	1	1	1	1	1	1	97.8	98	96.9	102.9	104.6	99.9
High	P19634	Sodium/hydrogen exchanger 1 OS=Homo sapiens OX=9606 GN=SLC9A1 PE=1 SV=2	7	3	3	3	815	90.7	7.21	11.68	SLC9A1	1.08	0.989	1.158	1.134	1.141	1.012	0.939	0.93	0.11	-0.02	0.21	0.18	0.19	0.02	-0.09	-0.1	0.895911	1	0.322928	0.487434	0.435997	1	0.961139	0.925095	1	1	1	1	1	1	1	1	103.6	94.9	111.1	108.8	95.9	109.4
High	P16144	Integrin beta-4 OS=Homo sapiens OX=9606 GN=ITGB4 PE=1 SV=5	1	3	3	3	1822	202	6.09	8.31	ITGB4	0.993	1.076	1.144	1.073	1.053	0.985	0.939	1.057	-0.01	0.11	0.19	0.1	0.07	-0.02	-0.09	0.08	1	0.993518	0.841401	0.994922	0.999431	1	0.997557	0.99905	1	1	1	1	1	1	1	1	95.9	103.9	110.5	103.6	96.6	101.6
High	O15534	Period circadian protein homolog 1 OS=Homo sapiens OX=9606 GN=PER1 PE=1 SV=2	3	2	2	2	1290	136.1	6.09	8.17	PER1	1.006	1.004	0.95	1.089	0.959	1.053	0.939	0.94	0.01	0.01	-0.07	0.12	-0.06	0.07	-0.09	-0.09	1	1	0.998393	0.963639	0.999611	0.9983	0.993502	0.994111	1	1	1	1	1	1	1	1	101.3	101.1	95.7	109.6	100.7	96.6
Low	Q8N6S4	Ankyrin repeat domain-containing protein 13C OS=Homo sapiens OX=9606 GN=ANKRD13C PE=1 SV=2	1	1	2	1	541	60.8	6.93	4.15	ANKRD13C	1.011	0.98	0.932	0.945	0.937	1.008	0.939	0.962	0.02	-0.03	-0.1	-0.08	-0.09	0.01	-0.09	-0.06	0.999999	0.999803	0.766713	0.897111	0.821836	1	0.839426	0.987104	1	1	1	1	1	1	1	1	104.4	101.2	96.3	97.6	103.3	96.8
High	Q8WUY9	DEP domain-containing protein 1B OS=Homo sapiens OX=9606 GN=DEPDC1B PE=1 SV=2	8	3	4	3	529	61.7	8.85	13.6	DEPDC1B	0.971	1.001	1.012	1.018	1.091	1.005	0.939	0.931	-0.04	0	0.02	0.03	0.13	0.01	-0.09	-0.1	0.999625	1	1	0.999991	0.813019	1	0.956324	0.921119	1	1	1	1	1	1	1	1	97.4	100.4	101.6	102.2	100.4	109.5
High	O94822	E3 ubiquitin-protein ligase listerin OS=Homo sapiens OX=9606 GN=LTN1 PE=1 SV=6	18	26	50	26	1766	200.4	6.25	162.21	LTN1	0.953	0.976	0.943	0.974	0.97	0.986	0.939	0.973	-0.07	-0.03	-0.09	-0.04	-0.04	-0.02	-0.09	-0.04	0.825906	0.996047	0.665511	0.992793	0.981159	0.999912	0.597262	0.9908	1	1	1	1	1	1	1	1	98.4	100.8	97.4	100.6	103.3	100.2
High	Q96BN8	Ubiquitin thioesterase otulin OS=Homo sapiens OX=9606 GN=OTULIN PE=1 SV=3	57	20	74	20	352	40.2	5.47	235.99	OTULIN	0.946	0.954	0.959	0.954	0.966	0.942	0.939	0.975	-0.08	-0.07	-0.06	-0.07	-0.05	-0.09	-0.09	-0.04	0.353311	0.539047	0.663398	0.530463	0.808557	0.278997	0.238768	0.960581	1	1	1	1	1	1	1	1	98.6	99.5	100	99.4	104.2	100.6
High	Q9Y5B9	FACT complex subunit SPT16 OS=Homo sapiens OX=9606 GN=SUPT16H PE=1 SV=1	46	53	191	52	1047	119.8	5.66	596.86	SUPT16H	0.964	0.985	1.023	0.995	0.993	1.016	0.939	0.975	-0.05	-0.02	0.03	-0.01	-0.01	0.02	-0.09	-0.04	0.863497	0.999223	0.988481	1	0.999999	0.998967	0.371291	0.979293	1	1	1	1	1	1	1	1	97.5	99.7	103.6	100.8	101.2	100.6
High	Q92643	GPI-anchor transamidase OS=Homo sapiens OX=9606 GN=PIGK PE=1 SV=2	29	10	30	10	395	45.2	6.16	111.1	PIGK	0.931	1.014	0.976	0.972	0.989	1.003	0.939	0.937	-0.1	0.02	-0.04	-0.04	-0.02	0	-0.09	-0.09	0.950226	0.999999	0.999954	0.999854	1	1	0.973957	0.967411	1	1	1	1	1	1	1	1	95.7	104.2	100.2	99.8	102.7	101.6
Medium	Q9NZE8	39S ribosomal protein L35, mitochondrial OS=Homo sapiens OX=9606 GN=MRPL35 PE=1 SV=3	4	1	1	1	188	21.5	11.3	1.85	MRPL35	0.949	1.01	1.124	1.027	0.992	0.973	0.939	0.863	-0.08	0.01	0.17	0.04	-0.01	-0.04	-0.09	-0.21	0.926646	0.999999	0.244777	0.998597	1	0.998595	0.835521	0.0923309	1	1	1	1	1	1	1	1	96.2	102.4	113.9	104.2	101.4	100.5
High	Q05639	Elongation factor 1-alpha 2 OS=Homo sapiens OX=9606 GN=EEF1A2 PE=1 SV=1	45	15	556	2	463	50.4	9.03	1413.97	EEF1A2	1.021	1.002	1.08	1.037	1.002	0.976	0.939	0.839	0.03	0	0.11	0.05	0	-0.04	-0.09	-0.25	0.999799	1	0.700002	0.991696	1	0.999468	0.856953	0.0466063	1	1	1	1	1	1	1	1	103.3	101.4	109.3	104.9	101.2	101.4
High	Q9UBD5	Origin recognition complex subunit 3 OS=Homo sapiens OX=9606 GN=ORC3 PE=1 SV=1	22	15	28	14	711	82.2	7.61	84.55	ORC3	0.968	1.001	0.988	0.99	1.014	1	0.939	0.976	-0.05	0	-0.02	-0.01	0.02	0	-0.09	-0.03	0.937887	1	0.999926	0.999969	0.999744	1	0.42052	0.988053	1	1	1	1	1	1	1	1	98.1	101.5	100.2	100.4	101.4	102.8
High	Q9NTN3	UDP-glucuronic acid/UDP-N-acetylgalactosamine transporter OS=Homo sapiens OX=9606 GN=SLC35D1 PE=2 SV=1	9	3	9	3	355	39.2	8.97	25.2	SLC35D1	0.901	0.956	0.97	0.982	0.976	0.943	0.939	0.898	-0.15	-0.07	-0.04	-0.03	-0.03	-0.08	-0.09	-0.16	0.966926	0.999871	0.999994	1	0.999999	0.999115	0.998605	0.960242	1	1	1	1	1	1	1	1	94.7	100.5	101.9	103.2	105.1	102.6
High	Q8WUM0	Nuclear pore complex protein Nup133 OS=Homo sapiens OX=9606 GN=NUP133 PE=1 SV=2	41	35	90	35	1156	128.9	5.1	339.73	NUP133	0.97	0.964	0.981	0.987	1.027	0.996	0.939	0.889	-0.04	-0.05	-0.03	-0.02	0.04	-0.01	-0.09	-0.17	0.998074	0.993106	0.999941	0.999996	0.999208	1	0.879899	0.301615	1	1	1	1	1	1	1	1	99.7	99.1	100.9	101.5	102.8	105.6
High	P20292	Arachidonate 5-lipoxygenase-activating protein OS=Homo sapiens OX=9606 GN=ALOX5AP PE=1 SV=2	13	2	4	2	161	18.1	8.44	8.85	ALOX5AP	0.893	0.992	1.054	1.074	0.963	0.996	0.939	0.953	-0.16	-0.01	0.08	0.1	-0.06	-0.01	-0.09	-0.07	0.478319	1	0.974147	0.878192	0.996326	1	0.934141	0.984503	1	1	1	1	1	1	1	1	90.7	100.7	107	109.1	101.5	97.7
High	P55198	Protein AF-17 OS=Homo sapiens OX=9606 GN=MLLT6 PE=1 SV=3	5	6	7	4	1093	112	8.62	16.53	MLLT6	0.986	0.99	0.952	0.972	0.97	0.992	0.939	0.999	-0.02	-0.02	-0.07	-0.04	-0.04	-0.01	-0.09	0	0.99997	0.999998	0.911793	0.996102	0.994207	1	0.766897	1	1	1	1	1	1	1	1	1	100.8	101.2	97.4	99.4	102.3	99.2
Low	Q6PRD1	Probable G-protein coupled receptor 179 OS=Homo sapiens OX=9606 GN=GPR179 PE=1 SV=2	1	1	1	1	2367	257.2	5.71	0	GPR179	0.908	0.897	0.865	0.985	0.998	0.963	0.939	0.778	-0.14	-0.16	-0.21	-0.02	0	-0.05	-0.09	-0.36	0.893978	0.825573	0.57112	1	1	0.999676	0.989389	0.0952434	1	1	1	1	1	1	1	1	98	96.8	93.5	106.4	108	107.8
High	Q9C0E8	Endoplasmic reticulum junction formation protein lunapark OS=Homo sapiens OX=9606 GN=LNPK PE=1 SV=2	29	11	30	11	428	47.7	5.11	96.78	LNPK	1.079	1.048	1.17	1.14	1.105	1.053	0.939	1.01	0.11	0.07	0.23	0.19	0.14	0.07	-0.09	0.01	0.977364	0.998942	0.553458	0.737547	0.908078	0.997998	0.993075	1	1	1	1	1	1	1	1	1	101.8	98.9	110.3	107.4	94.3	104.2
High	Q9GZU7	Carboxy-terminal domain RNA polymerase II polypeptide A small phosphatase 1 OS=Homo sapiens OX=9606 GN=CTDSP1 PE=1 SV=1	17	3	3	3	261	29.2	6	11.18	CTDSP1	1.091	1.021	1.13	1.101	1.102	1.068	0.939	0.953	0.13	0.03	0.18	0.14	0.14	0.1	-0.09	-0.07	0.887213	0.999988	0.615034	0.82496	0.82175	0.970917	0.978189	0.995586	1	1	1	1	1	1	1	1	104.3	97.7	108.2	105.4	95.7	105.4
High	Q9P2I0	Cleavage and polyadenylation specificity factor subunit 2 OS=Homo sapiens OX=9606 GN=CPSF2 PE=1 SV=2	37	25	68	25	782	88.4	5.11	239.05	CPSF2	0.959	0.962	0.977	0.978	0.991	1.006	0.939	0.897	-0.06	-0.06	-0.03	-0.03	-0.01	0.01	-0.09	-0.16	0.967102	0.979292	0.999108	0.99945	0.999999	1	0.787607	0.244827	1	1	1	1	1	1	1	1	99.1	99.4	100.9	101.1	103.3	102.4
High	Q9NW75-2	Isoform 2 of G patch domain-containing protein 2 OS=Homo sapiens OX=9606 GN=GPATCH2	25	9	16	9	376	42.6	7.31	51.88	GPATCH2	1.013	0.966	1.002	0.992	1.036	0.987	0.939	1.058	0.02	-0.05	0	-0.01	0.05	-0.02	-0.09	0.08	0.999975	0.977608	1	0.999999	0.971987	0.999971	0.67498	0.772645	1	1	1	1	1	1	1	1	101.3	96.7	100.3	99.3	100.1	103.7
High	Q9NX01	Thioredoxin-like protein 4B OS=Homo sapiens OX=9606 GN=TXNL4B PE=1 SV=1	17	3	3	3	149	17	6	9.65	TXNL4B	0.947	0.905	0.932	0.941	1.022	0.963	0.939	0.937	-0.08	-0.14	-0.1	-0.09	0.03	-0.05	-0.09	-0.09	0.949068	0.51693	0.833883	0.915464	0.999844	0.993486	0.901093	0.881605	1	1	1	1	1	1	1	1	99.3	94.9	97.7	98.7	104.8	107.2
High	Q9GZS3	WD repeat-containing protein 61 OS=Homo sapiens OX=9606 GN=WDR61 PE=1 SV=1	44	10	33	10	305	33.6	5.47	136.53	SKIC8	0.896	0.905	0.875	0.908	0.955	0.925	0.939	0.828	-0.16	-0.14	-0.19	-0.14	-0.07	-0.11	-0.09	-0.27	0.638594	0.735216	0.42986	0.759275	0.994365	0.897586	0.965991	0.134888	1	1	1	1	1	1	1	1	97.9	99	95.6	99.3	109.3	104.4
High	Q92565	Rap guanine nucleotide exchange factor 5 OS=Homo sapiens OX=9606 GN=RAPGEF5 PE=1 SV=1	2	1	1	1	580	67.7	6.3	3.41	RAPGEF5	1	1.012	1.073	1.072	0.97	1.015	0.94	0.988	0	0.02	0.1	0.1	-0.04	0.02	-0.09	-0.02	1	0.999999	0.817753	0.8343	0.998099	0.999992	0.892471	0.999998	1	1	1	1	1	1	1	1	99.3	100.4	106.5	106.4	99.2	96.2
High	Q9Y251	Heparanase OS=Homo sapiens OX=9606 GN=HPSE PE=1 SV=2	5	2	2	2	543	61.1	9.28	6.99	HPSE	1.013	1.01	1.22	1.103	1.091	1.096	0.94	0.899	0.02	0.01	0.29	0.14	0.13	0.13	-0.09	-0.15	1	1	0.18123	0.843143	0.902974	0.88035	0.983325	0.786638	1	1	1	1	1	1	1	1	97.2	97	117.2	105.9	96	104.8
High	Q6P4Q7	Metal transporter CNNM4 OS=Homo sapiens OX=9606 GN=CNNM4 PE=1 SV=3	14	9	16	8	775	86.6	6.07	47.04	CNNM4	1.023	0.998	1.06	1.082	1.019	1.003	0.94	0.883	0.03	0	0.08	0.11	0.03	0	-0.09	-0.18	0.999985	1	0.988591	0.93743	0.999997	1	0.982397	0.635214	1	1	1	1	1	1	1	1	102.2	99.7	105.9	108.1	99.9	101.8
High	P46779	60S ribosomal protein L28 OS=Homo sapiens OX=9606 GN=RPL28 PE=1 SV=3	53	9	86	8	137	15.7	12.02	233.7	RPL28	0.976	0.973	1.017	0.956	0.994	0.999	0.94	0.997	-0.04	-0.04	0.02	-0.06	-0.01	0	-0.09	0	0.976488	0.958178	0.997874	0.673623	0.999999	1	0.332071	1	1	1	1	1	1	1	1	1	99.2	98.9	103.4	97.2	101.7	101
High	Q10469	Alpha-1,6-mannosyl-glycoprotein 2-beta-N-acetylglucosaminyltransferase OS=Homo sapiens OX=9606 GN=MGAT2 PE=1 SV=1	13	4	8	4	447	51.5	8.76	32.05	MGAT2	0.985	1.029	1.1	1.046	1.02	1.057	0.94	0.993	-0.02	0.04	0.14	0.06	0.03	0.08	-0.09	-0.01	0.999959	0.996384	0.367223	0.950771	0.999785	0.871642	0.795024	1	1	1	1	1	1	1	1	1	96.6	101	108	102.7	98.1	100.1
Medium	Q6ZRQ5	Protein MMS22-like OS=Homo sapiens OX=9606 GN=MMS22L PE=1 SV=3	1	1	1	1	1243	142.2	7.12	2.45	MMS22L	0.866	0.863	0.844	1.017	0.955	0.882	0.94	0.809	-0.21	-0.21	-0.24	0.02	-0.07	-0.18	-0.09	-0.31	0.846193	0.828821	0.7175	1	0.999845	0.912402	0.998671	0.487588	1	1	1	1	1	1	1	1	95.4	95	92.9	111.9	110.1	105.1
High	Q9H6E4	Coiled-coil domain-containing protein 134 OS=Homo sapiens OX=9606 GN=CCDC134 PE=1 SV=1	8	1	4	1	229	26.5	8.85	23.45	CCDC134	0.976	0.95	0.938	0.952	1.044	0.95	0.94	0.894	-0.04	-0.07	-0.09	-0.07	0.06	-0.07	-0.09	-0.16	0.999718	0.968272	0.898836	0.975226	0.987464	0.965851	0.91422	0.421472	1	1	1	1	1	1	1	1	101.6	98.9	97.6	99.2	104.1	108.7
High	Q5T6V5	Queuosine salvage protein OS=Homo sapiens OX=9606 GN=C9orf64 PE=1 SV=1	18	5	6	5	341	39	5.88	18.02	C9orf64	0.946	0.897	0.846	0.949	0.976	0.971	0.94	0.843	-0.08	-0.16	-0.24	-0.08	-0.04	-0.04	-0.09	-0.25	0.991622	0.762068	0.322677	0.994018	0.999971	0.999892	0.983368	0.304941	1	1	1	1	1	1	1	1	101.8	96.5	91	102.1	107.6	104.9
High	Q9BQA9	Cytochrome b-245 chaperone 1 OS=Homo sapiens OX=9606 GN=CYBC1 PE=1 SV=1	28	7	24	7	187	20.8	6.8	61.8	CYBC1	0.873	0.933	0.904	0.996	1.023	0.996	0.94	0.758	-0.2	-0.1	-0.15	-0.01	0.03	-0.01	-0.09	-0.4	0.897785	0.997829	0.977209	1	0.999999	1	0.998995	0.256165	1	1	1	1	1	1	1	1	93.3	99.7	96.6	106.4	106.9	109.3
High	Q8NDV7	Trinucleotide repeat-containing gene 6A protein OS=Homo sapiens OX=9606 GN=TNRC6A PE=1 SV=2	4	7	11	5	1962	210.2	7.01	31.24	TNRC6A	0.986	0.982	0.996	0.998	0.958	0.981	0.94	1.061	-0.02	-0.03	-0.01	0	-0.06	-0.03	-0.09	0.09	0.99997	0.999765	1	1	0.952381	0.999742	0.757854	0.795382	1	1	1	1	1	1	1	1	99.7	99.2	100.7	100.9	101.1	96.9
High	P54709	Sodium/potassium-transporting ATPase subunit beta-3 OS=Homo sapiens OX=9606 GN=ATP1B3 PE=1 SV=1	48	13	54	13	279	31.5	8.35	173.36	ATP1B3	1.009	0.991	1.1	1.072	1.024	1.011	0.94	0.957	0.01	-0.01	0.14	0.1	0.03	0.02	-0.09	-0.06	1	1	0.717427	0.919521	0.999917	1	0.954619	0.993835	1	1	1	1	1	1	1	1	99.8	98	108.7	105.9	98.8	101.2
Low	P35712	Transcription factor SOX-6 OS=Homo sapiens OX=9606 GN=SOX6 PE=1 SV=3	1	1	2	1	828	91.9	7.78	3.52	SOX6	1.166	1.008	1.088	0.98	1.053	1.021	0.94	0.977	0.22	0.01	0.12	-0.03	0.07	0.03	-0.09	-0.03	0.501289	1	0.941693	0.999997	0.996949	0.999996	0.989969	0.99999	1	1	1	1	1	1	1	1	113.6	98.3	106.1	95.5	97.5	102.6
High	P07099	Epoxide hydrolase 1 OS=Homo sapiens OX=9606 GN=EPHX1 PE=1 SV=1	49	18	58	18	455	52.9	7.25	215.94	EPHX1	0.998	1.045	1.025	1.065	1.041	1.028	0.94	0.977	0	0.06	0.04	0.09	0.06	0.04	-0.09	-0.03	1	0.999932	0.999999	0.999021	0.999961	0.999998	0.999157	1	1	1	1	1	1	1	1	1	98.5	103.1	101.1	105.1	98.7	102.8
High	Q9Y3I1	F-box only protein 7 OS=Homo sapiens OX=9606 GN=FBXO7 PE=1 SV=1	5	2	5	2	522	58.5	6.55	15.74	FBXO7	0.978	0.946	0.911	0.931	0.981	0.968	0.94	0.94	-0.03	-0.08	-0.14	-0.1	-0.03	-0.05	-0.09	-0.09	0.999781	0.928809	0.533581	0.786332	0.999933	0.997012	0.883902	0.881762	1	1	1	1	1	1	1	1	102.4	99.1	95.3	97.4	104.7	102.8
High	Q14BN4	Sarcolemmal membrane-associated protein OS=Homo sapiens OX=9606 GN=SLMAP PE=1 SV=1	34	26	43	26	828	95.1	5.47	146.16	SLMAP	0.994	1.006	1.004	1.042	1.006	1.02	0.94	0.978	-0.01	0.01	0.01	0.06	0.01	0.03	-0.09	-0.03	0.999999	0.999999	1	0.846035	1	0.997437	0.467734	0.994602	1	1	1	1	1	1	1	1	99.5	100.7	100.5	104.3	100.1	100.7
High	P78346	Ribonuclease P protein subunit p30 OS=Homo sapiens OX=9606 GN=RPP30 PE=1 SV=1	30	6	13	6	268	29.3	8.91	47.64	RPP30	0.983	0.996	1.053	1.023	1.024	1.029	0.94	0.894	-0.03	-0.01	0.07	0.03	0.03	0.04	-0.09	-0.16	0.999878	1	0.894172	0.999318	0.998841	0.996526	0.787942	0.203075	1	1	1	1	1	1	1	1	98.9	100.2	106	102.9	100.7	103.1
High	P05556	Integrin beta-1 OS=Homo sapiens OX=9606 GN=ITGB1 PE=1 SV=2	10	8	13	8	798	88.4	5.39	43.13	ITGB1	1.061	1.021	1.165	1.063	1.075	1.032	0.94	1.061	0.09	0.03	0.22	0.09	0.1	0.05	-0.09	0.09	0.729591	0.999166	0.0279697	0.708518	0.533074	0.985752	0.698192	0.735713	1	1	1	1	1	1	1	1	101.4	97.6	111.3	101.6	95.6	102.7
High	Q9Y3P9	Rab GTPase-activating protein 1 OS=Homo sapiens OX=9606 GN=RABGAP1 PE=1 SV=3	36	35	84	32	1069	121.7	5.25	277.05	RABGAP1	0.997	0.975	0.985	0.985	0.984	0.995	0.94	0.978	0	-0.04	-0.02	-0.02	-0.02	-0.01	-0.09	-0.03	1	0.947068	0.997451	0.997936	0.996041	1	0.236819	0.974087	1	1	1	1	1	1	1	1	101.5	99.2	100.3	100.3	101.8	100.2
High	Q9Y3C6	Peptidyl-prolyl cis-trans isomerase-like 1 OS=Homo sapiens OX=9606 GN=PPIL1 PE=1 SV=1	40	6	32	6	166	18.2	7.99	90.93	PPIL1	0.98	0.973	1.007	0.946	0.97	0.975	0.94	1.009	-0.03	-0.04	0.01	-0.08	-0.04	-0.04	-0.09	0.01	0.973456	0.875809	0.999975	0.209446	0.785545	0.903944	0.141627	0.999792	1	1	1	1	1	1	1	1	100.3	99.5	103	96.7	102.3	99.1
High	P0DJ07	Protein PET100 homolog, mitochondrial OS=Homo sapiens OX=9606 GN=PET100 PE=1 SV=1	14	2	2	2	73	9.1	6.77	6.62	PET100	0.746	0.739	0.792	0.836	0.991	0.994	0.94	1.18	-0.42	-0.44	-0.34	-0.26	-0.01	-0.01	-0.09	0.24	0.671626	0.639249	0.850937	0.957077	1	1	0.999966	0.972195	1	1	1	1	1	1	1	1	81.7	80.9	86.7	91.6	109.5	108.6
High	Q8NBI2	Lysosomal membrane ascorbate-dependent ferrireductase CYB561A3 OS=Homo sapiens OX=9606 GN=CYB561A3 PE=1 SV=1	6	2	4	2	242	27.2	9.6	6.15	CYB561A3	0.891	0.921	0.86	0.942	0.945	0.947	0.94	0.918	-0.17	-0.12	-0.22	-0.09	-0.08	-0.08	-0.09	-0.12	0.958412	0.994223	0.852712	0.999344	0.999564	0.999656	0.999211	0.99275	1	1	1	1	1	1	1	1	95.9	99.1	92.5	101.4	107.6	101.7
High	Q6ZT21	Transmembrane protein with metallophosphoesterase domain OS=Homo sapiens OX=9606 GN=TMPPE PE=1 SV=2	6	1	2	1	453	49.4	6.92	4.31	TMPPE	0.926	1.025	1.438	0.934	1.148	1.088	0.941	0.873	-0.11	0.04	0.52	-0.1	0.2	0.12	-0.09	-0.2	0.827394	0.999799	0.00105846	0.897955	0.262572	0.763023	0.936929	0.280275	1	1	1	1	1	1	1	1	88.9	98.4	138.1	89.7	96	110.3
High	Q8WWK9-5	Isoform 3 of Cytoskeleton-associated protein 2 OS=Homo sapiens OX=9606 GN=CKAP2	28	17	34	1	682	76.9	9.41	107.32	CKAP2	0.939	0.957	0.988	0.957	0.951	0.979	0.941	1.015	-0.09	-0.06	-0.02	-0.06	-0.07	-0.03	-0.09	0.02	0.459081	0.816325	0.999924	0.809227	0.701636	0.99547	0.4907	0.999597	1	1	1	1	1	1	1	1	96.8	98.7	101.9	98.7	103.1	98.1
High	Q9BZF1	Oxysterol-binding protein-related protein 8 OS=Homo sapiens OX=9606 GN=OSBPL8 PE=1 SV=3	31	22	62	20	889	101.1	6.96	208.01	OSBPL8	1.008	1.002	1.019	1.033	1.032	1.026	0.941	0.968	0.01	0	0.03	0.05	0.05	0.04	-0.09	-0.05	1	1	0.999566	0.987121	0.988726	0.997014	0.724157	0.986561	1	1	1	1	1	1	1	1	100.5	99.9	101.6	102.9	99.7	102.9
High	Q9Y5X3	Sorting nexin-5 OS=Homo sapiens OX=9606 GN=SNX5 PE=1 SV=1	45	18	64	16	404	46.8	6.76	199.62	SNX5	0.967	0.924	0.926	0.973	0.987	0.943	0.941	0.843	-0.05	-0.11	-0.11	-0.04	-0.02	-0.08	-0.09	-0.25	0.996397	0.722314	0.747735	0.999071	0.999996	0.915876	0.897109	0.0689938	1	1	1	1	1	1	1	1	102.3	97.8	98	103	105.9	104.4
High	Q9P258	Protein RCC2 OS=Homo sapiens OX=9606 GN=RCC2 PE=1 SV=2	39	22	92	22	522	56	8.78	307.68	RCC2	0.976	0.976	0.969	0.959	0.985	0.985	0.941	0.98	-0.04	-0.04	-0.05	-0.06	-0.02	-0.02	-0.09	-0.03	0.993401	0.993479	0.970925	0.874526	0.999739	0.999781	0.558663	0.998119	1	1	1	1	1	1	1	1	100.1	100.1	99.5	98.4	102.6	101.1
High	Q9Y6A1	Protein O-mannosyl-transferase 1 OS=Homo sapiens OX=9606 GN=POMT1 PE=1 SV=3	4	3	4	3	747	84.8	8.4	9.79	POMT1	1.054	0.975	1.047	1.013	1.056	1.022	0.941	0.93	0.08	-0.04	0.07	0.02	0.08	0.03	-0.09	-0.1	0.995209	0.999976	0.99796	1	0.993909	0.999993	0.987726	0.968416	1	1	1	1	1	1	1	1	105	97.1	104.3	100.9	99.6	105.2
High	Q75N03	E3 ubiquitin-protein ligase Hakai OS=Homo sapiens OX=9606 GN=CBLL1 PE=1 SV=1	4	1	2	1	491	54.5	8.29	9.3	CBLL1	1.047	1.053	1.024	0.982	1.026	0.946	0.941	0.952	0.07	0.07	0.03	-0.03	0.04	-0.08	-0.09	-0.07	0.990917	0.981477	0.999921	0.999986	0.999822	0.973833	0.95414	0.986573	1	1	1	1	1	1	1	1	105.1	105.7	102.7	98.5	100.3	103
High	P62753	40S ribosomal protein S6 OS=Homo sapiens OX=9606 GN=RPS6 PE=1 SV=1	48	17	214	17	249	28.7	10.84	619.98	RPS6	1.011	1.006	1.049	0.966	0.946	0.977	0.941	1.027	0.02	0.01	0.07	-0.05	-0.08	-0.03	-0.09	0.04	0.999998	1	0.947725	0.992218	0.896935	0.999347	0.842019	0.998499	1	1	1	1	1	1	1	1	102	101.5	105.8	97.5	100.9	95.4
High	P06746	DNA polymerase beta OS=Homo sapiens OX=9606 GN=POLB PE=1 SV=3	16	5	7	4	335	38.2	8.95	13.91	POLB	0.865	0.835	0.84	0.904	0.915	0.973	0.941	0.784	-0.21	-0.26	-0.25	-0.15	-0.13	-0.04	-0.09	-0.35	0.58203	0.345709	0.379775	0.878279	0.931766	0.999973	0.991569	0.115426	1	1	1	1	1	1	1	1	96.7	93.2	93.8	101	111.7	102.2
High	Q92508	Piezo-type mechanosensitive ion channel component 1 OS=Homo sapiens OX=9606 GN=PIEZO1 PE=1 SV=4	11	17	29	17	2521	286.6	7.47	124.34	PIEZO1	1.019	1.012	1.077	1.096	1.027	1.031	0.941	0.989	0.03	0.02	0.11	0.13	0.04	0.04	-0.09	-0.02	0.999997	1	0.955435	0.880013	0.999951	0.999879	0.985166	1	1	1	1	1	1	1	1	1	99.8	99.1	105.5	107.3	97.9	100.6
High	P83731	60S ribosomal protein L24 OS=Homo sapiens OX=9606 GN=RPL24 PE=1 SV=1	55	12	96	12	157	17.8	11.25	269.98	RPL24	1.018	1.014	1.046	0.983	0.938	0.956	0.941	0.998	0.03	0.02	0.06	-0.02	-0.09	-0.06	-0.09	0	0.998929	0.999817	0.792485	0.99907	0.449341	0.795203	0.498784	1	1	1	1	1	1	1	1	1	103	102.6	105.9	99.5	101.2	94.9
High	Q9BXW9	Fanconi anemia group D2 protein OS=Homo sapiens OX=9606 GN=FANCD2 PE=1 SV=2	16	19	44	19	1451	164	5.88	151.58	FANCD2	0.956	0.991	0.958	0.988	0.983	1.02	0.941	0.993	-0.06	-0.01	-0.06	-0.02	-0.03	0.03	-0.09	-0.01	0.608169	0.999958	0.644511	0.999627	0.995624	0.990101	0.284574	0.999995	1	1	1	1	1	1	1	1	97.5	101	97.6	100.7	101.9	100.2
High	Q16186	Proteasomal ubiquitin receptor ADRM1 OS=Homo sapiens OX=9606 GN=ADRM1 PE=1 SV=2	25	13	59	13	407	42.1	5.07	198.26	ADRM1	0.967	0.987	0.982	0.958	0.964	0.998	0.941	0.968	-0.05	-0.02	-0.03	-0.06	-0.05	0	-0.09	-0.05	0.960483	0.999932	0.999173	0.874238	0.935682	1	0.582938	0.96439	1	1	1	1	1	1	1	1	99.3	101.4	100.8	98.4	102.7	99
High	Q7L014	Probable ATP-dependent RNA helicase DDX46 OS=Homo sapiens OX=9606 GN=DDX46 PE=1 SV=2	59	62	229	61	1031	117.3	9.29	767.21	DDX46	0.989	0.967	0.966	0.969	0.975	1.009	0.941	1.035	-0.02	-0.05	-0.05	-0.04	-0.04	0.01	-0.09	0.05	0.999867	0.865093	0.833097	0.896226	0.963941	0.999953	0.296068	0.833524	1	1	1	1	1	1	1	1	100.6	98.4	98.2	98.5	101.7	99.1
High	Q8N4Q1	Mitochondrial intermembrane space import and assembly protein 40 OS=Homo sapiens OX=9606 GN=CHCHD4 PE=1 SV=1	46	10	39	10	142	16	4.31	153.15	CHCHD4	1.151	1.036	1.139	0.983	1.034	0.967	0.941	1.017	0.2	0.05	0.19	-0.02	0.05	-0.05	-0.09	0.02	0.262367	0.997787	0.330237	0.999991	0.998592	0.998346	0.94393	0.999991	1	1	1	1	1	1	1	1	111.7	100.6	110.6	95.5	97.1	100.4
High	Q9P032	NADH dehydrogenase [ubiquinone] 1 alpha subcomplex assembly factor 4 OS=Homo sapiens OX=9606 GN=NDUFAF4 PE=1 SV=1	51	10	31	10	175	20.3	8.82	86.4	NDUFAF4	0.772	0.757	0.826	0.847	0.996	0.873	0.941	0.994	-0.37	-0.4	-0.28	-0.24	-0.01	-0.2	-0.09	-0.01	0.692167	0.620748	0.902745	0.950696	1	0.984051	0.999934	1	1	1	1	1	1	1	1	1	86.8	85.1	92.9	95.2	112.4	111.9
High	Q9HCP0	Casein kinase I isoform gamma-1 OS=Homo sapiens OX=9606 GN=CSNK1G1 PE=1 SV=1	11	4	8	2	422	48.5	9.01	28.69	CSNK1G1	1.046	0.987	1.093	1.074	1.011	0.941	0.941	1.014	0.06	-0.02	0.13	0.1	0.02	-0.09	-0.09	0.02	0.995683	0.999999	0.834141	0.936084	1	0.972868	0.972989	0.999999	1	1	1	1	1	1	1	1	103.4	97.5	108	106.2	98.8	99.9
High	Q96RQ9	L-amino-acid oxidase OS=Homo sapiens OX=9606 GN=IL4I1 PE=1 SV=1	10	5	7	5	567	62.8	8.68	18.4	IL4I1	0.972	0.945	1.066	1.035	1.052	0.978	0.941	0.851	-0.04	-0.08	0.09	0.05	0.07	-0.03	-0.09	-0.23	0.9995	0.955914	0.922849	0.997922	0.976322	0.999904	0.939196	0.141879	1	1	1	1	1	1	1	1	99	96.2	108.5	105.4	101.8	107.1
High	Q13555-11	Isoform 11 of Calcium/calmodulin-dependent protein kinase type II subunit gamma OS=Homo sapiens OX=9606 GN=CAMK2G	22	10	22	7	539	60.2	7.3	74.75	CAMK2G	0.919	0.971	0.935	0.984	0.937	0.957	0.941	0.861	-0.12	-0.04	-0.1	-0.02	-0.09	-0.06	-0.09	-0.22	0.839436	0.999699	0.942274	0.999997	0.95062	0.994888	0.966962	0.28887	1	1	1	1	1	1	1	1	97.2	102.8	98.9	104.2	105.8	99.1
High	P50747	Biotin--protein ligase OS=Homo sapiens OX=9606 GN=HLCS PE=1 SV=1	16	9	12	9	726	80.7	5.62	29.26	HLCS	0.95	0.926	0.946	0.951	0.987	0.937	0.941	0.853	-0.07	-0.11	-0.08	-0.07	-0.02	-0.09	-0.09	-0.23	0.982555	0.865291	0.972005	0.983453	0.999999	0.936842	0.955677	0.192633	1	1	1	1	1	1	1	1	100.7	98.2	100.3	100.8	106	104.6
High	Q16560	U11/U12 small nuclear ribonucleoprotein 35 kDa protein OS=Homo sapiens OX=9606 GN=SNRNP35 PE=1 SV=1	11	2	2	2	246	29.4	9.86	9.51	SNRNP35	1.242	1.003	0.97	0.995	0.996	0.966	0.941	0.981	0.31	0	-0.04	-0.01	-0.01	-0.05	-0.09	-0.03	0.475432	1	0.999994	1	1	0.999982	0.998954	1	1	1	1	1	1	1	1	1	122.9	99.2	96	98.5	99	98.5
High	O95747	Serine/threonine-protein kinase OSR1 OS=Homo sapiens OX=9606 GN=OXSR1 PE=1 SV=1	36	17	62	15	527	58	6.43	248.9	OXSR1	0.983	0.956	0.971	0.982	1.001	0.967	0.941	0.919	-0.03	-0.06	-0.04	-0.03	0	-0.05	-0.09	-0.12	0.997956	0.719887	0.955619	0.997183	1	0.911015	0.406254	0.123083	1	1	1	1	1	1	1	1	101.4	98.7	100.3	101.3	103.2	103.3
High	Q9Y237	Peptidyl-prolyl cis-trans isomerase NIMA-interacting 4 OS=Homo sapiens OX=9606 GN=PIN4 PE=1 SV=1	18	2	6	2	131	13.8	9.77	21.86	PIN4	1.003	0.936	0.954	0.907	0.974	1.008	0.941	0.908	0	-0.1	-0.07	-0.14	-0.04	0.01	-0.09	-0.14	1	0.996069	0.99961	0.958992	0.999994	1	0.997798	0.96113	1	1	1	1	1	1	1	1	104.6	97.6	99.5	94.6	104.3	101.5
High	Q8N2G8	GH3 domain-containing protein OS=Homo sapiens OX=9606 GN=GHDC PE=1 SV=2	18	10	23	10	530	57.5	7.88	78.62	GHDC	0.998	1.008	1.011	1.037	1.056	0.997	0.941	0.923	0	0.01	0.02	0.05	0.08	0	-0.09	-0.12	1	1	1	0.997392	0.969483	1	0.948689	0.814737	1	1	1	1	1	1	1	1	100.1	101.1	101.4	104.1	100.3	106
High	Q96IG2	F-box/LRR-repeat protein 20 OS=Homo sapiens OX=9606 GN=FBXL20 PE=1 SV=2	4	2	3	2	436	48.4	7.49	9.23	FBXL20	1.099	1.078	1.215	1.128	1.135	1.022	0.941	0.89	0.14	0.11	0.28	0.17	0.18	0.03	-0.09	-0.17	0.932586	0.979842	0.330274	0.80777	0.767912	0.999997	0.994709	0.829964	1	1	1	1	1	1	1	1	104	102	115	106.7	94.7	107.4
High	Q92541	RNA polymerase-associated protein RTF1 homolog OS=Homo sapiens OX=9606 GN=RTF1 PE=1 SV=4	24	21	50	21	710	80.3	8.15	161.3	RTF1	0.999	0.982	0.983	1.014	0.988	1.037	0.941	0.946	0	-0.03	-0.03	0.02	-0.02	0.05	-0.09	-0.08	1	0.999898	0.999919	0.999986	0.999995	0.987903	0.833239	0.882288	1	1	1	1	1	1	1	1	101.1	99.4	99.5	102.6	101.2	100
High	Q9H4L7	SWI/SNF-related matrix-associated actin-dependent regulator of chromatin subfamily A containing DEAD/H box 1 OS=Homo sapiens OX=9606 GN=SMARCAD1 PE=1 SV=2	14	9	20	9	1026	117.3	5.55	92.87	SMARCAD1	1.022	1.003	0.999	1.011	1.006	1.031	0.942	0.986	0.03	0	0	0.02	0.01	0.04	-0.09	-0.02	0.999615	1	1	0.999997	1	0.996457	0.84693	0.999989	1	1	1	1	1	1	1	1	102.2	100.3	99.9	101.2	100	100.6
High	O00470	Homeobox protein Meis1 OS=Homo sapiens OX=9606 GN=MEIS1 PE=1 SV=1	7	3	5	3	390	43	6.33	10.9	MEIS1	1.058	0.861	0.941	0.878	1.001	0.935	0.942	0.998	0.08	-0.22	-0.09	-0.19	0	-0.1	-0.09	0	0.99945	0.834225	0.999057	0.908541	1	0.998047	0.999089	1	1	1	1	1	1	1	1	1	110.5	90	98.4	91.7	104.5	104.6
High	O60551	Glycylpeptide N-tetradecanoyltransferase 2 OS=Homo sapiens OX=9606 GN=NMT2 PE=1 SV=1	23	9	29	5	498	56.9	7.58	83.33	NMT2	0.964	1.042	1.043	1.041	0.995	1.014	0.942	1.041	-0.05	0.06	0.06	0.06	-0.01	0.02	-0.09	0.06	0.60594	0.473445	0.462215	0.496418	0.999998	0.996663	0.140663	0.511069	1	1	1	1	1	1	1	1	95.5	103.3	103.3	103.2	99.1	98.6
High	P81877	Single-stranded DNA-binding protein 2 OS=Homo sapiens OX=9606 GN=SSBP2 PE=1 SV=2	4	1	1	1	361	37.8	6.64	3.21	SSBP2	0.978	0.929	1.013	0.905	0.972	0.884	0.942	0.825	-0.03	-0.11	0.02	-0.14	-0.04	-0.18	-0.09	-0.28	1	0.996744	1	0.97865	0.999997	0.936385	0.999209	0.63694	1	1	1	1	1	1	1	1	104.2	99	107.9	96.4	106.6	103.5
High	P15586	N-acetylglucosamine-6-sulfatase OS=Homo sapiens OX=9606 GN=GNS PE=1 SV=3	13	7	25	7	552	62	8.31	79.38	GNS	0.988	0.976	1.049	1.011	1.007	0.994	0.942	0.932	-0.02	-0.03	0.07	0.02	0.01	-0.01	-0.09	-0.1	0.9973	0.853939	0.213055	0.998203	0.999918	0.999965	0.0791717	0.0328169	1	1	1	1	1	1	1	1	100	98.7	106.1	102.3	101.1	101.9
High	P61353	60S ribosomal protein L27 OS=Homo sapiens OX=9606 GN=RPL27 PE=1 SV=2	44	6	31	6	136	15.8	10.56	110.26	RPL27	0.946	0.932	0.944	0.943	0.966	0.952	0.942	0.849	-0.08	-0.1	-0.08	-0.09	-0.05	-0.07	-0.09	-0.24	0.937335	0.826306	0.92366	0.916239	0.99584	0.966452	0.910716	0.0898145	1	1	1	1	1	1	1	1	100.5	99	100.2	100.1	106.2	102.6
High	Q92922	SWI/SNF complex subunit SMARCC1 OS=Homo sapiens OX=9606 GN=SMARCC1 PE=1 SV=3	40	56	198	46	1105	122.8	5.76	676.58	SMARCC1	1.006	0.973	0.956	0.986	0.964	1.029	0.942	1.065	0.01	-0.04	-0.06	-0.02	-0.05	0.04	-0.09	0.09	1	0.999059	0.977034	0.999993	0.993359	0.998673	0.897728	0.870931	1	1	1	1	1	1	1	1	101.5	98.2	96.5	99.5	100.9	97.3
High	Q13057	Bifunctional coenzyme A synthase OS=Homo sapiens OX=9606 GN=COASY PE=1 SV=4	43	19	68	18	564	62.3	6.99	204.01	COASY	0.966	0.959	0.945	0.951	0.998	0.962	0.942	0.949	-0.05	-0.06	-0.08	-0.07	0	-0.06	-0.09	-0.07	0.9182	0.814423	0.541442	0.664928	1	0.86615	0.483894	0.635346	1	1	1	1	1	1	1	1	100.2	99.5	98.1	98.7	103.8	103.6
High	P46926	Glucosamine-6-phosphate isomerase 1 OS=Homo sapiens OX=9606 GN=GNPDA1 PE=1 SV=1	64	15	87	12	289	32.6	6.92	381.07	GNPDA1	0.975	0.97	0.969	0.978	1.003	0.998	0.942	0.889	-0.04	-0.04	-0.05	-0.03	0	0	-0.09	-0.17	0.997829	0.992833	0.992148	0.999178	1	1	0.791848	0.154115	1	1	1	1	1	1	1	1	100.6	100	100	100.9	103.2	103.4
High	Q14012	Calcium/calmodulin-dependent protein kinase type 1 OS=Homo sapiens OX=9606 GN=CAMK1 PE=1 SV=1	30	9	20	6	370	41.3	5.29	72.69	CAMK1	0.987	0.997	0.934	0.95	1.009	0.979	0.942	0.959	-0.02	0	-0.1	-0.07	0.01	-0.03	-0.09	-0.06	0.999981	1	0.633156	0.862289	0.999999	0.999347	0.76347	0.951496	1	1	1	1	1	1	1	1	101.5	102.4	96	97.6	102.8	103.7
High	P15336	Cyclic AMP-dependent transcription factor ATF-2 OS=Homo sapiens OX=9606 GN=ATF2 PE=1 SV=4	29	9	13	8	505	54.5	7.88	49.86	ATF2	0.991	0.92	0.855	0.98	0.979	0.975	0.942	0.928	-0.01	-0.12	-0.23	-0.03	-0.03	-0.04	-0.09	-0.11	1	0.856295	0.265512	0.999984	0.999973	0.999914	0.972371	0.91277	1	1	1	1	1	1	1	1	104.1	96.6	89.8	102.9	105	102.8
High	Q9H2H8	Peptidyl-prolyl cis-trans isomerase-like 3 OS=Homo sapiens OX=9606 GN=PPIL3 PE=1 SV=1	36	7	20	7	161	18.1	6.79	75.39	PPIL3	0.984	0.983	0.976	0.988	0.993	1.02	0.942	1.04	-0.02	-0.02	-0.04	-0.02	-0.01	0.03	-0.09	0.06	0.973706	0.960903	0.795165	0.994177	0.999909	0.918948	0.0605443	0.32767	1	1	1	1	1	1	1	1	99.2	99.1	98.4	99.6	100.8	100.1
High	Q9H3S5	GPI mannosyltransferase 1 OS=Homo sapiens OX=9606 GN=PIGM PE=1 SV=1	3	1	2	1	423	49.4	9.11	8.13	PIGM	0.975	0.959	0.989	1.032	1.024	1.006	0.942	0.886	-0.04	-0.06	-0.02	0.05	0.03	0.01	-0.09	-0.17	1	0.999999	1	1	1	1	0.999979	0.996643	1	1	1	1	1	1	1	1	99.6	97.9	101	105.4	102.1	104.5
High	P53708	Integrin alpha-8 OS=Homo sapiens OX=9606 GN=ITGA8 PE=1 SV=3	3	2	2	2	1063	117.4	5.58	7.33	ITGA8	1.102	1.101	1.077	1.053	1.04	0.986	0.942	0.917	0.14	0.14	0.11	0.07	0.06	-0.02	-0.09	-0.13	0.774756	0.780904	0.928146	0.990241	0.998293	0.999999	0.976897	0.851291	1	1	1	1	1	1	1	1	107.6	107.5	105.1	102.8	97.6	101.6
High	Q9UKF6	Cleavage and polyadenylation specificity factor subunit 3 OS=Homo sapiens OX=9606 GN=CPSF3 PE=1 SV=1	28	15	35	15	684	77.4	5.6	148.41	CPSF3	0.969	0.947	0.971	0.987	1.017	0.999	0.942	0.872	-0.05	-0.08	-0.04	-0.02	0.02	0	-0.09	-0.2	0.998626	0.963535	0.999221	0.999998	0.999986	1	0.940087	0.249481	1	1	1	1	1	1	1	1	100.2	98	100.4	102.1	103.4	105.2
High	Q9BVQ7	Spermatogenesis-associated protein 5-like protein 1 OS=Homo sapiens OX=9606 GN=SPATA5L1 PE=1 SV=2	35	15	23	15	753	80.7	8.09	93.42	SPATA5L1	0.988	0.968	0.997	0.98	1.006	0.985	0.942	0.953	-0.02	-0.05	0	-0.03	0.01	-0.02	-0.09	-0.07	0.999335	0.789935	1	0.977372	0.999997	0.996407	0.203207	0.403639	1	1	1	1	1	1	1	1	100.9	98.8	101.7	100	102	102.6
[truncated: 7,126 more rows]
[truncated: 39 more columns]

## Sheet: Th
Protein FDR Confidence: Combined	Accession	Description	Coverage [%]	# Peptides	# PSMs	# Unique Peptides	# AAs	MW [kDa]	calc. pI	Score Sequest HT: Sequest HT	Gene Symbol	Abundances (Normalized): F5: 126, Sample, DMSO	Abundances (Normalized): F5: 127C, Sample, DMSO	Abundances (Normalized): F5: 128C, Sample, Tha	Abundances (Normalized): F5: 129C, Sample, Tha	Ratio (average)	log2 (average)	Ratio (rep1)	Ratio (rep2)	log2 (rep1)	log2 (rep2)
[truncated: 8,321 more rows]

[truncated: 7 more sheets: Po, Le, F-Le, Cl-Le , Br-Le , CF3-Le , CF3O-Le  ]
