# Supplementary material for: Lenalidomide derivatives and proteolysis-targeting chimeras for controlling neosubstrate degradation
Source: Nat Commun. 2023 Aug 18;14:4683. doi: 10.1038/s41467-023-40385-9 (PMC10439208; doi:10.1038/s41467-023-40385-9)
Supplement: Supplementary file 6 — Dataset 2 [file 41467_2023_40385_MOESM6_ESM.xlsx]

## Sheet: Proteins
Accession	Description	Coverage [%]	# Peptides	# PSMs	# Unique Peptides	# AAs	MW [kDa]	calc. pI	Score Sequest HT: Sequest HT	Biological Process	Cellular Component	Molecular Function	Gene Symbol	Ensembl Gene ID	KEGG Pathways	Reactome Pathways	WikiPathways	Abundance Ratio: (ARV) / (DMSO)	Abundance Ratio: (CF3-P) / (DMSO)	Abundance Ratio: (Cl-P) / (DMSO)	Abundance Ratio: (F-P) / (DMSO)	Abundance Ratio: (Le-P) / (DMSO)	Abundances (Grouped): ARV	Abundances (Grouped): CF3-P	Abundances (Grouped): Cl-P	Abundances (Grouped): DMSO	Abundances (Grouped): F-P	Abundances (Grouped): Le-P	Abundances (Scaled): F7: 127N, Sample, ARV	Abundances (Scaled): F7: 128N, Sample, ARV	Abundances (Scaled): F7: 129N, Sample, ARV	Abundances (Scaled): F7: 133N, Sample, CF3-P	Abundances (Scaled): F7: 134N, Sample, CF3-P	Abundances (Scaled): F7: 135N, Sample, CF3-P	Abundances (Scaled): F7: 132C, Sample, Cl-P	Abundances (Scaled): F7: 133C, Sample, Cl-P	Abundances (Scaled): F7: 134C, Sample, Cl-P	Abundances (Scaled): F7: 126, Sample, DMSO	Abundances (Scaled): F7: 127C, Sample, DMSO	Abundances (Scaled): F7: 128C, Sample, DMSO	Abundances (Scaled): F7: 130N, Sample, F-P	Abundances (Scaled): F7: 131N, Sample, F-P	Abundances (Scaled): F7: 132N, Sample, F-P	Abundances (Scaled): F7: 129C, Sample, Le-P	Abundances (Scaled): F7: 130C, Sample, Le-P	Abundances (Scaled): F7: 131C, Sample, Le-P	Abundances (Normalized): F7: 127N, Sample, ARV	Abundances (Normalized): F7: 128N, Sample, ARV	Abundances (Normalized): F7: 129N, Sample, ARV
O60885-1	Bromodomain-containing protein 4 [OS=Homo sapiens]	4	5	6	5	1362	152.1	9.19	12.26	cell cycle OR cell proliferation;cell organization and biogenesis;protein metabolism;other metabolic processes;stress response;other biological processes	nucleus;other cell component	kinase activity;other molecular function	BRD4	ENSG00000141867; ENSPTRG00000010619		Potential therapeutics for SARS	VEGFA-VEGFR2 signaling pathway; 7q11.23 copy number variation syndrome	0.143	0.161	0.154	0.148	0.138	49.3	55.4	53	344	51	47.3	52.8	52.7	58.1	59.4	68.3	58.7	56.8	62.5	55.8	368.7	374.2	219.9	55.4	54.6	53.1	50.7	51.3	46.9	308.1	307.5	338.7
P35556	Fibrillin-2 [OS=Homo sapiens]	0	1	1	1	2912	314.6	4.86	0	developmental processes;other biological processes	non-structural extracellular;extracellular matrix	extracellular structural activity;other molecular function	FBN2	ENSG00000138829		Degradation of the extracellular matrix; Molecules associated with elastic fibres	Hypothesized pathways in pathogenesis of cardiovascular disease	0.174	0.198	0.21	0.311	0.145	51.2	58.3	61.7	294.4	91.7	42.7	118.4	47.2	45.4	53.7	99.9	46.8	135	56.9	44.3	271.4	116.9	271.4	84.5	145.4	59.2	36.3	39.4	127.8	62.1	24.8	23.8
Q9UKT9-1	Zinc finger protein Aiolos [OS=Homo sapiens]	20	9	21	6	509	58	6.55	65.67	other biological processes	cytosol;nucleus;other cell component	nucleic acid binding activity;other molecular function	IKZF3	ENSG00000161405				0.178	0.563	0.542	0.512	0.46	32.8	103.8	99.9	184.4	94.3	84.8	30.6	33.9	35	107.4	107.9	101	103.3	104.6	99.8	193.6	190.7	133.7	102.2	97.6	96.3	87.8	87.8	86.8	509.2	564.6	582.5
P29692-3	Isoform 3 of Elongation factor 1-delta [OS=Homo sapiens]	75	15	142	1	257	28.5	4.92	481.76				EEF1D					0.193	0.258	0.264	0.208	0.233	53.7	71.8	73.4	278.3	57.9	64.8	32.9	22.9	25.8	31.8	57.4	34.4	43.7	35.2	31.1	133.5	30	1152.7	27.8	38.8	22.3	16.3	31.1	32.1	18.7	13	14.6
Q96QD8	sodium-coupled neutral amino acid transporter 2 [OS=Homo sapiens]	4	1	4	1	506	56	8	20.51	stress response;transport;developmental processes;other biological processes	plasma membrane;other membranes;other cell component	transporter activity	SLC38A2	ENSG00000134294	Glutamatergic synapse; GABAergic synapse; Protein digestion and absorption	Glutamate Neurotransmitter Release Cycle; Amino acid transport across the plasma membrane	Endochondral ossification; Endochondral ossification with skeletal dysplasias; Neuroinflammation and glutamatergic signaling	0.205	0.271	0.236	0.231	0.231	56.5	74.9	65.2	276	63.8	63.7	46.9	48.1	44.3	62.1	67	58.6	57.4	54.1	49.1	229.1	225	525.6	65.6	49.1	52.9	52.9	49.7	62.4	69.9	71.6	66.1
Q13572-1	Inositol-tetrakisphosphate 1-kinase [OS=Homo sapiens]	2	1	4	1	414	45.6	6.16	2.08	other metabolic processes;stress response;developmental processes;signal transduction;other biological processes	plasma membrane;other membranes;cytosol;other cell component	kinase activity;other molecular function	ITPK1	ENSG00000100605; ENSG00000274958	Inositol phosphate metabolism; Metabolic pathways; Phosphatidylinositol signaling system	Factors involved in megakaryocyte development and platelet production; Synthesis of IP3 and IP4 in the cytosol; Synthesis of pyrophosphates in the cytosol		0.208	0.263	0.233	0.233	0.243	57.1	72.3	64.2	275.3	64.1	67	10.4	4.5	11	13.2	39.3	11.1	11.7	12.3	10.9	50.1	6.2	1556.8	11.7	11.7	13.1	1.1	12.8	12.2	115.7	50.5	122.2
P25440-1	Bromodomain-containing protein 2 [OS=Homo sapiens]	3	2	2	2	801	88	9.09	5.99	cell organization and biogenesis;protein metabolism;other metabolic processes;developmental processes;other biological processes	nucleus;other cell component	kinase activity;other molecular function	BRD2	ENSG00000204256; ENSG00000215077; ENSG00000234507; ENSG00000234704; ENSG00000235307; ENSGGOG00000043461		RUNX3 regulates p14-ARF		0.226	0.245	0.224	0.217	0.202	64.2	69.5	63.7	283.9	61.6	57.2	66.7	77.1	68.2	73.9	77.2	68	73.1	67.7	65.1	301.8	309.8	166.9	64.1	65.5	73	60.8	65.2	55.8	150.2	173.6	153.5
P15531	Nucleoside diphosphate kinase A [OS=Homo sapiens]	86	10	154	2	152	17.1	6.19	461.69	DNA metabolism;other metabolic processes;transport;developmental processes;other biological processes	plasma membrane;other membranes;cytosol;cytoskeleton;mitochondrion;nucleus;other cell component	cytoskeletal activity;translation activity;nucleic acid binding activity;kinase activity;other molecular function	NME1	ENSG00000239672	Purine metabolism; Pyrimidine metabolism; Drug metabolism; Metabolic pathways; Biosynthesis of cofactors	Interconversion of nucleotide di- and triphosphates	Pyrimidine metabolism	0.235	0.21	0.247	0.246	0.23	65	58.1	68.5	276.8	68	63.6	71.3	53.9	54.6	48.8	159.5	48.5	98.4	57.5	48.1	232.4	61.7	485	57.1	71.8	55.7	53	53.4	89.4	281.5	212.6	215.5
Q71UM5	40S ribosomal protein S27-like [OS=Homo sapiens]	39	4	17	2	84	9.5	9.45	45.97	cell cycle OR cell proliferation;cell organization and biogenesis;protein metabolism;other metabolic processes;stress response;signal transduction;other biological processes	cytosol;translational apparatus;nucleus	enzyme regulator activity;nucleic acid binding activity;other molecular function	RPS27L	ENSG00000185088	Ribosome; Coronavirus disease	Regulation of expression of SLITs and ROBOs; L13a-mediated translational silencing of Ceruloplasmin expression; Translation initiation complex formation; Formation of a pool of free 40S subunits; Formation of the ternary complex, and subsequently, the 43S complex; Ribosomal scanning and start codon recognition; GTP hydrolysis and joining of the 60S ribosomal subunit; Major pathway of rRNA process…		0.26	0.264	0.295	0.289	0.242	66.3	67.3	75.3	255.5	73.8	61.8	72.8	43.7	48.1	46	85.1	48.8	84.5	54.5	45.6	185.1	80.9	669.7	48.7	79.4	53.4	38.2	44.8	70.6	418	250.7	275.9
A0A096LP01	Small integral membrane protein 26 [OS=Homo sapiens]	17	1	1	1	95	10.9	6.7	3.05		other membranes		SMIM26	ENSG00000232388				0.264	0.306	0.234	0.191	0.21	71.9	83.2	63.6	272.2	52	57.1	73.4	85.9	78.7	91.2	91	87.3	69.6	59.8	73.3	297.8	333.5	101.1	56.9	58.9	56.6	58.5	62.5	64	62	72.5	66.4
O95503	Chromobox protein homolog 6 [OS=Homo sapiens]	2	1	1	1	412	43.9	10.01	2.47	cell organization and biogenesis;other biological processes	nucleus;other cell component		CBX6	ENSG00000183741		Regulation of PTEN gene transcription; Oxidative Stress Induced Senescence; RUNX1 interacts with co-factors whose precise effect on RUNX1 targets is not known		0.282	0.34	0.239	0.211	0.25	72.8	87.8	61.8	258.5	54.6	64.6	67.6	75.3	81.9	77.2	90.8	100.6	64	61.5	69.2	267.5	283.5	208.4	56.8	56.5	53.3	67.5	66.8	51.7	63.3	70.5	76.7
Q96MG7	Non-structural maintenance of chromosomes element 3 homolog [OS=Homo sapiens]	11	2	2	2	304	34.3	9.28	5.62	DNA metabolism;other metabolic processes;stress response;other biological processes	nucleus;other cell component	other molecular function	NSMCE3	ENSG00000185115; ENSG00000282130		SUMOylation of DNA damage response and repair proteins		0.283	0.334	0.339	0.354	0.345	63.9	75.5	76.6	225.9	80.1	77.9	33.7	31.2	31.9	34.8	151.3	37.7	59.7	33.6	38.2	112.7	25.9	958.8	39.8	39.9	42.6	23.3	38.9	65.9	80.8	74.8	76.6
P14151	L-selectin [OS=Homo sapiens]	2	1	2	1	372	42.2	6.6	2.11	cell adhesion	plasma membrane;other membranes	other molecular function	SELL	ENSG00000188404	Cell adhesion molecules	Neutrophil degranulation; Immunoregulatory interactions between a Lymphoid and a non-Lymphoid cell; Cell surface interactions at the vascular wall	Complement system	0.285	0.365	0.402	0.393	0.348	61.3	78.5	86.3	214.8	84.5	74.7	48.4	56.9	50.9	62.8	193.3	65.2	121.6	71.7	52.1	178.5	79.7	400.5	77.6	70.2	53.7	62.1	52.6	101.9	109.2	128.3	114.9
Q9NSD4	zinc finger protein 275 [OS=Homo sapiens]	3	1	1	1	429	48.4	9.09	2.04	other biological processes	nucleus	nucleic acid binding activity;other molecular function	ZNF275	ENSG00000063587				0.326	0.461	0.328	0.341	0.306	70.9	100.1	71.2	217.3	74	66.4	71.4	67.1	78.2	100.9	115.5	96.2	91.1	71.8	69.9	218.9	219.8	180.2	69.9	78.8	74.5	59.8	69.1	66.9	89.8	84.4	98.2
Q02223	tumor necrosis factor receptor superfamily member 17 [OS=Homo sapiens]	24	3	5	3	184	20.2	5.35	9.22	developmental processes;signal transduction;other biological processes	plasma membrane;other membranes;other cell component	other molecular function	TNFRSF17	ENSG00000048462	Cytokine-cytokine receptor interaction; Intestinal immune network for IgA production	TNFs bind their physiological receptors	Genotoxicity pathway	0.334	0.325	0.331	0.366	0.354	73.8	72	73.3	221.4	81.1	78.3	69.5	78	78.1	81.4	62.9	76	73.8	77.5	87.7	233.9	286.5	90.7	83.9	89.9	85.7	84.4	82.8	77.3	232.1	260.6	260.9
Q6PI26	Protein SHQ1 homolog [OS=Homo sapiens]	4	1	1	1	577	65.1	4.79	3.69	cell organization and biogenesis;other biological processes	cytosol;nucleus;other cell component	other molecular function	SHQ1	ENSG00000144736		Telomere Extension By Telomerase		0.338	0.294	0.343	0.274	0.35	78	68	79.2	230.9	63.2	80.7	70	79.2	82.9	58.8	69.1	91.3	80.5	90.7	60.3	169	237.8	234.5	93.6	64.2	59.7	81	82	95.5	15.1	17.1	17.9
Q5JTD0-1	Tight junction-associated protein 1 [OS=Homo sapiens]	15	7	9	7	557	61.8	5.97	21.96	cell organization and biogenesis	plasma membrane;other membranes;ER/Golgi;other cell component		TJAP1	ENSG00000137221	Tight junction			0.343	0.417	0.354	0.359	0.391	71.8	87.3	74.2	209.6	75.2	81.9	42.6	43.4	49	38.9	148	52.8	66.5	42.3	44.9	126.8	57.7	818.1	46.3	34.3	45.5	35.6	49.5	57.7	709.6	723.1	815.6
Q9BVJ6-1	U3 small nucleolar RNA-associated protein 14 homolog A [OS=Homo sapiens]	19	13	21	13	771	87.9	7.87	65.55	RNA metabolism OR transcription;other metabolic processes	cytosol;nucleus;other cell component		UTP14A	ENSG00000156697	Ribosome biogenesis in eukaryotes	Major pathway of rRNA processing in the nucleolus and cytosol; rRNA modification in the nucleus and cytosol		0.349	0.4	0.324	0.317	0.291	78.2	89.5	72.5	223.8	70.9	65.1	75.1	77.8	76.4	89.4	87.4	87	70.4	70.8	71.6	218.4	218.8	249.2	76.4	68.3	69.3	61.6	68.3	63.7	982.1	1018.2	999.5
Q9Y2Y9	Krueppel-like factor 13 [OS=Homo sapiens]	9	2	2	1	288	31.2	9.54	6.01	RNA metabolism OR transcription;other metabolic processes;other biological processes	nucleus;other cell component	nucleic acid binding activity;other molecular function	KLF13	ENSG00000169926; ENSG00000275746			15q13.3 copy number variation syndrome	0.355	0.529	0.42	0.371	0.392	69.4	103.4	82.2	195.6	72.6	76.7	62.2	68	86.9	101.3	109.4	89.5	95	80.5	66.2	189.5	191.6	219.6	66.4	84.8	71.1	67.8	75.2	75.1	64	70	89.3
Q01105-2	Isoform 2 of Protein SET [OS=Homo sapiens]	59	17	238	3	277	32.1	4.22	778.78				SET					0.356	0.306	0.325	0.376	0.316	79.7	68.5	72.8	224	84.2	70.8	94.3	64.2	72.8	62.6	118.8	59.3	96.5	66.5	63.5	204.6	99.8	362	76.9	80.7	68.7	59.9	64.7	84.2	843.8	574.8	651.9
O75362	zinc finger protein 217 [OS=Homo sapiens]	5	5	5	4	1048	115.2	8.48	14.96	other biological processes	mitochondrion;nucleus	nucleic acid binding activity;other molecular function	ZNF217	ENSG00000171940		Estrogen-dependent gene expression		0.372	0.425	0.349	0.316	0.298	80.8	92.4	75.8	217.4	68.8	64.8	78.2	85.2	88.5	103.3	78.1	97.4	73.5	79.9	84.9	229.1	267.5	108.8	72.5	75.5	72.2	67.8	69.4	68.3	232	252.8	262.7
Q9H6F5	Coiled-coil domain-containing protein 86 [OS=Homo sapiens]	28	8	11	8	360	40.2	10.33	30.05		nucleus;other cell component		CCDC86	ENSG00000110104				0.373	0.611	0.857	0.897	0.458	53.3	87.4	122.5	143	128.3	65.5	51.4	48.1	127.5	93.5	84.2	65.8	118	118.8	90.7	137.7	73.9	190.4	130.4	99.8	123.5	128.5	63.1	54.7	595.9	558.6	1479.4
Q8N4A0	polypeptide N-acetylgalactosaminyltransferase 4 [OS=Homo sapiens]	4	2	9	1	578	66.6	7.61	24.58	protein metabolism;other metabolic processes	other membranes;ER/Golgi;other cell component	other molecular function	GALNT4	ENSG00000257594	Mucin type O-glycan biosynthesis; Other types of O-glycan biosynthesis; Metabolic pathways	O-linked glycosylation of mucins		0.378	0.415	0.426	0.402	0.381	75.5	83	85.2	199.9	80.4	76.1	66.4	62.5	55.7	68.8	129.1	59.3	86.2	70.6	65.8	165.7	95.9	472.2	50.3	76.2	66.6	63.1	60.1	85.6	41.1	38.7	34.5
Q66K64	DDB1- and CUL4-associated factor 15 [OS=Homo sapiens]	2	1	1	1	600	66.4	6.58	0	protein metabolism;other metabolic processes;other biological processes	other cell component	other molecular function	DCAF15	ENSG00000132017; ENSG00000288453				0.384	0.621	0.489	0.49	0.57	64.8	104.8	82.5	168.8	82.7	96.3	66	68.4	93.7	110.5	113.8	104.2	101.8	87	86.9	178.1	262.5	8	87.2	74.1	90	101.6	61	105.1	8.3	8.6	11.8
Q96JP5-1	E3 ubiquitin-protein ligase ZFP91 [OS=Homo sapiens]	14	6	13	6	570	63.4	7.36	36.09	protein metabolism;other metabolic processes;signal transduction;other biological processes	nucleus	other molecular function	ZFP91	ENSG00000186660				0.384	0.808	0.79	0.849	0.753	50.3	105.7	103.4	130.9	111.1	98.6	46.6	50.1	50.2	108.3	105.2	104.8	109.9	102.9	101.5	127.8	130.3	134.4	111.3	107.8	110.6	104.4	95.9	98.1	420.4	451.6	453
Q9NYP9	protein Mis18-alpha [OS=Homo sapiens]	14	2	2	2	233	25.8	5.2	2.73	cell cycle OR cell proliferation;cell organization and biogenesis;other biological processes	cytosol;nucleus;other cell component	other molecular function	MIS18A	ENSG00000159055		Deposition of new CENPA-containing nucleosomes at the centromere		0.393	0.485	0.405	0.537	0.516	70.7	87.3	72.9	179.8	96.6	92.7	67.5	79.3	68.1	95.8	65.6	84.1	79.7	52.3	70.2	141.4	173.3	275.9	105.7	93.1	86.2	76.9	89.4	95.3	22.4	26.3	22.6
P15923-2	Isoform E47 of Transcription factor E2-alpha [OS=Homo sapiens]	7	4	6	4	651	67.2	6.71	14.28				TCF3					0.4	0.45	0.424	0.473	0.461	74.9	84.2	79.2	187	88.5	86.1	77.5	72.5	75.4	84.8	87.5	78	79.7	90.8	76.1	175.8	190.5	188.2	85.2	89.1	90.2	89.7	86.7	82.4	193.8	181.5	188.6
Q9Y3A4	Ribosomal RNA-processing protein 7 homolog A [OS=Homo sapiens]	21	5	9	5	280	32.3	9.58	22.92	cell organization and biogenesis;RNA metabolism OR transcription;other metabolic processes;developmental processes	nucleus;other cell component		RRP7A	ENSG00000189306	Ribosome biogenesis in eukaryotes	Major pathway of rRNA processing in the nucleolus and cytosol; rRNA modification in the nucleus and cytosol		0.401	0.403	0.403	0.367	0.407	80.8	81	81.1	201.3	73.8	81.9	80	83.1	87.2	83.3	82.8	91	78	83.3	84	212.3	206.9	151.5	82.6	75.3	75.9	84.1	87.4	71.3	887.4	920.7	967
Q13422	DNA-binding protein Ikaros [OS=Homo sapiens]	23	10	17	7	519	57.5	6.58	50.14	cell cycle OR cell proliferation;cell organization and biogenesis;developmental processes;other biological processes	cytosol;nucleus;other cell component	nucleic acid binding activity;other molecular function	IKZF1	ENSG00000185811			Development of pulmonary dendritic cells and macrophage subsets	0.402	0.68	0.68	0.675	0.637	59.2	100.1	100.2	147.3	99.5	93.8	56.9	59.3	58.8	105.4	99.5	98.2	98.8	101.4	99.5	146.3	150.6	141.2	103.6	97.8	98.8	97.4	93.3	93	1014.3	1057.5	1048.1
Q96QD9-1	UAP56-interacting factor [OS=Homo sapiens]	5	1	1	1	318	35.8	11.78	2.8	other metabolic processes;transport	nucleus	nucleic acid binding activity	FYTTD1	ENSG00000122068; ENSPPAG00000027558; ENSPTRG00000015796		Transport of Mature mRNA derived from an Intron-Containing Transcript; mRNA 3'-end processing; RNA Polymerase II Transcription Termination		0.414	0.589	0.461	0.463	0.45	73.5	104.7	81.9	177.7	82.3	79.9	71.3	100.2	66.5	101.7	76.7	126.5	74.4	122	79.5	196.6	148.9	172.5	79.9	77.8	92.8	77.6	79.5	55.5	11.1	15.6	10.3
Q9ULJ3	Zinc finger and BTB domain-containing protein 21 [OS=Homo sapiens]	2	3	4	3	1066	118.8	8.29	9.48	other biological processes	cytosol;nucleus	nucleic acid binding activity;other molecular function	ZBTB21	ENSG00000173276				0.415	0.803	0.766	0.753	0.663	56.5	109.5	104.5	136.4	102.7	90.4	56.2	54.3	58.7	124.3	103.4	108.9	102.4	103.9	108	135.7	145.7	120.1	99.8	102.2	104.1	97	89.9	85.4	245.6	237	256.4
O00762	Ubiquitin-conjugating enzyme E2 C [OS=Homo sapiens]	6	1	1	1	179	19.6	7.37	0	cell cycle OR cell proliferation;cell organization and biogenesis;protein metabolism;other metabolic processes;other biological processes	plasma membrane;other membranes;cytosol;nucleus;other cell component	other molecular function	UBE2C	ENSG00000175063	Ubiquitin mediated proteolysis	Synthesis of active ubiquitin: roles of E1 and E2 enzymes; Antigen processing: Ubiquitination & Proteasome degradation; APC/C:Cdc20 mediated degradation of Securin; APC/C:Cdh1 mediated degradation of Cdc20 and other APC/C:Cdh1 targeted proteins in late mitosis/early G1; Cdc20:Phospho-APC/C mediated degradation of Cyclin A; Separation of Sister Chromatids; CDK-mediated phosphorylation and removal …	Gastric cancer network 1; Gastric cancer network 2	0.416	0.28	0.325	0.275	0.389	93	62.6	72.7	223.4	61.4	86.9	81.2	87.6	53.2	54.7	52.4	83.5	63.5	58.5	66.9	153.6	195.1	428.6	75.1	52.9	53.6	75.9	99.2	64.4	26.1	28.2	17.1
Q9UFF9	CCR4-NOT transcription complex subunit 8 [OS=Homo sapiens]	4	1	1	1	292	33.5	4.81	2.89	RNA metabolism OR transcription;other metabolic processes;other biological processes	cytosol;nucleus;other cell component	nucleic acid binding activity;other molecular function	CNOT8	ENSG00000155508	RNA degradation	Deadenylation of mRNA; TP53 regulates transcription of additional cell cycle genes whose exact role in the p53 pathway remain uncertain		0.417	0.517	0.401	0.35	0.363	82.1	101.8	78.9	196.8	68.9	71.5	88.9	109.3	73.5	95.7	113.7	110.2	85.4	101.1	83.4	213	221.2	48.8	72.2	83.5	74.5	79.2	77.3	69.2	50.9	62.6	42.1
Q13895	Bystin [OS=Homo sapiens]	36	14	28	14	437	49.6	8.12	79.11	cell cycle OR cell proliferation;RNA metabolism OR transcription;other metabolic processes;developmental processes;other biological processes	cytosol;nucleus;other cell component	nucleic acid binding activity	BYSL	ENSG00000112578		Major pathway of rRNA processing in the nucleolus and cytosol		0.417	0.46	0.426	0.418	0.417	79.8	87.9	81.5	191.2	79.9	79.7	82	79.2	79.8	87.9	89.6	83.6	80.1	81.5	85	191.2	178.8	202.8	80.8	79.9	77.4	79.7	78.2	82.1	2222.4	2145.4	2162.3
Q15051-1	IQ calmodulin-binding motif-containing protein 1 [OS=Homo sapiens]	2	1	1	1	598	68.9	9.1	2.67	cell organization and biogenesis;developmental processes;other biological processes	non-structural extracellular;cytosol;cytoskeleton;nucleus;other cell component	other molecular function	IQCB1	ENSG00000173226		Anchoring of the basal body to the plasma membrane	Ciliary landscape; Ciliopathies	0.419	0.413	0.442	0.483	0.54	76.3	75.1	80.5	182	87.9	98.2	76.5	78.8	68.7	75.4	79	74.8	106.3	80.8	78.4	182.5	185	152.7	84	88.2	93.2	98.5	83.9	113.3	112.8	116.2	101.3
Q8WYQ3	Coiled-coil-helix-coiled-coil-helix domain-containing protein 10, mitochondrial [OS=Homo sapiens]	16	1	2	1	142	14.1	7.84	6.37	cell organization and biogenesis;other metabolic processes;transport;signal transduction;other biological processes	other membranes;mitochondrion;nucleus		CHCHD10	ENSG00000250479; ENSG00000273607	Amyotrophic lateral sclerosis	Mitochondrial protein import		0.421	0.398	0.381	0.419	0.401	83.7	79	75.6	198.7	83.2	79.7	85.8	82.8	84.3	79.6	77.2	94.7	76.1	89.6	66.8	173.8	222	200	83.9	83.8	56.9	91.9	70.7	80.2	24.5	23.7	24.1
O95478	Ribosome biogenesis protein NSA2 homolog [OS=Homo sapiens]	26	6	10	6	260	30	10.27	28.21	RNA metabolism OR transcription;other metabolic processes	nucleus;other cell component		NSA2	ENSG00000164346				0.426	0.49	0.415	0.394	0.393	82	94.2	79.9	192.4	75.8	75.7	84.9	79.9	82.1	87.5	98.2	94.3	80	84.2	78.1	192.6	172.2	204.7	75.9	75.7	81.2	74.8	75.8	78	933.6	878.5	902.9
Q9NRX1	RNA-binding protein pno1 [OS=Homo sapiens]	19	4	8	4	252	27.9	9.73	13.89		cytosol;nucleus		PNO1	ENSG00000115946		Major pathway of rRNA processing in the nucleolus and cytosol; rRNA modification in the nucleus and cytosol		0.429	0.498	0.451	0.452	0.45	78.4	91.2	82.4	182.9	82.7	82.4	73.4	74.3	76.5	86.3	86.4	73.9	81.3	77.5	78.1	173.2	172.9	285.3	79.7	78.3	72.9	78.2	73.9	78	692.1	700.7	721.3
O14757	Serine/threonine-protein kinase Chk1 [OS=Homo sapiens]	4	2	2	2	476	54.4	8.25	5.21	cell cycle OR cell proliferation;cell organization and biogenesis;protein metabolism;DNA metabolism;other metabolic processes;stress response;developmental processes;signal transduction;other biological processes	cytosol;cytoskeleton;nucleus;other cell component	kinase activity;other molecular function	CHEK1	ENSG00000149554	Cell cycle; p53 signaling pathway; Cellular senescence; Human T-cell leukemia virus 1 infection; Human immunodeficiency virus 1 infection; Viral carcinogenesis	Ubiquitin Mediated Degradation of Phosphorylated Cdc25A; TP53 Regulates Transcription of DNA Repair Genes; Regulation of TP53 Activity through Phosphorylation; Activation of ATR in response to replication stress; Transcriptional Regulation by E2F6; Signaling by SCF-KIT; Processing of DNA double-strand break ends; Presynaptic phase of homologous DNA pairing and strand exchange; Chk1/Chk2(Cds1) med…	miRNA regulation of DNA damage response; Cell cycle; Retinoblastoma gene in cancer; ATR signaling; ATM signaling in development and disease ; DNA repair pathways, full network; DNA damage response	0.433	0.541	0.438	0.46	0.485	77.3	96.7	78.3	178.8	82.1	86.8	81.1	80.5	83	79.1	101.4	103.4	77.7	82.2	88	216.1	187.6	91.8	82.1	88.2	86.2	86.1	91.1	94.4	175.9	174.6	179.9
Q9ULW3	activator of basal transcription 1 [OS=Homo sapiens]	25	3	3	3	272	31.1	9.88	10.7	cell organization and biogenesis;RNA metabolism OR transcription;other metabolic processes;other biological processes	nucleus	nucleic acid binding activity;other molecular function	ABT1	ENSG00000146109				0.433	0.39	0.404	0.396	0.361	87	78.5	81.2	201.1	79.6	72.5	80.2	85.4	78	69.7	72.4	91.3	76.1	63.9	74.9	163.9	185.4	340	73.4	65.2	73.6	62.7	77.2	66.8	103.3	109.9	100.3
Q7Z5L9-1	Interferon regulatory factor 2-binding protein 2 [OS=Homo sapiens]	36	14	22	11	587	61	8.69	94.97	developmental processes;other biological processes	nucleus;other cell component	other molecular function	IRF2BP2	ENSG00000168264				0.438	0.47	0.444	0.431	0.44	81.5	87.5	82.6	186.2	80.2	82	75.7	76.1	78.2	79	81.8	82	78.8	77.2	75.9	174	165.5	303.2	72.9	74.9	79.9	71.3	76.6	77	1526.7	1535.2	1577.2
Q9NV06	DDB1- and CUL4-associated factor 13 [OS=Homo sapiens]	11	4	4	4	445	51.4	9.19	15.96	protein metabolism;RNA metabolism OR transcription;other metabolic processes	cytosol;cytoskeleton;nucleus;other cell component	other molecular function	DCAF13	ENSG00000164934		Neddylation; Major pathway of rRNA processing in the nucleolus and cytosol; rRNA modification in the nucleus and cytosol		0.439	0.496	0.415	0.414	0.382	83.7	94.6	79.2	190.7	78.9	72.8	94.9	78	83.8	98.8	88.9	94.7	87.2	79.2	79	191.2	190.9	178.7	76.4	80.2	79	72.9	70.2	76.2	353.8	290.7	312.3
Q14692	ribosome biogenesis protein BMS1 homolog [OS=Homo sapiens]	16	16	27	16	1282	145.7	6.44	68.05	RNA metabolism OR transcription;other metabolic processes	nucleus;other cell component	nucleic acid binding activity;other molecular function	BMS1	ENSG00000165733	Ribosome biogenesis in eukaryotes	Major pathway of rRNA processing in the nucleolus and cytosol; rRNA modification in the nucleus and cytosol		0.439	0.454	0.406	0.385	0.358	86.6	89.6	80.1	197.2	75.9	70.6	85.6	84.9	86.2	88.6	89.5	88.5	80.4	79.2	76.2	195.1	188.6	223.3	73	75.1	75.4	71	69.8	69.7	1683	1667.9	1694
Q8NEF9	serum response factor-binding protein 1 [OS=Homo sapiens]	14	6	12	6	429	48.6	9.58	30.19	RNA metabolism OR transcription;other metabolic processes	nucleus;other cell component		SRFBP1	ENSG00000151304				0.443	0.454	0.413	0.398	0.385	85.9	88.1	80.2	194	77.2	74.7	80.4	78.3	85.3	81.8	87.6	82.5	75.1	72.1	77.8	178.2	181.7	288.6	73.7	71.4	72.3	68.4	74.8	69.9	1029	1002.3	1091.9
Q3T906	N-acetylglucosamine-1-phosphotransferase subunits alpha/beta [OS=Homo sapiens]	1	1	1	1	1256	143.5	7.17	4.37	cell organization and biogenesis;protein metabolism;other metabolic processes;transport	other membranes;ER/Golgi	other molecular function	GNPTAB	ENSG00000111670	Lysosome			0.445	0.49	0.505	0.489	0.489	78.1	86	88.7	175.6	85.9	85.8	78.1	78.5	78.1	82.6	88.1	86.1	88.8	94.2	88.2	168.4	178	175.8	85.9	87.8	81.8	83.5	85.9	90.2	145.2	146	145.3
Q03989	AT-rich interactive domain-containing protein 5A [OS=Homo sapiens]	6	3	4	3	594	64	9.25	6.68	stress response;other biological processes	nucleus	nucleic acid binding activity;other molecular function	ARID5A	ENSG00000196843				0.446	0.459	0.415	0.412	0.367	86.3	88.8	80.3	193.7	79.8	71	89.6	83.2	86.8	89.3	96.8	85	81.9	77.2	80.7	207.5	194.6	175	82.9	80.2	76.5	73.8	67.5	71.4	472.8	439.2	457.8
Q01581	hydroxymethylglutaryl-CoA synthase, cytoplasmic [OS=Homo sapiens]	20	9	22	9	520	57.3	5.41	67.63	other metabolic processes;developmental processes;other biological processes	cytosol;other cell component	other molecular function	HMGCS1	ENSG00000112972	Valine, leucine and isoleucine degradation; Butanoate metabolism; Terpenoid backbone biosynthesis; Metabolic pathways; PPAR signaling pathway	PPARA activates gene expression; Activation of gene expression by SREBF (SREBP); Cholesterol biosynthesis	Cholesterol biosynthesis pathway; Sterol regulatory element-binding proteins (SREBP) signaling; SREBF and miR33 in cholesterol and lipid homeostasis; Cholesterol metabolism with Bloch and Kandutsch-Russell pathways; Endochondral ossification; Endochondral ossification with skeletal dysplasias	0.452	0.463	0.453	0.467	0.436	82.9	84.9	83.1	183.4	85.7	80	86.7	87.6	85.9	89.2	88.3	88.8	85.8	86.9	87.4	191.9	194	105.3	88.3	92.9	89.6	83.6	85.4	82.2	2574.2	2601.3	2548.6
Q96A19	Coiled-coil domain-containing protein 102A [OS=Homo sapiens]	8	3	3	3	550	62.6	5.58	11.28		cytoskeleton		CCDC102A	ENSG00000135736				0.452	0.385	0.379	0.372	0.429	89.9	76.6	75.4	198.8	73.9	85.4	70.7	88.6	88.8	68.9	75.6	102.1	79.9	69.6	74.4	196.1	188.1	221.2	92.2	62.9	72.9	84.2	93.2	70.5	141.1	176.9	177.3
O75683	Surfeit locus protein 6 [OS=Homo sapiens]	17	3	6	3	361	41.4	10.64	16.61	other biological processes	nucleus;other cell component	nucleic acid binding activity	SURF6	ENSG00000148296; ENSG00000281309				0.458	0.516	0.459	0.447	0.375	84.4	95.1	84.6	184.3	82.4	69.2	76.5	93.4	82.9	93.5	102.7	91.7	88.1	83.1	60	174.5	181.1	240.4	81	67.7	84.7	61.3	69.6	68	47.1	57.5	51
Q9NZM5	ribosome biogenesis protein NOP53 [OS=Homo sapiens]	6	2	4	2	478	54.4	10.32	11.84	cell cycle OR cell proliferation;cell organization and biogenesis;DNA metabolism;RNA metabolism OR transcription;other metabolic processes;stress response;signal transduction;other biological processes	cytosol;nucleus;other cell component	nucleic acid binding activity;other molecular function	NOP53	ENSG00000105373				0.458	0.432	0.404	0.427	0.439	87	82.1	76.7	189.9	81.1	83.3	73.2	91	96.8	84.8	85.8	87.9	83.1	80.1	75.4	198.4	207.3	149.9	85.4	84.7	78.7	91.8	87.1	58.6	59.2	73.6	78.3
Q9NRZ9	Lymphoid-specific helicase [OS=Homo sapiens]	14	10	17	10	838	97	7.93	47.62	cell cycle OR cell proliferation;cell organization and biogenesis;DNA metabolism;other metabolic processes;developmental processes;other biological processes	nucleus;other cell component	other molecular function	HELLS	ENSG00000119969			Apoptosis; Apoptosis-related network due to altered Notch3 in ovarian cancer	0.458	0.448	0.485	0.538	0.539	79.3	77.5	83.9	173	93.1	93.2	83.6	79.9	79.1	78.1	77.9	79	86	84.6	82.4	174.4	179.9	153.6	93.9	94.5	92.1	90.5	94	96.4	1359.3	1299.5	1286.2
Q52LR7	enhancer of polycomb homolog 2 [OS=Homo sapiens]	1	1	1	1	807	91	8.73	0	protein metabolism;DNA metabolism;other metabolic processes;stress response;other biological processes	nucleus		EPC2	ENSG00000135999				0.459	0.409	0.474	0.375	0.522	85	75.7	87.8	185.3	69.5	96.7	53.7	89.9	60	53.4	86.4	46	55.1	61.9	68.3	130.7	128.9	616.1	49.1	42.3	62.2	68.2	56.2	71.5	11.2	18.7	12.5
Q14493-1	Histone RNA hairpin-binding protein [OS=Homo sapiens]	8	2	2	2	270	31.3	7.47	4.48	RNA metabolism OR transcription;other metabolic processes;transport	cytosol;nucleus;other cell component	nucleic acid binding activity;other molecular function	SLBP	ENSG00000163950; ENSGGOG00000003167		RNA Polymerase II Transcription Termination; SLBP Dependent Processing of Replication-Dependent Histone Pre-mRNAs; Transport of the SLBP Dependant Mature mRNA		0.46	0.5	0.627	0.795	0.677	68	74	92.7	147.8	117.5	100.1	69.1	61.6	80.1	105.6	75.2	66.8	94.2	97.2	77.8	171.4	150.3	109.4	119.5	124.1	86.1	123.4	101.8	86.3	60.6	54	70.2
Q9Y6Y0	influenza virus NS1A-binding protein [OS=Homo sapiens]	1	1	1	1	642	71.7	5.53	0	RNA metabolism OR transcription;other metabolic processes;other biological processes	cytosol;cytoskeleton;nucleus;other cell component		IVNS1ABP	ENSG00000116679				0.46	0.488	0.524	0.473	0.537	79.3	84.1	90.3	172.3	81.5	92.5	84.3	84.6	75.6	90.1	75.8	89.4	80.7	100	96	209.1	183.1	80.9	75.2	94.1	86.7	89.7	106.7	98.3	57.9	58.1	51.9
P32246	C-C chemokine receptor type 1 [OS=Homo sapiens]	3	1	1	1	355	41.1	8.16	1.86	cell adhesion;cell-cell signaling;stress response;transport;signal transduction;other biological processes	plasma membrane;other membranes;other cell component	other molecular function	CCR1	ENSG00000163823	Cytokine-cytokine receptor interaction; Viral protein interaction with cytokine and cytokine receptor; Chemokine signaling pathway; Human cytomegalovirus infection; Kaposi sarcoma-associated herpesvirus infection	G alpha (i) signalling events; Chemokine receptors bind chemokines; Interleukin-10 signaling	Peptide GPCRs; Chemokine signaling pathway; Selective expression of chemokine receptors during T-cell polarization; GPCRs, class A rhodopsin-like; CCL18 signaling pathway	0.462	0.476	0.448	0.47	0.449	83.9	86.4	81.4	181.5	85.3	81.5	83.7	82.6	87.8	92.1	85.9	86.2	72.5	87	81.2	181.1	191.1	168.6	85.1	87.6	83.6	80.1	81.3	82.7	119.3	117.7	125.1
P08887-1	Interleukin-6 receptor subunit alpha [OS=Homo sapiens]	2	1	1	1	468	51.5	8.22	2.3	other metabolic processes;stress response;developmental processes;signal transduction;other biological processes	non-structural extracellular;plasma membrane;other membranes;other cell component	other molecular function	IL6R	ENSG00000160712	EGFR tyrosine kinase inhibitor resistance; Cytokine-cytokine receptor interaction; Viral protein interaction with cytokine and cytokine receptor; HIF-1 signaling pathway; PI3K-Akt signaling pathway; JAK-STAT signaling pathway; Hematopoietic cell lineage; Th17 cell differentiation; Non-alcoholic fatty liver disease; Human cytomegalovirus infection; Coronavirus disease; Pathways in cancer	Transcriptional regulation of granulopoiesis; Potential therapeutics for SARS; Interleukin-4 and Interleukin-13 signaling; Interleukin-6 signaling; MAPK3 (ERK1) activation; MAPK1 (ERK2) activation	Pluripotent stem cell differentiation pathway; IL-6 signaling pathway; Hepatitis C and hepatocellular carcinoma; Focal adhesion: PI3K-Akt-mTOR-signaling pathway; PI3K-Akt signaling pathway; ncRNAs involved in STAT3 signaling in hepatocellular carcinoma; Nonalcoholic fatty liver disease; Regulatory circuits of the STAT3 signaling pathway; EGFR tyrosine kinase inhibitor resistance; Neuroinflammatio…	0.464	0.522	0.507	0.502	0.483	80	90	87.4	172.5	86.6	83.4	48.1	67.8	70.2	76.4	85.8	62.9	74.6	74.1	67.9	122	146.3	472	80.3	61.2	73.5	70.4	70.7	75.9	60.9	86	89.1
Q9P013	spliceosome-associated protein CWC15 homolog [OS=Homo sapiens]	12	3	3	3	229	26.6	5.71	6.67	RNA metabolism OR transcription;other metabolic processes	mitochondrion;nucleus	nucleic acid binding activity	CWC15	ENSG00000150316	Spliceosome	mRNA Splicing - Major Pathway		0.464	0.975	1.347	1.166	0.561	50.5	106.2	146.6	108.8	126.9	61	48.1	38.1	147.4	101.1	106.3	55.7	141.8	139.6	117	146.3	71.5	103.6	120.8	74.8	142	142	58.1	45.9	105.8	83.9	324.5
Q8IVM0	Coiled-coil domain-containing protein 50 [OS=Homo sapiens]	31	8	12	8	306	35.8	6.65	35.85	other biological processes	cytosol	other molecular function	CCDC50	ENSG00000152492				0.464	0.64	0.667	0.635	0.519	71	97.8	101.9	152.9	97.1	79.3	69.4	69.7	107.8	106.8	96	82	100	103.8	95.5	150	124.7	159.1	95.3	89.8	98.5	101.5	77.8	72.2	819.6	822.6	1273.3
P30279	G1/S-specific cyclin-D2 [OS=Homo sapiens]	3	1	1	1	289	33	5.19	2.59	cell cycle OR cell proliferation;other biological processes	other membranes;cytosol;nucleus;other cell component	enzyme regulator activity;other molecular function	CCND2	ENSG00000118971	FoxO signaling pathway; Cell cycle; p53 signaling pathway; PI3K-Akt signaling pathway; Cellular senescence; Wnt signaling pathway; Hedgehog signaling pathway; Hippo signaling pathway; Focal adhesion; JAK-STAT signaling pathway; Prolactin signaling pathway; Measles; Human papillomavirus infection; Human T-cell leukemia virus 1 infection; Epstein-Barr virus infection; Pathways in cancer; Transcript…	Cyclin D associated events in G1; Defective binding of RB1 mutants to E2F1,(E2F2, E2F3); Regulation of RUNX1 Expression and Activity	miRNA regulation of DNA damage response; Cell cycle; SRF and miRs in smooth muscle differentiation and proliferation; Glioblastoma signaling pathways; Focal adhesion; Ovarian infertility; Wnt signaling pathway and pluripotency; PI3K-Akt signaling pathway; Hedgehog signaling pathway; lncRNA in canonical Wnt signaling and colorectal cancer; Wnt signaling; ncRNAs involved in Wnt signaling in hepatoc…	0.465	0.441	0.395	0.437	0.44	87.8	83.2	74.6	188.8	82.5	83.2	79.1	83.9	80.8	90.9	76.6	72	114.7	67.9	68.6	150	173.8	276.9	75.9	96.1	68	77.7	76.5	70.8	135.1	143.3	138
Q15004-1	PCNA-associated factor [OS=Homo sapiens]	30	2	2	2	111	12	9.83	6.85	cell cycle OR cell proliferation;cell organization and biogenesis;DNA metabolism;other metabolic processes;stress response;other biological processes	cytoskeleton;nucleus;other cell component	other molecular function	PCLAF	ENSG00000166803; ENSPPAG00000022409; ENSPTRG00000007159		Termination of translesion DNA synthesis		0.465	0.476	0.502	0.565	0.529	78.9	80.7	85.2	169.6	95.8	89.7	67.7	79.3	91	78.4	81	81.7	85.6	91.4	76.7	170.3	167.6	178.5	95.9	99.1	96.2	90.1	95.2	74.3	90.2	105.6	121.2
Q9NW75-1	G patch domain-containing protein 2 [OS=Homo sapiens]	5	2	2	2	528	58.9	9.09	7.27	other biological processes	nucleus	nucleic acid binding activity	GPATCH2	ENSG00000092978				0.469	0.483	0.455	0.518	0.446	83.4	86	81.1	177.9	92.2	79.4	81.3	90.2	79	94	83.8	68.7	107.1	76.9	79	149.3	173.4	230	89.8	91.7	74.9	84.4	69.2	77.4	67.6	75.1	65.7
Q9BRP8	Partner of Y14 and mago [OS=Homo sapiens]	9	1	2	1	204	22.6	9.45	7.99	cell organization and biogenesis;RNA metabolism OR transcription;other metabolic processes;other biological processes	cytosol;nucleus;other cell component	translation activity	PYM1	ENSG00000170473	Nucleocytoplasmic transport; mRNA surveillance pathway			0.469	0.662	0.608	0.597	0.471	73.9	104.4	95.9	157.6	94.1	74.2	64	68.5	78.7	96.7	170.3	65.3	171.7	88.8	88	146	67.2	179.8	90.9	60	87.2	67.8	68.7	140.1	64	68.5	78.7
P16619	C-C motif chemokine 3-like 1 [OS=Homo sapiens]	24	2	10	2	93	10.2	4.89	30.53	stress response;signal transduction;other biological processes	non-structural extracellular	signal transduction activity or receptor binding	CCL3L1; CCL3L3	ENSG00000276085; ENSG00000277336; ENSG00000277768; ENSG00000277796	Cytokine-cytokine receptor interaction; Viral protein interaction with cytokine and cytokine receptor; Chemokine signaling pathway; Toll-like receptor signaling pathway; Chagas disease; Human cytomegalovirus infection; Rheumatoid arthritis; Lipid and atherosclerosis	Chemokine receptors bind chemokines; Interleukin-10 signaling	Overview of proinflammatory and profibrotic mediators	0.47	0.581	0.535	0.531	0.452	79	97.7	89.9	168.1	89.2	76	79.2	86.6	79.6	100.6	98.4	96.2	90.6	92.3	81	142.2	169.3	184.2	89.9	92.4	79.1	76.6	87.7	73.9	942.1	1029.7	946.9
Q96NB3	zinc finger protein 830 [OS=Homo sapiens]	6	3	7	2	372	42	5.31	16.91	cell cycle OR cell proliferation;cell organization and biogenesis;DNA metabolism;RNA metabolism OR transcription;other metabolic processes;stress response;developmental processes;signal transduction;other biological processes	nucleus;other cell component	nucleic acid binding activity;other molecular function	ZNF830	ENSG00000198783		Formation of TC-NER Pre-Incision Complex; Dual incision in TC-NER; Gap-filling DNA repair synthesis and ligation in TC-NER		0.471	0.53	0.566	0.532	0.601	76.3	85.9	91.9	162.2	86.2	97.5	71.6	74.9	99.2	90.3	83.3	84.3	106.5	90.1	78.9	159	146.2	192.4	87.2	84.6	82.4	103.6	95.7	69.7	204.3	213.5	282.9
Q9H4F8	SPARC-related modular calcium-binding protein 1 [OS=Homo sapiens]	3	1	1	1	434	48.1	8.22	0	cell organization and biogenesis;developmental processes;other biological processes	non-structural extracellular;extracellular matrix	other molecular function	SMOC1	ENSG00000198732				0.475	0.51	0.505	0.487	0.541	81	87	86.2	170.6	83.1	92.2	81.2	81.3	95.7	87.4	73.8	88.8	86.6	74	89.8	171.4	187.8	134	82.7	95.1	83.5	92.6	91.4	102.8	122.1	122.2	143.8
Q53RE8	ankyrin repeat domain-containing protein 39 [OS=Homo sapiens]	11	1	1	1	183	19.6	6.89	5	protein metabolism;other metabolic processes	nucleus		ANKRD39	ENSG00000213337				0.478	0.507	0.468	0.698	0.576	76.9	81.6	75.3	161	112.5	92.7	73.1	92	75.4	63	83.5	80	82.8	70.5	73.8	144.1	157.9	254.1	112.4	110.3	71.4	90.9	73.5	91.1	35.7	44.9	36.8
Q9NUQ6-2	Isoform 2 of SPATS2-like protein [OS=Homo sapiens]	31	15	22	1	489	54.1	9.63	51.09				SPATS2L					0.481	0.452	0.442	0.465	0.443	87.9	82.7	80.7	182.8	84.9	80.9	84.2	86.6	79.9	79.2	78	86	73.2	77.3	87.3	175.1	163.7	241.1	78.7	85.5	81.3	75.4	89.9	77.5	170.8	175.7	162.1
Q9Y2R4	Probable ATP-dependent RNA helicase DDX52 [OS=Homo sapiens]	18	7	19	7	599	67.5	9.67	57.45	RNA metabolism OR transcription;other metabolic processes	nucleus	other molecular function	DDX52	ENSG00000277594; ENSG00000278053		Major pathway of rRNA processing in the nucleolus and cytosol; rRNA modification in the nucleus and cytosol	Orexin receptor pathway	0.483	0.521	0.449	0.479	0.431	86.2	93	80.2	178.3	85.4	76.9	84.6	93.7	88.1	95	90.6	97.5	79.4	82.7	82	185.9	182.3	135.4	88.6	87.3	83.5	78.7	88.2	76.4	803.9	890	837.2
P04818	thymidylate synthase [OS=Homo sapiens]	15	5	6	5	313	35.7	7.01	3.92	DNA metabolism;other metabolic processes;developmental processes;other biological processes	other membranes;cytosol;mitochondrion;nucleus;other cell component	nucleic acid binding activity;other molecular function	TYMS	ENSG00000176890	Pyrimidine metabolism; One carbon pool by folate; Metabolic pathways; Antifolate resistance	Interconversion of nucleotide di- and triphosphates; G1/S-Specific Transcription	Fluoropyrimidine activity; One-carbon metabolism; Retinoblastoma gene in cancer; Trans-sulfuration and one-carbon metabolism; One-carbon metabolism and related pathways; Ethanol effects on histone modifications; Pyrimidine metabolism	0.484	0.542	0.538	0.529	0.543	79.9	89.5	88.7	165	87.2	89.6	79.6	84.8	77.8	93.3	85.6	89.1	86.1	88.4	89.5	162.4	176	164.4	86.9	81.4	91	89.3	82.7	92	285.9	304.9	279.5
O75794	Cell division cycle protein 123 homolog [OS=Homo sapiens]	24	6	16	6	336	39.1	4.81	41.87	cell cycle OR cell proliferation;cell organization and biogenesis;other biological processes	other cell component		CDC123	ENSG00000151465				0.485	0.517	0.479	0.5	0.466	84.4	90	83.4	174.1	87	81.1	83.5	87.5	82.5	91.3	88.8	89.1	86.5	82.6	82.5	172.3	170.9	182	84.3	86.1	86.9	80.3	79.5	83.4	792.3	829.7	783
O60861-1	Isoform 1 of Growth arrest-specific protein 7 [OS=Homo sapiens]	7	2	3	2	412	47.2	7.58	8.59				GAS7					0.485	0.497	0.494	0.462	0.569	83	85	84.6	171.1	79	97.3	88.1	92.2	88.4	90.5	79.5	96.6	84	94.2	90	183.3	182.2	53.1	98.1	80.7	84.2	103.6	107.9	103.5	278.8	291.7	279.8
O95229	ZW10 interactor [OS=Homo sapiens]	8	2	2	2	277	31.3	5.15	5.15	cell cycle OR cell proliferation;cell organization and biogenesis;signal transduction;other biological processes	cytosol;nucleus;other cell component	other molecular function	ZWINT	ENSG00000122952		Separation of Sister Chromatids; Resolution of Sister Chromatid Cohesion; RHO GTPases Activate Formins; EML4 and NUDC in mitotic spindle formation; Amplification of signal from unattached kinetochores via a MAD2 inhibitory signal		0.487	0.485	0.424	0.414	0.518	87.8	87.5	76.4	180.3	74.6	93.3	88.7	105.8	74.9	85.4	88.5	101.5	75	77.2	85.9	146.4	185.1	182.3	80.1	75.4	72.4	77.2	103.7	94.4	197.4	235.4	166.6
O15213	WD repeat-containing protein 46 [OS=Homo sapiens]	21	11	15	11	610	68	9.67	46.35	RNA metabolism OR transcription;other metabolic processes	nucleus;other cell component		WDR46	ENSG00000204221; ENSG00000206284; ENSG00000226916; ENSG00000227057; ENSG00000236222		Major pathway of rRNA processing in the nucleolus and cytosol; rRNA modification in the nucleus and cytosol		0.487	0.543	0.497	0.478	0.477	84	93.6	85.6	172.3	82.3	82.2	82.2	85.9	82	91.5	89.5	94.8	83	85.3	83.7	158.8	168.6	211.2	80.5	77.2	83.5	81.7	80.5	80.2	829.8	868	828.1
Q9Y4L5	E3 ubiquitin-protein ligase RNF115 [OS=Homo sapiens]	3	1	1	1	304	33.7	5.69	1.74	protein metabolism;other metabolic processes;other biological processes	cytosol	other molecular function	RNF115	ENSG00000265491		Antigen processing: Ubiquitination & Proteasome degradation		0.491	0.616	0.476	0.459	0.467	84	105.3	81.4	171	78.5	79.8	80	75.7	89.3	82.4	100.3	104.6	77.5	97.1	74.8	144.6	162.9	262.7	71.4	74.7	87.6	61	77.4	76	54.1	51.2	60.4
Q16850-1	lanosterol 14-alpha demethylase [OS=Homo sapiens]	18	8	14	8	503	56.8	8.53	43.27									0.494	0.46	0.45	0.478	0.442	89.2	83	81.2	180.5	86.3	79.8	83.5	90.1	91.2	89.2	83.9	83.2	89.1	82.1	76.9	182.4	196.2	149.6	87.2	89.7	83.4	78.6	80.6	82.9	1026.2	1107.4	1120.8
Q9Y6V7	Probable ATP-dependent RNA helicase ddx49 [OS=Homo sapiens]	10	3	4	3	483	54.2	9.06	15.77	RNA metabolism OR transcription;other metabolic processes;other biological processes	nucleus	other molecular function	DDX49	ENSG00000105671		Major pathway of rRNA processing in the nucleolus and cytosol; rRNA modification in the nucleus and cytosol		0.495	0.555	0.445	0.505	0.44	86.3	96.7	77.7	174.4	88.2	76.7	79.6	90	90.9	100.9	104	95.1	86.7	81	80.2	186.7	182	115.2	92	93.4	83.9	80.1	81.3	77	294.1	332.9	336
O75626-1	PR domain zinc finger protein 1 [OS=Homo sapiens]	5	4	9	3	825	91.7	8.48	18.45	cell cycle OR cell proliferation;other metabolic processes;stress response;developmental processes;other biological processes	nucleus;other cell component	nucleic acid binding activity;other molecular function	PRDM1	ENSG00000057657		STAT3 nuclear events downstream of ALK signaling; Regulation of TP53 Expression	Nucleotide-binding oligomerization domain (NOD) pathway; Vitamin D receptor pathway; IL-6 signaling pathway; Overview of leukocyte-intrinsic Hippo pathway functions	0.495	0.476	0.43	0.456	0.449	89.9	86.4	78	181.5	82.7	81.5	90.1	88	86.8	83.8	96.9	84.6	76.4	80.5	76.1	172.9	196	177.7	80.6	84.6	81	78.9	79.8	85.1	292.6	285.8	281.9
P14316-1	Interferon regulatory factor 2 [OS=Homo sapiens]	13	3	4	3	349	39.3	7.52	13.93	cell cycle OR cell proliferation;stress response;other biological processes	cytosol;nucleus;other cell component	nucleic acid binding activity;other molecular function	IRF2	ENSG00000168310; ENSGGOG00000016559		Factors involved in megakaryocyte development and platelet production; Interferon gamma signaling; Interferon alpha/beta signaling; Pyroptosis	Apoptosis; Type II interferon signaling (IFNG)	0.499	0.528	0.554	0.48	0.509	83.8	88.7	93.1	168.1	80.6	85.6	83.8	87.8	94.5	104.5	92.9	91.3	97.5	99.2	88.2	183	175.9	80.5	96.7	84.4	84.1	91.4	89.6	74.8	470.2	492.2	529.9
Q8TDB6-1	E3 ubiquitin-protein ligase DTX3L [OS=Homo sapiens]	1	1	1	1	740	83.5	8.06	2.45	protein metabolism;DNA metabolism;other metabolic processes;stress response;transport;signal transduction;other biological processes	other membranes;cytosol;nucleus;other cytoplasmic organelle;other cell component	enzyme regulator activity;other molecular function	DTX3L	ENSG00000163840	Notch signaling pathway	Antigen processing: Ubiquitination & Proteasome degradation	Notch signaling	0.5	0.503	0.47	0.457	0.459	88.5	89	83.3	177.1	81	81.3	88.2	87.5	76.3	85.4	88.1	103.3	80.7	82.4	83.8	175.2	160.3	192.5	80.1	86.1	80	80.4	67.8	102	64.6	64.1	55.9
Q96JE7-1	Protein transport protein Sec16B [OS=Homo sapiens]	1	1	1	1	1060	116.5	6.09	0	cell organization and biogenesis;other metabolic processes;transport;other biological processes	other membranes;cytosol;ER/Golgi;other cell component		SEC16B	ENSG00000120341		COPII-mediated vesicle transport		0.501	0.545	0.579	0.533	0.541	81.2	88.4	93.9	162.2	86.4	87.8	78.2	88.8	63.9	75.9	85.2	89.4	90.4	102.6	83.4	156.2	122	246.5	121.2	83.2	62.7	84.5	87.2	78.6	21.2	24.1	17.4
Q6DKI1	60S ribosomal protein L7-like 1 [OS=Homo sapiens]	13	3	10	3	246	28.6	10.51	32.49									0.504	0.547	0.455	0.467	0.456	88.2	95.8	79.6	175	81.7	79.8	90.6	93.5	90	95	100.9	98.4	81.4	86	81.8	179.9	180.5	125.5	81.5	86.6	84	82	83.9	78.5	950.5	981	943.6
Q6I9Y2	THO complex subunit 7 homolog [OS=Homo sapiens]	10	2	2	2	204	23.7	5.67	7.35	RNA metabolism OR transcription;other metabolic processes;transport;other biological processes	cytosol;nucleus;other cell component	nucleic acid binding activity	THOC7	ENSG00000163634	Nucleocytoplasmic transport	RNA Polymerase II Transcription Termination; Transport of Mature mRNA derived from an Intron-Containing Transcript; mRNA 3'-end processing		0.505	0.482	0.358	0.439	0.556	90.7	86.6	64.3	179.7	78.8	99.8	115.8	92.5	68.6	66.4	89.4	88.4	91.4	65.6	63.2	183.4	130.5	229.5	80.5	85	65.6	74.6	101.9	107.9	254.8	203.6	150.9
Q9NY93	Probable ATP-dependent RNA helicase DDX56 [OS=Homo sapiens]	13	5	6	5	547	61.6	9.26	17	RNA metabolism OR transcription;other metabolic processes;other biological processes	nucleus	other molecular function	DDX56	ENSG00000136271				0.505	0.546	0.539	0.486	0.494	84.9	91.7	90.6	168.1	81.6	83.1	87.3	85.2	88.2	88.2	94.3	95.2	93.1	96	90.4	177.8	172.9	128.7	81.2	84	84	80.1	85.4	87.8	435.1	424.4	439.2
Q7Z5Y7	BTB/POZ domain-containing protein KCTD20 [OS=Homo sapiens]	4	1	1	1	419	47.5	5.33	3.81	other biological processes	other cell component		KCTD20	ENSG00000112078				0.507	0.565	0.48	0.564	0.578	82.4	91.8	78	162.4	91.6	93.8	80.5	92.7	82.4	96.8	80.2	91.8	80.4	69.9	78	162.4	206.8	127.6	82.7	91.6	92.9	85.3	104	93.8	22.1	25.4	22.6
P42575-1	caspase-2 [OS=Homo sapiens]	14	4	4	4	452	50.7	6.81	13.78	cell cycle OR cell proliferation;protein metabolism;other metabolic processes;stress response;developmental processes;signal transduction;other biological processes	other membranes;cytosol;mitochondrion;nucleus;other cell component	other molecular function	CASP2	ENSG00000106144; ENSPPAG00000028627; ENSPTRG00000019805; ENSPTRG00000047033	Apoptosis	TP53 Regulates Transcription of Caspase Activators and Caspases; NOD1/2 Signaling Pathway; NADE modulates death signalling	Apoptosis modulation and signaling; Parkinson's disease pathway; Apoptosis; Apoptosis modulation by HSP70; Acute viral myocarditis; Apoptosis modulation by HSP70	0.508	0.517	0.523	0.507	0.483	86.1	87.6	88.8	169.6	86	82	90.3	85.2	86.1	87.7	84.9	87.6	91.8	88.8	82.8	169.6	164.3	173.3	81.5	92.1	86	77.2	82	89	161.3	152.1	153.7
P28324	ETS domain-containing protein Elk-4 [OS=Homo sapiens]	4	1	1	1	431	46.9	7.91	4.14	protein metabolism;other metabolic processes;other biological processes	cytosol;nucleus;other cell component	nucleic acid binding activity;other molecular function	ELK4	ENSG00000158711	MAPK signaling pathway; Human T-cell leukemia virus 1 infection; Transcriptional misregulation in cancer		Mesodermal commitment pathway; MAPK signaling pathway; EGF/EGFR signaling pathway; ID signaling pathway; Serotonin receptor 2 and ELK-SRF/GATA4 signaling; Serotonin receptor 4/6/7 and NR3C signaling	0.508	0.612	0.444	0.56	0.503	84	101.3	73.4	165.5	92.7	83.1	78.1	95.2	82.9	99.7	100.5	99.9	98.9	66.7	72.4	143.5	163.2	178	91	91.4	96	87.1	73.6	82	60.2	73.4	63.9
Q9ULV3	Cip1-interacting zinc finger protein [OS=Homo sapiens]	13	8	10	8	898	100	6.11	27.44	other biological processes	plasma membrane;other membranes;nucleus	nucleic acid binding activity;other molecular function	CIZ1	ENSG00000148337				0.509	0.534	0.53	0.532	0.534	83.9	88	87.4	164.9	87.7	88	78.6	84.8	86.8	89	87.3	90.9	84.4	90.6	88.4	153.6	166.7	167.9	88.6	83.8	90.1	88.9	92.3	87.4	411.3	443.8	454.1
Q96PU8	protein quaking [OS=Homo sapiens]	17	5	7	5	341	37.6	8.56	21.59	RNA metabolism OR transcription;other metabolic processes;transport;developmental processes;other biological processes	nucleus;other cell component	nucleic acid binding activity;other molecular function	QKI	ENSG00000112531		Signaling by BRAF and RAF1 fusions	VEGFA-VEGFR2 signaling pathway; Exercise-induced circadian regulation	0.511	0.542	0.552	0.497	0.519	84.7	89.7	91.5	165.7	82.4	85.9	83.8	84.5	89.7	89.5	92.8	89.2	92.6	91.2	88.5	152.8	165.2	176.8	82.3	82.2	81.7	87.4	85.7	84.3	567.1	571.7	607.1
Q68CJ6	Nuclear GTPase SLIP-GC [OS=Homo sapiens]	3	3	3	3	796	91.1	8.63	6.55	other biological processes	nucleus	other molecular function	NUGGC	ENSG00000189233				0.511	0.557	0.513	0.561	0.529	83.6	91	83.8	163.4	91.7	86.5	62.6	59.9	67.6	68.2	74.6	57.1	69.8	61.5	62.8	122.5	105.2	593.4	65.7	69.3	68.7	56.8	69.5	64.8	195.7	187.3	211.4
Q71RC2	La-related protein 4 [OS=Homo sapiens]	8	5	8	5	724	80.5	6.61	23.37	cell organization and biogenesis;protein metabolism;other metabolic processes;other biological processes	cytosol;other cell component	nucleic acid binding activity	LARP4	ENSG00000161813				0.511	0.508	0.506	0.523	0.513	86.2	85.5	85.3	168.5	88.1	86.4	82.1	86.5	89.8	85.8	88.6	85.8	84.1	85.8	85.6	169.1	176.8	157.4	88.4	84.8	89.7	83.7	86.7	89.1	671.4	707.2	734.7
Q9P275	Ubiquitin carboxyl-terminal hydrolase 36 [OS=Homo sapiens]	3	4	6	4	1121	122.6	9.67	13.86									0.513	0.555	0.503	0.463	0.434	88.7	96	87	173.1	80.1	75.1	84.6	87.1	89.4	92	98.9	94.2	87.7	85.4	82.9	169.9	195.7	169.9	78.7	78.2	81.1	73.1	77.3	73.8	263.4	271.4	278.5
Q99081-1	Transcription factor 12 [OS=Homo sapiens]	7	4	4	4	682	72.9	7.02	8.37	developmental processes;other biological processes	nucleus;other cell component	nucleic acid binding activity;other molecular function	TCF12	ENSG00000140262		RUNX1 regulates transcription of genes involved in differentiation of HSCs; Myogenesis; NGF-stimulated transcription		0.513	0.531	0.516	0.473	0.52	86.7	89.7	87.1	168.8	79.9	87.7	79.3	86.6	86.8	87.1	102.5	89.6	79.5	88.8	87	168.7	183.7	158.6	79.9	76	88.2	79.7	87.7	90.6	127.2	138.9	139.3
P48431	Transcription factor SOX-2 [OS=Homo sapiens]	3	1	1	1	317	34.3	9.74	1.83	cell organization and biogenesis;stress response;developmental processes;other biological processes	cytosol;nucleus;other cell component	nucleic acid binding activity;other molecular function	SOX2	ENSG00000181449	Hippo signaling pathway; Signaling pathways regulating pluripotency of stem cells	Interleukin-4 and Interleukin-13 signaling; POU5F1 (OCT4), SOX2, NANOG activate genes related to proliferation; Transcriptional Regulation by MECP2; Deactivation of the beta-catenin transactivating complex; POU5F1 (OCT4), SOX2, NANOG repress genes related to differentiation	Cell differentiation - expanded index; Cardiac progenitor differentiation; Endoderm differentiation; Dopaminergic neurogenesis; Mesodermal commitment pathway; Ectoderm differentiation; let-7 inhibition of ES cell reprogramming; Pre-implantation embryo; Wnt signaling pathway and pluripotency; Sudden infant death syndrome (SIDS) susceptibility pathways	0.515	0.552	0.505	0.545	0.548	84.3	90.4	82.7	163.7	89.2	89.6	75.9	75.7	81.1	90	81.4	79.5	78.9	74.4	69	146.2	147.4	312.3	80.3	87.4	77.2	84.3	78.3	80.7	160.3	159.7	171.2
Q96T21	selenocysteine insertion sequence-binding protein 2 [OS=Homo sapiens]	1	1	1	1	854	95.4	8.12	2.01	protein metabolism;other metabolic processes;developmental processes;other biological processes	mitochondrion;nucleus;other cell component	nucleic acid binding activity;other molecular function	SECISBP2	ENSG00000187742		Selenocysteine synthesis		0.519	0.58	0.538	0.521	0.601	82.9	92.6	85.9	159.6	83.2	96	76	66	75.2	84	89	79.7	74.4	78	83.2	142.5	144.9	344.2	60.3	75.5	78.5	87.1	73.7	88	41.8	36.3	41.4
Q9Y575	Ankyrin repeat and SOCS box protein 3 [OS=Homo sapiens]	2	1	1	1	518	57.7	6.27	2.27	protein metabolism;other metabolic processes;signal transduction;other biological processes	plasma membrane;other membranes;cytosol		ASB3	ENSG00000115239		Antigen processing: Ubiquitination & Proteasome degradation; Neddylation		0.52	0.577	0.475	0.505	0.471	88	97.5	80.3	169.1	85.4	79.7	81.6	76.5	83	90.4	98.9	81.7	67.1	74.5	81.7	156.9	147.5	292.5	77.6	83	79.2	69	73.9	84.9	80.8	75.8	82.2
Q06413-1	Myocyte-specific enhancer factor 2C [OS=Homo sapiens]	10	4	10	4	473	51.2	8.03	30.45	cell-cell signaling;cell cycle OR cell proliferation;stress response;developmental processes;signal transduction;other biological processes	cytosol;nucleus;other cell component	nucleic acid binding activity;other molecular function	MEF2C	ENSAMEG00000013271; ENSCANG00000018420; ENSCATG00000041293; ENSCJAG00000010799; ENSECAG00000024716; ENSFCAG00000011595; ENSG00000081189; ENSGGOG00000002856; ENSLCNG00005002290; ENSMLEG00000034952; ENSMMUG00000019836; ENSMNEG00000035741; ENSNLEG00000013673; ENSPCOG00000015854; ENSPPAG00000039315; ENSPTRG00000024214; ENSRBIG00000040542; ENSSSUG00005022076; ENSTSYG00000003647; ENSUAMG00000022640; EN…	MAPK signaling pathway; cGMP-PKG signaling pathway; Apelin signaling pathway; Oxytocin signaling pathway; Parathyroid hormone synthesis, secretion and action; Transcriptional misregulation in cancer; Fluid shear stress and atherosclerosis	Heme signaling; Circadian Clock; Myogenesis; ERK/MAPK targets; Transcriptional activation of mitochondrial biogenesis; MECP2 regulates transcription factors	Energy metabolism; Heart development; SRF and miRs in smooth muscle differentiation and proliferation; Cell differentiation - expanded index; Cell differentiation - index; B cell receptor signaling pathway; Adipogenesis; Brain-derived neurotrophic factor (BDNF) signaling pathway; Cardiac progenitor differentiation; MECP2 and associated Rett syndrome; TGF-beta signaling pathway; MAPK signaling pat…	0.523	0.558	0.503	0.512	0.498	87.3	93.2	84	166.9	85.4	83.1	90.7	91.7	96.3	100.7	84.4	97.8	85.6	88.2	90.7	175.3	190.4	81.2	89.7	83	90.6	91.1	87.3	85.2	1179.6	1192.4	1252
Q9BY42	protein RTF2 homolog [OS=Homo sapiens]	26	7	15	7	306	33.9	8.59	39.13	cell cycle OR cell proliferation;DNA metabolism;other metabolic processes;other biological processes	nucleus;other cell component	nucleic acid binding activity	RTF2	ENSG00000022277				0.523	0.555	0.521	0.505	0.531	86.4	91.6	85.9	165	83.4	87.7	90.5	90.3	88.2	95.7	87.1	101.3	84.6	89.8	91.9	172.5	180.9	90.3	91.3	84.8	87.1	91.7	95.6	86.5	1558.7	1555.5	1520.5
Q9Y3C1	nucleolar protein 16 [OS=Homo sapiens]	14	3	4	3	178	21.2	9.94	6.24	other biological processes	nucleus;other cell component		NOP16	ENSG00000048162				0.523	0.693	0.71	0.678	0.515	76.2	100.9	103.4	145.7	98.7	75.1	74.8	73.8	116.3	101	99	76.3	103.7	101.5	95.4	142.9	118.6	150.8	96.9	85.3	109.2	107.8	73	73.7	279.2	275.5	434
P78316	Nucleolar protein 14 [OS=Homo sapiens]	13	9	15	9	857	97.6	7.58	37.87	RNA metabolism OR transcription;other metabolic processes;other biological processes	nucleus;other cell component	nucleic acid binding activity;other molecular function	NOP14	ENSG00000087269		Major pathway of rRNA processing in the nucleolus and cytosol; rRNA modification in the nucleus and cytosol		0.523	0.509	0.484	0.49	0.452	90.8	88.4	84	173.5	85	78.4	93.9	91.7	89.1	89.5	87.4	89.2	81.7	85.9	84.8	175.2	186.4	156.8	85.9	85.8	80.8	79.4	79.1	77.4	1064	1038.3	1008.8
Q7L513	Fc receptor-like A [OS=Homo sapiens]	21	5	8	5	359	38.9	5.36	18.68	signal transduction;other biological processes	plasma membrane;other membranes;other cell component	other molecular function	FCRLA	ENSG00000132185				0.527	0.578	0.572	0.626	0.618	80.6	88.5	87.5	153	95.8	94.6	71.4	75.8	72.8	85.4	79.9	77.5	88.5	79	78.4	129.4	138.1	310.6	86.5	91.6	80.7	83.7	85.3	85.4	631.1	669.9	643.4
Q9BX10	GTP-binding protein 2 [OS=Homo sapiens]	2	1	1	1	602	65.7	8.05	1.96	protein metabolism;other metabolic processes	non-structural extracellular;other cell component	nucleic acid binding activity;other molecular function	GTPBP2	ENSG00000172432		Platelet degranulation	Neurodegeneration with brain iron accumulation (NBIA) subtypes pathway	0.53	0.64	0.608	0.473	0.611	82.4	99.4	94.4	155.4	73.5	94.9	84.9	79.5	73.3	89	143.7	95.9	83.2	91.1	95	149.9	111.6	213	68.3	71	84.1	80.6	91.6	94.2	62.6	58.6	54
Q15397	Pumilio homolog 3 [OS=Homo sapiens]	24	16	27	16	648	73.5	9.64	64.03	other biological processes	ER/Golgi;nucleus;other cell component	nucleic acid binding activity	PUM3	ENSG00000080608				0.531	0.55	0.505	0.509	0.495	88.8	91.9	84.3	167.2	85.1	82.7	89.3	90.7	93.7	99.5	89.6	93.9	86.5	85.3	86.2	170.8	179.6	117.7	89.7	86.4	87	85.9	83.7	84.5	2942	2989.9	3087.6
O76021	Ribosomal L1 domain-containing protein 1 [OS=Homo sapiens]	44	21	75	21	490	54.9	10.13	204.17	RNA metabolism OR transcription;other metabolic processes;other biological processes	nucleus;other cell component	nucleic acid binding activity	RSL1D1	ENSG00000171490			Senescence and autophagy in cancer	0.532	0.547	0.505	0.479	0.462	90.5	93.1	85.9	170.3	81.6	78.6	92.3	89	91.3	94.3	93.3	93.9	86.6	86.8	84.5	173.2	171.7	158.6	82.3	82.7	81.1	78.6	79.3	80.4	9517.3	9181.2	9417.5
Q96T88	E3 ubiquitin-protein ligase UHRF1 [OS=Homo sapiens]	20	13	20	12	793	89.8	7.56	51.88	cell cycle OR cell proliferation;protein metabolism;DNA metabolism;other metabolic processes;stress response;other biological processes	nucleus;other cell component	nucleic acid binding activity;other molecular function	UHRF1	ENSG00000276043		DNA methylation	Pathways affected in adenoid cystic carcinoma; Malignant pleural mesothelioma	0.533	0.539	0.552	0.604	0.582	83.9	84.9	86.9	157.5	95.2	91.6	81.9	85	84	87.9	84.9	83.3	86.9	87.3	85	153.2	161.2	157.6	95.2	100.7	91.5	92.4	91.6	90.3	1288.4	1337.1	1321.1
P16989-1	Y-box-binding protein 3 [OS=Homo sapiens]	46	9	35	2	372	40.1	9.77	139.4	stress response;developmental processes;other biological processes	cytosol;nucleus;other cell component	nucleic acid binding activity;other molecular function	CSDA; YBX3	ENSG00000060138	Tight junction		RalA downstream regulated genes; Apoptosis-related network due to altered Notch3 in ovarian cancer	0.534	0.592	0.57	0.565	0.539	84.3	93.5	90.1	157.9	89.3	85	77.9	78.6	85.5	88.3	87.2	83.8	87.9	84	80.1	147	147.3	259.7	83.2	78.3	88.7	79.3	79.3	83.9	735	741.3	806.7
Q8WZ60	Kelch-like protein 6 [OS=Homo sapiens]	8	4	5	4	621	70.3	6.29	12.33	signal transduction;other biological processes			KLHL6	ENSG00000172578				0.534	0.594	0.596	0.553	0.541	83.9	93.4	93.6	157.2	86.9	85	80.7	81.9	84.5	91.3	90.4	113.4	95.4	85.8	91.5	140	153.5	180	84.7	84.9	90.4	79.8	83	88.9	151.6	153.9	158.9
Q8TEY7-1	Ubiquitin carboxyl-terminal hydrolase 33 [OS=Homo sapiens]	1	1	1	1	942	106.7	6.02	2.08	cell cycle OR cell proliferation;cell organization and biogenesis;protein metabolism;other metabolic processes;stress response;transport;developmental processes;other biological processes	cytosol;cytoskeleton;ER/Golgi;nucleus;other cell component	signal transduction activity or receptor binding;other molecular function	USP33	ENSG00000077254		Ub-specific processing proteases; Regulation of expression of SLITs and ROBOs		0.535	0.66	0.593	0.5	0.505	84.7	104.4	93.8	158.2	79	80	79.2	82.8	77.1	97.7	97.9	85.7	88.5	68.3	87.8	148.1	130.8	301.1	70.7	74	84.8	74.9	69.9	80.8	49.4	51.6	48
Q8TB72-1	pumilio homolog 2 [OS=Homo sapiens]	9	9	15	5	1066	114.1	7.08	35.6	cell organization and biogenesis;RNA metabolism OR transcription;other metabolic processes;other biological processes	other membranes;cytosol;nucleus;other cell component	nucleic acid binding activity	PUM2	ENSG00000055917	Spinocerebellar ataxia	Neddylation	Male infertility	0.535	0.558	0.578	0.521	0.55	85.8	89.5	92.6	160.4	83.5	88.2	80.5	80.7	80	85.6	83.9	82.8	86.8	88.8	81	142.3	150.4	190.6	77.8	153.1	78.3	82.7	79.3	95.5	723	725.2	718.4
Q5T6S3	PHD finger protein 19 [OS=Homo sapiens]	6	3	3	3	580	65.5	8.84	8.68	cell organization and biogenesis;other biological processes	nucleus	nucleic acid binding activity;other molecular function	PHF19	ENSG00000119403		PRC2 methylates histones and DNA	Genes associated with the development of rheumatoid arthritis	0.537	0.567	0.592	0.641	0.591	82	86.6	90.5	152.7	98	90.3	86.8	78.6	80.5	82.2	94.8	85	87.8	91.2	88.8	150	135.6	187.5	90.6	96.2	101.6	88.7	80.3	94	248.2	224.7	230.1
Q9H467	CUE domain-containing protein 2 [OS=Homo sapiens]	8	2	3	2	287	32	4.81	7.7	other biological processes	other membranes;cytosol;nucleus	other molecular function	CUEDC2	ENSG00000107874			Regulation of toll-like receptor signaling pathway	0.537	0.563	0.577	0.583	0.689	81.6	85.6	87.7	151.9	88.6	104.7	79.1	93.4	79.8	83.7	87.2	76.3	85.7	80.3	88.3	137.5	148.5	185.1	96.1	86.6	84.8	102.3	100.7	104.8	181.6	214.2	183
Q8NCN4	E3 ubiquitin-protein ligase RNF169 [OS=Homo sapiens]	9	5	5	5	708	77.1	9.1	10.27	protein metabolism;other metabolic processes;stress response;other biological processes	cytosol;nucleus;other cell component	other molecular function	RNF169	ENSG00000166439				0.537	0.619	0.602	0.588	0.597	81.8	94.2	91.6	152.2	89.5	90.8	73.2	70.2	84.1	84.4	86.6	72	82	89.3	76.6	136.3	134.5	325.2	82.2	80.1	80	77.2	84.6	81.3	205.5	197	236
Q8NAP3	Zinc finger and BTB domain-containing protein 38 [OS=Homo sapiens]	33	27	64	27	1195	134.2	8.03	186.3	stress response;other biological processes	nucleus;other cell component	nucleic acid binding activity;other molecular function	ZBTB38	ENSG00000177311				0.537	0.549	0.562	0.566	0.557	85.5	87.4	89.4	159	90	88.6	87.1	86.3	87.6	91.7	88.2	89	92.2	91.1	89.9	162.1	174.4	114.4	92.6	91.8	91	90.5	90.3	90	6171.1	6115.7	6208.2
Q9Y6Q9-1	Nuclear receptor coactivator 3 [OS=Homo sapiens]	3	3	4	3	1424	155.2	7.47	12.25	protein metabolism;other metabolic processes;other biological processes	cytosol;nucleus;other cell component	other molecular function	NCOA3	ENSG00000124151	Endocrine resistance; Estrogen signaling pathway; Thyroid hormone signaling pathway; Pathways in cancer; Breast cancer	PPARA activates gene expression; Estrogen-dependent gene expression; Transcriptional regulation of white adipocyte differentiation; MAPK6/MAPK4 signaling; Activation of anterior HOX genes in hindbrain development during early embryogenesis	Androgen receptor signaling pathway; Integrated breast cancer pathway; Pregnane X receptor pathway; Nuclear receptors meta-pathway; Breast cancer pathway; EGF/EGFR signaling pathway	0.538	0.638	0.564	0.464	0.484	87.5	103.9	91.8	162.7	75.4	78.7	90.8	86.4	82.6	102.6	104.1	96	96.8	90.7	80	156.2	160.7	190.7	74	74.5	84.6	77.8	72.2	79.2	247.1	235.2	225
O75691	Small subunit processome component 20 homolog [OS=Homo sapiens]	11	23	31	23	2785	318.2	7.39	92.85	RNA metabolism OR transcription;other metabolic processes;other biological processes	plasma membrane;other membranes;nucleus;other cell component		UTP20	ENSG00000120800		rRNA modification in the nucleus and cytosol; Major pathway of rRNA processing in the nucleolus and cytosol		0.538	0.573	0.543	0.564	0.537	86	91.5	86.8	159.8	90.1	85.9	86.5	88.3	86.2	91.1	92.1	92.1	88.3	87.3	87.1	160.8	170.5	141.8	86.7	91.9	90.7	86.4	86.6	85.6	2708.4	2764.1	2698.1
Q14527	Helicase-like transcription factor [OS=Homo sapiens]	3	4	7	4	1009	113.9	8.6	12.97	cell organization and biogenesis;protein metabolism;other metabolic processes;other biological processes	nucleus;other cell component	nucleic acid binding activity;other molecular function	HLTF	ENSG00000071794		E3 ubiquitin ligases ubiquitinate target proteins	Retinoblastoma gene in cancer	0.539	0.615	0.564	0.605	0.575	83	94.7	86.8	153.9	93.1	88.6	81.7	79.5	80.9	92.4	94.4	88.2	84.6	84.4	90.3	150.1	143.1	195.4	91.9	84.2	90.7	86.4	85.6	96.2	457.8	445.7	453.4
P67809	Nuclease-sensitive element-binding protein 1 [OS=Homo sapiens]	52	12	146	9	324	35.9	9.88	604.51	RNA metabolism OR transcription;other metabolic processes;transport;developmental processes;other biological processes	non-structural extracellular;other membranes;cytosol;nucleus;other cell component	nucleic acid binding activity;other molecular function	YBX1	ENSG00000065978		mRNA Splicing - Major Pathway; mRNA Splicing - Minor Pathway; Noncanonical activation of NOTCH3	Brain-derived neurotrophic factor (BDNF) signaling pathway; MECP2 and associated Rett syndrome; mRNA processing; Sudden infant death syndrome (SIDS) susceptibility pathways	0.539	0.507	0.532	0.566	0.527	88.1	82.9	87	163.4	92.5	86.1	80	88	88.4	89.7	82.8	76.4	91.5	86.9	79.4	148	163.3	192.9	93	92.4	87.8	88.8	86.1	84.7	9331.2	10260.9	10308.3
Q9Y6H1	Coiled-coil-helix-coiled-coil-helix domain-containing protein 2 [OS=Homo sapiens]	15	2	2	2	151	15.5	9.22	5.96	cell organization and biogenesis;stress response;other biological processes	mitochondrion;nucleus	nucleic acid binding activity;other molecular function	CHCHD2	ENSG00000106153		Mitochondrial protein import		0.539	0.58	0.536	0.569	0.529	86.2	92.8	85.6	159.8	91	84.5	82.4	84.2	92	90.6	86.7	99.7	93.1	83.6	78.6	153	156.1	186.7	88.9	91	80.4	79.2	91.4	82.5	164.8	168.4	184.1
Q16769	glutaminyl-peptide cyclotransferase [OS=Homo sapiens]	11	2	2	2	361	40.9	6.61	9.79	protein metabolism;other metabolic processes	non-structural extracellular;other cell component	other molecular function	QPCT	ENSG00000115828		Neutrophil degranulation		0.539	0.442	0.462	0.505	0.511	93.5	76.6	80.1	173.4	87.7	88.6	76.4	99.1	102.7	81.2	82.9	78.3	84.8	77.4	97.8	193.9	183.7	106.4	78.5	92.8	93.6	105.3	93.9	71.3	31.9	41.4	42.9
Q16690	Dual specificity protein phosphatase 5 [OS=Homo sapiens]	6	1	1	1	384	42	8.35	3.41	protein metabolism;other metabolic processes;developmental processes;signal transduction	nucleus;other cell component	other molecular function	DUSP5	ENSG00000138166	MAPK signaling pathway	Negative regulation of MAPK pathway; RAF-independent MAPK1/3 activation	Endoderm differentiation; VEGFA-VEGFR2 signaling pathway	0.539	0.615	0.448	0.468	0.486	91	103.7	75.6	168.8	78.9	82	68	84.7	88.1	90.4	98	96.5	60.6	85.6	70.3	157	147.2	287.8	73.4	102.5	69.6	66.9	76.8	76.3	14.8	18.4	19.1
Q9NWK9	Box C/D snoRNA protein 1 [OS=Homo sapiens]	9	3	5	3	470	53.9	5.8	18.49	cell organization and biogenesis;RNA metabolism OR transcription;other metabolic processes;other biological processes	nucleus;other cell component	other molecular function	ZNHIT6	ENSG00000117174				0.54	0.544	0.497	0.519	0.5	89.9	90.7	82.9	166.6	86.5	83.4	90.4	90.6	87.2	91.2	94.2	86.6	83.4	83.8	81.3	160.7	169.5	167.6	86.9	79.9	91.1	81.6	89.9	83.9	202.3	202.8	195.1
Q96NE9-1	FERM domain-containing protein 6 [OS=Homo sapiens]	3	1	1	1	622	72	7.46	3.9	cell organization and biogenesis	plasma membrane;other membranes;cytoskeleton;other cell component		FRMD6	ENSG00000139926; ENSPPAG00000040522	Hippo signaling pathway; Hippo signaling pathway			0.54	0.501	0.52	0.455	0.473	92.9	86.1	89.4	172	78.3	81.4	99.4	88.1	93.7	86.9	100	84	91.5	79.1	90.2	174	173.5	140.1	95.2	77.5	79	89.4	82.1	76.3	58.5	51.8	55.2
Q99622	Protein C10 [OS=Homo sapiens]	26	2	3	2	126	13.2	5.14	5.97	cell organization and biogenesis;developmental processes;other biological processes	nucleus;other cell component		C12orf57	ENSG00000111678				0.541	0.46	0.454	0.522	0.595	90.8	77.2	76.3	167.9	87.7	100	71.3	98.1	92.1	71.4	87.7	78.3	86.9	74.4	77.3	170.2	226.3	114.8	94.8	88.9	73.1	101.4	110.9	82.1	96	132.2	124.1
Q9NVF7-1	F-box only protein 28 [OS=Homo sapiens]	8	3	4	3	368	41.1	9.55	10.92	protein metabolism;other metabolic processes	other cell component	other molecular function	FBXO28	ENSG00000143756; ENSGGOG00000010974; ENSPPAG00000034613; ENSPTRG00000002021				0.542	0.686	0.635	0.549	0.479	83.5	105.7	98	154.2	84.7	73.8	82.7	91.7	84.4	106.9	101.6	108	91.5	99.1	103.3	155.9	173.4	119.2	82.2	85.6	85.8	74.6	80.1	73.9	148.4	164.6	151.5
Q9BT30	Alpha-ketoglutarate-dependent dioxygenase alkB homolog 7, mitochondrial [OS=Homo sapiens]	10	1	1	1	221	24.5	7.11	0	cell organization and biogenesis;other metabolic processes;stress response;transport;other biological processes	mitochondrion	other molecular function	ALKBH7	ENSG00000125652				0.543	0.63	0.631	0.686	0.68	78.2	90.7	90.8	143.9	98.6	97.8	77.2	72.4	72.4	84	91.4	69	91.3	74.2	84.1	129.2	133.3	297.9	81.9	91.4	91.4	93.8	74.5	90.6	56.8	53.3	53.3
Q96MG2	Junctional sarcoplasmic reticulum protein 1 [OS=Homo sapiens]	21	5	8	5	331	36.3	9.38	14.26	other biological processes	other membranes;cytosol;ER/Golgi		JSRP1	ENSG00000167476				0.546	0.703	0.679	0.761	0.668	75.2	96.8	93.5	137.7	104.8	91.9	74.6	70.6	93.3	101.5	96	87.2	91.7	93.8	92.8	161	136.6	117.5	106.7	100.5	104	96.7	91.2	84.3	398.2	376.8	497.9
O43791	Speckle-type POZ protein [OS=Homo sapiens]	3	1	1	1	374	42.1	5.8	3.23	protein metabolism;other metabolic processes;other biological processes	nucleus;other cell component	other molecular function	SPOP	ENSG00000121067	Hedgehog signaling pathway	Hedgehog 'on' state	mRNA processing; Hedgehog signaling pathway	0.547	0.664	0.528	0.604	0.556	84.2	102.1	81.3	153.8	93	85.5	85.5	91.1	86	104.3	104.8	95.6	89.7	83	81.9	189.5	157.2	92.2	95	86.1	100.2	89.3	87.4	81	45.6	48.6	45.9
P35790	Choline kinase alpha [OS=Homo sapiens]	2	1	1	1	457	52.2	6.55	2.76	other metabolic processes;transport;other biological processes	cytosol	kinase activity;other molecular function	CHKA	ENSG00000110721	Glycerophospholipid metabolism; Metabolic pathways; Choline metabolism in cancer	Synthesis of PC; Synthesis of PE	Kennedy pathway from sphingolipids; One-carbon metabolism and related pathways; Acetylcholine synthesis	0.549	0.636	0.506	0.618	0.531	85.8	99.3	79.1	156.3	96.6	83	85.1	95.4	83.6	106.5	98.6	98.3	75.9	78.5	89	167.4	155.1	129.2	97.9	92.4	95.9	82.3	93.3	75.5	75.4	84.5	74
Q96GA3	protein LTV1 homolog [OS=Homo sapiens]	13	5	10	5	475	54.8	4.91	28.28	transport;other biological processes	cytosol;nucleus;other cell component		LTV1	ENSG00000135521		Major pathway of rRNA processing in the nucleolus and cytosol		0.549	0.587	0.54	0.543	0.51	88.4	94.5	86.8	160.9	87.3	82	86	87.2	94	93.3	99.9	92.9	90.5	85.7	85.3	143.1	158.8	177	84.6	86.2	86.9	80.5	87.3	80.9	428.4	434.6	468.4
A2AJT9-1	BCLAF1 and THRAP3 family member 3 [OS=Homo sapiens]	3	2	2	2	711	83.8	9.7	4.71	other biological processes	mitochondrion;nucleus	nucleic acid binding activity;other molecular function	BCLAF3	ENSG00000173681				0.55	0.585	0.49	0.471	0.438	93.5	99.2	83.2	169.8	79.9	74.4	98.5	88.3	89.8	85.8	97.5	95.3	90.6	76.4	80	147.6	163.1	237.8	76.8	75.7	78.3	70.1	71.4	77.1	140.3	125.7	127.9
O14836	Tumor necrosis factor receptor superfamily member 13B [OS=Homo sapiens]	7	1	1	1	293	31.8	7.94	4.71	developmental processes;signal transduction;other biological processes	plasma membrane;other membranes	other molecular function	TNFRSF13B	ENSG00000240505	Cytokine-cytokine receptor interaction; Intestinal immune network for IgA production; Primary immunodeficiency	TNFs bind their physiological receptors		0.551	0.575	0.567	0.724	0.836	77.7	81.2	80	141.1	102.1	117.9	67.4	59.2	73.3	70.4	98.1	68.1	104.1	69.4	68.4	118.7	122.4	345.5	92.7	77.3	88.6	69.9	102.3	104.4	34.5	30.3	37.5
Q96A59	MARVEL domain-containing protein 3 [OS=Homo sapiens]	2	1	1	1	401	44.9	8.53	2.63	cell organization and biogenesis;stress response;other biological processes	other membranes;other cell component	other molecular function	MARVELD3	ENSG00000140832	Tight junction			0.551	0.852	0.834	0.692	0.641	72.3	111.9	109.5	131.3	90.9	84.2	65.9	69.9	80	119.9	108.2	90.9	105.9	103.3	116.8	126.9	86.5	214.8	81.2	101.7	87.9	81.4	92.6	66.3	15.6	16.5	18.9
Q96NM4-2	Isoform 2 of TOX high mobility group box family member 2 [OS=Homo sapiens]	3	2	5	1	515	54.6	7.77	11.31				TOX2					0.551	0.544	0.493	0.532	0.504	91.3	90	81.7	165.6	88	83.4	89.8	92.8	92.3	91.1	88.2	97.8	93	79	82.7	167.5	189.7	110.3	89.1	96	84.9	87.6	83.9	84.4	183.8	189.8	188.9
P57723-1	poly(rC)-binding protein 4 [OS=Homo sapiens]	5	2	8	1	403	41.5	8.16	19.1	other biological processes	cytosol;nucleus;other cell component	nucleic acid binding activity	PCBP4	ENSG00000090097; ENSPTRG00000014983		TP53 Regulates Transcription of Genes Involved in G1 Cell Cycle Arrest; FOXO-mediated transcription of cell cycle genes; Transcriptional activation of cell cycle inhibitor p21		0.553	0.611	0.657	0.73	0.673	78.5	86.8	93.3	142.1	103.7	95.6	76.2	86.4	77.3	85.5	98.1	79.9	91.8	86	97.4	139	153.9	139.9	90.9	102.1	109	94.1	89.1	103.5	51.6	58.5	52.4
P17181-1	Interferon alpha/beta receptor 1 [OS=Homo sapiens]	3	1	1	1	557	63.5	5.81	3.83	stress response;signal transduction;other biological processes	plasma membrane;other membranes;other cytoplasmic organelle	other molecular function	IFNAR1	ENSG00000142166	Cytokine-cytokine receptor interaction; PI3K-Akt signaling pathway; Necroptosis; Osteoclast differentiation; Toll-like receptor signaling pathway; NOD-like receptor signaling pathway; JAK-STAT signaling pathway; Natural killer cell mediated cytotoxicity; Hepatitis C; Hepatitis B; Measles; Influenza A; Human papillomavirus infection; Kaposi sarcoma-associated herpesvirus infection; Herpes simplex …	Potential therapeutics for SARS; Regulation of IFNA signaling	Osteoclast signaling; Regulation of toll-like receptor signaling pathway; Focal adhesion: PI3K-Akt-mTOR-signaling pathway; PI3K-Akt signaling pathway; Immune response to tuberculosis; Regulatory circuits of the STAT3 signaling pathway; Overview of interferons-mediated signaling pathway; Hepatitis B infection; Type I interferon induction and signaling during SARS-CoV-2 infection; Host-pathogen int…	0.554	0.655	0.572	0.55	0.512	86.5	102.2	89.2	156.1	85.9	79.9	72.2	75.5	80.6	94.2	89.2	85.9	77.9	105.7	73.6	136.3	125.7	341.6	75	81	73.1	60.8	69.8	81.9	57.6	60.3	64.3
Q9Y5J1	U3 small nucleolar RNA-associated protein 18 homolog [OS=Homo sapiens]	23	8	18	8	556	62	8.76	49.37	RNA metabolism OR transcription;other metabolic processes	other membranes;nucleus;other cell component		UTP18	ENSG00000011260	Ribosome biogenesis in eukaryotes	rRNA modification in the nucleus and cytosol; Major pathway of rRNA processing in the nucleolus and cytosol		0.556	0.612	0.6	0.583	0.6	84.3	93	91.1	151.8	88.6	91.2	84.2	83.4	91.5	93.5	92.9	89.8	91.7	91	87.2	151.6	166.2	136	89.7	88.5	88.1	93.7	91	89.8	831	822.9	902.5
P20591	Interferon-induced GTP-binding protein Mx1 [OS=Homo sapiens]	4	2	3	2	662	75.5	5.83	6.94	cell organization and biogenesis;other metabolic processes;stress response;transport;signal transduction;other biological processes	plasma membrane;other membranes;cytosol;cytoskeleton;mitochondrion;ER/Golgi;nucleus;other cell component	cytoskeletal activity;other molecular function	MX1	ENSG00000157601	Hepatitis C; Measles; Influenza A; Human papillomavirus infection; Coronavirus disease	ISG15 antiviral mechanism; Interferon alpha/beta signaling	Immune response to tuberculosis; SARS-CoV-2 innate immunity evasion and cell-specific immune response	0.556	0.555	0.558	0.63	0.608	85.4	85.2	85.7	153.5	96.8	93.4	79.7	71.9	79.2	86.8	79	71.1	79.5	71.9	79.9	121.6	142.4	313.8	85.1	93.4	89.8	81.4	86.6	86.9	149.1	134.5	148
Q9P2D1-1	Chromodomain-helicase-DNA-binding protein 7 [OS=Homo sapiens]	4	10	12	5	2997	335.7	6.34	23.27	cell organization and biogenesis;RNA metabolism OR transcription;other metabolic processes;developmental processes;other biological processes	nucleus	nucleic acid binding activity;other molecular function	CHD7	ENSG00000171316			Kallmann syndrome	0.557	0.589	0.551	0.565	0.543	87.8	92.8	86.9	157.7	89.2	85.7	83.3	84.7	77.5	93.4	81.2	88.1	77.8	85.3	82.4	139	149.6	275.5	86.5	79	84.6	69	82	81.3	79.2	80.6	73.7
Q6ZVF9	G protein-regulated inducer of neurite outgrowth 3 [OS=Homo sapiens]	23	13	20	13	776	82.4	7.56	69.33	cell organization and biogenesis;developmental processes	plasma membrane;other membranes		GPRIN3	ENSG00000185477				0.557	0.564	0.563	0.562	0.524	88.6	89.7	89.6	159.2	89.4	83.4	85.6	88.7	90.9	94.1	89.9	88.6	90.7	89.7	88.1	149	159.4	165.9	91.4	89.5	89	81.2	83.5	84.7	1574.5	1632.1	1672.2
Q9NSP4-1	Centromere protein M [OS=Homo sapiens]	4	1	2	1	180	19.7	7.2	4.9		cytosol;nucleus;other cell component		C22orf18; CENPM	ENSCANG00000032088; ENSG00000100162; ENSPPAG00000037196; ENSPPYG00000011884; ENSPTRG00000014442		Separation of Sister Chromatids; Deposition of new CENPA-containing nucleosomes at the centromere; RHO GTPases Activate Formins; Resolution of Sister Chromatid Cohesion; EML4 and NUDC in mitotic spindle formation; Amplification of signal from unattached kinetochores via a MAD2 inhibitory signal		0.557	0.585	0.641	0.591	0.753	81	85	93.2	145.4	85.9	109.5	82.7	86.1	93	93.8	88.8	90.4	99.2	96.2	111.8	155.7	154.7	21.3	91.4	90.4	97.1	112.8	118.3	116.5	216.9	225.9	243.8
Q14865	AT-rich interactive domain-containing protein 5B [OS=Homo sapiens]	2	1	1	1	1188	132.3	8.72	0	other metabolic processes;developmental processes;signal transduction;other biological processes	nucleus	nucleic acid binding activity;other molecular function	ARID5B	ENSG00000150347		HDMs demethylate histones	Mesodermal commitment pathway; FTO obesity variant mechanism; Pathways affected in adenoid cystic carcinoma	0.558	0.501	0.526	0.6	0.528	90.2	81	84.9	161.6	97	85.3	72.6	84.5	89.5	68.2	96.8	75.8	84.5	76.3	79.6	116.1	151.4	295.9	90.9	80.8	99.5	73.4	79.9	84.2	31	36.1	38.3
Q9BSK4	Protein fem-1 homolog A [OS=Homo sapiens]	2	1	1	1	669	73.6	6.07	2.05	protein metabolism;other metabolic processes;other biological processes	cytosol;mitochondrion;other cell component	signal transduction activity or receptor binding;other molecular function	FEM1A	ENSG00000141965		Neddylation		0.56	0.646	0.542	0.544	0.472	89.2	102.9	86.4	159.4	86.8	75.2	90.1	77.8	94.5	89.4	103.9	108	87.3	92	87.3	178.1	131.1	161	95.7	87.6	83.6	75.9	70.2	86.7	51.2	44.2	53.7
P41236	Protein phosphatase inhibitor 2 [OS=Homo sapiens]	31	5	10	5	205	23	4.74	33.84	other metabolic processes;other biological processes		enzyme regulator activity	PPP1R2	ENSG00000184203				0.56	0.809	0.971	0.965	0.616	68.3	98.6	118.4	121.9	117.7	75.1	67.9	63.3	133.8	112.6	98.1	71.9	117.8	121.7	103.4	121.2	76.4	131.5	120.7	86.4	117	120.6	74.7	61.1	721.1	671.9	1421.6
Q14145	Kelch-like ECH-associated protein 1 [OS=Homo sapiens]	8	5	7	5	624	69.6	6.44	18.3	protein metabolism;other metabolic processes;stress response;developmental processes;other biological processes	cytosol;cytoskeleton;ER/Golgi;nucleus;other cell component	other molecular function	KEAP1	ENSG00000079999	Ubiquitin mediated proteolysis; Parkinson disease; Pathways in cancer; Chemical carcinogenesis; Hepatocellular carcinoma; Fluid shear stress and atherosclerosis	Ub-specific processing proteases; Antigen processing: Ubiquitination & Proteasome degradation; Potential therapeutics for SARS; ROS sensing by NFE2L2; Neddylation	Nuclear receptors meta-pathway; NRF2 pathway; Transcriptional activation by NRF2 in response to phytochemicals; Photodynamic therapy-induced NFE2L2 (NRF2) survival signaling; NRF2-ARE regulation; Head and neck squamous cell carcinoma; Antiviral and anti-inflammatory effects of Nrf2 on SARS-CoV-2 pathway	0.561	0.62	0.569	0.617	0.651	83.7	92.5	84.9	149.4	92.1	97.3	85.8	86	88.9	95.1	87.8	96	87.3	99.2	85.9	159	153.5	94.1	91	96.6	94.7	95.3	104	99.9	369.3	370.2	382.8
Q8N5H7-1	SH2 domain-containing protein 3C [OS=Homo sapiens]	4	3	6	3	860	94.4	8.07	15.68	stress response;signal transduction;other biological processes	plasma membrane;other membranes;other cell component	enzyme regulator activity;other molecular function	SH2D3C	ENSG00000095370				0.561	0.677	0.593	0.584	0.611	83.7	100.9	88.3	149	87.1	91	75.2	80.5	83	98.1	97.2	91	82.1	88.2	85	139.9	143.5	231.9	83.8	82.7	85.3	74.6	87.6	90.2	413.1	442.7	456.4
Q7Z614-1	Sorting nexin-20 [OS=Homo sapiens]	4	1	1	1	316	36.2	8.65	2.64	transport	plasma membrane;other membranes;nucleus;other cytoplasmic organelle	other molecular function	SNX20	ENSG00000167208				0.562	0.685	0.65	0.604	0.587	82.5	100.6	95.4	146.7	88.6	86.2	74	79.3	74.6	104.7	86.2	91	87.7	80.6	86.3	103.2	132.8	307.7	80.2	68.4	87.1	78	77.7	100.8	43.1	46.2	43.5
Q99633-1	Pre-mRNA-splicing factor 18 [OS=Homo sapiens]	24	5	8	5	342	39.8	8.15	28.88	cell organization and biogenesis;RNA metabolism OR transcription;other metabolic processes	nucleus		Prpf18; PRPF18	ENSCPOG00000021069; ENSG00000165630; ENSLAFG00000007753; ENSMFAG00000000540; ENSMMUG00000015071; ENSMNEG00000024679; ENSNLEG00000012186; ENSPPAG00000041959; ENSPTRG00000002306	Spliceosome		mRNA processing; mRNA Processing	0.562	0.608	0.548	0.558	0.566	87.8	94.9	85.6	156.2	87.2	88.4	91	89.7	85.9	88.3	102.7	97	93	85.4	87.5	159.6	173.7	101.3	95.4	83.8	89.2	88.2	98	90.3	291.9	288	275.6
Q9UNL4-1	inhibitor of growth protein 4 [OS=Homo sapiens]	8	2	2	2	249	28.5	7.62	5.4	cell cycle OR cell proliferation;protein metabolism;other metabolic processes;stress response;signal transduction;other biological processes	cytosol;cytoskeleton;nucleus	other molecular function	ING4	ENSCATG00000030917; ENSCJAG00000008004; ENSCSAG00000010403; ENSG00000111653; ENSMLEG00000028668; ENSMNEG00000038607; ENSPANG00000008024; ENSRBIG00000029015		HATs acetylate histones		0.563	0.582	0.482	0.49	0.56	91.9	94.9	78.6	163.2	80	91.4	93.1	91.7	96.2	96.1	119.4	87.7	97.5	78.5	79.6	174.4	165.2	105.5	77	81	82.1	94.7	87.7	92.6	185.7	182.9	191.9
Q15906	vacuolar protein sorting-associated protein 72 homolog [OS=Homo sapiens]	8	3	3	3	364	40.6	6.48	9.33	cell organization and biogenesis;other biological processes	nucleus;other cell component	nucleic acid binding activity;other molecular function	VPS72	ENSG00000163159		HATs acetylate histones		0.565	0.687	0.768	0.697	0.664	77.4	94.1	105.2	137	95.5	90.9	74.3	77.7	109	94.5	95.1	85.4	105.7	112.3	91.8	149.3	111.2	137.6	95.9	88.3	98.5	104.9	91.3	77.3	234.5	245.3	344
Q9Y2P8	RNA 3'-terminal phosphate cyclase-like protein [OS=Homo sapiens]	12	4	9	4	373	40.8	9.26	27.7	RNA metabolism OR transcription;other metabolic processes	nucleus	other molecular function	RCL1	ENSG00000120158	Ribosome biogenesis in eukaryotes	Major pathway of rRNA processing in the nucleolus and cytosol; rRNA modification in the nucleus and cytosol		0.566	0.615	0.558	0.511	0.513	90.2	98.1	88.9	159.5	81.5	81.8	96.1	90.2	92.4	95.5	103.1	100.5	75.1	91.1	91.4	174.2	163.4	119.5	82.6	83.5	91.6	83.9	83.8	82.3	953.2	894.9	916.6
Q6W2J9-1	BCL-6 corepressor [OS=Homo sapiens]	2	3	3	3	1755	192.1	6.48	9.87	protein metabolism;other metabolic processes;developmental processes;other biological processes	nucleus	nucleic acid binding activity;other molecular function	BCOR	ENSG00000183337			Ectoderm differentiation; Pathways affected in adenoid cystic carcinoma; FBXL10 enhancement of MAP/ERK signaling in diffuse large B-cell lymphoma	0.566	0.65	0.599	0.587	0.533	86.3	99.1	91.3	152.4	89.5	81.3	95.9	79.7	84.5	94.4	97	98	83.3	89.4	93.8	138.3	149.2	201.8	80.8	87.6	89.5	79.7	77.4	79.6	170.6	141.6	150.3
O00470	Homeobox protein Meis1 [OS=Homo sapiens]	2	1	1	1	390	43	6.33	2.92	developmental processes;other biological processes	nucleus;other cell component	nucleic acid binding activity;other molecular function	MEIS1	ENSG00000143995	Signaling pathways regulating pluripotency of stem cells; Transcriptional misregulation in cancer	Activation of anterior HOX genes in hindbrain development during early embryogenesis	Mesodermal commitment pathway	0.568	0.509	0.517	0.531	0.587	91.8	82.3	83.6	161.6	85.8	94.9	85.9	90.1	99.6	89.1	76.2	80.8	68.4	101.6	82.1	158.6	185	156.1	100.9	84.2	70.9	96.2	81	93.2	28.7	30.1	33.3
Q9ULR0-1	Isoform 2 of Pre-mRNA-splicing factor ISY1 homolog [OS=Homo sapiens]	5	2	2	2	331	37.5	5.78	4.5				ISY1					0.568	0.511	0.656	0.587	0.567	87.6	78.8	101.2	154.3	90.6	87.5	75.4	78.9	90.1	70.9	55.6	98.1	91.1	79.5	98.5	131.7	138.9	292.8	81.5	72.2	87.1	78.8	113.6	65.1	155.1	162.4	185.5
Q9HC44	Vasculin-like protein 1 [OS=Homo sapiens]	4	1	1	1	474	52.3	6.84	3.8	RNA metabolism OR transcription;other metabolic processes;other biological processes	nucleus	nucleic acid binding activity	GPBP1L1	ENSG00000159592				0.569	0.66	0.526	0.553	0.449	90.8	105.4	84	159.7	88.3	71.8	78.9	101.8	90.5	105	123.5	101.8	83.7	78.8	94.4	159.1	115.1	189.2	90.8	78.9	88	71.5	81.4	67.4	41.9	54	48
P31785-1	Cytokine receptor common subunit gamma [OS=Homo sapiens]	9	3	8	3	369	42.3	6.34	23.65	signal transduction;other biological processes	plasma membrane;other membranes;cytosol;other cytoplasmic organelle;other cell component	other molecular function	IL2RG	ENSG00000147168	Cytokine-cytokine receptor interaction; Viral protein interaction with cytokine and cytokine receptor; Endocytosis; PI3K-Akt signaling pathway; JAK-STAT signaling pathway; Th1 and Th2 cell differentiation; Th17 cell differentiation; Measles; Human T-cell leukemia virus 1 infection; Pathways in cancer; Inflammatory bowel disease; Primary immunodeficiency	Interleukin receptor SHC signaling; RAF/MAP kinase cascade; Interleukin-4 and Interleukin-13 signaling; Interleukin-7 signaling; Interleukin-2 signaling; Interleukin-15 signaling; Interleukin-9 signaling; Interleukin-21 signaling; STAT3 nuclear events downstream of ALK signaling	IL-7 signaling pathway; IL-9 signaling pathway; Focal adhesion: PI3K-Akt-mTOR-signaling pathway; IL-4 signaling pathway; PI3K-Akt signaling pathway; Inflammatory response pathway; Interactions between immune cells and microRNAs in tumor microenvironment; IL-2 signaling pathway	0.57	0.619	0.646	0.611	0.653	83.4	90.6	94.5	146.4	89.5	95.6	80.8	80	81.8	92.1	81.1	87.7	91.5	96.6	90.8	130.1	141.7	203.5	86.7	91.9	86	92.6	92.4	92.8	608.4	602.6	616
Q9BR61	Acyl-CoA-binding domain-containing protein 6 [OS=Homo sapiens]	10	2	2	2	282	31.1	5.11	6.25		cytosol	other molecular function	ACBD6	ENSG00000230124		Mitochondrial Fatty Acid Beta-Oxidation		0.57	0.482	0.496	0.522	0.53	95	80.3	82.7	166.7	87	88.3	92.7	93.2	79.8	72.7	78.4	84.5	80.7	79.9	86	162.6	161.9	213.4	87.3	84.8	80.5	86.2	97	78.5	113.2	113.8	97.4
Q96B01	RAD51-associated protein 1 [OS=Homo sapiens]	2	1	2	1	352	38.4	9.11	4.68	cell cycle OR cell proliferation;DNA metabolism;other metabolic processes;stress response;other biological processes	nucleus;other cell component	nucleic acid binding activity	RAD51AP1	ENSG00000111247		Resolution of D-loop Structures through Holliday Junction Intermediates; Resolution of D-loop Structures through Synthesis-Dependent Strand Annealing (SDSA); Homologous DNA Pairing and Strand Exchange; Defective HDR through Homologous Recombination (HRR) due to BRCA1 loss-of-function; Defective HDR through Homologous Recombination Repair (HRR) due to PALB2 loss of BRCA1 binding function; Defectiv…		0.57	0.573	0.588	0.591	0.562	88.1	88.6	90.8	154.5	91.2	86.8	91.9	87.6	86.3	93.7	80.4	88	73.3	102.2	90.2	117.6	153.5	203.1	92.9	89.6	90.7	84.2	88.3	86.3	166.2	158.4	156.1
Q13573	SNW domain-containing protein 1 [OS=Homo sapiens]	23	10	21	10	536	61.5	9.52	54.24	cell cycle OR cell proliferation;RNA metabolism OR transcription;other metabolic processes;stress response;developmental processes;signal transduction;other biological processes	nucleus;other cell component	signal transduction activity or receptor binding;other molecular function	SNW1	ENSG00000100603	Spliceosome; Notch signaling pathway; Epstein-Barr virus infection; Viral carcinogenesis	Constitutive Signaling by NOTCH1 PEST Domain Mutants; Constitutive Signaling by NOTCH1 HD+PEST Domain Mutants; NOTCH1 Intracellular Domain Regulates Transcription; Notch-HLH transcription pathway; mRNA Splicing - Major Pathway; Downregulation of SMAD2/3:SMAD4 transcriptional activity; Pre-NOTCH Transcription and Translation; NOTCH3 Intracellular Domain Regulates Transcription; Regulation of gene …	TGF-beta signaling pathway; Novel intracellular components of RIG-I-like receptor (RLR) pathway; Splicing factor NOVA regulated synaptic proteins; Notch signaling pathway (Netpath)	0.571	0.779	0.76	0.756	0.627	76.3	104.1	101.5	133.5	100.9	83.7	72.7	66.6	109.4	116.3	99.2	92.4	96.7	101.7	87.4	178.8	127.3	114.6	106.4	95.5	96.2	94.4	79.8	64.3	1384.7	1268.2	2083.8
Q9P0B6	Coiled-coil domain-containing protein 167 [OS=Homo sapiens]	30	3	4	3	97	11.5	9.5	10.28		other membranes		CCDC167	ENSG00000198937				0.571	0.638	0.657	0.699	0.76	79.2	88.5	91.2	138.7	96.9	105.4	78.1	87.6	79.3	88.5	86.2	91.6	91.2	90.7	93.9	129.5	138.8	140.3	96.3	108.6	97	88.6	105.5	108.5	472.9	531	480.4
P00519	Tyrosine-protein kinase ABL1 [OS=Homo sapiens]	1	1	1	1	1130	122.8	8.66	0	cell adhesion;cell cycle OR cell proliferation;cell organization and biogenesis;protein metabolism;DNA metabolism;other metabolic processes;stress response;transport;developmental processes;signal transduction;other biological processes	other membranes;cytosol;cytoskeleton;mitochondrion;nucleus;other cell component	signal transduction activity or receptor binding;cytoskeletal activity;nucleic acid binding activity;kinase activity;other molecular function	ABL1	ENSG00000097007	ErbB signaling pathway; Ras signaling pathway; Cell cycle; Axon guidance; Neurotrophin signaling pathway; Pathogenic Escherichia coli infection; Pathways in cancer; MicroRNAs in cancer; Chemical carcinogenesis; Chronic myeloid leukemia; Viral myocarditis	Regulation of actin dynamics for phagocytic cup formation; FCGR3A-mediated phagocytosis; Factors involved in megakaryocyte development and platelet production; RUNX1 regulates transcription of genes involved in differentiation of HSCs; RHO GTPases Activate WASPs and WAVEs; Recruitment and ATM-mediated phosphorylation of repair and signaling proteins at DNA double strand breaks; Myogenesis; Cyclin…	miRNA regulation of DNA damage response; miRNAs involved in DNA damage response; TP53 network; Cell cycle; Integrated breast cancer pathway; Microtubule cytoskeleton regulation; Pathogenic Escherichia coli infection; Retinoblastoma gene in cancer; ATM signaling pathway; Apoptosis-related network due to altered Notch3 in ovarian cancer; Imatinib and chronic myeloid leukemia; VEGFA-VEGFR2 signaling…	0.572	0.514	0.542	0.533	0.691	89.1	80	84.5	155.7	83	107.6	88.1	83.1	94.9	106.2	76.4	79.1	129.8	83.4	66.7	122.3	153.8	167.9	95	82	80.9	109.4	106.3	74.7	23.5	22.2	25.3
Q9NXE8	pre-mRNA-splicing factor CWC25 homolog [OS=Homo sapiens]	8	3	4	3	425	49.6	10.18	12.59	RNA metabolism OR transcription;other metabolic processes	nucleus		CWC25	ENSG00000273559; ENSG00000276761		mRNA Splicing - Major Pathway		0.574	0.575	0.537	0.593	0.545	90	90.2	84.3	156.9	93	85.6	81.1	80.5	84.6	81.3	118.1	79	75.2	76	76.9	141.4	126	295.5	82.1	85.7	83.9	74.3	77.1	81.4	377.7	374.8	393.9
Q09327	Beta-1,4-mannosyl-glycoprotein 4-beta-N-acetylglucosaminyltransferase [OS=Homo sapiens]	8	3	3	3	533	61.3	8.28	8.11	protein metabolism;other metabolic processes;stress response;other biological processes	other membranes;ER/Golgi	other molecular function	MGAT3	ENSG00000128268	N-Glycan biosynthesis; Metabolic pathways	Reactions specific to the hybrid N-glycan synthesis pathway		0.574	0.623	0.577	0.592	0.616	86.5	93.9	87	150.7	89.2	92.8	86.2	86.4	89.3	103.3	75.3	93.8	86.7	86.9	95.4	150.5	183.4	117.3	89.1	89.8	86.7	92.8	94.9	92.3	134.9	135.1	139.7
Q8WW01	tRNA-splicing endonuclease subunit Sen15 [OS=Homo sapiens]	11	1	1	1	171	18.6	4.58	2.71	RNA metabolism OR transcription;other metabolic processes	nucleus	nucleic acid binding activity;other molecular function	TSEN15	ENSG00000198860		tRNA processing in the nucleus		0.576	0.54	0.548	0.643	0.545	89.6	84.2	85.4	155.7	100.1	84.9	82.6	84.5	80	70.8	81.4	77.5	78.7	63	92.1	140.6	143.5	313.9	92.3	93.4	58.3	76.2	93	78.3	28	28.6	27.1
Q8NDV7	Trinucleotide repeat-containing gene 6A protein [OS=Homo sapiens]	1	2	3	1	1962	210.2	7.01	3.4	stress response;other biological processes	cytosol;ER/Golgi;nucleus;other cell component		TNRC6A	ENSG00000090905; ENSG00000288130		Transcriptional regulation by small RNAs; MAPK6/MAPK4 signaling; Oxidative Stress Induced Senescence; Estrogen-dependent gene expression; TP53 Regulates Metabolic Genes; Ca2+ pathway; Regulation of MECP2 expression and activity; NR1H3 & NR1H2 regulate gene expression linked to cholesterol transport and efflux; Pre-NOTCH Transcription and Translation; Oncogene Induced Senescence; Transcriptional R…		0.576	0.485	0.624	0.559	0.516	92	77.4	99.6	159.6	89.1	82.3	92.4	93.5	84.7	82.1	70.7	77.7	100.6	100	88.9	180.6	149.9	160.3	75.3	90.3	89.5	115.7	82.7	65.2	28.2	28.5	25.8
Q8IWC1	MAP7 domain-containing protein 3 [OS=Homo sapiens]	9	8	12	7	876	98.4	9.32	26.14	cell organization and biogenesis	cytoskeleton;other cell component	cytoskeletal activity	MAP7D3	ENSG00000129680				0.577	0.574	0.554	0.592	0.573	89.5	89	85.9	155	91.8	88.9	98.6	87.8	89.3	88.8	83.2	91.1	83.6	90.3	85.7	148.8	159.1	154.8	99.2	91.6	84.1	91.9	88.7	83.5	1138.8	1014.4	1031.4
Q9UGN4-1	CMRF35-like molecule 8 [OS=Homo sapiens]	13	3	4	3	299	33.2	5.49	12.49	cell adhesion;other biological processes	plasma membrane;other membranes	other molecular function	CD300A	ENSG00000167851		Neutrophil degranulation; Immunoregulatory interactions between a Lymphoid and a non-Lymphoid cell	Ebola virus pathway in host	0.577	0.703	0.675	0.683	0.626	81.2	98.9	95	140.7	96.1	88.1	89.1	77.6	79.9	97.3	98	81.3	110.9	93.5	83.3	138.4	127.2	172.3	88.6	95.2	94.6	86.7	83.7	102.5	257.2	224	230.8
Q9NYH9	U3 small nucleolar RNA-associated protein 6 homolog [OS=Homo sapiens]	20	10	15	10	597	70.1	7.28	50.5	RNA metabolism OR transcription;other metabolic processes	nucleus;other cell component	nucleic acid binding activity	UTP6	ENSG00000108651	Ribosome biogenesis in eukaryotes	Major pathway of rRNA processing in the nucleolus and cytosol; rRNA modification in the nucleus and cytosol		0.578	0.652	0.566	0.588	0.565	87.8	99.1	85.9	152	89.4	85.9	88.7	89.7	88	95.3	107.3	100.1	85.8	88.5	86.8	162.3	153.6	127	90.3	86.6	90.4	85.4	86.8	87.2	1147.1	1160.2	1137.6
Q9H6R0-1	Putative ATP-dependent RNA helicase DHX33 [OS=Homo sapiens]	11	6	6	6	707	78.8	8.91	16.26	protein metabolism;other metabolic processes;other biological processes	cytosol;nucleus;other cell component	translation activity;nucleic acid binding activity;other molecular function	DHX33	ENSG00000005100	NOD-like receptor signaling pathway			0.578	0.671	0.608	0.61	0.635	84.5	98.1	88.9	146.3	89.3	92.9	93	87.8	86.3	101.9	102.2	97.9	92.3	91.4	92.5	152.2	151.9	89	97.5	89.8	92.7	96.9	88.4	96.5	456.6	430.8	423.7
Q5H9L2	Transcription elongation factor A protein-like 5 [OS=Homo sapiens]	4	1	1	1	206	23.3	4.81	2.05		nucleus	other molecular function	TCEAL5	ENSG00000204065				0.578	0.771	1.194	0.994	0.75	65.6	87.5	135.5	113.5	112.8	85.1	62.7	48.9	156.5	94.8	83.6	68.7	130.4	125	129.6	108.5	79.4	110.7	107.9	89.9	120.6	136	65.2	81.4	46.5	36.3	115.9
Q9NUQ6	SPATS2-like protein [OS=Homo sapiens]	27	15	22	1	558	61.7	9.64	49.9		cytosol;nucleus;other cell component		SPATS2L	ENSG00000196141				0.579	0.566	0.535	0.537	0.581	91.5	89.4	84.5	158	84.9	91.7	91.3	95.2	93.8	84.7	91.6	97.4	85.2	88	86.7	166.8	162	119.3	91.3	86.5	87.1	94.1	94.3	84.5	2056.2	2143.7	2112.7
Q96J42-1	Thioredoxin domain-containing protein 15 [OS=Homo sapiens]	14	2	6	2	360	39.9	4.83	13.45	cell organization and biogenesis;other biological processes	plasma membrane;other membranes;other cell component		TXNDC15	ENSG00000113621			Genes related to primary cilium development (based on CRISPR)	0.58	0.719	0.666	0.691	0.638	81	100.4	93.1	139.7	96.6	89.2	75.3	89.5	75.6	98.2	93.7	73.4	91.3	86.9	86.8	120.5	130.4	263	96.2	90.1	84.2	85.3	76.5	83.2	100.9	119.8	101.2
P36508	Zinc finger protein 76 [OS=Homo sapiens]	4	3	3	1	570	61.8	6.05	6.06	other biological processes	nucleus	nucleic acid binding activity;other molecular function	ZNF76	ENSG00000065029			3q29 copy number variation syndrome	0.58	0.496	0.62	0.637	0.665	87	74.4	93.1	150.1	95.5	99.8	74.9	80.8	82.1	69.1	81.2	52.6	87.9	83.1	86.4	139.3	126.1	278.4	88.7	80	107.6	90.7	92.6	98.5	55.7	60.1	61.1
Q9ULX3	RNA-binding protein NOB1 [OS=Homo sapiens]	30	10	13	10	412	46.6	7.18	42.49	RNA metabolism OR transcription;other metabolic processes;other biological processes	cytosol;nucleus;other cell component	other molecular function	NOB1	ENSG00000141101	Ribosome biogenesis in eukaryotes	Major pathway of rRNA processing in the nucleolus and cytosol		0.581	0.623	0.569	0.586	0.558	89	95.4	87.2	153.2	89.7	85.4	89.1	87.1	92.7	98.6	92.5	95.5	92.8	87.3	86	160.5	153.3	135.3	89.8	90.6	88.8	89.8	85	85.5	1324	1294.3	1377.4
Q9NPF0	CD320 antigen [OS=Homo sapiens]	16	5	12	5	282	29	4.75	30.11	other metabolic processes;transport;signal transduction;other biological processes	plasma membrane;other membranes;ER/Golgi;other cytoplasmic organelle	signal transduction activity or receptor binding;other molecular function	CD320	ENSG00000167775		Cobalamin (Cbl, vitamin B12) transport and metabolism; Defective CD320 causes MMATC		0.582	0.536	0.608	0.704	0.723	84.1	77.4	87.8	144.5	101.7	104.4	86.5	84.5	85.4	77.8	78.5	83.2	94.7	85.8	89.1	146.6	159.1	100.6	105.3	102.9	103.2	106.6	105.9	104.2	912.5	892.2	900.9
O60427	Fatty acid desaturase 1 [OS=Homo sapiens]	2	1	1	1	444	51.9	8.87	2.12	cell-cell signaling;other metabolic processes;stress response;other biological processes	other membranes;mitochondrion;ER/Golgi;other cell component	other molecular function	FADS1	ENSG00000149485	Biosynthesis of unsaturated fatty acids; Metabolic pathways; Fatty acid metabolism	PPARA activates gene expression; alpha-linolenic acid (ALA) metabolism; Linoleic acid (LA) metabolism	Cholesterol metabolism with Bloch and Kandutsch-Russell pathways; Omega-3 / omega-6 fatty acid synthesis; Omega-9 fatty acid synthesis; Linoleic acid metabolism affected by coronavirus infection	0.583	0.596	0.677	0.671	0.682	83.1	85	96.5	142.5	95.7	97.2	83.4	85.7	82.1	92.9	80.9	85.2	99.1	96.8	94.4	134.8	142.9	154.1	98.9	95.9	91.1	97.5	98.7	85.6	226.9	233.2	223.4
O95166	Gamma-aminobutyric acid receptor-associated protein [OS=Homo sapiens]	6	1	1	1	117	13.9	8.79	2.91	cell-cell signaling;cell organization and biogenesis;other metabolic processes;stress response;transport;signal transduction;other biological processes	plasma membrane;other membranes;cytosol;cytoskeleton;ER/Golgi;other cytoplasmic organelle;other cell component	signal transduction activity or receptor binding;cytoskeletal activity;other molecular function	GABARAP	ENSG00000170296	FoxO signaling pathway; Autophagy; Mitophagy; Autophagy; NOD-like receptor signaling pathway; GABAergic synapse	Macroautophagy; TBC/RABGAPs	Senescence and autophagy in cancer	0.583	0.511	0.469	0.488	0.576	96.5	84.5	77.6	165.4	80.7	95.3	101.1	103	79.9	88.5	70.7	94.8	80.8	81.3	91.2	173.3	182.4	60.6	95	84.6	73.4	99.9	144.5	95	136.1	138.7	107.6
Q9Y6C2	EMILIN-1 [OS=Homo sapiens]	4	3	3	3	1016	106.6	5.15	9.3									0.584	0.65	0.7	0.701	0.679	81.2	90.4	97.4	139.1	97.6	94.4	80.6	77.3	79.1	88	93.6	87.3	94.9	90.1	97.7	134.5	135.5	192.8	95	79.2	98.2	95.9	88.4	92	286.3	274.5	280.8
P06454-1	Prothymosin alpha [OS=Homo sapiens]	23	6	48	6	111	12.2	3.78	153.78	RNA metabolism OR transcription;other metabolic processes;other biological processes	cytosol;nucleus	other molecular function	PTMA	ENSCATG00000024952; ENSCCAG00000025294; ENSG00000187514; ENSGGOG00000009874; ENSMFAG00000031087; ENSMMUG00000012140; ENSMNEG00000029751; ENSNLEG00000014135; ENSRROG00000033267			VEGFA-VEGFR2 signaling pathway	0.584	0.828	1.003	1.084	0.736	67	94.9	114.9	114.6	124.2	84.4	64.1	53.3	139.1	127.6	90.8	71.7	110	131.6	91.1	141.8	109.6	51.6	120.5	114.8	118.9	119.8	80.7	63	4153.3	3455.9	9019.4
P11474-1	Steroid hormone receptor ERR1 [OS=Homo sapiens]	11	3	3	3	423	45.5	6.38	10.33	developmental processes;signal transduction;other biological processes	non-structural extracellular;cytoskeleton;nucleus;other cell component	nucleic acid binding activity;other molecular function	ESRRA	ENSG00000173153; ENSPANG00000024911; ENSPPYG00000003107		PPARA activates gene expression; Regulation of RUNX2 expression and activity; Transcriptional activation of mitochondrial biogenesis; Nuclear Receptor transcription pathway	Energy metabolism; Nuclear receptors; Pre-implantation embryo; Mitochondrial gene expression	0.585	0.529	0.647	0.545	0.57	90.5	81.8	100.2	154.8	84.3	88.3	93.1	84.1	81.4	104.5	76	68.4	105.9	93.1	87.5	115.7	143.8	241.5	76.6	94.6	78.3	76.7	96.9	82	53.5	48.3	46.8
Q8NCH0	Carbohydrate sulfotransferase 14 [OS=Homo sapiens]	4	2	2	2	376	43	9.48	2.05	protein metabolism;other metabolic processes	other membranes;ER/Golgi	other molecular function	CHST14	ENSG00000169105	Glycosaminoglycan biosynthesis	Dermatan sulfate biosynthesis; Defective CHST14 causes EDS, musculocontractural type	Proteoglycan biosynthesis; Metapathway biotransformation Phase I and II	0.586	0.516	0.561	0.629	0.554	91.4	80.6	87.5	156	98.2	86.4	83.5	83.6	76.2	69.6	79.9	73.7	80	78.2	86.1	142.6	133.1	312	77.3	92	89.8	78.7	79	84.7	120.1	120.2	109.6
A0AV96	RNA-binding protein 47 [OS=Homo sapiens]	22	9	24	9	593	64.1	7.68	76.54	RNA metabolism OR transcription;other metabolic processes;developmental processes	nucleus	nucleic acid binding activity	RBM47	ENSG00000163694			TYROBP causal network in microglia	0.587	0.654	0.612	0.616	0.607	86.4	96.3	90.1	147.2	90.7	89.3	87.9	87.3	87.2	94.2	101	97.3	91.5	91	87.5	148.8	131	151.1	93	90.1	91.7	87.7	90.3	91.5	1434.2	1423.7	1423
Q6NTE8-2	Isoform 2 of MRN complex-interacting protein [OS=Homo sapiens]	10	2	2	2	271	29.4	5.57	6.46				MRNIP					0.587	0.686	0.661	0.641	0.626	83.8	98	94.4	142.8	91.6	89.3	83.1	82.6	72.6	107.5	96.6	77.9	98.7	93	90.9	140.7	115.8	200.7	98.2	86.8	90.3	93.2	88	83.3	75.1	74.7	65.7
Q5QJE6	Deoxynucleotidyltransferase terminal-interacting protein 2 [OS=Homo sapiens]	25	13	23	13	756	84.4	6.16	62.91		nucleus;other cell component		DNTTIP2	ENSG00000067334				0.588	0.606	0.58	0.592	0.564	89.7	92.6	88.6	152.7	90.3	86.1	88.5	91.8	87	94.9	91.3	88.5	87.3	89.8	87.4	136.1	150.6	180	87.1	94.2	89.1	85	84.7	86.9	1258.2	1304.6	1237
Q8WWB7	Glycosylated lysosomal membrane protein [OS=Homo sapiens]	2	1	1	1	406	43.8	6.58	2.34	other biological processes	other membranes;cytosol;nucleus;other cytoplasmic organelle		GLMP	ENSG00000198715				0.588	0.485	0.61	0.572	0.531	93.2	76.9	96.7	158.5	90.7	84.1	84.4	96.2	73.3	121.3	69.6	43	103.1	82.2	87.6	73.9	143.5	295	125	82.1	76	99	76.2	68.5	85.7	97.7	74.4
Q8NDD1	Uncharacterized protein C1orf131 [OS=Homo sapiens]	4	1	1	1	294	32.7	9.92	3.21									0.588	0.593	0.596	0.658	0.535	88.9	89.7	90.1	151.1	99.5	80.8	75.5	92.8	99.2	76.6	101.2	93.6	94	101.1	89.3	144.3	161.1	157.7	103.8	70.6	106	84.3	87.7	60.8	42.3	52	55.6
Q86YQ8	Copine-8 [OS=Homo sapiens]	4	2	4	1	564	63.1	5.96	11.27	other biological processes	plasma membrane;other membranes	other molecular function	CPNE8	ENSG00000139117		CDC42 GTPase cycle; RHOD GTPase cycle; RHOQ GTPase cycle; RHOJ GTPase cycle		0.59	0.691	0.711	0.591	0.629	84.1	98.5	101.3	142.4	84.2	89.5	72.6	62.3	66.8	74.5	78.3	85.1	84.3	80.5	72.7	113.2	113	458.8	64.1	66.9	93.8	59.3	71.2	82.6	67.4	57.9	62.1
Q8N9N8	probable RNA-binding protein EIF1AD [OS=Homo sapiens]	38	5	8	5	165	19	5.21	30.58	protein metabolism;other metabolic processes	cytoskeleton;nucleus;other cell component	nucleic acid binding activity	EIF1AD	ENSG00000175376				0.591	0.732	0.666	0.707	0.64	81.8	101.3	92.2	138.4	97.8	88.6	75	68.7	88.1	98.4	92.9	75	84.6	91.6	77	126.9	111	299.4	96	85.2	89.7	83	76.1	81.2	377	345.5	442.8
Q56NI9	N-acetyltransferase ESCO2 [OS=Homo sapiens]	5	2	3	2	601	68.3	9.39	9.41	cell cycle OR cell proliferation;cell organization and biogenesis;protein metabolism;DNA metabolism;other metabolic processes;stress response;developmental processes;other biological processes	ER/Golgi;nucleus;other cell component	other molecular function	ESCO2	ENSG00000171320		Establishment of Sister Chromatid Cohesion	Cohesin complex - Cornelia de Lange syndrome	0.591	0.659	0.676	0.605	0.621	85.4	95.2	97.8	144.5	87.5	89.7	82.2	87	84.1	93.8	94.7	92.1	96.3	100	93	136.6	159.3	142.3	91.9	84.8	86.2	85.5	88.3	101.9	98.9	104.7	101.1
Q3T8J9-1	GON-4-like protein [OS=Homo sapiens]	1	1	1	1	2241	248.5	5.01	3.04	developmental processes;other biological processes	nucleus	other molecular function	GON4L	ENSG00000116580				0.591	0.548	0.61	0.623	0.573	89.9	83.4	92.8	152.1	94.7	87.2	66.2	90	120.6	83.4	78.9	99.8	98.5	92.8	89.3	152.2	184.1	114.9	94.8	73.9	96.7	67.3	87.2	109.6	13.9	18.9	25.4
O95551-1	Tyrosyl-DNA phosphodiesterase 2 [OS=Homo sapiens]	21	5	10	5	362	40.9	5.1	40.15	DNA metabolism;other metabolic processes;stress response;developmental processes;signal transduction;other biological processes	nucleus;other cell component	nucleic acid binding activity;other molecular function	TDP2	ENSG00000111802		Nonhomologous End-Joining (NHEJ)	Oxidative damage response	0.591	0.658	0.58	0.646	0.565	87.8	97.7	86.1	148.5	95.9	83.9	81.6	89.4	84.3	89.3	93.7	119.6	106.9	82.6	75.4	137.3	142.5	187.2	92.1	92.9	83.1	84.1	77.2	80.6	750.1	822.1	774.9
Q8TEA1	Putative methyltransferase NSUN6 [OS=Homo sapiens]	2	1	1	1	469	51.7	7.96	2.54	RNA metabolism OR transcription;other metabolic processes	cytosol;other cell component	nucleic acid binding activity;other molecular function	NSUN6	ENSG00000241058		tRNA modification in the nucleus and cytosol		0.592	0.706	0.631	0.836	0.633	80.8	96.3	86.1	136.4	114.1	86.3	72	75.1	112.3	83.6	124.3	89.5	80	63.5	85.1	126.8	90.4	235	113.1	86.6	106.1	80.3	75.3	101.1	15.1	15.7	23.5
Q9Y6K1	DNA (cytosine-5)-methyltransferase 3A [OS=Homo sapiens]	2	2	3	2	912	101.8	6.57	4.65	cell cycle OR cell proliferation;cell organization and biogenesis;protein metabolism;DNA metabolism;other metabolic processes;stress response;developmental processes;other biological processes	nucleus;other cell component	nucleic acid binding activity;other molecular function	DNMT3A	ENSG00000119772	Cysteine and methionine metabolism; Metabolic pathways; MicroRNAs in cancer	PRC2 methylates histones and DNA; Defective pyroptosis; DNA methylation; RMTs methylate histone arginines; SUMOylation of DNA methylation proteins	One-carbon metabolism; Trans-sulfuration and one-carbon metabolism; Hematopoietic stem cell gene regulation by GABP alpha/beta complex; One-carbon metabolism and related pathways; MTHFR deficiency	0.593	0.608	0.663	0.645	0.636	85.9	88	95.9	144.7	93.4	92	36.4	34.3	40.4	36.2	83.5	37.3	40.8	38.8	40.7	61.3	39.6	1090	35.9	41.4	39.6	24.1	39	40.8	85.6	80.8	95.1
Q9NZ63	Telomere length and silencing protein 1 homolog [OS=Homo sapiens]	15	4	5	4	289	33.7	6.74	15.41	other biological processes	cytosol;nucleus		C9orf78	ENSG00000136819				0.595	0.765	0.886	0.893	0.631	74.9	96.3	111.4	125.8	112.4	79.3	72.8	68.8	113.1	93.6	97.2	90.7	108.3	117.6	102.7	142.3	97.8	122.2	110.6	82.6	109.2	123.3	77.1	69.9	487	460.5	756.8
Q9GZR1	sentrin-specific protease 6 [OS=Homo sapiens]	5	4	4	4	1112	126.1	6.73	9.14	protein metabolism;other metabolic processes;other biological processes	cytosol;nucleus;other cell component	other molecular function	SENP6	ENSG00000112701				0.595	0.725	0.743	0.725	0.707	79.5	96.8	99.1	133.5	96.8	94.3	70.4	73.5	94.1	89.4	95.9	84.7	96.3	91.6	82.8	112.2	123.4	255	89.5	87.4	94.9	88.4	87.2	83.2	206.5	215.6	276.1
P30825	High affinity cationic amino acid transporter 1 [OS=Homo sapiens]	2	1	4	1	629	67.6	5.43	10.48	transport;other biological processes	plasma membrane;other membranes;other cell component	transporter activity	SLC7A1	ENSG00000139514	MicroRNAs in cancer	Amino acid transport across the plasma membrane	VEGFA-VEGFR2 signaling pathway	0.597	0.573	0.64	0.739	0.689	84.5	81.2	90.6	141.6	104.6	97.5	80.4	85.4	85.4	83	79.6	82	97.3	88.7	91.5	143	159.2	124.7	107	105.6	94	91.1	98.5	103.8	309.8	329.1	329.3
Q00534	Cyclin-dependent kinase 6 [OS=Homo sapiens]	33	9	22	8	326	36.9	6.46	69.7	cell cycle OR cell proliferation;protein metabolism;other metabolic processes;developmental processes;other biological processes	cytosol;cytoskeleton;nucleus;other cell component	kinase activity;other molecular function	CDK6	ENSG00000105810	Cell cycle; p53 signaling pathway; PI3K-Akt signaling pathway; Cellular senescence; Cushing syndrome; Hepatitis C; Measles; Human cytomegalovirus infection; Influenza A; Human papillomavirus infection; Kaposi sarcoma-associated herpesvirus infection; Epstein-Barr virus infection; Pathways in cancer; Viral carcinogenesis; MicroRNAs in cancer; Pancreatic cancer; Glioma; Melanoma; Chronic myeloid le…	Oxidative Stress Induced Senescence; Senescence-Associated Secretory Phenotype (SASP); Oncogene Induced Senescence; Cyclin D associated events in G1; Defective binding of RB1 mutants to E2F1,(E2F2, E2F3); Evasion of Oncogene Induced Senescence Due to Defective p16INK4A binding to CDK4 and CDK6; Evasion of Oxidative Stress Induced Senescence Due to Defective p16INK4A binding to CDK4 and CDK6; Regu…	miRNA regulation of DNA damage response; miRNAs involved in DNA damage response; Cell cycle; Metastatic brain tumor; Glioblastoma signaling pathways; Retinoblastoma gene in cancer; Wnt signaling pathway; PI3K-Akt signaling pathway; Tumor suppressor activity of SMARCB1; Non-small cell lung cancer; lncRNA in canonical Wnt signaling and colorectal cancer; Breast cancer pathway; Pancreatic adenocarci…	0.597	0.633	0.656	0.698	0.706	83.6	88.5	91.7	139.9	97.6	98.7	83.9	81.8	83.6	88.6	91.4	82.6	92.6	91.8	90.8	140	150.2	129.5	97.7	100.9	92	98.8	98.4	105.3	1677.4	1635	1672
O95817	BAG family molecular chaperone regulator 3 [OS=Homo sapiens]	4	2	3	2	575	61.6	6.95	7.24	cell organization and biogenesis;protein metabolism;other metabolic processes;stress response;transport;developmental processes;signal transduction;other biological processes	plasma membrane;other membranes;cytosol;cytoskeleton;nucleus;other cell component	other molecular function	BAG3	ENSG00000151929		Regulation of HSF1-mediated heat shock response		0.597	0.918	1.199	1.115	0.657	65.3	100.4	131.1	109.3	121.9	71.9	57.9	60.7	120.4	102.6	93.3	79.8	124.3	121.9	111.8	101.6	61.5	179.7	113.3	96.3	128.1	116.1	63.8	66.8	81.2	85.2	169
Q16649	Nuclear factor interleukin-3-regulated protein [OS=Homo sapiens]	8	3	3	3	462	51.4	7.18	6.79	RNA metabolism OR transcription;other metabolic processes;developmental processes;other biological processes	nucleus;other cell component	nucleic acid binding activity;other molecular function	NFIL3	ENSG00000165030		Circadian Clock	Development and heterogeneity of the ILC family; IL-4 signaling pathway	0.597	0.577	0.583	0.604	0.567	91.2	88.2	89	152.7	92.3	86.5	94.3	83	91.2	88.1	93.4	85.6	88.6	89.4	89	152.6	158.9	147.1	84.3	97	92.2	86.5	92.8	86.2	167.8	147.6	162.2
P52789	Hexokinase-2 [OS=Homo sapiens]	20	14	18	14	917	102.3	6.05	49.54	cell organization and biogenesis;other metabolic processes;stress response;transport;developmental processes;other biological processes	plasma membrane;other membranes;cytosol;cytoskeleton;mitochondrion;ER/Golgi;other cell component	kinase activity;other molecular function	HK2	ENSG00000159399	Glycolysis / Gluconeogenesis; Fructose and mannose metabolism; Galactose metabolism; Starch and sucrose metabolism; Amino sugar and nucleotide sugar metabolism; Neomycin, kanamycin and gentamicin biosynthesis; Metabolic pathways; Carbon metabolism; Biosynthesis of nucleotide sugars; HIF-1 signaling pathway; Insulin signaling pathway; Type II diabetes mellitus; Carbohydrate digestion and absorptio…	Glycolysis	Clear cell renal cell carcinoma pathways; Glycolysis and gluconeogenesis	0.598	0.646	0.7	0.697	0.752	81.7	88.2	95.6	136.6	95.2	102.7	84.2	84	84	94.3	90.7	89	98.2	100.9	98.1	155.7	140.4	79	97.3	97.9	98.4	105.6	95	107.3	1684.7	1679.5	1679
Q8N1G1	RNA exonuclease 1 homolog [OS=Homo sapiens]	1	1	1	1	1221	131.4	8.95	2.03	other metabolic processes	nucleus	nucleic acid binding activity;other molecular function	REXO1	ENSG00000079313	Ribosome biogenesis in eukaryotes			0.598	0.708	0.607	0.672	0.584	86.1	101.9	87.4	143.9	96.7	84	86.7	64	101.4	73	102.6	119.2	79.4	121.8	88	144.9	107.1	155.5	77.2	97.4	104.1	112.2	80.8	84.7	19	14	22.2
Q96AK3	DNA dC->dU-editing enzyme APOBEC-3D [OS=Homo sapiens]	13	4	15	1	386	46.6	8.4	51.43	DNA metabolism;RNA metabolism OR transcription;other metabolic processes;stress response;other biological processes	nucleus;other cell component	nucleic acid binding activity;other molecular function	APOBEC3D	ENSG00000243811				0.599	0.469	0.604	0.675	0.517	93	72.8	93.8	155.3	104.8	80.3	122.4	82.1	76.9	67.6	55.7	64.3	119	65.2	82.8	137.1	112.3	260.9	82.1	111.8	92.6	65.7	70.8	130.9	32.8	22	20.6
O43493-4	Isoform 4 of Trans-Golgi network integral membrane protein 2 [OS=Homo sapiens]	44	15	33	1	379	39.5	5.59	87.4				TGOLN2					0.599	0.643	0.521	0.67	0.552	90.2	96.8	78.5	150.5	100.9	83	90.4	87.6	89.5	105.7	96	91.1	85.1	77.8	75.1	149.3	143.5	157.7	103.6	100	90	93.5	81.9	82.3	448.6	435	444.1
Q9NYP3-1	Protein downstream neighbor of son [OS=Homo sapiens]	2	1	1	1	566	62.7	8.66	3.9	cell cycle OR cell proliferation;DNA metabolism;other metabolic processes;stress response;signal transduction	nucleus;other cell component		DONSON	ENSG00000159147				0.6	0.666	0.645	0.783	0.844	79.3	88.1	85.3	132.2	103.6	111.6	74.6	76.5	83.1	93.6	84.9	77.6	82.2	101.6	81.9	107.5	127.4	201.8	92	99.8	103	92.7	107.6	112	73	74.8	81.2
Q9H6R4-1	Nucleolar protein 6 [OS=Homo sapiens]	14	13	27	12	1146	127.5	7.64	60.97	RNA metabolism OR transcription;other metabolic processes;transport	mitochondrion;nucleus;other cell component		NOL6	ENSG00000165271	Ribosome biogenesis in eukaryotes	Major pathway of rRNA processing in the nucleolus and cytosol; rRNA modification in the nucleus and cytosol		0.6	0.637	0.602	0.616	0.587	89.1	94.6	89.4	148.4	91.5	87.1	90.2	87.7	86.7	93.1	94.7	93.1	89.3	87.7	88	146.1	144.1	170.6	89.3	90.1	91.3	85.7	83.9	88.4	2883.9	2803.2	2772.9
Q71RG4-1	Transmembrane and ubiquitin-like domain-containing protein 2 [OS=Homo sapiens]	2	1	2	1	321	33.8	5.03	2.22	protein metabolism;other metabolic processes;stress response	other membranes		TMUB2	ENSG00000168591				0.6	0.7	0.617	0.637	0.575	87.2	101.7	89.6	145.3	92.6	83.6	86.9	85.9	89.2	101.9	81.2	101.3	89.3	84.6	90.7	135.5	144.8	181.3	92.3	109	83.3	83.2	85.2	74.4	98	96.9	100.6
Q5JVS0	Intracellular hyaluronan-binding protein 4 [OS=Homo sapiens]	2	1	1	1	413	45.8	7.46	2.17	cell organization and biogenesis;RNA metabolism OR transcription;other metabolic processes;other biological processes	non-structural extracellular;cytosol;cytoskeleton;ER/Golgi;nucleus;other cell component	nucleic acid binding activity;other molecular function	HABP4	ENSG00000130956		Platelet degranulation		0.601	0.641	0.654	0.636	0.612	87	92.8	94.7	144.8	92.1	88.6	85	69.3	116.1	90.7	92.1	87.2	92.1	96.9	92.6	141.5	122.7	179.7	92.1	89.8	90	94.1	81.4	86.6	69.6	56.7	95
P38398	Breast cancer type 1 susceptibility protein [OS=Homo sapiens]	2	3	4	3	1863	207.6	5.41	11.57	cell cycle OR cell proliferation;cell organization and biogenesis;protein metabolism;DNA metabolism;other metabolic processes;stress response;developmental processes;signal transduction;other biological processes	plasma membrane;other membranes;cytoskeleton;nucleus;other cell component	cytoskeletal activity;nucleic acid binding activity;other molecular function	BRCA1	ENSG00000012048	Platinum drug resistance; Homologous recombination; Fanconi anemia pathway; Ubiquitin mediated proteolysis; PI3K-Akt signaling pathway; MicroRNAs in cancer; Breast cancer	Recruitment and ATM-mediated phosphorylation of repair and signaling proteins at DNA double strand breaks; Regulation of TP53 Activity through Phosphorylation; G2/M DNA damage checkpoint; Metalloprotease DUBs; Processing of DNA double-strand break ends; TP53 Regulates Transcription of DNA Repair Genes; Meiotic synapsis; Resolution of D-loop Structures through Holliday Junction Intermediates; SUMO…	Androgen receptor signaling pathway; miRNA regulation of DNA damage response; Glioblastoma signaling pathways; Hepatitis C and hepatocellular carcinoma; Pathways affected in adenoid cystic carcinoma; PI3K-Akt signaling pathway; Breast cancer pathway; DNA repair pathways, full network; Malignant pleural mesothelioma; Nucleotide excision repair in xeroderma pigmentosum ; SMC1/SMC3 role in DNA damag…	0.601	0.59	0.56	0.563	0.58	92.6	90.9	86.3	154.1	86.7	89.4	97.7	92.1	93.2	84.1	91.5	91.5	84.1	86.9	90.7	160.1	155.1	133.1	83.8	89.9	87.3	85.2	103.7	90	208.3	196.5	198.7
P20810-5	Isoform 5 of Calpastatin [OS=Homo sapiens]	67	41	194	1	756	81.1	5.2	480.7				CAST					0.601	0.606	0.674	0.652	0.617	86.9	87.6	97.5	144.6	94.2	89.3	83.7	109	83	113	84.3	83.2	112.4	79.6	93.9	104.3	139.3	192.2	90.7	97.6	82.1	87.4	78.3	86	94.9	123.6	94.1
Q9Y4C8	Probable RNA-binding protein 19 [OS=Homo sapiens]	6	5	6	5	960	107.3	6.54	18.91	RNA metabolism OR transcription;other metabolic processes;other biological processes	nucleus;other cell component		RBM19	ENSG00000122965				0.601	0.637	0.589	0.579	0.576	90.6	95.9	88.7	150.7	87.3	86.7	89.4	87.7	94.4	99.1	91.7	94.6	85.7	91.2	87.5	134	148.6	177.2	85.1	86.1	93.6	85.6	86	82.6	286.5	281.3	302.5
Q9NQ25-1	SLAM family member 7 [OS=Homo sapiens]	21	6	18	3	335	37.4	6.43	61.51	cell adhesion;stress response;other biological processes	plasma membrane;other membranes	other molecular function	SLAMF7	ENSG00000026751		Immunoregulatory interactions between a Lymphoid and a non-Lymphoid cell		0.602	0.715	0.658	0.677	0.644	84.1	99.9	91.9	139.7	94.5	89.9	80.6	88.2	83.8	99.5	91.3	99.9	85.5	91.6	102.6	139.2	153.3	125.6	93.6	97.3	94.2	89.2	94.9	89.6	1414	1546.7	1469.1
Q14671-3	Isoform 3 of Pumilio homolog 1 [OS=Homo sapiens]	12	12	15	8	1188	126.6	6.84	37.44				PUM1					0.602	0.652	0.592	0.578	0.546	91	98.5	89.5	151.1	87.3	82.5	95.8	87.8	89.6	95.4	108.9	97	93.4	88.1	86	148.7	141.8	161.3	84.9	87.6	86	81.2	79.8	86.9	1158.9	1062.6	1084.2
Q68CQ4	Digestive organ expansion factor homolog [OS=Homo sapiens]	17	10	17	10	756	87	5.88	47.14	protein metabolism;RNA metabolism OR transcription;other metabolic processes;developmental processes;other biological processes	nucleus;other cell component	nucleic acid binding activity	UTP25	ENSG00000117597		Major pathway of rRNA processing in the nucleolus and cytosol; rRNA modification in the nucleus and cytosol		0.603	0.614	0.596	0.606	0.614	89.6	91.4	88.7	148.8	90.1	91.4	90.1	89.4	87	91.2	89.9	95.1	88.5	88.1	90.8	148.4	140.7	160	87.5	90.1	89.9	91.2	91.7	90.3	1270.2	1260.7	1226.8
Q14814-1	Myocyte-specific enhancer factor 2D [OS=Homo sapiens]	11	3	3	3	521	55.9	7.88	7.21	developmental processes;other biological processes	nucleus;other cell component	nucleic acid binding activity;other molecular function	MEF2D	ENSG00000116604	cGMP-PKG signaling pathway; Apelin signaling pathway; Parathyroid hormone synthesis, secretion and action	Myogenesis; NGF-stimulated transcription; Heme signaling; Circadian Clock; Transcriptional activation of mitochondrial biogenesis	Energy metabolism; SRF and miRs in smooth muscle differentiation and proliferation; Cell differentiation - expanded index; Cell differentiation - index; B cell receptor signaling pathway; Adipogenesis; p38 MAPK signaling pathway; Epithelial to mesenchymal transition in colorectal cancer; EGF/EGFR signaling pathway; Gastrin signaling pathway; Modulators of TCR signaling and T cell activation; Mali…	0.603	0.595	0.583	0.503	0.516	95.2	93.9	92	157.9	79.4	81.4	88.5	96.6	93.9	83.8	92.7	116.6	100.1	86.7	90.8	135.1	155.8	178.2	78.4	67.5	84.8	80.3	91	79.3	284.6	310.6	302
Q9H2G9-1	Golgin-45 [OS=Homo sapiens]	3	1	1	1	400	44.9	8.54	2.25	cell organization and biogenesis;transport	other membranes;ER/Golgi;nucleus;other cell component	other molecular function	BLZF1	ENSG00000117475		Golgi Cisternae Pericentriolar Stack Reorganization		0.603	0.565	0.563	0.541	0.617	93.1	87.2	86.9	154.3	83.5	95.2	95.8	101	83.6	90.2	87.4	89.7	89.4	88.7	97.2	158.7	166.1	94.6	92.4	85.8	84.3	97.9	100.1	97.1	62	65.4	54.1
Q9UK73	Protein fem-1 homolog B [OS=Homo sapiens]	2	1	2	1	627	70.2	6.61	3.81	protein metabolism;other metabolic processes;developmental processes;other biological processes	cytosol;nucleus;other cell component	signal transduction activity or receptor binding;other molecular function	FEM1B	ENSG00000169018		Neddylation		0.603	0.733	0.483	0.511	0.623	91.6	111.3	73.3	151.8	77.6	94.5	93.5	88.5	94.2	108.6	113.6	118.9	72.6	81.5	74.9	226	154.9	73.3	63.2	79.2	79.4	110.2	96.5	70.9	22.5	21.3	22.7
Q9BZX2-1	Uridine-cytidine kinase 2 [OS=Homo sapiens]	23	6	11	5	261	29.3	6.7	29.17	other metabolic processes	cytosol;other cell component	kinase activity;other molecular function	UCK2	ENSANAG00000031914; ENSCATG00000024308; ENSCCAG00000017279; ENSCJAG00000004523; ENSCSAG00000010772; ENSG00000143179; ENSGGOG00000038402; ENSMFAG00000032681; ENSMMUG00000053859; ENSMNEG00000040312; ENSPANG00000016507; ENSPTRG00000001619	Pyrimidine metabolism; Drug metabolism; Metabolic pathways	Pyrimidine salvage	Fluoropyrimidine activity; Pyrimidine metabolism	0.604	0.624	0.609	0.617	0.61	89.2	92.1	90	147.6	91.1	90.1	92.8	86.1	89.4	93.4	91.6	92.2	87.1	90.8	90.1	147.9	137.1	155	92.9	90.1	91.2	90.2	85	97	855.1	793.4	823.3
Q99848	Probable rRNA-processing protein EBP2 [OS=Homo sapiens]	21	7	25	7	306	34.8	10.1	75.65	RNA metabolism OR transcription;other metabolic processes;other biological processes	nucleus;other cell component		EBNA1BP2	ENSG00000117395		Major pathway of rRNA processing in the nucleolus and cytosol		0.604	0.595	0.567	0.55	0.53	94.3	92.8	88.4	156	85.8	82.7	90.3	93.5	94.9	92	97.4	91.4	88	86	87.7	152.2	154.7	169.8	85.1	87.1	84.9	80.7	82	82.4	2707.8	2802.1	2846.1
P0DJ07	Protein PET100 homolog, mitochondrial [OS=Homo sapiens]	14	2	2	2	73	9.1	6.77	5.93	cell organization and biogenesis	other membranes;mitochondrion	other molecular function	PET100	ENSG00000229833			Mitochondrial complex IV assembly	0.605	0.52	0.493	0.459	0.564	99.6	85.7	81.3	164.8	75.6	92.9	96.2	115.5	79.4	82.8	81.5	89.5	85.7	78.5	71.7	159.1	196.9	134.7	80	73	67.9	81.2	136.8	89.7	96.2	115.5	79.4
Q13123	Protein Red [OS=Homo sapiens]	28	13	29	13	557	65.6	6.64	82.68	cell cycle OR cell proliferation;RNA metabolism OR transcription;other metabolic processes;signal transduction;other biological processes	cytoskeleton;nucleus;other cell component	other molecular function	IK	ENSG00000113141				0.605	0.626	0.615	0.562	0.568	91.3	94.5	92.8	150.9	84.8	85.7	91.4	87.8	105.4	108.8	94.6	94.6	92.9	96.1	84.4	151.1	163.1	120.3	88.4	84.9	84.4	89.3	85.9	76.6	2555.4	2455.5	2947.6
O60828	Polyglutamine-binding protein 1 [OS=Homo sapiens]	19	4	9	4	265	30.5	6.33	27.86	cell organization and biogenesis;RNA metabolism OR transcription;other metabolic processes;stress response;developmental processes;other biological processes	nucleus;other cell component	nucleic acid binding activity;other molecular function	PQBP1	ENSG00000102103	Spliceosome	mRNA Splicing - Major Pathway		0.605	0.767	0.756	0.716	0.642	81	102.6	101.1	133.7	95.7	85.9	78.4	76.3	97.9	118.9	99.3	87	94.1	108.1	97.9	128.5	129.5	137.4	92.7	91	102.4	95.7	81.6	83.2	571.3	556.4	713.8
P62633-1	Cellular nucleic acid-binding protein [OS=Homo sapiens]	50	9	54	1	177	19.5	7.71	136.79	DNA metabolism;other metabolic processes;other biological processes	cytosol;ER/Golgi;nucleus;other cell component	nucleic acid binding activity;other molecular function	Cnbp; CNBP; LOC101344172; LOC111159043; LOC113917796	ENSAMEG00000015334; ENSBIXG00000009042; ENSBMUG00000014129; ENSCAFG00000004320; ENSCANG00000042967; ENSCATG00000020089; ENSCCAG00000034056; ENSCGRG00001000923; ENSCJAG00000017430; ENSCPOG00000032294; ENSCSAG00000008817; ENSDLEG00000010302; ENSECAG00000009512; ENSFCAG00000042197; ENSG00000169714; ENSHGLG00000002069; ENSLAFG00000002502; ENSLCNG00005005148; ENSMFAG00000030262; ENSMLEG00000041892; EN…				0.605	0.606	0.62	0.657	0.612	88.6	88.7	90.8	146.3	96.1	89.5	97.7	89	86.9	91.1	89.1	88.1	99.4	91.1	86.4	153.8	146.9	116.6	96.5	102.7	93.8	89.9	86.8	94.2	5257.4	4785.8	4675.1
Q96C55	Zinc finger protein 524 [OS=Homo sapiens]	4	1	1	1	264	28.7	8.75	2.77	other biological processes	nucleus	nucleic acid binding activity;other molecular function	ZNF524	ENSG00000171443				0.606	0.715	0.945	0.978	0.733	73.1	86.2	114	120.5	117.9	88.3	62.5	72.4	97.5	85.4	96.6	64.4	112.9	118.8	95.3	119.5	94.8	180.9	129	91	116.9	105.9	87.5	68.7	29.4	34	45.7
Q96QE3-1	ATPase family AAA domain-containing protein 5 [OS=Homo sapiens]	4	4	4	4	1844	207.4	9.19	6.82	stress response;other biological processes	nucleus;other cell component	nucleic acid binding activity;other molecular function	ATAD5	ENSG00000176208				0.606	0.598	0.582	0.594	0.612	91.1	89.9	87.5	150.3	89.3	91.9	84.3	91.7	99.7	90.5	94.1	82.3	84.6	88.1	88.9	139.6	154.8	151.3	86.2	100.3	89.9	92.6	93.6	87.6	157.6	171.4	186.3
Q9Y385	ubiquitin-conjugating enzyme e2 j1 [OS=Homo sapiens]	33	9	26	9	318	35.2	6.74	93.82	protein metabolism;other metabolic processes;stress response;other biological processes	other membranes;ER/Golgi;nucleus	other molecular function	UBE2J1	ENSG00000198833	Ubiquitin mediated proteolysis; Protein processing in endoplasmic reticulum; Parkinson disease; Pathways of neurodegeneration	Antigen processing: Ubiquitination & Proteasome degradation	Parkin-ubiquitin proteasomal system pathway; Parkinson's disease pathway	0.607	0.614	0.61	0.642	0.636	88.6	89.7	89	146	93.8	92.9	82.3	87.9	87.7	88.8	88.8	88.3	88.1	85.9	88.9	136.6	144.5	185.6	90.1	93.4	92.8	84.8	91.9	93.7	1570.3	1677.7	1673.4
Q9NQZ2	Something about silencing protein 10 [OS=Homo sapiens]	19	7	23	7	479	54.5	5.62	68.25	cell organization and biogenesis;RNA metabolism OR transcription;other metabolic processes;developmental processes	nucleus;other cell component		UTP3	ENSG00000132467		Major pathway of rRNA processing in the nucleolus and cytosol; rRNA modification in the nucleus and cytosol		0.608	0.569	0.525	0.576	0.542	95.4	89.4	82.5	157.1	90.5	85.1	97.7	98	97.6	91.3	102.5	91.6	91.4	84.4	83	160.8	162.4	101	92.7	96.1	88	88	87.1	86.4	1226.4	1230.1	1225.1
Q7Z3K6-1	Mesoderm induction early response protein 3 [OS=Homo sapiens]	5	2	2	2	550	61.4	4.51	6.44	protein metabolism;other metabolic processes;other biological processes	nucleus;other cell component	other molecular function	MIER3	ENSG00000155545; ENSGGOG00000015237				0.608	0.767	0.625	0.7	0.665	83.6	105.4	85.9	137.4	96.2	91.5	105.8	81.9	81.9	101.6	124.8	103.3	84.1	95.3	83.8	151.7	134.6	112.1	94.2	70.7	122.6	95.5	89.6	66.6	23.5	18.2	18.2
O00767	acyl-CoA desaturase [OS=Homo sapiens]	13	5	23	5	359	41.5	9	75.05	other metabolic processes;other biological processes	other membranes;ER/Golgi;nucleus	other molecular function	SCD	ENSG00000099194	Biosynthesis of unsaturated fatty acids; Metabolic pathways; Fatty acid metabolism; PPAR signaling pathway; AMPK signaling pathway; Alcoholic liver disease	Activation of gene expression by SREBF (SREBP); Fatty acyl-CoA biosynthesis; NR1H2 & NR1H3 regulate gene expression linked to lipogenesis	Sterol regulatory element-binding proteins (SREBP) signaling; SREBF and miR33 in cholesterol and lipid homeostasis; Adipogenesis; Liver X receptor pathway; Nuclear receptors meta-pathway; Fatty acid biosynthesis; Angiopoietin-like protein 8 regulatory pathway; PPAR signaling pathway; Cholesterol metabolism with Bloch and Kandutsch-Russell pathways	0.609	0.568	0.627	0.692	0.652	88.1	82.1	90.6	144.7	100.1	94.4	86.2	90.4	90.1	91.7	84	71.1	92.5	92.8	95	148.1	182.6	79.3	107.9	102.5	95.2	96.6	93.9	100.1	2904	3043.2	3034.8
Q9UL58	Zinc finger protein 215 [OS=Homo sapiens]	2	1	1	1	517	60	8.72	2.99	other biological processes	nucleus	nucleic acid binding activity;other molecular function	ZNF215	ENSG00000149054		Generic Transcription Pathway		0.609	0.735	0.749	0.692	0.722	81	97.9	99.7	133.1	92.2	96.1	79.4	56.8	84.8	95.9	120.9	93.1	91.7	104.2	97.6	130.4	128.3	169.2	90.3	91.5	70.7	93.8	94.2	107.1	41.9	30	44.8
O15234	Protein CASC3 [OS=Homo sapiens]	17	9	11	9	703	76.2	6.48	19.86	RNA metabolism OR transcription;other metabolic processes;transport;other biological processes	other membranes;cytosol;nucleus;other cell component	nucleic acid binding activity;other molecular function	CASC3	ENSG00000108349	Nucleocytoplasmic transport; mRNA surveillance pathway	Regulation of expression of SLITs and ROBOs; Transport of Mature mRNA derived from an Intron-Containing Transcript; mRNA 3'-end processing; RNA Polymerase II Transcription Termination; mRNA Splicing - Major Pathway; Nonsense Mediated Decay (NMD) enhanced by the Exon Junction Complex (EJC)		0.609	0.61	0.617	0.633	0.612	89.5	89.7	90.7	147	93.1	90	92.2	88.5	88.6	83.9	90.3	88.7	89.8	90.1	86.5	145.5	143.7	162.8	89.5	92.1	96.8	93	89.1	88.8	1406.7	1351.1	1351.9
Q9UHA3	Probable ribosome biogenesis protein RLP24 [OS=Homo sapiens]	12	2	5	2	163	19.6	9.98	12.05	cell organization and biogenesis;protein metabolism;other metabolic processes	cytosol;translational apparatus;nucleus	nucleic acid binding activity;other molecular function	RSL24D1	ENSG00000137876	Ribosome; Coronavirus disease			0.609	0.597	0.567	0.625	0.607	91.3	89.4	85	149.8	93.7	90.9	84.7	91.8	93.5	91.1	89.9	83.4	91.7	85.5	81.3	145.3	150.7	169.9	99.9	94.2	80.7	94.1	91.5	80.8	426.6	462.2	471
Q96BD8	Spindle and kinetochore-associated protein 1 [OS=Homo sapiens]	7	1	1	1	255	29.5	7.12	4.68	cell cycle OR cell proliferation;other biological processes	cytosol;cytoskeleton;other cell component	cytoskeletal activity	SKA1	ENSG00000154839; ENSG00000262634		RHO GTPases Activate Formins; Separation of Sister Chromatids; Resolution of Sister Chromatid Cohesion; EML4 and NUDC in mitotic spindle formation; Amplification of signal from unattached kinetochores via a MAD2 inhibitory signal		0.609	0.52	0.408	0.484	0.45	105.3	89.8	70.5	172.8	83.7	77.8	109.8	112.4	104.8	69	93.7	142.5	73.5	67.1	81.5	180.2	194.1	43.4	105.9	78.5	87.3	81.1	100.6	74.6	87.2	89.3	83.2
Q9BW85	Coiled-coil domain-containing protein 94 [OS=Homo sapiens]	8	4	10	3	323	37.1	5.92	25.05	cell organization and biogenesis;RNA metabolism OR transcription;other metabolic processes;other biological processes	nucleus	other molecular function	YJU2	ENSG00000105248				0.61	0.571	0.618	0.593	0.653	90.4	84.6	91.7	148.3	88	96.9	90.4	87.3	103.1	84.6	77.3	100.9	92.7	91.7	86.5	156.6	148.3	121.7	90.7	86.6	88	96.9	115.6	81.1	599.9	578.9	684.3
Q9ULL5-1	Proline-rich protein 12 [OS=Homo sapiens]	1	2	2	2	1215	129.9	8	5.67				PRR12	ENSG00000126464				0.61	0.603	0.568	0.572	0.555	93.6	92.6	87.2	153.6	87.8	85.2	77.1	71.1	80.5	72.1	76.3	77.3	74	71.9	68.4	126.5	126.3	460.7	76.4	64.6	72.3	70.3	70.2	63.8	170.2	156.9	177.7
Q6JBY9	CapZ-interacting protein [OS=Homo sapiens]	32	9	16	9	416	44.5	5.4	54.59	stress response;other biological processes	cytoskeleton	cytoskeletal activity	RCSD1	ENSG00000198771				0.61	0.831	0.91	0.906	0.653	74.5	101.6	111.2	122.2	110.7	79.8	71.7	66.9	118.3	115.3	97.8	78.1	107	110.3	90.3	130.2	116.4	117.6	106.6	104.6	108.8	106.9	76.8	76.5	1008.8	941.1	1664.4
Q9NXR5	Ankyrin repeat domain-containing protein 10 [OS=Homo sapiens]	5	2	4	2	420	44.7	5.97	11.87				ANKRD10	ENSG00000088448				0.61	0.679	0.606	0.554	0.568	91.1	101.4	90.5	149.4	82.7	84.9	96.5	94.8	93.7	106.1	98.4	105.5	94.1	99	93.1	155.5	163.5	81.1	90.4	83.6	86.1	88.3	81.5	88.6	406.2	399.1	394.5
Q9H173	nucleotide exchange factor SIL1 [OS=Homo sapiens]	15	6	10	6	461	52.1	5.36	30.11	transport;other biological processes	ER/Golgi	other molecular function	SIL1	ENSG00000120725	Protein processing in endoplasmic reticulum			0.61	0.635	0.66	0.715	0.725	84.2	87.7	91.2	138.1	98.8	100.1	81.6	90	85	90	85.1	88.5	88.4	92	99.3	144.6	139.4	112.3	103.9	96.1	99.7	104.8	98.1	101	423.9	467.8	441.6
P51817	camp-dependent protein kinase catalytic subunit prkx [OS=Homo sapiens]	10	2	2	2	358	40.9	6.86	4.26	cell adhesion;cell cycle OR cell proliferation;protein metabolism;other metabolic processes;developmental processes;signal transduction;other biological processes	nucleus;other cell component	kinase activity;other molecular function	PRKX	ENSG00000183943		FCGR3A-mediated IL10 synthesis; ADORA2B mediated anti-inflammatory cytokines production; CREB1 phosphorylation through the activation of Adenylate Cyclase; PKA-mediated phosphorylation of CREB	Chemokine signaling pathway	0.61	0.582	0.592	0.661	0.594	90.6	86.4	87.9	148.5	98.2	88.3	83.4	99	74.7	79.5	74	81.8	80.9	80.2	89.1	99.7	136.7	294	90.4	74.2	112.8	81.2	75.4	93.2	24.4	29	21.9
Q9Y5A9-1	YTH domain-containing family protein 2 [OS=Homo sapiens]	16	9	24	6	579	62.3	8.79	62.04	cell cycle OR cell proliferation;cell organization and biogenesis;RNA metabolism OR transcription;other metabolic processes;stress response;developmental processes;other biological processes	cytosol;cytoskeleton;nucleus;other cell component	nucleic acid binding activity	YTHDF2	ENSCSAG00000001018; ENSG00000198492; ENSMFAG00000026128; ENSMMUG00000011391; ENSMNEG00000041161; ENSNLEG00000009856; ENSPTRG00000000439; ENSRBIG00000043898; ENSRROG00000038863				0.611	0.681	0.608	0.588	0.57	90.3	100.7	89.9	147.9	86.9	84.4	92.4	94.6	91	100.3	109.5	103	90	92	93.5	158.5	151.3	90.8	88.7	89.7	88.9	86.3	85.1	94.2	1106	1132.1	1089.3
Q9NVM6	DnaJ homolog subfamily C member 17 [OS=Homo sapiens]	2	1	1	1	304	34.7	8.53	2.12	transport;other biological processes	nucleus;other cell component	nucleic acid binding activity	DNAJC17	ENSG00000104129				0.611	0.463	0.553	0.531	0.478	100.9	76.4	91.3	165	87.6	78.8	92	108.7	93.5	70.8	68.1	97.6	84.6	75.8	94.4	132.8	153	215.6	81.7	69.8	81.2	73.1	136	71.2	82.5	97.5	83.9
O15014	zinc finger protein 609 [OS=Homo sapiens]	1	1	1	1	1411	151.1	8.03	2.25	developmental processes;other biological processes	nucleus	other molecular function	ZNF609	ENSG00000180357				0.612	0.592	0.641	0.599	0.58	91.3	88.2	95.6	149.1	89.4	86.4	98.2	82.6	92.3	98	89.2	83.9	90.8	98.2	96.7	155.2	140.9	150.8	93.5	82.9	90.4	78.2	87.4	90.9	120.9	101.7	113.6
Q9H501	ESF1 homolog [OS=Homo sapiens]	21	16	23	16	851	98.7	5.11	60.09	RNA metabolism OR transcription;other metabolic processes	nucleus		ESF1	ENSG00000089048				0.613	0.623	0.601	0.597	0.59	91.4	92.8	89.6	149.1	89.1	88	91.4	92.7	91.4	93.1	92.9	90.1	89.6	91.1	88.2	149.1	162.7	136.2	89.4	88	89.1	89.5	88	87.6	1844.8	1870.9	1845.1
Q9BVC5	Ashwin [OS=Homo sapiens]	7	2	2	2	232	25.8	9.74	5.08	developmental processes	nucleus;other cell component		C2orf49	ENSG00000135974		tRNA processing in the nucleus		0.613	0.63	0.591	0.587	0.535	93	95.6	89.6	151.7	89.1	81.1	97.2	90.1	92.1	100.4	91.8	94.7	88.8	90.9	77.2	150.2	128.7	192.6	92.4	88.2	78.5	80.3	87.8	78.1	227.7	210.9	215.7
Q9UIF7-1	adenine DNA glycosylase [OS=Homo sapiens]	1	1	1	1	546	60	8.69	1.63	DNA metabolism;other metabolic processes;stress response	mitochondrion;nucleus	nucleic acid binding activity;other molecular function	MUTYH	ENSG00000132781	Base excision repair		Base excision repair; DNA repair pathways, full network	0.613	0.591	0.552	0.582	0.527	95.2	91.8	85.7	155.2	90.3	81.8	85.6	93.4	97.3	99.2	90.1	84.7	92.8	82.8	84.2	151.4	152.4	154	84.4	106.6	88.7	97.6	74.6	80.3	62.9	68.7	71.5
Q8N2K1-1	Ubiquitin-conjugating enzyme E2 J2 [OS=Homo sapiens]	5	1	1	1	259	28.9	8.4	4.48	protein metabolism;other metabolic processes;stress response	other membranes;cytosol;ER/Golgi;nucleus;other cell component	other molecular function	UBE2J2	ENSG00000160087	Ubiquitin mediated proteolysis; Protein processing in endoplasmic reticulum; Parkinson disease; Pathways of neurodegeneration	Antigen processing: Ubiquitination & Proteasome degradation; E3 ubiquitin ligases ubiquitinate target proteins	Parkin-ubiquitin proteasomal system pathway; Parkinson's disease pathway	0.613	0.704	0.585	0.604	0.572	90.2	103.6	86	147.1	88.9	84.2	96.5	87.4	85.7	91.2	113.4	100.2	76.5	96	83.3	134.8	142.4	182.2	92.5	86	85.5	85	79.9	81.5	92	83.3	81.7
Q8NC42	E3 ubiquitin-protein ligase RNF149 [OS=Homo sapiens]	4	1	1	1	400	43.1	6.54	4.35	protein metabolism;other metabolic processes;other biological processes	other membranes;other cell component	other molecular function	RNF149	ENSG00000163162				0.613	0.769	0.559	0.639	0.547	89.2	111.7	81.3	145.4	92.9	79.5	84.6	84.3	79.8	104.4	114.9	105.7	86.8	74.3	76.9	137.5	123.2	224.8	105.6	75.7	87.8	69.3	89.1	75.2	30.7	30.6	29
Q96ES7	SAGA-associated factor 29 [OS=Homo sapiens]	4	1	1	1	293	33.2	8.1	3.72	protein metabolism;other metabolic processes;other biological processes	nucleus	other molecular function	SGF29	ENSG00000176476		HATs acetylate histones		0.614	0.565	0.602	0.693	0.631	89.7	82.6	87.9	146.2	101.3	92.3	87.8	107.7	87	80.8	80.5	107.1	94	74.3	86	126.4	143	196.1	99	66.8	107.2	90.5	90.2	75.7	40.8	50	40.4
Q9BWQ6	protein YIPF2 [OS=Homo sapiens]	10	1	1	1	316	35.1	5.73	4.79	transport	other membranes;ER/Golgi;other cytoplasmic organelle	other molecular function	YIPF2	ENSG00000130733				0.614	0.416	0.514	0.504	0.451	105.3	71.4	88.2	171.4	86.3	77.4	106.3	108.8	63.3	91.4	58.7	72	137.2	89	67.6	173.1	173.3	120.6	86.7	138.1	87.2	78.1	57.1	91.5	23.2	23.7	13.8
P60520	Gamma-aminobutyric acid receptor-associated protein-like 2 [OS=Homo sapiens]	35	5	6	5	117	13.7	8.1	15.85	cell organization and biogenesis;other metabolic processes;stress response;transport;other biological processes	other membranes;cytosol;ER/Golgi;other cytoplasmic organelle;other cell component	signal transduction activity or receptor binding;cytoskeletal activity;other molecular function	GABARAPL2	ENSG00000034713	FoxO signaling pathway; Autophagy; Mitophagy; Autophagy; NOD-like receptor signaling pathway; GABAergic synapse	TBC/RABGAPs; Macroautophagy	Network map of SARS-CoV-2 signaling pathway; Senescence and autophagy in cancer	0.614	0.602	0.61	0.658	0.669	88.8	86.9	88.2	144.4	95	96.7	85.4	81.2	84.2	82.5	80.7	86.2	83.2	83.7	84	134.8	137.1	234	91.4	90.2	87	90.8	92	91.8	716.3	681.3	706.6
Q7Z333	Probable helicase senataxin [OS=Homo sapiens]	2	3	6	2	2677	302.7	7.17	12.82	cell organization and biogenesis;DNA metabolism;RNA metabolism OR transcription;other metabolic processes;stress response;developmental processes;signal transduction;other biological processes	non-structural extracellular;nucleus;other cell component	nucleic acid binding activity;other molecular function	SETX	ENSG00000107290	Amyotrophic lateral sclerosis		Interactome of polycomb repressive complex 2 (PRC2)	0.615	0.697	0.609	0.604	0.638	88.6	100.4	87.8	144.1	87.1	92	81.2	93.1	84.4	88.7	95.7	99.3	85.3	81.8	83.6	121.7	137.3	233.7	80.8	82.9	89.9	83.7	89.4	87.6	105.3	120.8	109.5
Q6P1J9	Parafibromin [OS=Homo sapiens]	34	18	40	18	531	60.5	9.61	104.49	cell-cell signaling;cell cycle OR cell proliferation;cell organization and biogenesis;protein metabolism;RNA metabolism OR transcription;other metabolic processes;developmental processes;signal transduction;other biological processes	cytosol;nucleus	other molecular function	CDC73	ENSG00000134371		Hedgehog 'on' state; Formation of RNA Pol II elongation complex ; RNA Polymerase II Pre-transcription Events; E3 ubiquitin ligases ubiquitinate target proteins; Formation of the beta-catenin:TCF transactivating complex	Endoderm differentiation	0.616	0.62	0.586	0.568	0.584	93	93.7	88.5	151	85.8	88.1	93.8	92.4	95.2	95	94.4	93.8	86.8	89.2	92.9	152.2	152.6	131.8	86.5	86.3	89.7	87.6	90.9	88.9	4535.9	4471.7	4607.1
Q8TDD1	ATP-dependent RNA helicase DDX54 [OS=Homo sapiens]	26	14	25	14	881	98.5	10.02	77.12	RNA metabolism OR transcription;other metabolic processes;signal transduction;other biological processes	ER/Golgi;nucleus	signal transduction activity or receptor binding;other molecular function	DDX54	ENSG00000123064				0.616	0.63	0.576	0.587	0.571	92.9	95	86.8	150.8	88.4	86.1	91.8	88.2	91.6	93.6	99.7	90.7	93.8	85.6	85	144.1	148.6	171.4	88.4	86.2	87.2	83.6	85.8	84.8	1304.2	1252.4	1300.7
P23025	DNA repair protein complementing XP-A cells [OS=Homo sapiens]	7	1	1	1	273	31.3	6.73	4.15	cell organization and biogenesis;DNA metabolism;other metabolic processes;stress response;other biological processes	non-structural extracellular;nucleus;other cell component	nucleic acid binding activity;other molecular function	XPA	ENSG00000136936	Platinum drug resistance; Nucleotide excision repair	Formation of TC-NER Pre-Incision Complex; Dual incision in TC-NER; Formation of Incision Complex in GG-NER; Dual Incision in GG-NER	Nucleotide excision repair; DNA repair pathways, full network; Nucleotide excision repair in xeroderma pigmentosum	0.618	0.722	0.7	0.697	0.539	86.7	101.3	98.2	140.4	97.8	75.6	74.5	85.3	111.2	99.7	88.5	109.6	109.5	67.4	96.7	108.6	138.1	160.5	96.2	96.1	96.9	70.7	116.1	74.4	28.4	32.5	42.4
Q9Y597	BTB/POZ domain-containing protein KCTD3 [OS=Homo sapiens]	1	1	1	1	815	88.9	7.03	3.19	cell organization and biogenesis	plasma membrane;other membranes		KCTD3	ENSG00000136636		CDC42 GTPase cycle		0.618	0.698	0.486	0.481	0.474	98.7	111.5	77.6	159.6	76.8	75.7	95.4	94.4	86.2	111.5	106.7	99.2	87.3	74.3	74.2	152.8	150.6	237.6	73.4	74.4	73.5	58.5	72.4	77.6	127.2	126	115
Q8N3R9-1	MAGUK p55 subfamily member 5 [OS=Homo sapiens]	6	3	4	3	675	77.2	6.14	10.09	cell organization and biogenesis;other metabolic processes;developmental processes;other biological processes	plasma membrane;other membranes;ER/Golgi;other cell component	other molecular function	MPP5; PALS1	ENSG00000072415; ENSPPAG00000036838; ENSPTRG00000006460	Hippo signaling pathway; Tight junction; Human papillomavirus infection	Tight junction interactions	Epithelial to mesenchymal transition in colorectal cancer; Complement system in neuronal development and plasticity	0.619	0.658	0.721	0.695	0.758	83.4	88.7	97.2	134.8	93.7	102.1	74.6	83	69.4	75.8	122	79.4	95.1	87	79	120.6	108.6	290.1	83.8	85.6	78.3	91.4	77.3	98.8	206.6	229.8	192.2
O60337	E3 ubiquitin-protein ligase MARCH6 [OS=Homo sapiens]	2	2	2	2	910	102.5	6.28	5.33	protein metabolism;other metabolic processes;stress response	other membranes;ER/Golgi	other molecular function	MARCHF6	ENSG00000145495	Protein processing in endoplasmic reticulum	ER Quality Control Compartment (ERQC)		0.619	0.758	0.751	0.725	0.702	81.5	99.9	98.9	131.7	95.5	92.5	76.4	76.1	78.6	93.6	103.7	92.9	92.7	88.9	92.7	120.6	123.5	229	88.7	90.5	89.5	86.6	78.9	97.1	178.8	178.2	184
Q92560	ubiquitin carboxyl-terminal hydrolase BAP1 [OS=Homo sapiens]	9	4	4	4	729	80.3	6.84	13.26	protein metabolism;other metabolic processes;other biological processes	cytosol;nucleus;other cell component	other molecular function	BAP1	ENSG00000163930		UCH proteinases; Recruitment and ATM-mediated phosphorylation of repair and signaling proteins at DNA double strand breaks	Clear cell renal cell carcinoma pathways; Malignant pleural mesothelioma	0.619	0.716	0.663	0.615	0.69	86.3	99.9	92.4	139.4	85.8	96.2	77.2	76	74.6	87.9	103.3	82.1	82.5	78.4	81.3	122.7	121.8	329.8	83.8	75.2	75.5	86.8	76.6	84.6	189.9	186.8	183.4
O43164	E3 ubiquitin-protein ligase Praja-2 [OS=Homo sapiens]	3	1	2	1	708	78.2	4.39	6.64	protein metabolism;other metabolic processes;stress response;signal transduction;other biological processes	plasma membrane;other membranes;cytoskeleton;ER/Golgi;other cell component	other molecular function	PJA2	ENSG00000198961		Antigen processing: Ubiquitination & Proteasome degradation		0.62	0.735	0.604	0.561	0.504	92.5	109.7	90	149.1	83.6	75.1	94.4	84.3	92.6	124.8	107.6	109.7	87.4	96.5	90.1	156	143.3	149.2	83.6	72	84.1	75.2	65.2	84	51.3	45.8	50.3
Q9NRR8	CDC42 small effector protein 1 [OS=Homo sapiens]	10	1	1	1	79	8.9	9.99	2.02	transport;signal transduction;other biological processes	plasma membrane;other membranes;cytoskeleton;other cell component	enzyme regulator activity;other molecular function	CDC42SE1	ENSG00000197622				0.62	0.637	0.542	0.556	0.585	94.5	96.9	82.6	152.2	84.7	89.1	80.8	82.2	94.2	84.8	84.3	72.1	74.8	69.7	71.8	104.3	132.4	396.1	76.6	71.1	73.7	77.5	80.9	72.6	49.9	50.8	58.2
O43493-1	Trans-Golgi network integral membrane protein 2 [OS=Homo sapiens]	37	16	34	2	480	51.1	5.73	98.24									0.621	0.656	0.676	0.693	0.67	86.4	91.2	94	139	96.4	93.1	87.9	85.6	96.3	112	92.8	89.3	95.7	98.2	92.4	141.5	143.3	87.1	100.1	98.1	93.5	97.8	94.7	93.7	3370.1	3284.6	3692.7
Q92503-1	SEC14-like protein 1 [OS=Homo sapiens]	10	6	8	6	715	81.2	6.43	21.87	stress response;transport;other biological processes	cytosol;ER/Golgi;nucleus;other cell component	signal transduction activity or receptor binding	SEC14L1	ENSG00000129657			Glucocorticoid receptor pathway; Nuclear receptors meta-pathway	0.621	0.683	0.681	0.622	0.597	88.7	97.4	97.1	142.7	88.7	85.3	92.9	92.1	87	101.3	104.6	99.3	93	100.9	103.6	148.3	148.6	85.2	93.7	91.2	92.2	88.6	89.2	88.3	747.5	741.7	700.2
P56181-2	Isoform 2 of NADH dehydrogenase [ubiquinone] flavoprotein 3, mitochondrial [OS=Homo sapiens]	22	7	14	7	473	51	9.17	48.09				NDUFV3					0.622	1.023	1.337	1.261	0.813	61.6	101.3	132.5	99.1	124.9	80.5	57.1	50.5	126.9	114.8	94	71.2	122.9	128.6	101.5	137.2	89.4	91.9	125.2	104.6	115.9	134	74.7	59.6	928.2	820.9	2062.1
Q15776	Zinc finger protein with KRAB and SCAN domains 8 [OS=Homo sapiens]	8	4	5	3	578	65.8	7.39	8.89	other biological processes	nucleus	nucleic acid binding activity;other molecular function	ZKSCAN8	ENSG00000198315		Generic Transcription Pathway		0.622	0.642	0.652	0.659	0.576	89.9	92.8	94.3	144.6	95.3	83.2	100.6	89.4	88.2	98.1	92.3	91.4	96.5	92.5	93.8	145	143.9	132	101.2	94.8	83.4	82	82.8	92	152.5	135.5	133.6
Q9BTE1	Dynactin subunit 5 [OS=Homo sapiens]	12	2	3	2	182	20.1	8.02	8.28	developmental processes	other membranes;cytosol;cytoskeleton;nucleus;other cell component		DCTN5	ENSG00000166847	Vasopressin-regulated water reabsorption; Amyotrophic lateral sclerosis; Huntington disease; Pathways of neurodegeneration; Salmonella infection	COPI-mediated anterograde transport; MHC class II antigen presentation; COPI-independent Golgi-to-ER retrograde traffic; HSP90 chaperone cycle for steroid hormone receptors (SHR) in the presence of ligand		0.622	0.613	0.609	0.588	0.585	92.9	91.5	91	149.3	87.9	87.4	88.8	77.3	87.8	81.3	127.2	86.5	86.1	83.1	87.9	141.2	74.1	274.8	81.8	83.1	84.3	82.6	77.7	94.4	349.7	304.4	345.9
Q86WA8	Lon protease homolog 2, peroxisomal [OS=Homo sapiens]	3	3	3	3	852	94.6	7.3	5.97	cell organization and biogenesis;protein metabolism;other metabolic processes;transport;other biological processes	cytosol;nucleus;other cytoplasmic organelle	other molecular function	LONP2	ENSG00000102910		Peroxisomal protein import; Association of TriC/CCT with target proteins during biosynthesis	IL-18 signaling pathway	0.622	0.68	0.599	0.595	0.583	91.6	100	88.1	147.1	87.6	85.7	90.9	86.4	97.9	99.3	89.8	100	87.4	90.6	87.5	131.7	146.1	163.8	87	86.1	89.9	85.1	97.7	82.7	276.6	262.8	297.8
Q8WU10	pyridine nucleotide-disulfide oxidoreductase domain-containing protein 1 [OS=Homo sapiens]	6	2	3	2	500	55.8	5.85	9.46	stress response	cytoskeleton;nucleus	other molecular function	PYROXD1	ENSG00000121350				0.623	0.729	0.659	0.724	0.739	83.5	97.8	88.4	134.1	97.1	99.1	78	91.9	87.1	91	102	112.7	90.2	92.2	98.8	146.4	139.9	67.8	88.4	101.2	103.9	103.4	105.3	100	282.5	332.8	315.5
Q9BVI4	Nucleolar complex protein 4 homolog [OS=Homo sapiens]	24	8	15	8	516	58.4	7.49	51.37	RNA metabolism OR transcription;other metabolic processes	other membranes;nucleus;other cell component		NOC4L	ENSG00000184967; ENSG00000288146		Major pathway of rRNA processing in the nucleolus and cytosol; rRNA modification in the nucleus and cytosol		0.623	0.639	0.616	0.635	0.6	90.9	93.2	89.9	145.9	92.7	87.5	89.9	90.9	84	92.1	100.2	88.6	90.4	85.3	88.9	144.2	141.7	166.1	92.2	91.6	90.6	86.6	84.5	92.3	1203.2	1216.8	1124
P42696	RNA-binding protein 34 [OS=Homo sapiens]	26	10	23	10	430	48.5	10.11	67.89		nucleus;other cell component		RBM34	ENSG00000188739				0.626	0.639	0.601	0.599	0.597	92.4	94.4	88.8	147.8	88.5	88.2	93.2	95	95.2	94.5	98.6	97	89	91.2	92.1	161.2	151.8	96.4	89.2	91	93	90.6	92.3	88.8	2372.4	2417.7	2423.6
Q9HBU6-1	ethanolamine kinase 1 [OS=Homo sapiens]	4	2	4	2	452	50.9	6.54	3.77	other metabolic processes	cytosol	kinase activity;other molecular function	ETNK1	ENSG00000139163	Glycerophospholipid metabolism; Metabolic pathways	Synthesis of PE	Kennedy pathway from sphingolipids; One-carbon metabolism and related pathways; Glycerolipids and glycerophospholipids	0.627	0.721	0.673	0.604	0.619	88.6	102	95.2	141.4	85.4	87.5	83.7	89.9	92.6	103.5	100.9	124.2	91.8	96.6	100	143.5	146.3	96.1	86.7	86.2	95.8	83.2	90.2	88.8	564.3	606.5	624.7
Q9H814	Phosphorylated adapter RNA export protein [OS=Homo sapiens]	33	11	19	11	394	44.4	5.4	56.61	transport;other biological processes	cytosol;cytoskeleton;nucleus;other cell component	nucleic acid binding activity;other molecular function	PHAX	ENSG00000164902	Nucleocytoplasmic transport	RNA polymerase II transcribes snRNA genes; snRNP Assembly		0.627	0.589	0.605	0.62	0.645	92.1	86.5	88.8	146.9	91	94.7	93.6	92.2	100.1	90.2	85.6	88	96.9	90.3	84.6	152.4	149.3	111.8	98.1	92.5	92.2	96.2	102.6	83.2	1885.1	1856.8	2016.2
Q9P1Z2-1	Calcium-binding and coiled-coil domain-containing protein 1 [OS=Homo sapiens]	15	7	10	7	691	77.3	4.82	35.4	cell-cell signaling;signal transduction;other biological processes	cytosol;nucleus;other cell component	nucleic acid binding activity;other molecular function	CALCOCO1	ENSG00000012822				0.628	0.653	0.602	0.635	0.618	91	94.8	87.4	145	92.1	89.7	82.9	90.4	88.4	94.5	83.3	92	77.6	84.8	91	133.3	140.9	210.8	89.5	90.9	86.9	87.1	90.5	85.2	368.7	402.1	393.4
Q9Y5S9	RNA-binding protein 8A [OS=Homo sapiens]	47	7	39	1	174	19.9	5.72	112.15	RNA metabolism OR transcription;other metabolic processes;transport;other biological processes	cytosol;nucleus;other cell component	nucleic acid binding activity	RBM8A	ENSG00000265241	Nucleocytoplasmic transport; mRNA surveillance pathway; Spliceosome	Regulation of expression of SLITs and ROBOs; mRNA Splicing - Major Pathway; Nonsense Mediated Decay (NMD) enhanced by the Exon Junction Complex (EJC); RNA Polymerase II Transcription Termination; mRNA 3'-end processing; Transport of Mature mRNA derived from an Intron-Containing Transcript		0.628	0.742	0.773	0.851	0.659	80.9	95.7	99.7	128.9	109.7	85	76.3	69.7	110	102.6	90.2	78	94	101.2	87.8	121.5	96.4	200.9	110.2	99.7	103.4	106.2	80.1	71.8	1159	1059.5	1671.9
Q96Q89-1	Kinesin-like protein KIF20B [OS=Homo sapiens]	2	3	3	3	1820	210.5	5.67	2.88	cell cycle OR cell proliferation;cell organization and biogenesis;developmental processes;other biological processes	non-structural extracellular;cytosol;cytoskeleton;nucleus;other cell component	cytoskeletal activity;other molecular function	KIF20B	ENSG00000138182		COPI-dependent Golgi-to-ER retrograde traffic; Kinesins	Gastric cancer network 1	0.629	0.694	0.654	0.529	0.595	92	101.6	95.7	146.3	77.4	87.1	102.2	85.2	68.3	95.6	91.8	94.1	88.6	91.2	72.8	135.6	100.8	307.7	87.5	66.1	71.7	68.2	92	80.7	40.4	33.7	27
Q9UBF6	RING-box protein 2 [OS=Homo sapiens]	11	1	1	1	113	12.7	5.44	4.21	protein metabolism;other metabolic processes;other biological processes	cytosol;nucleus;other cell component	other molecular function	RNF7	ENSG00000114125	Ubiquitin mediated proteolysis; Human immunodeficiency virus 1 infection	Antigen processing: Ubiquitination & Proteasome degradation; Neddylation; Inactivation of CSF3 (G-CSF) signaling	Apoptosis-related network due to altered Notch3 in ovarian cancer; Modulators of TCR signaling and T cell activation	0.63	0.735	0.602	0.627	0.572	90.7	105.9	86.6	144	90.3	82.4	94.4	68.4	84.1	75.7	106.7	98.2	109.2	73.6	80.4	133.6	110.8	263.1	80.4	100.7	83.8	63.6	76.5	96.9	84.6	61.3	75.4
Q8N5B7	Ceramide synthase 5 [OS=Homo sapiens]	3	1	1	1	392	45.7	7.97	2.19	other metabolic processes	other membranes;ER/Golgi	nucleic acid binding activity;other molecular function	CERS5	ENSG00000139624	Sphingolipid metabolism; Metabolic pathways; Sphingolipid signaling pathway	Sphingolipid de novo biosynthesis	Sphingolipid pathway; Sphingolipid metabolism: integrated pathway	0.631	0.488	0.618	0.637	0.62	94.7	73.3	92.8	150.3	95.8	93.1	104.9	71.5	90	67.4	84.8	69.6	103.2	88.2	70.5	122.6	142.8	222.8	88.2	127.6	91	71.2	88.5	95.1	38.3	26.1	32.9
Q9ULG6	Cell cycle progression protein 1 [OS=Homo sapiens]	4	4	4	4	757	87.3	5.95	7.16	cell cycle OR cell proliferation;other biological processes	other membranes		CCPG1	ENSG00000260916				0.631	0.711	0.667	0.606	0.606	89.7	101	94.8	142.2	86.2	86.2	90.2	89.2	82.1	98.2	100.5	103.1	94.9	94.3	90.9	149.7	131.8	141.4	84.8	97.9	85.7	85.7	80.2	99.5	207.1	204.9	188.5
Q9H444	Charged multivesicular body protein 4b [OS=Homo sapiens]	52	13	54	13	224	24.9	4.82	170.98	cell cycle OR cell proliferation;cell organization and biogenesis;protein metabolism;other metabolic processes;transport;other biological processes	plasma membrane;other membranes;cytosol;nucleus;other cytoplasmic organelle;other cell component	other molecular function	CHMP4B	ENSG00000101421	Endocytosis; Necroptosis	Macroautophagy; Sealing of the nuclear envelope (NE) by ESCRT-III; HCMV Late Events; Budding and maturation of HIV virion; Endosomal Sorting Complex Required For Transport (ESCRT); Late endosomal microautophagy; Pyroptosis; Translation of Replicase and Assembly of the Replication Transcription Complex; Translation of Replicase and Assembly of the Replication Transcription Complex		0.631	0.417	0.47	0.413	0.503	110.3	72.9	82.2	174.7	72.1	87.8	101.5	118	84.7	65.4	67.1	109.4	75.8	63.9	75.6	121.1	160.8	220.1	89.2	66.4	63	80.8	164.6	72.5	7257.5	8437.9	6057.9
Q8IWI9-1	MAX gene-associated protein [OS=Homo sapiens]	4	9	10	9	3026	331.6	6.79	30.8									0.631	0.654	0.62	0.637	0.61	91.2	94.5	89.6	144.4	92.1	88.2	93.5	90.5	92	95.3	101.1	94.7	91.5	90.4	88.9	148.8	145.6	121.1	92.8	91.9	98.6	83.7	88.9	90.8	654.7	634	643.9
P09651-2	Isoform A1-A of Heterogeneous nuclear ribonucleoprotein A1 [OS=Homo sapiens]	83	24	328	1	320	34.2	9.23	990.24				HNRNPA1					0.632	0.58	0.535	0.636	0.603	95.1	87.3	80.5	150.5	95.7	90.8	85.7	79.7	86	75.6	102.8	78.7	100.1	72.5	62.5	135.6	129.4	285.1	88	86.3	85.7	81.8	72.4	92.3	130.2	121.1	130.7
Q8NB46	Serine/threonine-protein phosphatase 6 regulatory ankyrin repeat subunit C [OS=Homo sapiens]	4	3	3	3	1076	115	6.48	10.52				ANKRD52	ENSG00000139645				0.632	0.702	0.672	0.683	0.699	86.4	96	91.9	136.7	93.4	95.6	85	84.3	89	95.3	94.4	88.9	97.3	88.2	90.3	130.7	134.4	173.8	93.5	83.6	91.8	93.9	94.4	91.3	254.6	252.6	266.9
Q92805	Golgin subfamily A member 1 [OS=Homo sapiens]	5	3	4	3	767	88.1	5.27	12.7		other membranes;cytosol;ER/Golgi;other cell component		GOLGA1	ENSG00000136935		Retrograde transport at the Trans-Golgi-Network		0.632	0.664	0.638	0.658	0.609	90.3	94.8	91.1	142.8	94	87	87.8	86.3	91.6	91.2	92.3	101.3	92.3	88.1	88.6	117	138.9	198.5	95.6	85.2	91.4	80	84.6	89.3	147.4	144.8	153.6
P10244	Myb-related protein B [OS=Homo sapiens]	3	2	2	2	700	78.7	6.87	2.46	cell cycle OR cell proliferation;cell organization and biogenesis;other biological processes	nucleus	nucleic acid binding activity;other molecular function	MYBL2	ENSG00000101057	Cellular senescence	Polo-like kinase mediated events; TFAP2A acts as a transcriptional repressor during retinoic acid induced cell differentiation; Transcription of E2F targets under negative control by p107 (RBL1) and p130 (RBL2) in complex with HDAC1	Gastric cancer network 1; EGF/EGFR signaling pathway	0.633	0.617	0.601	0.615	0.677	91.7	89.3	87	144.8	89.1	98	79.7	93.1	110	64.9	90.6	96.1	90.6	85.5	88.3	140	147	156.9	104.3	75.3	90.4	107.6	80.4	99.5	43.8	51.2	60.5
Q68DK7	male-specific lethal 1 homolog [OS=Homo sapiens]	2	1	1	1	614	67.1	8.92	2.27	protein metabolism;other metabolic processes	nucleus	other molecular function	MSL1	ENSG00000188895		HATs acetylate histones		0.634	0.797	0.65	0.741	0.642	85.2	107.1	87.4	134.4	99.6	86.3	71.8	58.6	164.1	67.8	110.3	90.2	73.6	116.8	60.9	113.2	90.7	310.3	74.4	83.8	86.8	94.1	72.6	60.1	17.5	14.3	40
P30291-1	Wee1-like protein kinase [OS=Homo sapiens]	6	3	3	3	646	71.6	6.77	3.92	cell cycle OR cell proliferation;cell organization and biogenesis;protein metabolism;other metabolic processes;developmental processes;other biological processes	nucleus;other cell component	kinase activity;other molecular function	WEE1	ENSG00000166483	Cell cycle; Human immunodeficiency virus 1 infection	Factors involved in megakaryocyte development and platelet production; Chk1/Chk2(Cds1) mediated inactivation of Cyclin B:Cdk1 complex; Cyclin A/B1/B2 associated events during G2/M transition; Polo-like kinase mediated events; G2/M DNA replication checkpoint; Cyclin E associated events during G1/S transition ; Cyclin A:Cdk2-associated events at S phase entry	Cell cycle; Retinoblastoma gene in cancer; Ciliary landscape; G1 to S cell cycle control	0.634	0.577	0.661	0.658	0.631	91.5	83.2	95.3	144.2	94.9	91	91	95.7	90.1	90.9	82.8	80.8	94.9	98.2	85.6	128.5	143.5	146.1	91	103.7	94.4	90.5	89.4	102.7	202.9	213.3	200.8
O00124-1	UBX domain-containing protein 8 [OS=Homo sapiens]	8	1	1	1	270	30.5	7.78	3.78	protein metabolism;other metabolic processes;stress response;other biological processes	other membranes;ER/Golgi;nucleus;other cell component	other molecular function	UBXN8	ENSG00000104691; ENSPTRG00000049759	Protein processing in endoplasmic reticulum			0.634	0.927	0.51	0.694	0.788	83.6	122.2	67.2	131.8	91.5	103.8	88.5	79.4	82.5	128.5	75.3	120.5	106.2	60.7	66.3	130	80.5	200.3	90.3	95.9	80.3	88.7	123.7	102.4	13.8	12.4	12.9
Q9BQD7	Protein FAM173A [OS=Homo sapiens]	3	1	2	1	235	25.1	9.32	4.01	protein metabolism;other metabolic processes;other biological processes	other membranes;mitochondrion	other molecular function	ANTKMT	ENSG00000103254				0.636	0.633	0.626	0.596	0.62	92.8	92.3	91.3	145.9	87	90.5	95.6	94.9	100.2	97.1	80.4	95	89.6	95.2	94	150.3	165.9	88.9	89.6	97.6	86.5	92.4	93.2	93.6	284.7	282.4	298.4
P35568	Insulin receptor substrate 1 [OS=Homo sapiens]	3	3	5	3	1242	131.5	8.54	11.72	signal transduction;other biological processes	plasma membrane;other membranes;cytosol;nucleus;other cell component	signal transduction activity or receptor binding;other molecular function	IRS1	ENSG00000169047	cGMP-PKG signaling pathway; FoxO signaling pathway; Autophagy; mTOR signaling pathway; PI3K-Akt signaling pathway; AMPK signaling pathway; Longevity regulating pathway; Longevity regulating pathway; Neurotrophin signaling pathway; Insulin signaling pathway; Adipocytokine signaling pathway; Regulation of lipolysis in adipocytes; Type II diabetes mellitus; Insulin resistance; Non-alcoholic fatty li…	RAF/MAP kinase cascade; PIP3 activates AKT signaling; Constitutive Signaling by Aberrant PI3K in Cancer; PI5P, PP2A and IER3 Regulate PI3K/AKT Signaling; Signaling by ALK fusions and activated point mutants; PI3K Cascade; Interleukin-7 signaling; PI3K/AKT activation; Signaling by ALK; Growth hormone receptor signaling; Signaling by Leptin; SOS-mediated signalling; IRS activation; Signal attenuati…	Type II diabetes mellitus; Integrated breast cancer pathway; Leptin signaling pathway; Prolactin signaling pathway; Alzheimer's disease and miRNA effects; Glioblastoma signaling pathways; AGE/RAGE pathway; Adipogenesis; Oncostatin M signaling pathway; Brain-derived neurotrophic factor (BDNF) signaling pathway; Alpha 6 beta 4 signaling pathway; Transcription factor regulation in adipogenesis; Fact…	0.637	0.668	0.618	0.627	0.618	91.7	96.1	88.9	144	90.3	89	90.4	86.3	96.7	95.9	91.2	94.8	87.2	87.7	89.7	142	139.7	164.4	89	90.5	88.7	87.8	84.4	93.5	342.8	327.3	366.6
P51965-1	Ubiquitin-conjugating enzyme E2 E1 [OS=Homo sapiens]	26	4	18	3	193	21.4	8.53	61.34	protein metabolism;other metabolic processes	cytosol;nucleus;other cell component	other molecular function	LOC101359889; LOC101586133; LOC102160336; LOC102380731; LOC102540481; LOC112397773; LOC112849581; Ube2e1; UBE2E1	ENSAMEG00000003515; ENSANAG00000034758; ENSCAFG00000005774; ENSCANG00000033360; ENSCATG00000032614; ENSCPOG00000002251; ENSCPRG00005002140; ENSCSAG00000009770; ENSG00000170142; ENSGGOG00000008393; ENSLAFG00000004150; ENSLCNG00005011685; ENSMLEG00000038400; ENSMNEG00000039247; ENSNLEG00000003557; ENSOANG00000044336; ENSOCUG00000006026; ENSOGAG00000007527; ENSPANG00000031728; ENSPCOG00000023739; EN…	Ubiquitin mediated proteolysis	Antigen processing: Ubiquitination & Proteasome degradation; E3 ubiquitin ligases ubiquitinate target proteins; Separation of Sister Chromatids; ISG15 antiviral mechanism; Autodegradation of Cdh1 by Cdh1:APC/C; APC/C:Cdc20 mediated degradation of Securin; APC/C:Cdh1 mediated degradation of Cdc20 and other APC/C:Cdh1 targeted proteins in late mitosis/early G1; Cdc20:Phospho-APC/C mediated degradat…	Photodynamic therapy-induced unfolded protein response; 7q11.23 copy number variation syndrome	0.637	0.686	0.655	0.701	0.679	87.7	94.5	90.1	137.7	96.5	93.5	84.5	86.1	85.5	92.1	96.7	88.9	91.3	86.7	87.9	134.2	132.8	174.9	92.5	94.5	94.1	90.8	91.2	95.4	1353.7	1380.7	1370
Q14CW9-1	Ataxin-7-like protein 3 [OS=Homo sapiens]	3	1	1	1	347	38.6	7.03	2.8	protein metabolism;other metabolic processes;other biological processes	nucleus	other molecular function	ATXN7L3	ENSG00000087152; ENSMLEG00000031775; ENSMMUG00000019923; ENSRBIG00000028756		HATs acetylate histones		0.637	0.629	0.515	0.509	0.508	100.7	99.3	81.3	158	80.4	80.2	98.9	80.4	96.1	78.2	94.9	101.6	98.9	69.6	77.7	146.3	151	210.3	70.7	76.8	111.5	64.6	76.7	95.9	68.8	55.9	66.9
O14641	Segment polarity protein dishevelled homolog DVL-2 [OS=Homo sapiens]	6	4	6	2	736	78.9	6.02	11.66	cell-cell signaling;cell cycle OR cell proliferation;developmental processes;signal transduction;other biological processes	plasma membrane;other membranes;cytosol;nucleus;other cell component	signal transduction activity or receptor binding;other molecular function	DVL2	ENSG00000004975	mTOR signaling pathway; Wnt signaling pathway; Notch signaling pathway; Hippo signaling pathway; Signaling pathways regulating pluripotency of stem cells; Melanogenesis; Cushing syndrome; Alzheimer disease; Pathways of neurodegeneration; Human papillomavirus infection; Pathways in cancer; Basal cell carcinoma; Breast cancer; Hepatocellular carcinoma; Gastric cancer	RHO GTPases Activate Formins; Asymmetric localization of PCP proteins; Degradation of DVL; Cargo recognition for clathrin-mediated endocytosis; WNT mediated activation of DVL; Disassembly of the destruction complex and recruitment of AXIN to the membrane; Negative regulation of TCF-dependent signaling by DVL-interacting proteins; WNT5:FZD7-mediated leishmania damping; Signaling by Hippo; WNT5A-de…	Alzheimer's disease and miRNA effects; Neural crest differentiation; Notch signaling; Wnt signaling pathway; Regulation of Wnt / B-catenin signaling by small molecule compounds; Embryonic stem cell pluripotency pathways; Wnt signaling pathway and pluripotency; Wnt signaling in kidney disease; Type 2 papillary renal cell carcinoma; lncRNA in canonical Wnt signaling and colorectal cancer; Breast ca…	0.637	0.705	0.748	0.619	0.658	87.6	96.8	102.8	137.4	85.1	90.4	85.4	78	83.3	92.1	97.5	88.2	101	87.1	97.7	124.4	130.7	231.3	80.9	85.5	79.5	84.3	87.2	85.9	173	158.2	168.8
Q53GL0-1	pleckstrin homology domain-containing family O member 1 [OS=Homo sapiens]	10	3	4	3	409	46.2	8.82	9.24	cell organization and biogenesis;other biological processes	plasma membrane;other membranes;nucleus;other cell component		PLEKHO1	ENSG00000023902				0.637	0.653	0.687	0.65	0.69	88.6	90.7	95.5	139	90.3	95.9	84.2	84.9	85.3	77.8	86.9	87.1	78	92.2	91.5	133.2	130.2	234.3	88.7	79.5	86.5	98.2	91.8	89.6	136.2	137.2	138
Q13206	probable ATP-dependent RNA helicase DDX10 [OS=Homo sapiens]	17	13	19	13	875	100.8	8.63	45.5	RNA metabolism OR transcription;other metabolic processes;other biological processes	nucleus	other molecular function	DDX10	ENSG00000178105				0.637	0.659	0.656	0.678	0.651	89.3	92.3	92	140.1	95	91.2	85.6	82.9	82.1	85.6	87.3	80.2	85.3	85.4	82.2	130	128.9	266.5	90.8	84.7	88.1	84.6	85.9	84	1700.3	1646.1	1631.7
Q5UIP0	Telomere-associated protein RIF1 [OS=Homo sapiens]	17	35	47	35	2472	274.3	5.52	132.33	cell cycle OR cell proliferation;cell organization and biogenesis;DNA metabolism;other metabolic processes;stress response;other biological processes	plasma membrane;other membranes;cytoskeleton;nucleus;other cell component		RIF1	ENSG00000080345	Signaling pathways regulating pluripotency of stem cells	Nonhomologous End-Joining (NHEJ)	ATM signaling in development and disease	0.638	0.595	0.616	0.66	0.66	91.8	85.6	88.7	144	95	95	92.3	90.2	92.8	86	87	86	88.8	90.7	89.1	144.7	151.2	127.6	95.5	95.8	95.5	95.2	96.2	95.4	4215.6	4119.5	4241.1
Q8N2W9	E3 SUMO-protein ligase PIAS4 [OS=Homo sapiens]	10	4	11	4	510	56.5	6.14	32.62	cell-cell signaling;protein metabolism;DNA metabolism;other metabolic processes;stress response;signal transduction;other biological processes	nucleus;other cell component	nucleic acid binding activity;other molecular function	PIAS4	ENSG00000105229	NF-kappa B signaling pathway; Ubiquitin mediated proteolysis; JAK-STAT signaling pathway; Fluid shear stress and atherosclerosis	SUMOylation of intracellular receptors; Nonhomologous End-Joining (NHEJ); SUMOylation of DNA damage response and repair proteins; SUMOylation of ubiquitinylation proteins; SUMOylation of SUMOylation proteins; SUMOylation of DNA replication proteins; Processing of DNA double-strand break ends; Recruitment and ATM-mediated phosphorylation of repair and signaling proteins at DNA double strand breaks…	Androgen receptor signaling pathway	0.638	0.73	0.647	0.647	0.638	89	101.9	90.3	139.5	90.3	89	87.9	88.5	91.6	101	106	101.3	89.8	89.8	94	142.2	138.7	136.6	85.5	89.8	91.3	85.8	88.4	91.9	720.4	725.2	751.3
Q13137-1	Calcium-binding and coiled-coil domain-containing protein 2 [OS=Homo sapiens]	31	11	15	11	446	52.2	5.02	44.64	other metabolic processes;stress response;other biological processes	other membranes;cytosol;cytoskeleton;nucleus;other cytoplasmic organelle;other cell component	other molecular function	CALCOCO2	ENSG00000136436	Mitophagy; Shigellosis; Influenza A			0.638	0.669	0.619	0.61	0.614	92.3	96.7	89.4	144.6	88.2	88.7	89.2	92.6	90.8	87.7	95.2	103.1	94.9	82.3	88	140.2	142.3	170.4	87.9	85.7	86.8	83.1	92.6	87.3	1061.4	1101.7	1081.2
Q96BK5	PIN2/TERF1-interacting telomerase inhibitor 1 [OS=Homo sapiens]	23	6	8	6	328	37	9.6	22.75	cell cycle OR cell proliferation;cell organization and biogenesis;DNA metabolism;other metabolic processes;other biological processes	cytoskeleton;mitochondrion;nucleus;other cell component	enzyme regulator activity;nucleic acid binding activity;other molecular function	PINX1	ENSG00000254093				0.639	0.673	0.718	0.758	0.631	86.8	91.4	97.5	135.8	102.9	85.7	85	82	104.6	99.8	89.5	88.6	95.5	101	92.9	133	125.7	135.1	94.6	100.8	105.9	100.8	83.9	81.1	785.1	757.4	966.4
Q9BY43	Charged multivesicular body protein 4a [OS=Homo sapiens]	31	6	11	6	222	25.1	4.7	34.79	cell cycle OR cell proliferation;cell organization and biogenesis;other metabolic processes;transport;other biological processes	plasma membrane;other membranes;cytosol;nucleus;other cytoplasmic organelle;other cell component	other molecular function	CHMP4A	ENSG00000254505; ENSG00000285302	Endocytosis; Necroptosis	HCMV Late Events; Late endosomal microautophagy; Pyroptosis; Sealing of the nuclear envelope (NE) by ESCRT-III; Budding and maturation of HIV virion; Endosomal Sorting Complex Required For Transport (ESCRT); Macroautophagy; Translation of Replicase and Assembly of the Replication Transcription Complex; Translation of Replicase and Assembly of the Replication Transcription Complex		0.639	0.472	0.502	0.439	0.527	107.1	79.1	84.1	167.6	73.6	88.3	101.5	118.6	91.3	73.8	75	113.7	79.7	66.7	80.4	123.1	158.8	173.1	87.5	69.8	67.1	83.6	156.1	80.2	1304	1525	1174.1
Q9GZU8	Protein FAM192A [OS=Homo sapiens]	33	7	10	7	254	28.9	5.45	17.77	other biological processes	nucleus		PSME3IP1	ENSG00000172775				0.639	0.809	0.9	0.94	0.755	76	96.3	107	119	111.9	89.8	74.4	71.2	112.5	98.9	94.2	84.4	104.7	115.4	102.1	143.8	116.4	80.5	109.4	94.7	113.9	116.3	87.9	79.5	791	756.8	1196.3
Q92576-1	PHD finger protein 3 [OS=Homo sapiens]	11	13	21	13	2039	229.3	6.96	77.84	RNA metabolism OR transcription;other metabolic processes;developmental processes		other molecular function	PHF3	ENSG00000118482				0.64	0.686	0.617	0.622	0.609	92	98.7	88.7	143.8	89.4	87.5	88.8	86.5	87.3	93.7	96.1	89.7	84.2	85.6	82.7	132.6	136.5	232.6	84.8	82.8	87.8	83.1	81.6	83.7	1383.9	1348.1	1360.9
P19404	NADH dehydrogenase [ubiquinone] flavoprotein 2, mitochondrial [OS=Homo sapiens]	19	4	16	4	249	27.4	8.06	36.95	other metabolic processes;transport;developmental processes	other membranes;cytosol;mitochondrion;nucleus	transporter activity;other molecular function	NDUFV2	ENSG00000178127	Oxidative phosphorylation; Metabolic pathways; Thermogenesis; Retrograde endocannabinoid signaling; Non-alcoholic fatty liver disease; Alzheimer disease; Parkinson disease; Amyotrophic lateral sclerosis; Huntington disease; Prion disease; Pathways of neurodegeneration; Chemical carcinogenesis; Diabetic cardiomyopathy	Complex I biogenesis	Electron transport chain: OXPHOS system in mitochondria; Nonalcoholic fatty liver disease; Oxidative phosphorylation	0.641	0.521	0.591	0.578	0.654	96.5	78.4	89	150.6	87	98.5	94	93.6	89.8	76	68.3	98.6	88.9	80.2	86.3	133.9	146	189.7	90.9	84.3	81.3	95.5	119	83.6	836.1	831.9	798.6
Q9NUS5	AP-5 complex subunit sigma-1 [OS=Homo sapiens]	6	1	1	1	200	22.5	6.87	2.33	DNA metabolism;stress response;transport	other membranes;cytosol;nucleus;other cytoplasmic organelle		AP5S1	ENSG00000125843				0.641	0.728	0.804	0.677	0.665	85.2	96.7	106.9	132.9	90	88.3	119.8	77.6	78	88.5	96.3	84.5	96.9	108.2	97.8	121.6	95.4	236.7	85.2	75.2	82.4	80.8	58.2	116.8	204.6	132.4	133.2
P42677	40S ribosomal protein S27 [OS=Homo sapiens]	39	4	23	2	84	9.5	9.45	63.58	cell organization and biogenesis;protein metabolism;RNA metabolism OR transcription;other metabolic processes	cytosol;translational apparatus;nucleus;other cell component	nucleic acid binding activity;other molecular function	RPS27	ENSG00000177954	Ribosome; Coronavirus disease	Separation of Sister Chromatids; Resolution of Sister Chromatid Cohesion; RHO GTPases Activate Formins; EML4 and NUDC in mitotic spindle formation; Amplification of signal from unattached kinetochores via a MAD2 inhibitory signal; Major pathway of rRNA processing in the nucleolus and cytosol; SRP-dependent cotranslational protein targeting to membrane; Regulation of expression of SLITs and ROBOs;…	Genotoxicity pathway; Cytoplasmic ribosomal proteins	0.642	0.647	0.645	0.653	0.633	91.3	91.9	91.8	142.2	92.9	89.9	103.7	85.1	83.5	85.7	94.2	84	104.2	85.6	76.8	132.6	110.5	219.5	86.6	107.1	83.6	79	83.9	94.3	3264.3	2678.4	2626
P13674-2	Isoform 2 of Prolyl 4-hydroxylase subunit alpha-1 [OS=Homo sapiens]	27	13	20	13	534	60.9	6.01	58.99				P4HA1					0.642	0.768	0.761	0.67	0.726	84.3	100.9	100	131.4	88	95.4	82.7	84.5	85.1	105.5	101.1	89.9	108.2	98.9	100.3	131.7	135.4	124.9	88.2	88.1	87.5	95.6	89.8	102.5	1825.7	1865.8	1879.1
Q6ZS11	Ras and Rab interactor-like protein [OS=Homo sapiens]	4	1	1	1	566	62.4	5.92	3.52	transport	other cell component	enzyme regulator activity	RINL	ENSG00000187994; ENSG00000282895		RAB GEFs exchange GTP for GDP on RABs		0.642	0.689	1.024	0.935	0.956	73.5	78.8	117.1	114.4	106.9	109.3	79.1	75.3	45.7	79.8	80.7	89.5	126.8	120	78.2	101.4	117.2	148.4	94.7	109.6	111.8	91.4	138.4	112	13.7	13	7.9
Q9UJK0	Ribosome biogenesis protein TSR3 homolog [OS=Homo sapiens]	18	4	5	4	312	33.6	6.87	16.39	RNA metabolism OR transcription;other metabolic processes	cytosol	other molecular function	TSR3	ENSG00000007520		rRNA modification in the nucleus and cytosol		0.645	0.733	0.682	0.704	0.683	87	98.9	92	134.9	95	92.1	81.2	76.4	80.1	91.1	92.4	82.6	78.7	85.4	84.7	119	124.2	288.3	89.9	87.5	83.1	83	84.8	87.6	400	376.2	394.6
O43310-2	Isoform 2 of CBP80/20-dependent translation initiation factor [OS=Homo sapiens]	15	6	7	1	600	67.7	6.54	15.96				CTIF					0.645	0.814	0.67	0.668	0.662	86.8	109.5	90.2	134.5	89.9	89	71.4	65.5	66.3	93.3	83.6	60.4	68.9	64.5	71.4	102.7	63.6	570	65.7	68.7	70.6	68	65.1	80.3	26.4	24.2	24.5
Q9UJA3	DNA helicase MCM8 [OS=Homo sapiens]	5	3	5	2	840	93.6	7.75	8.51	cell cycle OR cell proliferation;cell organization and biogenesis;DNA metabolism;other metabolic processes;stress response;other biological processes	cytosol;nucleus;other cell component	nucleic acid binding activity;other molecular function	MCM8	ENSG00000125885		CDT1 association with the CDC6:ORC:origin complex; Orc1 removal from chromatin; Activation of ATR in response to replication stress; Activation of the pre-replicative complex; CDC6 association with the ORC:origin complex; E2F-enabled inhibition of pre-replication complex formation; Unwinding of DNA	Ciliary landscape	0.646	0.774	0.679	0.645	0.641	88.4	105.9	93	136.9	88.2	87.7	89	87.4	92.4	84.4	106.7	120.8	74.7	93.7	95.2	143.8	137.9	130	89	87.2	88.9	106.8	83.9	88.4	44.7	43.9	46.4
Q5JSZ5-1	Protein PRRC2B [OS=Homo sapiens]	4	9	15	8	2229	242.8	8.34	30.2	other biological processes			PRRC2B	ENSG00000288701				0.646	0.648	0.626	0.63	0.615	93.1	93.3	90.2	144.1	90.7	88.6	91.4	89.3	87	89.5	91.2	89.4	86.6	86.5	85.2	133.5	138.2	216	86.1	87.1	89.9	87	85	81	736.6	719.9	701
Q96ST8	Centrosomal protein of 89 kDa [OS=Homo sapiens]	1	1	1	1	783	89.5	6.8	1.64	cell-cell signaling;cell organization and biogenesis	plasma membrane;other membranes;cytosol;cytoskeleton;mitochondrion;other cell component		CEP89	ENSG00000121289		Anchoring of the basal body to the plasma membrane		0.646	0.672	0.578	0.592	0.604	94.8	98.5	84.8	146.6	86.8	88.5	94.3	86.1	109	98	79.4	112.4	80	84.4	92.9	118.3	145.8	174.9	72.5	95.1	86.4	95.7	86.8	88.1	35.1	32.1	40.6
Q13286-1	Battenin [OS=Homo sapiens]	4	1	1	1	438	47.6	6.38	0	cell organization and biogenesis;protein metabolism;other metabolic processes;transport;signal transduction;other biological processes	plasma membrane;other membranes;cytosol;ER/Golgi;nucleus;other cytoplasmic organelle;other cell component	other molecular function	CLN3	ENSG00000188603	Lysosome			0.646	0.612	0.688	0.784	0.675	88	83.4	93.7	136.2	106.7	92	86.8	101.1	90	114	85.3	71.5	100.4	94.4	95.9	112.2	141.2	139.3	109.1	109.1	80	97.5	94	78.2	49.5	57.6	51.3
Q9NVE5	Ubiquitin carboxyl-terminal hydrolase 40 [OS=Homo sapiens]	1	1	1	1	1235	140	5.67	0	protein metabolism;other metabolic processes;other biological processes	cytosol;nucleus	other molecular function	USP40	ENSG00000085982				0.647	0.761	0.866	0.727	0.942	78.5	92.3	105.1	121.4	88.3	114.4	75.9	99.3	73.6	104.3	89.3	79.1	81.6	113.2	101.7	104.9	117.3	171.4	77.9	85.4	87.3	100.1	110.6	127.2	54	70.6	52.4
P06858	lipoprotein lipase [OS=Homo sapiens]	1	1	1	1	475	53.1	8.15	1.76	cell organization and biogenesis;other metabolic processes;stress response;signal transduction;other biological processes	non-structural extracellular;plasma membrane;other membranes	signal transduction activity or receptor binding;other molecular function	LPL	ENSG00000175445	Glycerolipid metabolism; PPAR signaling pathway; Cholesterol metabolism; Alzheimer disease	Transcriptional regulation of white adipocyte differentiation; Retinoid metabolism and transport; Assembly of active LPL and LIPC lipase complexes; Chylomicron remodeling	Fatty acid beta-oxidation; Sterol regulatory element-binding proteins (SREBP) signaling; Alzheimer's disease and miRNA effects; Adipogenesis; Aryl hydrocarbon receptor Netpath; Triacylglyceride synthesis; Lipid particles composition; Angiopoietin-like protein 8 regulatory pathway; PPAR signaling pathway; Statin inhibition of cholesterol production; Metabolic pathway of LDL, HDL and TG, including …	0.647	0.756	0.842	0.739	0.849	80.4	93.9	104.5	124.2	91.7	105.4	78.9	111.7	77.9	101.4	86.2	92.2	98	115.6	102.6	105.4	122	121.9	91.6	90	83.7	115.9	101.8	103.4	58.9	83.5	58.2
Q9UJJ9	N-acetylglucosamine-1-phosphotransferase subunit gamma [OS=Homo sapiens]	7	1	5	1	305	34	6.95	20.03	other metabolic processes	other membranes;ER/Golgi	other molecular function	GNPTG	ENSG00000090581	Lysosome			0.648	0.684	0.573	0.785	0.694	88.6	93.6	78.4	136.9	107.5	94.9	117	84.8	76.7	89.6	93.5	65.8	96.7	75	73.5	130.9	110.1	183.1	102.8	129.1	85.1	84.9	90.8	110.5	62	44.9	40.6
Q9UH17-1	DNA dC->dU-editing enzyme APOBEC-3B [OS=Homo sapiens]	21	6	14	4	382	45.9	6.06	42.85	DNA metabolism;RNA metabolism OR transcription;other metabolic processes;stress response;other biological processes	nucleus;other cell component	other molecular function	APOBEC3B	ENSG00000179750	Human immunodeficiency virus 1 infection	Formation of the Editosome		0.648	0.807	0.688	0.681	0.69	86.1	107.2	91.5	132.9	90.5	91.7	85.2	87.3	89.7	89	108.7	109.3	86.1	95.4	92.7	153	134.7	109.3	91.7	88.3	100	88.2	98.7	92.9	435.1	445.8	458.4
P37268	squalene synthase [OS=Homo sapiens]	35	12	27	12	417	48.1	6.54	82.7	other metabolic processes	other membranes;ER/Golgi	other molecular function	FDFT1	ENSG00000079459	Steroid biosynthesis; Metabolic pathways	PPARA activates gene expression; Activation of gene expression by SREBF (SREBP); Cholesterol biosynthesis	Cholesterol biosynthesis pathway; Sterol regulatory element-binding proteins (SREBP) signaling; Statin inhibition of cholesterol production; Cholesterol metabolism with Bloch and Kandutsch-Russell pathways	0.648	0.661	0.675	0.723	0.676	88.7	90.5	92.3	136.9	98.9	92.6	89.1	87.2	88.6	88.1	98.8	90.4	92.2	90.5	94.3	157.8	136.7	108.6	94.1	100.5	98.8	88.6	92.5	103	1631.7	1597.6	1623.2
Q13111-1	Chromatin assembly factor 1 subunit A [OS=Homo sapiens]	16	14	18	14	956	106.9	5.94	41.17									0.648	0.634	0.663	0.65	0.68	91	89	93	140.4	91.2	95.4	90.9	91	94.5	88.9	93.3	89.1	91.9	93.1	94.2	140.5	141.6	129.5	96.3	88.7	91.3	95.5	96.5	93.3	1624.1	1627.4	1688.6
Q6PIY7-2	Isoform 2 of Poly(A) RNA polymerase GLD2 [OS=Homo sapiens]	1	1	1	1	480	55.5	9.42	2.23				TENT2					0.648	0.804	0.583	0.678	0.511	92.1	114.2	82.8	142	96.3	72.5	81.5	79.4	85.7	101.1	101.9	98.8	69.6	73.3	77	125.7	108.6	344.3	86.5	80.7	85.2	75.3	64.2	61.2	67.3	65.6	70.8
P35520-1	Cystathionine beta-synthase [OS=Homo sapiens]	15	5	6	5	551	60.5	6.65	18.08	DNA metabolism;other metabolic processes;stress response	nucleus;other cell component	other molecular function	CBS	ENSG00000160200	Glycine, serine and threonine metabolism; Cysteine and methionine metabolism; Metabolic pathways; Biosynthesis of amino acids	Cysteine formation from homocysteine; Metabolism of ingested SeMet, Sec, MeSec into H2Se	Selenium micronutrient network; Vitamin B12 metabolism; Folate-alcohol and cancer pathway hypotheses; Folate metabolism; Trans-sulfuration pathway; Trans-sulfuration and one-carbon metabolism; Vitamin D receptor pathway; Amino acid metabolism; Methionine metabolism leading to sulfur amino acids and related disorders; Ciliary landscape	0.648	0.658	0.74	0.745	0.77	85.3	86.5	97.3	131.5	98	101.3	88	93.1	82.4	89.3	80.9	100.2	89.3	100.4	100.7	156.4	135.7	71.4	103.2	100.6	101.1	104.5	106.2	96.4	448.7	474.9	420.4
Q6SJ93-1	Protein FAM111B [OS=Homo sapiens]	15	12	32	12	734	84.6	8.59	75.35	protein metabolism;other metabolic processes	nucleus;other cell component	other molecular function	FAM111B	ENSG00000189057				0.649	0.611	0.613	0.66	0.654	93	87.6	87.8	143.3	94.6	93.7	94.5	94.5	91.2	88.9	93.7	89	89.3	89.2	90.9	147.6	145.7	109.2	96.9	96.1	96.2	95.3	99.3	92.5	3115.4	3115	3004.8
Q14690	Protein RRP5 homolog [OS=Homo sapiens]	18	30	70	30	1871	208.6	8.87	196.8	RNA metabolism OR transcription;other metabolic processes	cytosol;nucleus;other cell component	other molecular function	PDCD11	ENSG00000148843		Major pathway of rRNA processing in the nucleolus and cytosol; rRNA modification in the nucleus and cytosol		0.649	0.689	0.623	0.623	0.595	93.2	98.9	89.5	143.6	89.4	85.5	94.2	92.9	95.8	95.4	102.1	100	90.5	90.1	91.4	157.1	145.2	115.2	89.6	90.4	91	86.4	87.5	84.9	7017.5	6916.1	7132.5
O75438	NADH dehydrogenase [ubiquinone] 1 beta subcomplex subunit 1 [OS=Homo sapiens]	19	1	3	1	58	7	8.92	7.18	cell organization and biogenesis;other metabolic processes;transport	other membranes;mitochondrion;nucleus	transporter activity	NDUFB1	ENSG00000183648	Oxidative phosphorylation; Metabolic pathways; Thermogenesis; Retrograde endocannabinoid signaling; Non-alcoholic fatty liver disease; Alzheimer disease; Parkinson disease; Amyotrophic lateral sclerosis; Huntington disease; Prion disease; Pathways of neurodegeneration; Chemical carcinogenesis; Diabetic cardiomyopathy	Complex I biogenesis	Electron transport chain: OXPHOS system in mitochondria; Nonalcoholic fatty liver disease; Oxidative phosphorylation	0.649	0.518	0.482	0.466	0.614	104.4	83.3	77.6	160.9	75	98.8	84.2	102.6	100.5	68.3	80.2	130.4	74.7	52.9	75.3	79.3	154.8	242.7	94.3	59.7	72.2	95	153.5	79.3	283.3	345.3	338.2
Q8N9Z2-1	Coiled-coil domain-containing protein 71L [OS=Homo sapiens]	4	1	1	1	235	26.2	11.71	3.05	other metabolic processes;other biological processes			CCDC71L	ENSG00000253276				0.649	0.649	0.612	0.604	0.651	93.5	93.5	88.2	144.1	87	93.7	81.7	91.3	91.9	91.3	95.6	81.8	87.8	86	78.5	134.7	140.6	197.4	97.7	84.9	78.5	91.5	102.6	86.1	104.3	116.5	117.4
Q9UIA0	Cytohesin-4 [OS=Homo sapiens]	13	3	5	2	394	45.6	6.47	11	other biological processes	non-structural extracellular;plasma membrane;other membranes;cytosol;cytoskeleton;ER/Golgi	enzyme regulator activity;other molecular function	CYTH4	ENSG00000100055	Phospholipase D signaling pathway; Endocytosis; Pathogenic Escherichia coli infection; Shigellosis; Salmonella infection	Intra-Golgi traffic		0.65	0.638	0.687	0.686	0.755	88.3	86.7	93.3	135.9	93.2	102.6	104.8	88.6	85.1	112.5	87	86.6	87.1	93.6	117.1	142.9	136.3	69	90.2	105.8	93.5	93.1	103.8	102.9	20.9	17.6	16.9
Q96JM7	Lethal(3)malignant brain tumor-like protein 3 [OS=Homo sapiens]	6	3	4	3	780	88.3	6.46	11.11	cell organization and biogenesis;developmental processes;other biological processes	nucleus	other molecular function	L3MBTL3	ENSG00000198945				0.65	0.738	0.72	0.699	0.748	85.6	97.2	94.8	131.7	92.2	98.5	87	79.9	80.2	74.9	91	92.3	95.5	88.8	83	123.4	114.4	232.9	84.1	105	86.3	92.3	90.8	98	114.3	104.9	105.4
P01130	Low-density lipoprotein receptor [OS=Homo sapiens]	20	16	21	16	860	95.3	5.05	57.91	protein metabolism;other metabolic processes;stress response;transport;developmental processes;other biological processes	non-structural extracellular;plasma membrane;other membranes;ER/Golgi;other cytoplasmic organelle;other cell component	other molecular function	LDLR	ENSG00000130164	Endocytosis; Ovarian steroidogenesis; Aldosterone synthesis and secretion; Cortisol synthesis and secretion; Cushing syndrome; Bile secretion; Cholesterol metabolism; Toxoplasmosis; Hepatitis C; Lipid and atherosclerosis	Retinoid metabolism and transport; Cargo recognition for clathrin-mediated endocytosis; LDL clearance; Chylomicron clearance	Selenium micronutrient network; Vitamin B12 metabolism; Folate metabolism; Sterol regulatory element-binding proteins (SREBP) signaling; SREBF and miR33 in cholesterol and lipid homeostasis; Oncostatin M signaling pathway; PCSK9-mediated LDL receptor degradation; Evolocumab mechanism to reduce LDL cholesterol; Lipid particles composition; Wnt signaling pathway and pluripotency; Statin inhibition …	0.65	0.622	0.641	0.713	0.67	90.8	86.9	89.5	139.7	99.6	93.5	88.7	91	94.5	87.1	83.7	90.1	89.6	89.7	90.4	140	161.2	116.9	96.2	99.8	100.9	94.5	92	93.7	2206.8	2264	2350.7
B9A064-1	Immunoglobulin lambda-like polypeptide 5 [OS=Homo sapiens]	48	8	196	8	214	23	8.84	691.91	cell organization and biogenesis;stress response;transport;signal transduction;other biological processes	non-structural extracellular;plasma membrane;other membranes	signal transduction activity or receptor binding;other molecular function	IGLL5	ENSG00000254709				0.65	0.644	0.69	0.717	0.704	88.6	87.8	93.9	136.2	97.6	95.8	91.3	85.8	85.5	85	94.3	84.2	98.9	91	89.8	131.9	118.2	165.7	94.2	103	94.5	92.5	92.8	101.7	29313.6	27552	27448.9
Q6UW56	All-trans retinoic acid-induced differentiation factor [OS=Homo sapiens]	7	2	3	2	229	24.7	7.25	4.56	other biological processes	plasma membrane;other membranes;nucleus;other cytoplasmic organelle;other cell component		ATRAID	ENSG00000138085				0.651	0.672	0.68	0.7	0.728	88.1	91	92	135.4	94.8	98.6	83.1	85.9	71.4	83.5	85.7	95	78.8	86.7	87.2	127.6	124.9	255.4	89.3	94.8	82.5	82.2	92.9	93	228.5	236.2	196.4
Q86V81	THO complex subunit 4 [OS=Homo sapiens]	23	5	18	5	257	26.9	11.15	71.33	DNA metabolism;RNA metabolism OR transcription;other metabolic processes;transport;other biological processes	cytosol;nucleus;other cell component	nucleic acid binding activity	ALYREF		Nucleocytoplasmic transport; mRNA surveillance pathway; Spliceosome; Amyotrophic lateral sclerosis; Herpes simplex virus 1 infection	mRNA Splicing - Major Pathway; mRNA 3'-end processing; RNA Polymerase II Transcription Termination; Transport of Mature mRNA derived from an Intron-Containing Transcript; Transport of the SLBP independent Mature mRNA; Transport of the SLBP Dependant Mature mRNA; Transport of Mature mRNA Derived from an Intronless Transcript		0.652	0.696	0.77	0.763	0.666	86	91.8	101.6	132	100.7	87.9	84.8	84.9	103.2	90.6	100.2	80	105.8	100.3	90.8	130.2	110.3	159	99.3	94.5	99.9	96.6	86.7	83.1	957.4	957.8	1164.7
P15907	Beta-galactoside alpha-2,6-sialyltransferase 1 [OS=Homo sapiens]	26	8	16	8	406	46.6	9.01	46.93	protein metabolism;other metabolic processes;other biological processes	non-structural extracellular;other membranes;ER/Golgi	other molecular function	ST6GAL1	ENSG00000073849	N-Glycan biosynthesis; Other types of O-glycan biosynthesis; Metabolic pathways	Sialic acid metabolism; N-Glycan antennae elongation; Maturation of spike protein; Maturation of protein 3a; Maturation of protein 3a; Termination of O-glycan biosynthesis	Globo sphingolipid metabolism	0.652	0.668	0.669	0.692	0.674	89.8	92.1	92.2	137.8	95.3	92.8	90.4	90.9	90.9	93.8	91.6	93.2	93.3	93.6	93	139.4	144.2	114	96.4	97.1	95.8	94	93.3	95.1	1745.9	1756.6	1755.5
Q9P215	Pogo transposable element with KRAB domain [OS=Homo sapiens]	3	2	3	2	609	69.4	5.14	8.67	other biological processes	nucleus	nucleic acid binding activity	POGK	ENSG00000143157				0.652	0.678	0.675	0.75	0.617	89.5	93.1	92.6	137.2	102.9	84.6	68.5	67.2	52.9	71.3	68.4	69.9	78.6	69.5	61.6	103	78.3	596.5	65.5	77.2	82.3	55.3	63.5	70.6	107.7	105.7	83.2
Q8ND04	Protein SMG8 [OS=Homo sapiens]	17	12	23	11	991	109.6	7.68	60.72	RNA metabolism OR transcription;other metabolic processes;other biological processes	cytosol		SMG8	ENSG00000167447		Nonsense Mediated Decay (NMD) enhanced by the Exon Junction Complex (EJC)		0.653	0.541	0.526	0.56	0.535	102.7	85.1	82.7	157.3	88	84.2	105.1	109.1	99.6	87.2	87.2	86.6	88	82.8	84.7	161	166.9	114.1	90.1	91.9	85.6	87.8	86.2	86	1717.6	1782.8	1627.8
P10276	retinoic acid receptor alpha [OS=Homo sapiens]	2	1	1	1	462	50.7	7.9	1.86	protein metabolism;other metabolic processes;transport;developmental processes;signal transduction;other biological processes	cytosol;cytoskeleton;nucleus;other cell component	signal transduction activity or receptor binding;cytoskeletal activity;nucleic acid binding activity;other molecular function	RARA	ENSG00000131759	Th17 cell differentiation; Estrogen signaling pathway; Pathways in cancer; Transcriptional misregulation in cancer; Acute myeloid leukemia	Signaling by Retinoic Acid; Activation of anterior HOX genes in hindbrain development during early embryogenesis; Nuclear Receptor transcription pathway; SUMOylation of intracellular receptors; Transcriptional regulation of granulopoiesis	Nuclear receptors; Adipogenesis; Nuclear receptors in lipid metabolism and toxicity; Wnt/beta-catenin signaling pathway in leukemia; White fat cell differentiation; Vitamins A and D - action mechanisms; Development of ureteric collection system; Orexin receptor pathway; Vitamin A and carotenoid metabolism	0.653	0.692	0.636	0.502	0.56	96.9	102.7	94.4	148.4	74.5	83.1	85.9	109.6	102.6	109	101.9	108.7	99.9	99.9	93.6	157.1	178.4	51.2	78.9	77.3	91.7	87.9	77.3	89.1	46.1	58.8	55.1
Q15910	Histone-lysine N-methyltransferase EZH2 [OS=Homo sapiens]	23	12	15	12	746	85.3	7.02	44.9	cell-cell signaling;cell cycle OR cell proliferation;cell organization and biogenesis;protein metabolism;DNA metabolism;other metabolic processes;stress response;developmental processes;other biological processes	nucleus;other cell component	nucleic acid binding activity;other molecular function	EZH2	ENSG00000106462	Lysine degradation; Metabolic pathways; MicroRNAs in cancer	HCMV Early Events; Oxidative Stress Induced Senescence; Regulation of PTEN gene transcription; Defective pyroptosis; Transcriptional Regulation by E2F6; Activation of anterior HOX genes in hindbrain development during early embryogenesis; PKMTs methylate histone lysines; PRC2 methylates histones and DNA	Cell differentiation - expanded index; Histone modifications; Endoderm differentiation; Interactome of polycomb repressive complex 2 (PRC2) ; MECP2 and associated Rett syndrome; Tumor suppressor activity of SMARCB1; Epithelial to mesenchymal transition in colorectal cancer; lncRNA in canonical Wnt signaling and colorectal cancer; ncRNAs involved in Wnt signaling in hepatocellular carcinoma; FBXL1…	0.653	0.646	0.708	0.691	0.664	89.9	88.8	97.4	137.6	95	91.4	101.2	89.1	88.9	88.1	82.9	95.9	96.6	98.5	95.2	126.3	136.5	136.4	94.3	95.9	91.6	90.6	89.1	103.1	917.4	807.7	805.5
Q7Z591	AT-hook-containing transcription factor [OS=Homo sapiens]	7	8	13	8	1439	155	6.32	43.93	cell cycle OR cell proliferation;developmental processes;other biological processes	cytosol;cytoskeleton;nucleus;other cell component	nucleic acid binding activity	AKNA	ENSG00000106948				0.654	0.705	0.678	0.62	0.619	91.8	98.9	95.1	140.4	87	86.8	74.4	72.9	75.7	79.2	90.9	80.2	77.1	78.4	75.9	113.8	109	450.1	70.5	65.4	75.6	73	70.4	67.5	806.1	790.4	820.2
Q9H0S4	Probable ATP-dependent RNA helicase DDX47 [OS=Homo sapiens]	20	9	18	9	455	50.6	9.1	45.01	RNA metabolism OR transcription;other metabolic processes;signal transduction	nucleus	other molecular function	DDX47	ENSG00000213782		Major pathway of rRNA processing in the nucleolus and cytosol; rRNA modification in the nucleus and cytosol		0.654	0.686	0.628	0.636	0.671	91.8	96.3	88.2	140.4	89.3	94.1	89	92.2	92.3	88.6	96.8	102.8	84.3	91.6	88.6	141.1	132.5	142.7	89.8	89.4	96.1	94.6	95.6	92.2	1542.6	1598.8	1599.1
P48736	Phosphatidylinositol 4,5-bisphosphate 3-kinase catalytic subunit gamma isoform [OS=Homo sapiens]	10	9	14	8	1102	126.4	7.5	42.78	cell adhesion;cell cycle OR cell proliferation;protein metabolism;other metabolic processes;stress response;transport;developmental processes;signal transduction;other biological processes	plasma membrane;other membranes;cytosol;other cell component	signal transduction activity or receptor binding;kinase activity;other molecular function	PIK3CG	ENSG00000105851	Inositol phosphate metabolism; Metabolic pathways; cGMP-PKG signaling pathway; Chemokine signaling pathway; Phospholipase D signaling pathway; PI3K-Akt signaling pathway; Adrenergic signaling in cardiomyocytes; Apelin signaling pathway; Platelet activation; Cholinergic synapse; Oxytocin signaling pathway; Salmonella infection; Toxoplasmosis; Kaposi sarcoma-associated herpesvirus infection	Synthesis of PIPs at the plasma membrane; Erythropoietin activates Phosphoinositide-3-kinase (PI3K); GPVI-mediated activation cascade; G beta:gamma signalling through PI3Kgamma	IL-5 signaling pathway; AMP-activated protein kinase (AMPK) signaling; Regulation of toll-like receptor signaling pathway; MicroRNAs in cardiomyocyte hypertrophy; Prolactin signaling pathway; Glioblastoma signaling pathways; B cell receptor signaling pathway; BDNF-TrkB signaling; Amplification and expansion of oncogenic pathways as metastatic traits; Physico-chemical features and toxicity-associa…	0.655	0.72	0.659	0.63	0.623	91.7	100.8	92.2	140	88.1	87.1	92.5	93.2	88.1	97.2	104.3	101.7	93	93.2	90.1	143.7	138.6	141.2	89	83.6	88.9	81.4	87.9	92.4	1182.7	1192.1	1125.9
O00566	U3 small nucleolar ribonucleoprotein protein Mpp10 [OS=Homo sapiens]	27	15	32	15	681	78.8	4.86	83.9	RNA metabolism OR transcription;other metabolic processes	nucleus;other cell component		MPHOSPH10	ENSG00000124383	Ribosome biogenesis in eukaryotes	Major pathway of rRNA processing in the nucleolus and cytosol; rRNA modification in the nucleus and cytosol		0.655	0.653	0.576	0.592	0.57	97.1	96.8	85.4	148.3	87.9	84.5	100.7	102.9	100	92.3	100.4	101	88.5	91.9	87.8	159.4	153.8	88.1	92.8	84.1	91.1	87.6	91.1	86.5	2424.3	2477.5	2406.6
Q9NUN5-1	Probable lysosomal cobalamin transporter [OS=Homo sapiens]	3	1	5	1	540	61.3	7.77	26.22	other metabolic processes;transport;developmental processes;other biological processes	plasma membrane;other membranes;ER/Golgi;other cytoplasmic organelle;other cell component	signal transduction activity or receptor binding;transporter activity;other molecular function	LMBRD1	ENSG00000168216	Vitamin digestion and absorption	Cobalamin (Cbl, vitamin B12) transport and metabolism; Defective ABCD4 causes MAHCJ		0.656	0.715	0.697	0.75	0.748	86.2	94	91.6	131.4	98.6	98.2	85.9	88.1	89.1	97.1	91.6	96.1	93.6	90.9	97.4	134.3	135.3	101.1	104.4	100.8	98	100.9	94.9	100.4	428.6	439.5	444.5
P16144-1	Integrin beta-4 [OS=Homo sapiens]	1	1	1	1	1822	202	6.09	4.93	cell adhesion;cell organization and biogenesis;other metabolic processes;stress response;developmental processes;signal transduction;other biological processes	extracellular matrix;plasma membrane;other membranes;nucleus;other cell component	signal transduction activity or receptor binding	ITGB4	ENSG00000132470	PI3K-Akt signaling pathway; Focal adhesion; ECM-receptor interaction; Regulation of actin cytoskeleton; Human papillomavirus infection; Hypertrophic cardiomyopathy; Arrhythmogenic right ventricular cardiomyopathy; Dilated cardiomyopathy	Assembly of collagen fibrils and other multimeric structures; Syndecan interactions; Laminin interactions; Type I hemidesmosome assembly	Integrin-mediated cell adhesion; Focal adhesion; Arrhythmogenic right ventricular cardiomyopathy; Alpha 6 beta 4 signaling pathway; Primary focal segmental glomerulosclerosis (FSGS); Focal adhesion; TGF-beta signaling pathway; Regulation of apoptosis by parathyroid hormone-related protein; Focal adhesion: PI3K-Akt-mTOR-signaling pathway; PI3K-Akt signaling pathway; Mechanoregulation and pathology…	0.656	0.735	0.805	0.798	0.766	82.7	92.6	101.5	126	100.6	96.6	81.8	80.3	92.1	88.5	91.6	97.9	100.4	92.8	109.7	105.1	124.6	144.7	95.2	99.5	108.6	94.9	95.5	96.9	97	95.3	109.3
Q8IYW5	E3 ubiquitin-protein ligase RNF168 [OS=Homo sapiens]	8	3	3	3	571	65	7.96	10.46	protein metabolism;DNA metabolism;other metabolic processes;stress response;developmental processes;other biological processes	cytosol;nucleus;other cell component	other molecular function	RNF168	ENSG00000163961		Recruitment and ATM-mediated phosphorylation of repair and signaling proteins at DNA double strand breaks; Nonhomologous End-Joining (NHEJ); Processing of DNA double-strand break ends; SUMOylation of DNA damage response and repair proteins; G2/M DNA damage checkpoint	ATM signaling in development and disease ; 3q29 copy number variation syndrome; NIPBL role in DNA damage - Cornelia de Lange syndrome	0.656	0.536	0.555	0.595	0.575	100.5	82.1	85	153.2	91.1	88.1	99.7	103.8	96.7	81.5	92.2	72.7	92.8	84.3	77	145.1	151.9	164.8	88.8	90.4	94.3	87	87.4	89.6	277.1	288.7	269
P98170	E3 ubiquitin-protein ligase XIAP [OS=Homo sapiens]	12	5	7	5	497	56.6	6.65	12.2	cell-cell signaling;protein metabolism;other metabolic processes;stress response;signal transduction;other biological processes	cytosol;cytoskeleton;nucleus;other cell component	enzyme regulator activity;other molecular function	XIAP	ENSG00000101966	Platinum drug resistance; NF-kappa B signaling pathway; Ubiquitin mediated proteolysis; Apoptosis; Apoptosis; Necroptosis; Focal adhesion; NOD-like receptor signaling pathway; Toxoplasmosis; Human T-cell leukemia virus 1 infection; Pathways in cancer; Chemical carcinogenesis; Small cell lung cancer	TNFR1-induced NFkappaB signaling pathway; Regulation of PTEN stability and activity; Deactivation of the beta-catenin transactivating complex; Regulation of necroptotic cell death; Regulation of TNFR1 signaling; Regulation of PTEN localization; Activation of caspases through apoptosome-mediated cleavage; SMAC (DIABLO) binds to IAPs ; SMAC(DIABLO)-mediated dissociation of IAP:caspase complexes ; R…	Nucleotide-binding oligomerization domain (NOD) pathway; Apoptosis modulation and signaling; Apoptosis; Focal adhesion; Copper homeostasis; NO/cGMP/PKG mediated neuroprotection; Complement system in neuronal development and plasticity	0.657	0.691	0.676	0.66	0.69	90.2	94.8	92.7	137.2	90.5	94.6	93.4	93.7	92.9	98.2	95.4	103.9	96.3	93.2	96	149.3	142.1	79.9	93.8	93.8	88.4	98	93.2	98.5	581.1	583	577.7
P26358-1	DNA (cytosine-5)-methyltransferase 1 [OS=Homo sapiens]	36	45	110	1	1616	183.1	7.75	300.92	cell organization and biogenesis;DNA metabolism;other metabolic processes;developmental processes;signal transduction;other biological processes	nucleus;other cell component	nucleic acid binding activity;other molecular function	DNMT1	ENSG00000130816	Cysteine and methionine metabolism; Metabolic pathways; MicroRNAs in cancer	NoRC negatively regulates rRNA expression; PRC2 methylates histones and DNA; Defective pyroptosis; DNA methylation; SUMOylation of DNA methylation proteins	Trans-sulfuration pathway; One-carbon metabolism; Retinoblastoma gene in cancer; Trans-sulfuration and one-carbon metabolism; Hematopoietic stem cell gene regulation by GABP alpha/beta complex; MTHFR deficiency	0.658	0.64	0.608	0.625	0.647	94.4	91.9	87.3	143.6	89.8	93	95.9	100.4	99.3	96.7	83.2	96.6	91.8	97.2	84.1	151	169.6	65.5	97.7	94.5	90.9	97.8	98	89.7	395.4	413.6	409.3
P55283	Cadherin-4 [OS=Homo sapiens]	1	1	1	1	916	100.2	4.82	2.21	cell adhesion;cell organization and biogenesis;developmental processes	plasma membrane;other membranes	other molecular function	CDH4	ENSG00000179242	Cell adhesion molecules	Myogenesis; Adherens junctions interactions	Hippo signaling regulation pathways; Hippo-Merlin signaling dysregulation; Malignant pleural mesothelioma	0.658	0.679	0.796	0.712	0.773	85.5	88.2	103.4	129.9	92.5	100.5	97.2	80.1	83.7	86.4	103.4	84.8	101.2	100.4	105.9	103.4	127.2	167.8	93.9	87.2	90.6	98.4	85.4	103	70.4	58.1	60.6
Q9BXK1	krueppel-like factor 16 [OS=Homo sapiens]	19	3	3	2	252	25.4	9.88	8.02	signal transduction;other biological processes	nucleus;other cell component	nucleic acid binding activity;other molecular function	KLF16	ENSG00000129911				0.658	0.682	0.71	0.707	0.712	88.3	91.6	95.3	134.3	94.9	95.6	84.1	83.7	87.7	91.7	83.2	87.2	95.5	90.7	90.8	108.7	127.9	214.7	87.5	103	90.4	91	94.2	88.1	100.7	100.3	105
O76080	AN1-type zinc finger protein 5 [OS=Homo sapiens]	8	1	1	1	213	23.1	8.51	4.43	developmental processes;signal transduction;other biological processes	other cell component	nucleic acid binding activity;other molecular function	ZFAND5	ENSG00000107372				0.658	0.744	0.607	0.641	0.49	95.4	107.8	88	144.9	92.9	71	96.7	96.2	96.4	109	114.7	93	92.8	89	73.6	146.5	149.1	146.3	96.7	79.4	93.9	71.8	83.3	71.5	71.5	71.1	71.2
Q9NUD5	Zinc finger CCHC domain-containing protein 3 [OS=Homo sapiens]	12	5	6	5	404	43.6	8.53	15.41									0.658	0.659	0.685	0.678	0.684	90.5	90.6	94.2	137.5	93.3	94.1	93.1	88.8	88	87.4	88.9	93.7	89.7	94.8	92.4	134.9	131.9	169.6	90.7	91.6	91.6	86.1	94.7	92.3	607.7	579.7	574.3
O43709-1	Probable 18S rRNA (guanine-N(7))-methyltransferase [OS=Homo sapiens]	16	3	9	3	281	31.9	8.73	35.36	cell organization and biogenesis;RNA metabolism OR transcription;other metabolic processes;other biological processes	nucleus;other cell component	other molecular function	BUD23	ENSG00000071462; ENSGGOG00000001453		Major pathway of rRNA processing in the nucleolus and cytosol; rRNA modification in the nucleus and cytosol	7q11.23 copy number variation syndrome	0.658	0.654	0.63	0.676	0.678	92	91.3	88	139.7	94.4	94.7	90.2	94.5	92	91.3	91.6	88.7	87.4	88	91.9	139.7	137.8	140.6	94.4	92.8	94.6	97.8	92.1	94.7	720.7	755.3	734.9
Q9BVP2	Guanine nucleotide-binding protein-like 3 [OS=Homo sapiens]	25	11	36	11	549	62	9.16	97.22	cell cycle OR cell proliferation;other biological processes	nucleus;other cell component	nucleic acid binding activity;other molecular function	GNL3	ENSG00000163938	Ribosome biogenesis in eukaryotes	Major pathway of rRNA processing in the nucleolus and cytosol		0.659	0.674	0.603	0.624	0.591	95.2	97.4	87.2	144.6	90.2	85.4	99.2	95	95.4	97.6	98.3	95.7	90.1	87.4	87.1	155.8	144.8	126.9	90.5	88.5	90.3	85.6	84.3	87.5	2866.4	2746.9	2757.4
Q9H0M0-1	NEDD4-like E3 ubiquitin-protein ligase WWP1 [OS=Homo sapiens]	5	4	10	1	922	105.1	5.9	19.16	protein metabolism;other metabolic processes;transport;developmental processes;signal transduction;other biological processes	plasma membrane;other membranes;cytosol;nucleus;other cell component	other molecular function	WWP1	ENSG00000123124	Ubiquitin mediated proteolysis; Endocytosis	Antigen processing: Ubiquitination & Proteasome degradation; Regulation of RUNX2 expression and activity; Stimuli-sensing channels; Downregulation of ERBB4 signaling	TGF-beta signaling pathway	0.659	0.824	0.734	0.69	0.729	85.3	106.6	95	129.4	89.3	94.4	98.5	84.5	84	99.4	115.8	105.7	94.1	94.1	99.1	128.2	97.9	150.4	95.3	87.1	88.4	102.6	81.2	93.5	111.2	95.4	94.8
Q969R5-1	Lethal(3)malignant brain tumor-like protein 2 [OS=Homo sapiens]	2	1	1	1	705	79.1	6.84	4.57	cell organization and biogenesis;other biological processes	nucleus	other molecular function	L3MBTL2	ENSG00000100395		SUMOylation of chromatin organization proteins; Transcriptional Regulation by E2F6		0.659	0.674	0.658	0.637	0.665	92.1	94.2	92	139.8	89	93	85.1	73.9	88.6	93.6	87	76.1	94.7	84.9	82.7	129.1	124.2	275.7	82.2	81.3	82.8	87.5	85.9	84.9	89.1	77.4	92.7
Q9UL63-1	muskelin [OS=Homo sapiens]	3	2	2	2	735	84.7	6.34	5.56	cell adhesion;cell organization and biogenesis;signal transduction;other biological processes	cytosol;nucleus;other cell component	other molecular function	MKLN1	ENSG00000128585			Ciliary landscape	0.659	0.686	0.689	0.739	0.642	89.6	93.2	93.7	135.9	100.4	87.3	87.3	100.4	86.9	104.8	84	90.8	88	93.3	91.3	109.3	132.4	184.8	97.8	102	91.8	87.6	85	82.5	159.4	183.3	158.7
Q9NTW7	Zinc finger protein 64 homolog, isoforms 3 and 4 [OS=Homo sapiens]	5	3	3	3	645	72.2	8.43	9.73	other biological processes	nucleus	nucleic acid binding activity;other molecular function	ZFP64	ENSG00000020256				0.66	0.697	0.775	0.715	0.741	86.4	91.1	101.3	130.8	93.5	97	80.6	84.5	84.4	89	103.4	88.1	105.2	99	86.4	127.8	117.3	175.7	88.6	99.7	91.3	85.1	94.7	99.2	164.9	173	172.7
O43663-1	Protein regulator of cytokinesis 1 [OS=Homo sapiens]	25	12	17	12	620	71.6	6.68	47.23	cell cycle OR cell proliferation;cell organization and biogenesis;other biological processes	non-structural extracellular;plasma membrane;other membranes;cytosol;cytoskeleton;nucleus;other cell component	cytoskeletal activity;other molecular function	PRC1	ENSG00000198901		RHO GTPases activate CIT		0.66	0.79	0.681	0.717	0.745	86.3	103.2	88.9	130.6	93.7	97.3	93	86.9	86.5	91	108.9	104	89.1	89.6	94	140.3	107.2	131.6	94.4	90	98.6	97.3	98.1	99.8	1146.4	1071.7	1066.4
Q9H9L3	Interferon-stimulated 20 kDa exonuclease-like 2 [OS=Homo sapiens]	13	4	5	4	353	39.1	9.94	12.94	RNA metabolism OR transcription;other metabolic processes;other biological processes	nucleus	other molecular function	ISG20L2	ENSG00000143319		Major pathway of rRNA processing in the nucleolus and cytosol		0.662	0.608	0.693	0.659	0.627	93.5	85.8	97.8	141.3	93	88.5	92	93.3	93.9	90.6	85.6	81	97.6	98.4	85.6	126	140.9	171.2	82.8	104	92.8	76.3	88.3	99.7	228.5	231.8	233.4
Q969G3	SWI/SNF-related matrix-associated actin-dependent regulator of chromatin subfamily E member 1 [OS=Homo sapiens]	36	16	44	15	411	46.6	4.88	129.97	cell organization and biogenesis;developmental processes;other biological processes	nucleus	nucleic acid binding activity;other molecular function	SMARCE1	ENSG00000073584	Thermogenesis; Hepatocellular carcinoma	RUNX1 interacts with co-factors whose precise effect on RUNX1 targets is not known; RMTs methylate histone arginines	Androgen receptor signaling pathway; Pathways affected in adenoid cystic carcinoma; Tumor suppressor activity of SMARCB1; Thermogenesis	0.663	0.761	0.844	0.855	0.813	80.6	92.5	102.6	121.6	104	98.8	78.8	78.5	120.9	104.3	90.4	87.7	100.3	104.5	90.7	134.2	110	118.8	113.5	88.8	101.6	112.6	96.6	67.9	2508.8	2500.8	3848.6
Q6UUV7-1	CREB-regulated transcription coactivator 3 [OS=Homo sapiens]	1	1	1	1	619	66.9	6.84	0	cell organization and biogenesis;other biological processes	cytosol;nucleus;other cell component	other molecular function	CRTC3	ENSG00000140577	Human T-cell leukemia virus 1 infection	Circadian Clock; Heme signaling; Transcriptional activation of mitochondrial biogenesis		0.663	0.687	0.743	0.633	0.648	91	94.2	101.9	137.2	86.8	88.9	80.2	79.2	81	96.7	82.5	83	89.8	94.5	85.6	111.6	120.9	320.6	89.2	76.5	75.8	78.4	85.8	68.7	55.2	54.5	55.8
Q9Y5Y5	Peroxisomal membrane protein PEX16 [OS=Homo sapiens]	15	3	8	3	336	38.6	9.85	31.89	cell organization and biogenesis;transport;other biological processes	other membranes;cytosol;ER/Golgi;other cytoplasmic organelle	other molecular function	PEX16	ENSG00000121680	Peroxisome	Class I peroxisomal membrane protein import		0.663	0.637	0.673	0.644	0.63	93.7	90	95	141.3	91	89	101.5	86.4	89.9	82.1	109.1	86.3	102.8	91.2	89.5	135.5	88.8	187.6	86.6	99.5	87.3	85.1	85.3	105.6	678.1	577.1	600.6
Q11201	CMP-N-acetylneuraminate-beta-galactosamide-alpha-2,3-sialyltransferase 1 [OS=Homo sapiens]	15	4	7	4	340	39.1	9.09	28.5	protein metabolism;other metabolic processes;developmental processes;other biological processes	other membranes;ER/Golgi	other molecular function	ST3GAL1	ENSG00000008513	Mucin type O-glycan biosynthesis; Glycosaminoglycan biosynthesis; Glycosphingolipid biosynthesis; Glycosphingolipid biosynthesis; Metabolic pathways	Maturation of spike protein; Sialic acid metabolism; Keratan sulfate biosynthesis; Maturation of protein 3a; Maturation of protein 3a; Termination of O-glycan biosynthesis	Ganglio sphingolipid metabolism; Globo sphingolipid metabolism	0.664	0.666	0.692	0.714	0.659	90.6	90.9	94.5	136.5	97.5	90	93.9	90.6	87.9	91.2	91	90.1	99.9	91.1	94.5	123.1	136.5	145	93.3	103.1	97.5	90	86.6	94.8	579.3	559	542.2
Q6PKC3-1	Thioredoxin domain-containing protein 11 [OS=Homo sapiens]	16	13	30	13	985	110.5	6.55	71.03		other membranes;ER/Golgi		TXNDC11	ENSG00000153066				0.664	0.682	0.686	0.67	0.685	90.8	93.3	93.8	136.7	91.7	93.7	91.4	91	91	93.4	93.1	97.4	94	95.8	93.3	139.8	137	124.4	91.8	89.5	96.4	93.9	92.6	94.4	2385	2374.4	2374.3
Q14444-1	Caprin-1 [OS=Homo sapiens]	22	11	39	11	709	78.3	5.25	111.86	developmental processes;other biological processes	cytosol;other cell component	nucleic acid binding activity	CAPRIN1	ENSCATG00000038427; ENSG00000135387; ENSMMUG00000021643; ENSMNEG00000030485; ENSRROG00000039325				0.664	0.62	0.61	0.59	0.639	96.7	90.2	88.8	145.5	85.8	93	97.6	98.8	101.5	92.1	88.8	95.2	96.1	90.7	90.7	148.7	150.5	106.1	97.7	82.9	87.6	95	96.2	83.8	4400.8	4455.2	4578
Q9NXW2-1	DnaJ homolog subfamily B member 12 [OS=Homo sapiens]	21	7	9	7	375	41.8	8.53	25.12									0.664	0.614	0.628	0.691	0.647	93.9	86.8	88.8	141.4	97.7	91.5	93.8	89.8	97.1	86.7	87.3	83.4	89.3	88.7	86.7	132.5	141.2	158.8	97.6	101	95.1	92	87.5	91.4	966.6	925.6	1000.4
Q8NBM4-1	Ubiquitin-associated domain-containing protein 2 [OS=Homo sapiens]	5	2	4	2	344	38.9	9.01	5.91	cell-cell signaling;signal transduction;other biological processes	other membranes;ER/Golgi		PHGDHL1; UBAC2	ENSG00000134882; ENSPTRG00000005994				0.665	0.738	0.689	0.739	0.685	88.3	98.1	91.6	132.8	98.2	91	80.5	85.7	83.9	93.2	89.3	96.6	95.6	87	83.9	111.3	126.3	214.6	86.7	98.9	93.3	86.5	85.4	101.2	227.9	242.7	237.6
P32519-1	ETS-related transcription factor Elf-1 [OS=Homo sapiens]	8	4	7	4	619	67.5	5.21	25.82	other biological processes	nucleus;other cell component	nucleic acid binding activity;other molecular function	ELF1	ENSG00000120690; ENSGGOG00000010760		RUNX1 regulates transcription of genes involved in interleukin signaling; RUNX1 regulates transcription of genes involved in BCR signaling		0.665	0.758	0.671	0.647	0.656	90.8	103.4	91.6	136.4	88.3	89.5	86.7	98.2	89.7	105	102.2	100.9	89	94	90.5	123.7	134.9	160.7	84	87.3	91.1	88.5	89.3	84.2	587.8	665.5	608.1
P83916	Chromobox protein homolog 1 [OS=Homo sapiens]	69	10	36	9	185	21.4	4.93	83.5	stress response;other biological processes	cytoskeleton;nucleus;other cell component	other molecular function	CBX1	ENSG00000108468		HCMV Early Events	Effect of progerin on genes involved in Hutchinson-Gilford progeria syndrome	0.665	0.749	0.988	0.962	0.793	77.4	87.1	115	116.3	111.9	92.3	75.2	71.2	116.9	99.5	84.7	84.1	111.8	115.2	98	113.1	91.5	133.9	114.4	98.6	108.7	117.6	89.7	75.9	1734.9	1642.3	2696
Q9H0G5	Nuclear speckle splicing regulatory protein 1 [OS=Homo sapiens]	29	15	20	15	558	66.4	8.84	43.74	RNA metabolism OR transcription;other metabolic processes;developmental processes;other biological processes	nucleus;other cell component	nucleic acid binding activity	NSRP1	ENSG00000126653				0.666	0.674	0.647	0.667	0.648	92.8	94.1	90.2	139.5	93	90.4	92.6	97	93.1	89.9	98.9	94.4	93	90.5	87.9	140	142.5	122.2	93.1	93.3	98.8	90	92	90.7	1920.3	2010.2	1931.1
Q13588	GRB2-related adapter protein [OS=Homo sapiens]	3	1	4	1	217	25.3	7.03	6.65	cell-cell signaling;signal transduction;other biological processes	other membranes;cytosol;other cell component		GRAP	ENSG00000154016		Signaling by SCF-KIT		0.666	0.63	0.618	0.678	0.717	92.7	87.7	86.1	139.2	94.4	99.8	97.8	97.4	96.5	92.2	83.2	93.3	87.7	90.5	102.7	146.4	148.3	56.7	101.1	95.6	99.3	104.9	100.4	106.1	475.1	473.2	468.4
O60870	DNA/RNA-binding protein KIN17 [OS=Homo sapiens]	13	5	13	5	393	45.3	8.95	36.4	DNA metabolism;RNA metabolism OR transcription;other metabolic processes;stress response	nucleus;other cell component	nucleic acid binding activity;other molecular function	KIN	ENSG00000151657		Protein methylation		0.666	0.698	0.678	0.69	0.67	90.8	95.2	92.4	136.3	94.1	91.3	89.9	90.9	89.3	94.2	98	91.9	91.4	89.3	92.1	134.9	130.7	145	91.8	100.5	93.1	88.6	98	90.4	686.6	694.4	682.6
Q9Y3X0	coiled-coil domain-containing protein 9 [OS=Homo sapiens]	17	9	13	9	531	59.7	5.4	33.02				CCDC9	ENSG00000105321			IL-18 signaling pathway	0.666	0.83	0.893	0.891	0.744	79.5	99.2	106.6	119.4	106.4	88.9	79.3	72.8	116.2	109.6	98.8	81.9	106.2	113	98	142.5	119	67.1	109.4	106	103.3	109	88.6	79.3	2041.7	1874.8	2994.2
Q96JZ2	Hematopoietic SH2 domain-containing protein [OS=Homo sapiens]	22	7	10	7	352	39	7.11	23.95	signal transduction	nucleus;other cell component		HSH2D	ENSG00000196684				0.666	0.697	0.647	0.667	0.641	92.6	96.8	89.9	139	92.7	89.1	87.3	88.2	92.6	88.3	102.3	92.3	88.4	85.6	82.3	132.4	128.4	212.1	88.3	86.9	88.7	83.5	84.8	87.7	652.5	658.9	692.2
O14561	Acyl carrier protein, mitochondrial [OS=Homo sapiens]	13	2	3	2	156	17.4	4.93	8.5	cell organization and biogenesis;protein metabolism;other metabolic processes	other membranes;mitochondrion;nucleus	other molecular function	NDUFAB1	ENSG00000004779	Oxidative phosphorylation; Metabolic pathways; Thermogenesis; Retrograde endocannabinoid signaling; Non-alcoholic fatty liver disease; Alzheimer disease; Parkinson disease; Amyotrophic lateral sclerosis; Huntington disease; Prion disease; Pathways of neurodegeneration; Chemical carcinogenesis; Diabetic cardiomyopathy	Glyoxylate metabolism and glycine degradation; Mitochondrial Fatty Acid Beta-Oxidation; Complex I biogenesis	Electron transport chain: OXPHOS system in mitochondria; Nonalcoholic fatty liver disease; Oxidative phosphorylation	0.666	0.699	0.604	0.644	0.558	95.8	100.6	86.8	143.9	92.7	80.2	90.4	95.4	92.7	97.6	77.8	97.3	84	87.2	82.9	92.6	139.2	232.9	89.7	98.2	82.7	77.6	104.8	77.1	231.6	244.5	237.6
Q15011-3	Isoform 3 of Homocysteine-responsive endoplasmic reticulum-resident ubiquitin-like domain member 1 protein [OS=Homo sapiens]	22	4	10	4	232	26.2	5.77	25.63				HERPUD1					0.666	0.613	0.604	0.577	0.538	100	92	90.6	150.1	86.6	80.7	96.7	95.8	96.7	89	94.5	84	91.6	87.7	87.5	145.1	139.5	207.1	83.7	85.6	81.1	73.5	78.1	82.9	825.8	817.7	825.6
Q6AI39	BRD4-interacting chromatin-remodeling complex-associated protein-like [OS=Homo sapiens]	2	2	2	2	1079	115	6.87	6.38	other biological processes	nucleus		BICRAL	ENSG00000112624				0.667	0.735	0.761	0.75	0.735	86.1	94.9	98.2	129.1	96.9	94.8	86.2	80.4	102.8	81.7	110.2	95.1	98.4	99.4	81.1	129.3	124.6	133.4	97	93.4	102.3	92.4	95	97.3	106.8	99.6	127.3
Q9Y3B9	RRP15-like protein [OS=Homo sapiens]	16	5	12	5	282	31.5	5.52	20.14	RNA metabolism OR transcription;other metabolic processes	other cell component		RRP15	ENSG00000067533				0.667	0.631	0.649	0.667	0.666	93.5	88.4	90.9	140.2	93.6	93.3	96.1	95.6	101.1	96.2	90.8	88.6	93.4	93.9	89.9	144	147.8	98.5	98.3	96.1	86.6	95.9	99.7	87.4	1823.2	1814.6	1919.7
Q9H237	Protein-serine O-palmitoleoyltransferase porcupine [OS=Homo sapiens]	2	1	1	1	461	52.3	8.84	2.49	cell-cell signaling;protein metabolism;other metabolic processes;transport;signal transduction;other biological processes	plasma membrane;other membranes;ER/Golgi;other cell component	other molecular function	PORCN	ENSG00000102312	Wnt signaling pathway	WNT ligand biogenesis and trafficking; LGK974 inhibits PORCN	lncRNA in canonical Wnt signaling and colorectal cancer; Wnt signaling; ncRNAs involved in Wnt signaling in hepatocellular carcinoma; Malignant pleural mesothelioma	0.669	0.913	0.788	1.174	0.715	76.3	104.2	89.9	114.1	134	81.6	64.6	90.2	60.1	88.2	99.3	83.6	77.2	59.3	76.2	79	96.6	336.4	90.8	129.3	113.4	69.1	64.3	122.5	16.4	22.9	15.3
A8MW92	PHD finger protein 20-like protein 1 [OS=Homo sapiens]	1	1	1	1	1017	114.9	6.83	2.6	protein metabolism;other metabolic processes;other biological processes	nucleus	other molecular function	PHF20L1	ENSG00000129292				0.669	0.701	0.655	0.591	0.656	93.9	98.4	92	140.5	83	92.2	91.9	83.6	105.3	89.7	98.7	96.4	89.5	114.2	90	137.5	138.5	114	81.2	78.1	105.7	90.2	108	87.4	51.8	47.1	59.3
Q14103-3	Isoform 3 of Heterogeneous nuclear ribonucleoprotein D0 [OS=Homo sapiens]	50	16	261	2	306	32.8	8.16	770.83				HNRNPD					0.669	0.645	0.676	0.73	0.691	91	87.7	92	136	99.3	94	112.5	87.4	84.2	83.6	84.8	84.2	107.6	88.3	84.8	134.2	122.2	130.6	94.7	118.4	95.3	90.3	85.1	111.9	1124.1	873.2	841.9
Q4LE39-1	AT-rich interactive domain-containing protein 4B [OS=Homo sapiens]	7	7	9	7	1312	147.7	5.12	28.62	cell organization and biogenesis;other biological processes	cytosol;mitochondrion;nucleus	nucleic acid binding activity	ARID4B	ENSG00000054267		Potential therapeutics for SARS; HDACs deacetylate histones; NoRC negatively regulates rRNA expression	Pathways affected in adenoid cystic carcinoma	0.67	0.708	0.662	0.647	0.648	92.8	97.9	91.6	138.4	89.6	89.7	92.3	89.1	94.9	97.2	99.5	97.4	91.1	92.8	88.4	144.6	137.6	128.8	89.1	88.4	95.6	87.4	89.3	96.6	654	631.6	672.5
Q9H1J7	Protein Wnt-5b [OS=Homo sapiens]	4	2	4	2	359	40.3	8.4	10.49	cell-cell signaling;stress response;developmental processes;signal transduction;other biological processes	non-structural extracellular;plasma membrane;other membranes;ER/Golgi	signal transduction activity or receptor binding	WNT5B	ENSG00000111186	mTOR signaling pathway; Wnt signaling pathway; Axon guidance; Hippo signaling pathway; Signaling pathways regulating pluripotency of stem cells; Melanogenesis; Cushing syndrome; Alzheimer disease; Pathways of neurodegeneration; Human papillomavirus infection; Pathways in cancer; Proteoglycans in cancer; Basal cell carcinoma; Breast cancer; Hepatocellular carcinoma; Gastric cancer	PCP/CE pathway; WNT ligand biogenesis and trafficking	Alzheimer's disease and miRNA effects; Adipogenesis; Embryonic stem cell pluripotency pathways; Wnt signaling pathway and pluripotency; Wnt signaling in kidney disease; Epithelial to mesenchymal transition in colorectal cancer; lncRNA in canonical Wnt signaling and colorectal cancer; Breast cancer pathway; Wnt signaling; ncRNAs involved in Wnt signaling in hepatocellular carcinoma; Osteoblast dif…	0.67	0.814	0.738	0.687	0.664	88	106.8	96.8	131.2	90.2	87.1	88.9	80.4	87.7	114.1	106.2	106.5	100	94.7	96.5	134.8	123.6	130.9	89.9	95.5	89.6	91.1	82.8	86.9	440	398.1	434.1
O60512	beta-1,4-galactosyltransferase 3 [OS=Homo sapiens]	22	6	13	6	393	43.9	9.25	41.19	protein metabolism;other metabolic processes	other membranes;cytosol;ER/Golgi	other molecular function	B4GALT3	ENSG00000158850	N-Glycan biosynthesis; Various types of N-glycan biosynthesis; Other types of O-glycan biosynthesis; Mannose type O-glycan biosynthesis; Glycosaminoglycan biosynthesis; Glycosphingolipid biosynthesis; Metabolic pathways	N-Glycan antennae elongation; Keratan sulfate biosynthesis		0.671	0.717	0.804	0.73	0.693	87.2	93.3	104.6	130	94.9	90.1	82.3	87.6	92.8	102.5	85.7	93.7	80.9	105.1	115.7	113.5	130.7	168.3	89.5	95.3	95.8	92.2	90.5	77.9	429.1	456.9	484.2
Q92547	DNA topoisomerase 2-binding protein 1 [OS=Homo sapiens]	4	3	5	3	1522	170.6	6.96	10.68	cell cycle OR cell proliferation;DNA metabolism;other metabolic processes;stress response;signal transduction;other biological processes	plasma membrane;other membranes;cytoskeleton;nucleus;other cell component	nucleic acid binding activity;other molecular function	TOPBP1	ENSG00000163781	Homologous recombination	Regulation of TP53 Activity through Phosphorylation; Processing of DNA double-strand break ends; Presynaptic phase of homologous DNA pairing and strand exchange; G2/M DNA damage checkpoint; HDR through Single Strand Annealing (SSA)	ATR signaling	0.671	0.726	0.702	0.748	0.717	88.2	95.5	92.3	131.5	98.3	94.2	98.3	90.2	89.3	84.2	99.4	97.6	96.1	79.7	94.4	134.4	160	83	108.4	96.5	100.5	94.2	96.3	97.7	95.7	87.8	86.9
O15294	UDP-N-acetylglucosamine--peptide N-acetylglucosaminyltransferase 110 kDa subunit [OS=Homo sapiens]	12	12	22	12	1046	116.9	6.7	62.76	protein metabolism;other metabolic processes;signal transduction;other biological processes	plasma membrane;other membranes;cytosol;mitochondrion;nucleus;other cell component	other molecular function	OGT	ENSG00000147162	Other types of O-glycan biosynthesis; Insulin resistance	UCH proteinases; Regulation of necroptotic cell death; HATs acetylate histones	Ectoderm differentiation; Ectoderm differentiation	0.671	0.693	0.689	0.706	0.704	90.2	93.2	92.7	134.4	94.9	94.7	88.8	87.8	88.4	88.9	91.4	93.4	90.8	91.5	89.1	131.7	126.2	174.8	90.7	93.6	93	92.7	92.8	94.6	2483.2	2455.5	2473.1
Q8WWM7-1	ataxin-2-like protein [OS=Homo sapiens]	32	28	81	27	1075	113.3	8.59	230.61	cell organization and biogenesis;other biological processes	other membranes;cytosol;nucleus;other cell component		ATXN2L	ENSG00000168488	Amyotrophic lateral sclerosis; Spinocerebellar ataxia; Pathways of neurodegeneration		16p11.2 distal deletion syndrome	0.671	0.678	0.664	0.659	0.665	92.8	93.9	91.8	138.3	91.2	92	90.8	92.4	99.2	93.4	92.8	99.4	95.1	91.4	90.4	137.7	131.2	149.6	94.3	82.7	90.8	93.9	91.6	83.3	9517.7	9688.1	10398.5
P47974	mRNA decay activator protein ZFP36L2 [OS=Homo sapiens]	3	2	2	1	494	51	8.16	4.65	RNA metabolism OR transcription;other metabolic processes;stress response;developmental processes;signal transduction;other biological processes	nucleus;other cell component	nucleic acid binding activity;other molecular function	ZFP36L2	ENSG00000152518	Cellular senescence		Pre-implantation embryo; TYROBP causal network in microglia	0.671	0.864	0.705	0.669	0.644	88.4	113.8	92.9	131.8	88.2	84.9	109.3	81.3	87.1	112.1	115.9	107.2	81.7	99.5	91.4	129.8	131.7	126.5	95.2	86.8	84.7	83.6	82.7	93.5	85.7	63.8	68.3
Q9NRF9	DNA polymerase epsilon subunit 3 [OS=Homo sapiens]	28	5	8	5	147	16.8	4.74	26.03	cell organization and biogenesis;protein metabolism;DNA metabolism;other metabolic processes;stress response	nucleus	nucleic acid binding activity;other molecular function	POLE3	ENSG00000148229	DNA replication; Base excision repair; Nucleotide excision repair	Activation of the pre-replicative complex; Termination of translesion DNA synthesis; HDR through Homologous Recombination (HRR); Dual incision in TC-NER; Gap-filling DNA repair synthesis and ligation in TC-NER; Recognition of DNA damage by PCNA-containing replication complex; Dual Incision in GG-NER; Gap-filling DNA repair synthesis and ligation in GG-NER; PCNA-Dependent Long Patch Base Excision …	Pyrimidine metabolism; Base excision repair; Nucleotide excision repair; DNA repair pathways, full network; Nucleotide excision repair in xeroderma pigmentosum ; DNA mismatch repair	0.672	0.541	0.654	0.649	0.778	93.9	75.6	91.4	139.8	90.6	108.7	91	96.1	104.7	77.3	74.2	93.6	108	91.2	93.5	143	147	73.3	108.8	82.3	92.8	111.3	127.9	84.2	1048.4	1106.9	1206.1
Q9UNS1	Protein timeless homolog [OS=Homo sapiens]	7	6	12	6	1208	138.6	5.4	27.19	cell cycle OR cell proliferation;DNA metabolism;other metabolic processes;stress response;signal transduction;other biological processes	nucleus;other cell component	nucleic acid binding activity	TIMELESS	ENSG00000111602		Processing of DNA double-strand break ends		0.672	0.679	0.709	0.769	0.725	88.5	89.4	93.4	131.8	101.4	95.6	87	78.8	87.3	87.9	88.8	81.7	91.8	83.1	93.2	129.5	126.9	182.1	99.5	99.7	100.9	90.9	97	93.9	352.2	319.1	353.2
Q2YD98-1	UV-stimulated scaffold protein A [OS=Homo sapiens]	5	3	4	3	709	80.5	6.3	11.75	protein metabolism;DNA metabolism;other metabolic processes;stress response;other biological processes	nucleus;other cell component	other molecular function	UVSSA	ENSG00000163945		Formation of TC-NER Pre-Incision Complex; Dual incision in TC-NER; Gap-filling DNA repair synthesis and ligation in TC-NER	Nucleotide excision repair in xeroderma pigmentosum	0.672	0.708	0.693	0.674	0.676	91.2	96	94	135.7	91.5	91.7	89	95.6	84	101.8	93.7	87.8	96.8	86.1	91.7	122.3	132.4	168.1	88.1	89.2	96.2	106	81.9	89.5	161.7	173.7	152.6
Q7Z4F1	Low-density lipoprotein receptor-related protein 10 [OS=Homo sapiens]	1	1	1	1	713	76.1	5.52	0	other metabolic processes;transport;developmental processes	plasma membrane;other membranes	other molecular function	LRP10	ENSG00000197324		Retinoid metabolism and transport		0.672	0.776	0.664	0.704	0.642	90.5	104.4	89.4	134.6	94.8	86.4	78.5	64.7	80.2	90.6	73.4	93.5	86	69.9	77.5	82.3	116.8	403.1	81.8	82.2	94.5	74.9	82	67.8	54	44.5	55.1
Q5T5P2-1	Sickle tail protein homolog [OS=Homo sapiens]	8	16	17	15	1943	214	7.06	29.96	developmental processes;other biological processes	other cell component	enzyme regulator activity	KIAA1217	ENSG00000120549				0.672	0.751	0.706	0.712	0.684	89.1	99.5	93.6	132.6	94.4	90.7	92.1	87.5	87.3	97.7	104.8	96.1	97.8	91.8	91.9	130.2	118.9	156.8	89.2	93.6	92.7	89	88.9	93.6	1406.9	1336.7	1332.4
Q8IY37	Probable ATP-dependent RNA helicase DHX37 [OS=Homo sapiens]	8	7	10	7	1157	129.5	8.1	28.18	cell organization and biogenesis;RNA metabolism OR transcription;other metabolic processes;developmental processes;other biological processes	other membranes;nucleus;other cell component	nucleic acid binding activity;other molecular function	DHX37	ENSG00000150990		Major pathway of rRNA processing in the nucleolus and cytosol; rRNA modification in the nucleus and cytosol		0.673	0.717	0.662	0.682	0.686	91.3	97.4	89.9	135.8	92.5	93.1	86.3	83.1	85.8	86.8	93.8	91.4	84.4	85.7	80.1	127.5	120.1	262.5	88.3	82.6	86.9	78.5	88.6	87.4	630.5	607.3	626.4
Q5THK1-1	Protein PRR14L [OS=Homo sapiens]	2	2	2	2	2151	237.2	6.33	8.2				PRR14L	ENSG00000183530				0.673	0.753	0.714	0.643	0.566	92.9	103.8	98.5	138	88.7	78.1	81.5	106.6	87.9	96.1	101.2	98.3	93	93.2	114.7	119.2	130.5	198	75.3	105.7	84	73.9	63.8	77.3	44.2	57.7	47.6
P59190-1	Ras-related protein Rab-15 [OS=Homo sapiens]	17	3	12	1	212	24.4	5.71	33.77	transport;signal transduction;other biological processes	plasma membrane;other membranes;ER/Golgi;other cytoplasmic organelle;other cell component	other molecular function	RAB15	ENSG00000139998		RAB geranylgeranylation		0.674	0.898	1.026	0.842	0.872	76.1	101.5	115.9	112.9	95.1	98.5	68.9	107.5	71.8	95.7	112.6	92	109.9	92.3	109.4	79.5	106.6	175.9	89.7	70.9	111.8	92.9	86.7	126	21.4	33.4	22.3
Q13950-1	runt-related transcription factor 2 [OS=Homo sapiens]	16	6	11	2	521	56.6	8.85	39.35	developmental processes;signal transduction;other biological processes	cytosol;nucleus;other cell component	nucleic acid binding activity;other molecular function	RUNX2	ENSG00000124813	Parathyroid hormone synthesis, secretion and action; Transcriptional misregulation in cancer		Androgen receptor signaling pathway; Bone morphogenic protein (BMP) signaling and regulation; Cell differentiation - expanded index; Interleukin-11 signaling pathway; TGF-beta signaling pathway; Hypothesized pathways in pathogenesis of cardiovascular disease; TGF-beta signaling in thyroid cells for epithelial-mesenchymal transition; Development of pulmonary dendritic cells and macrophage subsets;…	0.674	0.711	0.673	0.697	0.692	91	95.9	90.8	134.9	94.1	93.4	89.1	89.8	92.5	94.7	96.1	93.2	94	86.7	89.6	124.9	133.3	158.3	92.9	96.9	92.9	89.4	93.5	92.2	991.9	1000.2	1029.3
O43502	DNA repair protein RAD51 homolog 3 [OS=Homo sapiens]	2	1	1	1	376	42.2	6.74	2.89	cell cycle OR cell proliferation;cell organization and biogenesis;DNA metabolism;other metabolic processes;stress response;other biological processes	cytosol;mitochondrion;nucleus;other cell component	nucleic acid binding activity;other molecular function	RAD51C	ENSG00000108384	Homologous recombination; Fanconi anemia pathway	Resolution of D-loop Structures through Holliday Junction Intermediates; Factors involved in megakaryocyte development and platelet production; Presynaptic phase of homologous DNA pairing and strand exchange; Resolution of D-loop Structures through Synthesis-Dependent Strand Annealing (SDSA); Defective HDR through Homologous Recombination (HRR) due to BRCA1 loss-of-function; Defective HDR through…	DNA repair pathways, full network	0.675	0.755	0.667	0.777	0.719	88.1	98.7	87.1	130.7	101.5	93.9	64.9	68.5	62	73.3	72.7	58.8	61	583.6	64.1	96.2	85.5	99.2	74.7	75.2	55.1	80.7	55.3	69.2	22.1	23.3	21.1
Q9GZT5	Protein Wnt-10a [OS=Homo sapiens]	2	1	2	1	417	46.4	9.04	4.06	cell-cell signaling;developmental processes;signal transduction;other biological processes	non-structural extracellular	signal transduction activity or receptor binding	WNT10A	ENSG00000135925	mTOR signaling pathway; Wnt signaling pathway; Hippo signaling pathway; Signaling pathways regulating pluripotency of stem cells; Melanogenesis; Cushing syndrome; Alzheimer disease; Pathways of neurodegeneration; Human papillomavirus infection; Pathways in cancer; Proteoglycans in cancer; Basal cell carcinoma; Breast cancer; Hepatocellular carcinoma; Gastric cancer	Class B/2 (Secretin family receptors); WNT ligand biogenesis and trafficking	Alzheimer's disease and miRNA effects; Embryonic stem cell pluripotency pathways; Wnt signaling pathway and pluripotency; Wnt signaling in kidney disease; Epithelial to mesenchymal transition in colorectal cancer; lncRNA in canonical Wnt signaling and colorectal cancer; Breast cancer pathway; Wnt signaling; ncRNAs involved in Wnt signaling in hepatocellular carcinoma; Osteoblast differentiation a…	0.675	0.876	0.795	0.718	0.757	84	109.1	98.9	124.5	89.4	94.2	84.7	81.3	88.9	109.9	112.1	95.3	113.5	95.7	99.7	125.5	121.4	128	90.1	90.3	85.3	97.7	85.8	94.9	240.7	231.1	252.5
Q92871	Phosphomannomutase 1 [OS=Homo sapiens]	11	3	3	2	262	29.7	5.74	6.52	protein metabolism;other metabolic processes;other biological processes	cytosol;other cell component	other molecular function	PMM1	ENSG00000100417	Fructose and mannose metabolism; Amino sugar and nucleotide sugar metabolism; Metabolic pathways; Biosynthesis of cofactors; Biosynthesis of nucleotide sugars	Synthesis of GDP-mannose		0.675	0.753	0.723	0.697	0.663	89.8	100.2	96.1	133	92.7	88.1	87.3	92.1	90.6	97.9	101.1	106.5	106.2	93.2	97	134.3	140.6	103.4	93.9	93.6	89	89	98	86.3	220.9	233.2	229.5
P02686-1	myelin basic protein [OS=Homo sapiens]	3	1	1	1	304	33.1	9.79	2	cell-cell signaling;cell organization and biogenesis;developmental processes;signal transduction;other biological processes	plasma membrane;other membranes;cytosol;nucleus;other cell component	other molecular function	MBP	ENSG00000197971; ENSGGOG00000009590		EGR2 and SOX10-mediated initiation of Schwann cell myelination	Neural crest differentiation; Glial cell differentiation; Spinal cord injury; Interleukin-1 (IL-1) structural pathway; MECP2 and associated Rett syndrome; MAPK cascade; Complement system in neuronal development and plasticity	0.675	0.852	0.941	0.675	0.611	85.2	107.5	118.8	126.2	85.2	77.1	81	75	109.7	106	92.7	102.2	123.9	112.9	105.4	120	92.7	215	89.4	75.8	81	73.3	93	50.9	24.9	23.1	33.8
O14530	Thioredoxin domain-containing protein 9 [OS=Homo sapiens]	33	6	14	6	226	26.5	5.88	40.52		cytosol;cytoskeleton;nucleus;other cell component		TXNDC9	ENSG00000115514				0.676	0.622	0.593	0.608	0.616	98.5	90.7	86.5	145.8	88.6	89.8	99.1	97.6	94.2	87.1	89.8	99.4	92.6	83.7	85.6	148.5	144.3	128.4	96.9	87.7	83.9	88.2	104	88.9	1247.2	1227.8	1185.3
P43355	Melanoma-associated antigen 1 [OS=Homo sapiens]	17	5	10	5	309	34.3	4.86	25.92	other biological processes	plasma membrane;other membranes;nucleus;other cell component	other molecular function	MAGEA1	ENSG00000198681			Notch signaling pathway (Netpath)	0.676	0.67	0.647	0.636	0.62	95.4	94.6	91.4	141.2	89.8	87.6	98.7	91.3	95.5	94.7	102	94.7	96.5	91.5	88	152.6	141.3	115.2	89.9	93.4	86.9	86.3	87.7	93.8	641.2	592.9	620.6
Q9UHJ3-1	Scm-like with four MBT domains protein 1 [OS=Homo sapiens]	2	2	2	2	866	98.1	6.21	1.92	cell organization and biogenesis;other biological processes	nucleus	other molecular function	SFMBT1	ENSG00000163935				0.676	0.702	0.768	0.765	0.774	86.6	89.9	98.4	128.1	98	99.1	59.8	56.2	61.6	62.1	80.7	60.6	70.8	58.8	68	87.9	88.5	637.7	65.5	67.7	72.4	71	62.2	68.5	97	91.2	99.8
Q8N141	Zinc finger protein 82 homolog [OS=Homo sapiens]	1	1	1	1	532	62.5	8.98	2.89	other biological processes	nucleus	nucleic acid binding activity;other molecular function	ZFP82	ENSG00000181007	Herpes simplex virus 1 infection			0.676	0.676	0.73	0.699	0.659	91.4	91.3	98.7	135.1	94.4	89	103.8	96.5	87.3	92.5	106.8	96.3	85.5	104.3	104.1	150.1	142.6	47.7	90	99.7	104.2	93.9	91.4	103.3	153.1	142.3	128.8
O43524	Forkhead box protein O3 [OS=Homo sapiens]	11	7	16	7	673	71.2	5.16	48.59	RNA metabolism OR transcription;other metabolic processes;stress response;developmental processes;signal transduction;other biological processes	other membranes;cytosol;mitochondrion;nucleus;other cell component	nucleic acid binding activity;other molecular function	FOXO3	ENSG00000118689	EGFR tyrosine kinase inhibitor resistance; Chemokine signaling pathway; FoxO signaling pathway; Mitophagy; PI3K-Akt signaling pathway; AMPK signaling pathway; Longevity regulating pathway; Longevity regulating pathway; Cellular senescence; Neurotrophin signaling pathway; Prolactin signaling pathway; Alcoholic liver disease; Shigellosis; Chemical carcinogenesis; Endometrial cancer; Non-small cell …	AKT phosphorylates targets in the nucleus; Constitutive Signaling by AKT1 E17K in Cancer; Regulation of localization of FOXO transcription factors; FOXO-mediated transcription of oxidative stress, metabolic and neuronal genes; MAPK6/MAPK4 signaling; Signaling by NODAL; Interleukin-4 and Interleukin-13 signaling; FOXO-mediated transcription of cell cycle genes; Estrogen-dependent nuclear events do…	IL-5 signaling pathway; Energy metabolism; Glioblastoma signaling pathways; Brain-derived neurotrophic factor (BDNF) signaling pathway; Spinal cord injury; Kit receptor signaling pathway; Copper homeostasis; NAD metabolism, sirtuins and aging; Imatinib and chronic myeloid leukemia; Pathways affected in adenoid cystic carcinoma; PI3K-AKT-mTOR signaling pathway and therapeutic opportunities; VEGFA-…	0.677	0.664	0.643	0.572	0.531	99.3	97.5	94.4	146.8	84	77.9	101.9	98.1	98.7	97	99.5	94.9	94.6	93.9	89.2	139.7	145.9	157.3	83.5	85.1	83.1	82.6	77.5	77.4	1800.1	1734	1744.3
Q9UET6	Putative tRNA (cytidine(32)/guanosine(34)-2'-O)-methyltransferase [OS=Homo sapiens]	3	1	2	1	329	36.1	5.69	5.94	protein metabolism;RNA metabolism OR transcription;other metabolic processes	cytosol;other cell component	other molecular function	FTSJ1	ENSG00000068438		tRNA modification in the nucleus and cytosol		0.677	0.682	0.694	0.75	0.73	89.6	90.3	91.8	132.4	99.3	96.7	90.5	86.4	86.2	83.1	93.4	87.1	104.5	87.3	88.6	119.7	127.7	198.9	95.8	98.5	84.6	81.2	93.2	93.4	136.1	129.9	129.6
Q9GZM8-1	Nuclear distribution protein nudE-like 1 [OS=Homo sapiens]	13	4	4	2	345	38.4	5.24	10.32	cell cycle OR cell proliferation;cell organization and biogenesis;protein metabolism;transport;developmental processes;signal transduction;other biological processes	cytosol;cytoskeleton;ER/Golgi;nucleus;other cell component	cytoskeletal activity;other molecular function	NDEL1	ENSANAG00000023019; ENSCANG00000000982; ENSCATG00000044729; ENSG00000166579; ENSGGOG00000013855; ENSMLEG00000034324; ENSMMUG00000021938; ENSPANG00000023797; ENSPTRG00000008744; ENSSBOG00000023939		Separation of Sister Chromatids; Resolution of Sister Chromatid Cohesion; RHO GTPases Activate Formins; EML4 and NUDC in mitotic spindle formation; Amplification of signal from unattached kinetochores via a MAD2 inhibitory signal		0.677	0.695	0.641	0.566	0.607	97	99.6	91.9	143.3	81.2	87	91.8	112.6	90.2	82.5	94.2	111.8	73.7	104.1	87	133.2	135.6	188.9	91.1	73	76.8	79.1	92.1	82.3	103.2	126.6	101.4
P54277	PMS1 protein homolog 1 [OS=Homo sapiens]	10	8	8	8	932	105.8	6.67	26.89	DNA metabolism;other metabolic processes;stress response;other biological processes	nucleus;other cell component	nucleic acid binding activity;other molecular function	PMS1	ENSG00000064933				0.677	0.672	0.665	0.713	0.713	91.5	90.8	89.9	135.1	96.3	96.4	90.6	90.6	97	90.1	86.7	89.9	89	88.1	89.3	117.6	133.8	168.2	95.4	93.6	95.7	98.4	95.5	90.6	675.5	675.5	722.9
Q8TDN6	Ribosome biogenesis protein BRX1 homolog [OS=Homo sapiens]	31	10	19	10	353	41.4	9.92	55.67	cell organization and biogenesis;RNA metabolism OR transcription;other metabolic processes	nucleus;other cell component	nucleic acid binding activity	BRIX1	ENSG00000113460			Gastric cancer network 2	0.677	0.706	0.652	0.644	0.635	94.2	98.2	90.7	139	89.6	88.3	93.3	93.6	95.9	97.5	96.2	99.1	88.5	90.7	90.1	138.1	134.4	152.7	89	89	89.3	88	87	87.8	2511.5	2517.9	2580.6
Q96RU2-2	Isoform 2 of Ubiquitin carboxyl-terminal hydrolase 28 [OS=Homo sapiens]	13	10	14	10	1045	119	5.16	50.14				USP28					0.677	0.71	0.711	0.711	0.698	90.2	94.5	94.7	133.1	94.7	92.9	87.2	90.4	88.4	92.6	97.1	87.5	95.4	91.7	92.8	128	130.5	164.1	95	92.8	92.1	89.1	91.1	94.3	1107.5	1147.6	1122
Q9ULT8	E3 ubiquitin-protein ligase hectd1 [OS=Homo sapiens]	7	15	18	15	2610	289.2	5.35	47.18	protein metabolism;other metabolic processes;developmental processes;other biological processes		other molecular function	HECTD1	ENSG00000092148		Antigen processing: Ubiquitination & Proteasome degradation		0.677	0.761	0.694	0.663	0.657	91.3	102.5	93.5	134.8	89.4	88.5	91.4	86.7	91	102.2	103.2	100	90.5	93.2	94.5	134.3	125.5	156.2	88.3	89.5	89.1	86.7	89.5	88.2	1386.8	1314.5	1379.9
Q96GQ7	Probable ATP-dependent RNA helicase DDX27 [OS=Homo sapiens]	25	19	37	19	796	89.8	9.28	93.02	RNA metabolism OR transcription;other metabolic processes	nucleus;other cell component	other molecular function	DDX27					0.678	0.703	0.651	0.629	0.597	95.5	99.1	91.7	140.9	88.6	84.1	94	95.4	94.3	96.6	101.4	97.9	90.6	88	91.7	139.2	138.4	157.8	87.5	87.1	88.8	82.8	85.6	83.1	4176.7	4238	4190.7
Q9H999	Pantothenate kinase 3 [OS=Homo sapiens]	13	4	9	2	370	41.1	6.55	21.39	other metabolic processes	cytosol;nucleus	kinase activity;other molecular function	PANK3	ENSG00000120137	Pantothenate and CoA biosynthesis; Metabolic pathways; Biosynthesis of cofactors	Coenzyme A biosynthesis		0.678	0.681	0.722	0.772	0.761	88.2	88.5	93.9	130.1	100.4	98.9	86.9	94.8	80.2	87.3	121.1	85.6	99.2	87.5	92.6	135.1	128.2	113.7	102.5	99	89.7	97.5	103	96.3	46.1	50.3	42.5
Q9BVS4	Serine/threonine-protein kinase rio2 [OS=Homo sapiens]	22	8	17	8	552	63.2	5.94	60.25	cell cycle OR cell proliferation;protein metabolism;RNA metabolism OR transcription;other metabolic processes;other biological processes	cytosol;nucleus;other cell component	kinase activity;other molecular function	RIOK2	ENSG00000058729	Ribosome biogenesis in eukaryotes	Major pathway of rRNA processing in the nucleolus and cytosol		0.678	0.706	0.693	0.657	0.634	93.2	96.9	95.2	137.4	90.3	87	90.7	93.6	93	101.8	96.8	96.8	95.9	95.1	90.3	135.9	137.1	143.7	90.2	91.6	86.2	86.9	85.4	88.9	803.9	829.4	824.3
Q5T1R4-1	transcription factor HIVEP3 [OS=Homo sapiens]	0	1	1	1	2406	259.3	7.81	1.75	developmental processes;other biological processes	nucleus;other cell component	nucleic acid binding activity;other molecular function	HIVEP3	ENSG00000127124		Regulation of RUNX2 expression and activity		0.679	0.763	0.615	0.636	0.726	92.1	103.6	83.5	135.8	86.4	98.6	87.7	90.9	102.5	102.2	97	108.5	71.4	82.4	87.6	129.3	134	148.6	85.3	75.2	96.3	111.2	92.6	97.3	43.5	45	50.8
P53805	Calcipressin-1 [OS=Homo sapiens]	8	1	3	1	252	28.1	5.21	6.33	stress response;developmental processes;signal transduction;other biological processes	nucleus;other cell component	enzyme regulator activity;nucleic acid binding activity;other molecular function	RCAN1	ENSG00000159200	Thyroid hormone signaling pathway; Oxytocin signaling pathway; Kaposi sarcoma-associated herpesvirus infection		MicroRNAs in cardiomyocyte hypertrophy; VEGFA-VEGFR2 signaling pathway	0.679	0.772	0.571	0.735	0.703	91.3	103.9	76.8	134.5	98.9	94.6	74.8	85.5	95.7	97.3	87.4	106.8	90	71.9	68.8	109.2	126	255.4	92.7	75.5	92.6	70.2	88.6	111.5	32.1	36.7	41.1
Q9NV31	U3 small nucleolar ribonucleoprotein protein IMP3 [OS=Homo sapiens]	18	2	3	2	184	21.8	9.5	9.73	RNA metabolism OR transcription;other metabolic processes	nucleus;other cell component	nucleic acid binding activity	IMP3	ENSG00000177971	Ribosome biogenesis in eukaryotes	Major pathway of rRNA processing in the nucleolus and cytosol; rRNA modification in the nucleus and cytosol	IL-18 signaling pathway	0.679	0.677	0.652	0.648	0.672	94.1	93.9	90.4	138.7	89.8	93.1	97.8	94.3	86.7	90.7	94.1	95.8	95	90.6	85.9	139	127.4	156.1	93.1	82.9	90.1	93.3	92.8	94.4	262.4	253	232.4
Q96C57	Uncharacterized protein C12orf43 [OS=Homo sapiens]	3	1	1	1	262	28.2	9.42	2.42	cell-cell signaling;signal transduction;other biological processes	nucleus		CUSTOS	ENSG00000157895				0.679	0.705	0.804	0.72	0.696	88.5	91.9	104.8	130.3	93.9	90.7	86.2	88.4	105.6	97.4	91.8	88	104.7	105.3	101.1	132.7	109.6	130.2	93.8	89.2	101	100.6	90.7	83.7	149.3	153.1	182.7
Q9Y2X9	Zinc finger protein 281 [OS=Homo sapiens]	1	1	2	1	895	96.9	8.48	4.27	developmental processes;other biological processes	nucleus	nucleic acid binding activity;other molecular function	ZNF281	ENSG00000162702			Mesodermal commitment pathway	0.679	0.755	0.67	0.706	0.644	91.5	101.7	90.2	134.7	95.1	86.8	89.8	88.4	98.1	100.6	99.9	99	85.9	102.9	88.6	123.5	158.4	132.2	79.5	101.4	93.4	89.3	84	85.2	69.6	68.5	76.1
Q13049	E3 ubiquitin-protein ligase TRIM32 [OS=Homo sapiens]	2	1	2	1	653	71.9	6.98	5.32	cell organization and biogenesis;protein metabolism;other metabolic processes;stress response;developmental processes;other biological processes	cytosol;cytoskeleton;nucleus;other cell component	cytoskeletal activity;nucleic acid binding activity;other molecular function	TRIM32	ENSG00000119401	Ubiquitin mediated proteolysis	Antigen processing: Ubiquitination & Proteasome degradation; Regulation of innate immune responses to cytosolic DNA	Ciliopathies	0.68	0.678	0.732	0.64	0.665	92.8	92.6	99.9	136.5	87.3	90.8	86.3	91.5	90.2	90	103.5	87.4	101.4	81.2	97.2	131.5	132.7	178.4	81.3	84.9	90.1	97.7	86.3	88.3	64.4	68.3	67.3
O15446-1	DNA-directed RNA polymerase I subunit RPA34 [OS=Homo sapiens]	17	3	3	3	510	55	8.51	13.7	RNA metabolism OR transcription;other metabolic processes;signal transduction	cytosol;mitochondrion;nucleus;other cell component	other molecular function	POLR1G	ENSG00000117877	RNA polymerase	B-WICH complex positively regulates rRNA expression; NoRC negatively regulates rRNA expression; RNA Polymerase I Transcription Initiation; RNA Polymerase I Promoter Escape; RNA Polymerase I Transcription Termination		0.68	1.057	0.97	1.008	0.796	74	115.1	105.6	108.9	109.7	86.7	60.4	72.6	111.8	104.5	113	115	117.6	97.5	103.6	128.6	89.6	106.9	107.7	103.2	110.4	108.1	64.4	85.1	31	37.3	57.4
Q9NZL3	Zinc finger protein 224 [OS=Homo sapiens]	11	4	7	1	707	82.2	8.69	10.24	other biological processes	other membranes;nucleus;other cell component	nucleic acid binding activity;other molecular function	ZNF224	ENSG00000267680	Herpes simplex virus 1 infection	Generic Transcription Pathway		0.68	0.881	0.741	0.629	0.725	87.7	113.5	95.5	128.9	81.1	93.4	88.5	109.5	94	122.1	91.1	121.8	102.4	101	108.5	138.2	156.2	6.5	91.9	87	83.9	100.7	96.6	100.2	60.2	74.5	63.9
Q14592	Zinc finger protein 460 [OS=Homo sapiens]	6	2	3	1	562	63.6	7.01	8.68	other biological processes	nucleus	nucleic acid binding activity;other molecular function	ZNF460	ENSG00000197714	Herpes simplex virus 1 infection	Generic Transcription Pathway		0.68	0.789	0.698	0.754	0.564	91	105.5	93.4	133.8	100.9	75.4	66.5	117.1	90	104.4	107.7	84.2	86.1	97.2	92.4	128.9	132.3	160.8	105.3	99.8	83	97.7	71.9	74.6	16.7	29.3	22.5
Q712K3	Ubiquitin-conjugating enzyme E2 R2 [OS=Homo sapiens]	8	3	5	3	238	27.1	4.42	10.97	protein metabolism;other metabolic processes	cytosol	other molecular function	UBE2R2	ENSG00000107341	Ubiquitin mediated proteolysis	Antigen processing: Ubiquitination & Proteasome degradation; Synthesis of active ubiquitin: roles of E1 and E2 enzymes		0.68	0.71	0.649	0.647	0.7	93.1	97.1	88.8	136.8	88.5	95.7	90.8	96.9	95.3	98.5	99.5	102.5	89.9	90.9	94.4	140.9	140.2	95.5	99.4	85.1	90.7	98.1	99.1	92.1	719.4	767.1	755.2
Q13356	Peptidyl-prolyl cis-trans isomerase-like 2 [OS=Homo sapiens]	15	6	7	6	520	58.8	8.78	23.9	protein metabolism;other metabolic processes;other biological processes	plasma membrane;other membranes;ER/Golgi;nucleus;other cell component	other molecular function	PPIL2	ENSG00000100023	Ubiquitin mediated proteolysis	Basigin interactions		0.68	0.638	0.706	0.703	0.703	92.2	86.4	95.6	135.4	95.2	95.2	96.9	91.7	90.8	87.2	74	85.9	95.1	97.1	94.1	134.8	156.1	117.5	94.7	99.5	94	104.1	91.8	94.7	322.2	304.7	301.9
Q9Y4X4-1	Krueppel-like factor 12 [OS=Homo sapiens]	4	2	2	1	402	44.2	9.7	3.52	other biological processes	cytosol;nucleus;other cell component	nucleic acid binding activity;other molecular function	KLF12	ENSCANG00000041690; ENSG00000118922; ENSGGOG00000004142; ENSMFAG00000002684; ENSMLEG00000030485; ENSMMUG00000019097; ENSMNEG00000039444; ENSNLEG00000016131; ENSPANG00000007736; ENSPPAG00000031325; ENSRBIG00000037086; ENSRROG00000027231				0.681	0.76	0.835	0.77	0.7	86	96	105.6	126.4	97.4	88.5	68.9	111.5	91.1	101.7	69.9	104.9	95.7	135.1	111.7	133.8	161.9	19.8	80.3	103.1	113.1	123.5	80.2	93.7	22.8	36.9	30.1
Q15050	Ribosome biogenesis regulatory protein homolog [OS=Homo sapiens]	34	11	31	11	365	41.2	10.7	88.7	cell cycle OR cell proliferation;cell organization and biogenesis;RNA metabolism OR transcription;other metabolic processes;transport;other biological processes	nucleus;other cell component	nucleic acid binding activity	RRS1	ENSG00000179041				0.681	0.621	0.644	0.697	0.658	95	86.6	89.8	139.5	97.2	91.8	87.6	96.5	106	94.5	84.1	88	91.2	91.3	84.1	141.7	158	109.3	100	98.8	90.2	96.5	93.2	89.1	2562.4	2823.5	3101.9
Q99576	TSC22 domain family protein 3 [OS=Homo sapiens]	43	4	5	3	134	14.8	4.54	11.75	stress response;other biological processes	cytosol;nucleus		TSC22D3	ENSG00000157514		Stimuli-sensing channels	Glucocorticoid receptor pathway; Nuclear receptors meta-pathway	0.681	0.603	0.601	0.583	0.679	98.5	87.2	87	144.7	84.3	98.2	99.4	108.1	99.1	88	80.2	97.5	84.3	87.8	106	146	153.2	97.2	91.4	85.1	82.3	99.1	106.1	89.2	512.9	557.4	511.2
Q7Z3B3	KAT8 regulatory NSL complex subunit 1 [OS=Homo sapiens]	3	2	4	2	1105	121	8.81	11.4	protein metabolism;other metabolic processes	nucleus;other cell component	other molecular function	KANSL1	ENSG00000120071		HATs acetylate histones	Pathways affected in adenoid cystic carcinoma	0.681	0.82	0.669	0.724	0.644	90	108.4	88.4	132.2	95.7	85.2	84.5	81.9	81.8	94.3	114.8	98.6	75.9	86.4	80.4	120.2	120.2	269	73.9	88.4	87.1	77.5	76.6	88.4	89.7	86.9	86.8
Q96SN8	CDK5 regulatory subunit-associated protein 2 [OS=Homo sapiens]	11	18	26	18	1893	214.9	5.58	81.9	cell cycle OR cell proliferation;cell organization and biogenesis;developmental processes;other biological processes	cytosol;cytoskeleton;ER/Golgi;other cell component	cytoskeletal activity;nucleic acid binding activity;other molecular function	CDK5RAP2	ENSG00000136861		Recruitment of NuMA to mitotic centrosomes; Regulation of PLK1 Activity at G2/M Transition; Loss of Nlp from mitotic centrosomes; Recruitment of mitotic centrosome proteins and complexes; Anchoring of the basal body to the plasma membrane; AURKA Activation by TPX2		0.681	0.721	0.693	0.733	0.71	90.1	95.4	91.6	132.2	96.9	93.9	84	88.6	85.3	88	90.3	91.8	82.9	86.7	88.5	121.4	125.1	227.8	91.7	88.1	93.1	89.5	88.9	88.4	1777.2	1875.7	1804.8
Q1ED39	Lysine-rich nucleolar protein 1 [OS=Homo sapiens]	18	7	10	7	458	51.6	9.86	29.03		nucleus		KNOP1	ENSG00000103550				0.682	0.596	0.642	0.69	0.628	96.5	84.4	90.9	141.6	97.6	89	96.2	97.1	93.6	90.4	84.1	82.3	92.1	90.6	81.7	152.7	141.1	140.9	95.6	97.3	98.9	88.7	86.4	90.5	510	515	496.4
P25054-1	Adenomatous polyposis coli protein [OS=Homo sapiens]	0	1	1	1	2843	311.5	7.8	0	cell adhesion;cell-cell signaling;cell cycle OR cell proliferation;cell organization and biogenesis;stress response;developmental processes;signal transduction;other biological processes	plasma membrane;other membranes;cytosol;cytoskeleton;ER/Golgi;nucleus;other cell component	enzyme regulator activity;cytoskeletal activity;other molecular function	APC	ENSG00000134982	Wnt signaling pathway; Hippo signaling pathway; Signaling pathways regulating pluripotency of stem cells; Regulation of actin cytoskeleton; Cushing syndrome; Alzheimer disease; Pathways of neurodegeneration; Human papillomavirus infection; Pathways in cancer; MicroRNAs in cancer; Colorectal cancer; Endometrial cancer; Basal cell carcinoma; Breast cancer; Hepatocellular carcinoma; Gastric cancer	Deactivation of the beta-catenin transactivating complex; Disassembly of the destruction complex and recruitment of AXIN to the membrane; Beta-catenin phosphorylation cascade; Signaling by GSK3beta mutants; S33 mutants of beta-catenin aren't phosphorylated; S37 mutants of beta-catenin aren't phosphorylated; S45 mutants of beta-catenin aren't phosphorylated; T41 mutants of beta-catenin aren't phos…	Microtubule cytoskeleton regulation; Alzheimer's disease and miRNA effects; Gastric cancer network 1; Brain-derived neurotrophic factor (BDNF) signaling pathway; Endoderm differentiation; Extracellular vesicle-mediated signaling in recipient cells; Copper homeostasis; Wnt signaling pathway; Wnt/beta-catenin signaling pathway in leukemia; Regulation of Wnt / B-catenin signaling by small molecule c…	0.682	0.71	0.795	0.749	0.824	86	89.4	100.2	126.1	94.4	103.9	84.1	84.4	99.5	87.8	103.4	84.1	98.4	87.1	104.1	103.1	123.7	161.5	104.3	85.5	92.7	91	102	103.3	121.9	122.4	144.3
P09661	U2 small nuclear ribonucleoprotein A' [OS=Homo sapiens]	44	9	24	9	255	28.4	8.62	66.92	RNA metabolism OR transcription;other metabolic processes;other biological processes	nucleus	nucleic acid binding activity	SNRPA1	ENSG00000131876	Spliceosome	mRNA Splicing - Major Pathway; Gene and protein expression by JAK-STAT signaling after Interleukin-12 stimulation	mRNA processing	0.682	0.506	0.545	0.519	0.593	106.4	78.9	85.1	156.1	81	92.5	101.8	110.8	92.2	75.5	75.5	116.2	81.4	73.7	87.4	124.2	149.2	161.3	89.7	76.6	77.4	88	130.6	88.5	2737.9	2980.5	2480.8
Q86YP4	Transcriptional repressor p66-alpha [OS=Homo sapiens]	24	11	19	10	633	68	9.94	54.75	DNA metabolism;other metabolic processes;other biological processes	nucleus	nucleic acid binding activity;other molecular function	GATAD2A	ENSG00000167491		HDACs deacetylate histones; ERCC6 (CSB) and EHMT2 (G9a) positively regulate rRNA expression; Regulation of PTEN gene transcription; Potential therapeutics for SARS; RNA Polymerase I Transcription Initiation; Regulation of TP53 Activity through Acetylation		0.682	0.699	0.681	0.732	0.694	91.2	93.5	91	133.7	97.9	92.7	84.7	85.4	88.4	89.4	87.5	86	95.2	85	85.2	118.3	125.2	234.3	91.7	92.3	88	85.8	86.8	91.1	1317.7	1328.6	1374.9
O95905	Protein ecdysoneless homolog [OS=Homo sapiens]	15	6	10	6	644	72.7	4.87	14.3	cell cycle OR cell proliferation;RNA metabolism OR transcription;other metabolic processes;other biological processes	cytosol;nucleus;other cell component	other molecular function	ECD	ENSG00000122882				0.682	0.681	0.679	0.742	0.709	91.1	90.9	90.7	133.5	99	94.7	91.4	86	92.3	89.9	95.4	91.2	91	88.8	93.7	123.7	134	148.2	101.6	99.4	96.5	84.2	97.6	95	505.1	475.2	509.6
Q9NVR0	Kelch-like protein 11 [OS=Homo sapiens]	3	2	2	2	708	80.1	6.16	1.77		cytosol		KLHL11	ENSG00000178502		Antigen processing: Ubiquitination & Proteasome degradation; Neddylation		0.682	0.839	0.74	0.835	0.763	84.3	103.6	91.4	123.5	103.1	94.2	76.6	83.7	84.9	102.8	102.3	119.6	122.4	86.7	90.7	122.6	133.4	104.3	82.5	107.4	102.4	85.6	93.5	98.4	133.1	145.3	147.5
O75674	TOM1-like protein 1 [OS=Homo sapiens]	5	1	2	1	476	53	5.24	10.18	protein metabolism;other metabolic processes;transport;signal transduction;other biological processes	other membranes;cytosol;ER/Golgi;other cytoplasmic organelle;other cell component	enzyme regulator activity;other molecular function	TOM1L1	ENSG00000141198				0.683	0.742	0.617	0.734	0.652	92.6	100.5	83.6	135.5	99.5	88.3	80.8	91.4	91.9	99.2	104.9	97.6	96.9	82.1	82.5	88.7	133.8	200	90.3	98.2	105.4	87.2	76.7	92.6	39.4	44.6	44.9
A6ND36-1	Protein FAM83G [OS=Homo sapiens]	3	2	2	2	823	90.8	6.39	5.4	signal transduction	cytosol;nucleus	other molecular function	FAM83G	ENSG00000188522				0.683	0.73	0.77	0.814	0.803	85.4	91.2	96.2	125	101.8	100.3	83.5	82.6	89.7	89.2	101	83.2	88.4	94	104.6	122.2	104.1	199.4	99.9	99.5	85.6	76.1	98.1	99.1	52.1	51.6	56
Q8NEU8-1	DCC-interacting protein 13-beta [OS=Homo sapiens]	14	5	11	4	664	74.4	4.94	41.69	cell cycle OR cell proliferation;cell organization and biogenesis;other metabolic processes;stress response;transport;developmental processes;signal transduction;other biological processes	plasma membrane;other membranes;nucleus;other cytoplasmic organelle;other cell component	other molecular function	APPL2	ENSG00000136044				0.683	0.738	0.67	0.614	0.71	92.9	100.3	91	135.9	83.4	96.5	95.1	93.7	89.1	98.9	101.2	102.5	86.1	93.6	91.9	138.6	137.2	132.7	95.6	84.2	81.6	79	97.4	101.7	181.5	178.9	170
Q96F63	Coiled-coil domain-containing protein 97 [OS=Homo sapiens]	31	7	10	7	343	38.9	4.59	30.77				CCDC97	ENSG00000142039				0.683	0.755	0.799	0.777	0.692	87.1	96.2	101.9	127.5	99.1	88.2	79.3	84.7	105.9	98.9	93.5	89.6	99.8	99.1	91.4	123.9	118.3	152.9	108.4	95.2	96.3	103.1	85.7	73.9	467.1	498.9	624.1
Q13242	serine/arginine-rich splicing factor 9 [OS=Homo sapiens]	27	8	19	8	221	25.5	8.65	46.65	cell organization and biogenesis;RNA metabolism OR transcription;other metabolic processes;other biological processes	nucleus	other molecular function	SRSF9	ENSG00000111786	Spliceosome; Herpes simplex virus 1 infection	mRNA Splicing - Major Pathway; mRNA 3'-end processing; RNA Polymerase II Transcription Termination; Transport of Mature mRNA derived from an Intron-Containing Transcript	mRNA processing	0.684	0.775	0.823	0.838	0.785	83.6	94.9	100.7	122.3	102.5	96	83.4	78.5	104	97.4	94.6	76.8	100.4	101.8	92.7	122	110.7	123.3	111.8	101.7	102.2	110.5	95.8	92.4	1739.2	1636.7	2168.7
Q12986	Transcriptional repressor NF-X1 [OS=Homo sapiens]	10	10	15	10	1120	124.3	8.24	31.66	protein metabolism;RNA metabolism OR transcription;other metabolic processes;stress response;other biological processes	plasma membrane;other membranes;cytosol;nucleus;other cell component	nucleic acid binding activity;other molecular function	NFX1	ENSG00000086102	Human papillomavirus infection		Fas ligand pathway and stress induction of heat shock proteins	0.684	0.703	0.683	0.67	0.678	92.9	95.5	92.7	135.8	91	92.1	95.2	90	93.5	96.1	95.8	96.2	96.8	91.9	93.3	141.7	136.7	122.2	91.5	92	89.1	95.6	89.8	92.6	1407	1330.1	1381.6
Q5T3I0	G patch domain-containing protein 4 [OS=Homo sapiens]	36	16	26	16	446	50.4	9.63	81.55				GPATCH4					0.685	0.662	0.696	0.746	0.697	91.6	88.6	93.1	133.7	99.8	93.2	89.9	92	95.1	89	89.5	84.3	91.8	93.6	93.5	123.7	134.4	146.5	100.7	91.5	100.2	97	93.7	93.7	2166.5	2218.3	2292.4
Q96GY0	Zinc finger C2HC domain-containing protein 1A [OS=Homo sapiens]	7	2	3	2	325	35.1	9.82	8.43			other molecular function	ZC2HC1A	ENSG00000104427				0.685	0.744	0.864	0.774	0.707	86.1	93.5	108.6	125.7	97.3	88.8	85.6	76.7	111.4	96.7	92.9	77.6	107.9	117.7	98	125.2	124.9	124.3	96.7	86.5	105.1	107.9	76.8	88.3	51.9	46.6	67.7
Q96SD1	Protein artemis [OS=Homo sapiens]	3	2	3	2	692	78.4	6.02	5.44	cell organization and biogenesis;DNA metabolism;other metabolic processes;stress response;developmental processes;other biological processes	ER/Golgi;nucleus;other cell component	nucleic acid binding activity;other molecular function	DCLRE1C	ENSG00000152457	Non-homologous end-joining; Primary immunodeficiency	Nonhomologous End-Joining (NHEJ)	ATM signaling in development and disease ; Non-homologous end joining; DNA repair pathways, full network	0.685	0.701	0.7	0.673	0.67	92.8	95	94.8	135.5	91.2	90.7	93	93.1	90.7	95.2	120.6	82.6	94.9	102.5	72.9	137.4	123.6	135.7	101.8	87.6	91.3	90.9	89.6	96.6	145.1	145.3	141.5
O43739	cytohesin-3 [OS=Homo sapiens]	18	6	17	2	400	46.3	5.47	57.64	transport;other biological processes	plasma membrane;other membranes;cytosol;ER/Golgi;nucleus;other cell component	enzyme regulator activity;other molecular function	CYTH3	ENSG00000008256	Phospholipase D signaling pathway; Endocytosis; Pathogenic Escherichia coli infection; Shigellosis; Salmonella infection	Intra-Golgi traffic	Insulin signaling	0.685	0.757	0.757	0.695	0.696	89.6	99	99	130.7	90.8	91	83.4	80.2	88.3	106	90.2	92.1	92.1	96.4	90.3	116.7	121.6	226.3	84.6	93.6	82.7	83.7	87	84.7	419.2	403.4	444.1
Q8IZN3-1	Probable palmitoyltransferase ZDHHC14 [OS=Homo sapiens]	2	1	1	1	488	53.4	8.24	1.87	protein metabolism;other metabolic processes;transport	other membranes;ER/Golgi	other molecular function	ZDHHC14	ENSG00000175048; ENSGGOG00000012728; ENSPPYG00000017128				0.686	0.941	0.74	0.903	0.887	79.8	109.5	86.1	116.3	105.1	103.2	74.9	101.7	79.1	117.5	108.6	88.3	85.4	76.9	119.4	115.4	95.9	120.4	96.4	104.3	122.9	102.3	83.4	107.2	22.6	30.7	23.9
Q9NVQ4-1	Fas apoptotic inhibitory molecule 1 [OS=Homo sapiens]	4	1	3	1	179	20.2	5.83	3.37	developmental processes;signal transduction;other biological processes	other cell component		FAIM	ENSG00000158234				0.686	0.7	0.722	0.794	0.803	87.5	89.3	92.1	127.5	101.2	102.4	84.5	77.1	82.3	84	96.2	81.5	86.6	88.7	80.1	120	109.8	251	85.1	96.8	95.2	87	96.4	97.6	125.6	114.6	122.4
Q9BVX2	Transmembrane protein 106C [OS=Homo sapiens]	7	1	2	1	250	27.9	6.77	10.13		other membranes;ER/Golgi		TMEM106C	ENSG00000134291				0.687	0.77	0.775	0.773	0.715	87.3	97.9	98.5	127.1	98.2	90.9	87.1	98.5	81.7	112.3	92.9	97.7	98.3	103	73.8	104.2	133.3	126.9	111.7	98.1	96.7	90.8	89.4	103.4	48.8	55.1	45.7
Q99996-2	Isoform 2 of A-kinase anchor protein 9 [OS=Homo sapiens]	29	95	152	1	3907	452.7	4.98	440.93	cell-cell signaling;cell organization and biogenesis;signal transduction;other biological processes	plasma membrane;other membranes;cytosol;cytoskeleton;ER/Golgi;other cell component	signal transduction activity or receptor binding;nucleic acid binding activity;other molecular function	AKAP9	ENSG00000127914		Recruitment of NuMA to mitotic centrosomes; Regulation of PLK1 Activity at G2/M Transition; Loss of Nlp from mitotic centrosomes; Recruitment of mitotic centrosome proteins and complexes; Anchoring of the basal body to the plasma membrane; AURKA Activation by TPX2; Signaling by BRAF and RAF1 fusions; Phase 3 - rapid repolarisation; Phase 2 - plateau phase	G protein signaling pathways; NO/cGMP/PKG mediated neuroprotection	0.687	0.698	0.734	0.659	0.817	89.7	91.1	95.9	130.6	86.1	106.7	105.1	85.8	90.1	91.6	87.7	103.9	100.1	96.4	93.5	135.9	108.7	131.3	80.7	86.6	93.1	94.4	107.8	107.2	67.3	55	57.7
P98155-1	very low-density lipoprotein receptor [OS=Homo sapiens]	1	1	1	1	873	96	4.79	1.97	cell organization and biogenesis;other metabolic processes;transport;developmental processes;signal transduction;other biological processes	non-structural extracellular;plasma membrane;other membranes;other cytoplasmic organelle;other cell component	other molecular function	VLDLR	ENSG00000147852	Spinocerebellar ataxia; Lipid and atherosclerosis	VLDLR internalisation and degradation; Reelin signalling pathway; VLDL clearance	Familial hyperlipidemia type 3	0.687	0.739	0.699	0.726	0.79	88.8	95.5	90.4	129.3	93.9	102.1	87.7	89.6	75	140.6	94.4	90	89.4	118.2	73.2	130.7	104.3	127.7	127.9	92.7	92.6	100.9	61.3	103.8	20.2	20.6	17.3
Q9P2D0	inhibitor of Bruton tyrosine kinase [OS=Homo sapiens]	1	2	3	2	1353	150.4	7.71	6.83	transport;other biological processes	other membranes;nucleus;other cell component	enzyme regulator activity;other molecular function	IBTK	ENSG00000005700; ENSG00000283068				0.687	0.721	0.758	0.72	0.752	88.9	93.3	98	129.4	93.1	97.3	86.1	84.8	91.7	94.8	90.4	86.9	92.3	95	96.2	104.4	125.3	193.2	90.3	88.7	103.7	94.6	87.3	94.3	140.1	138	149.2
Q6NS38-1	DNA oxidative demethylase ALKBH2 [OS=Homo sapiens]	18	4	5	4	261	29.3	9.66	15.01	DNA metabolism;other metabolic processes;stress response	nucleus	other molecular function	ALKBH2	ENSG00000189046; ENSPPAG00000033974; ENSPTRG00000005418; ENSPTRG00000050273		ALKBH2 mediated reversal of alkylation damage	Direct reversal repair	0.687	0.704	0.671	0.717	0.745	91.1	93.4	89	132.6	95.1	98.8	89.4	93.9	90.4	92.3	92.7	93.7	85.8	88.3	98.8	156.2	131.6	105.8	94.4	94.1	95.3	98	102.4	96.9	294.1	308.9	297.4
Q8IWD4-1	Coiled-coil domain-containing protein 117 [OS=Homo sapiens]	11	3	3	3	279	30.5	5.07	4.93				CCDC117; FLJ33814	ENSG00000159873				0.687	0.646	0.719	0.625	0.686	94.5	88.8	98.9	137.5	85.9	94.4	84.5	94.3	100	88.6	88.1	95.4	108.4	98.7	93.9	129.2	137.2	140.8	92.9	85.7	81	95.2	94.2	91.7	169.3	188.9	200.3
Q9BRU9	rRNA-processing protein UTP23 homolog [OS=Homo sapiens]	7	2	3	2	249	28.4	10.07	4.27	RNA metabolism OR transcription;other metabolic processes	nucleus;other cell component	nucleic acid binding activity	UTP23	ENSG00000147679				0.687	0.64	0.645	0.66	0.61	97.2	90.5	91.2	141.4	93.4	86.3	99.8	100.6	92.4	88.1	101.2	93	93.6	91.3	95.6	150.5	145.2	86.9	95.9	94.3	99.7	96.7	88.6	86.8	378	381.1	350
Q9UI30	Multifunctional methyltransferase subunit TRM112-like protein [OS=Homo sapiens]	50	5	18	5	125	14.2	5.26	51.09	protein metabolism;RNA metabolism OR transcription;other metabolic processes;other biological processes	cytosol;nucleus;other cell component	other molecular function	TRMT112	ENSG00000173113		Eukaryotic Translation Termination; tRNA modification in the nucleus and cytosol; Methylation; rRNA modification in the nucleus and cytosol		0.687	0.667	0.629	0.66	0.699	95	92.1	86.9	138.2	91.3	96.6	89.7	99	90	87.3	79.7	106.1	82.3	81.5	86.4	121.6	131	187.1	93.7	84.1	86.5	91.6	114.7	87.7	1691.4	1866.4	1697.5
Q14596-1	Next to BRCA1 gene 1 protein [OS=Homo sapiens]	7	4	4	4	966	107.3	5.12	7.5	other metabolic processes;other biological processes	other membranes;cytosol;cytoskeleton;mitochondrion;nucleus;other cytoplasmic organelle;other cell component	other molecular function	NBR1	ENSG00000188554	Mitophagy	Pexophagy		0.687	0.976	0.785	0.647	0.595	87.9	124.8	100.5	127.9	82.8	76.1	84.1	103	83.6	120.7	109.2	119.4	103.6	96.1	84.6	108.4	122.3	210	85	75.1	79.2	72.8	65.9	77	178.1	218.2	177.2
Q6ZQN7	Solute carrier organic anion transporter family member 4C1 [OS=Homo sapiens]	5	2	2	2	724	78.9	7.53	6.93	transport;other biological processes	plasma membrane;other membranes;other cytoplasmic organelle	transporter activity	SLCO4C1	ENSG00000173930		Neutrophil degranulation; Transport of organic anions		0.688	0.724	0.671	0.707	0.652	92.9	97.8	90.6	135.1	95.5	88.1	86.8	89.5	107.7	94.2	103.2	85	101.9	87.3	82.9	106.1	130.1	182.9	85.6	92	97.7	78.8	84.9	103.4	95.9	98.9	119
Q8WVC0-1	RNA polymerase-associated protein LEO1 [OS=Homo sapiens]	17	9	22	9	666	75.4	4.51	58.45	cell-cell signaling;protein metabolism;RNA metabolism OR transcription;other metabolic processes;developmental processes;signal transduction;other biological processes	cytoskeleton;nucleus	other molecular function	LEO1	ENSG00000166477; ENSPPAG00000040132; ENSPTRG00000007081		Formation of the beta-catenin:TCF transactivating complex; RNA Polymerase II Pre-transcription Events; Formation of RNA Pol II elongation complex ; E3 ubiquitin ligases ubiquitinate target proteins	Endoderm differentiation	0.688	0.677	0.674	0.699	0.703	93	91.5	91.1	135.1	94.4	94.9	93.9	90.3	93	94.2	91.5	89.3	94.9	90.5	91.1	131.6	137.7	135.2	94.4	96.3	91.6	95	94.2	95.4	1952.7	1877.4	1933.4
Q7Z5W3	Pre-miRNA 5'-monophosphate methyltransferase [OS=Homo sapiens]	3	1	1	1	292	33.2	6.7	2.56	RNA metabolism OR transcription;other metabolic processes;other biological processes	cytosol;nucleus;other cell component	other molecular function	BCDIN3D	ENSG00000186666		MicroRNA (miRNA) biogenesis		0.688	0.784	0.707	0.739	0.671	90	102.5	92.5	130.7	96.6	87.7	89.2	97	86.9	104.1	101.7	99	91.7	84.8	101.3	125	136.5	129.6	97.4	95.8	91.6	85.8	95.7	86.9	72.9	79.3	71
O15182	Centrin-3 [OS=Homo sapiens]	15	3	3	3	167	19.5	4.74	7.09	cell cycle OR cell proliferation;cell organization and biogenesis;transport;other biological processes	cytoskeleton;nucleus;other cell component	cytoskeletal activity;other molecular function	CETN3	ENSG00000153140			Breast cancer pathway	0.689	0.574	0.564	0.514	0.657	103.4	86.1	84.7	150.1	77.1	98.6	97	112.8	101.7	84.7	75.8	107.3	77.3	83.3	90.2	147.6	175.1	85.8	99.6	68.8	75.8	97	138.4	81.8	261.2	303.6	273.7
Q15036-1	Sorting nexin-17 [OS=Homo sapiens]	15	4	4	4	470	52.9	7.46	10.33	other metabolic processes;transport;developmental processes;signal transduction;other biological processes	other membranes;cytosol;ER/Golgi;other cytoplasmic organelle;other cell component	signal transduction activity or receptor binding;other molecular function	SNX17	ENSG00000115234; ENSPPYG00000012549				0.689	0.662	0.758	0.688	0.647	93	89.4	102.3	135	92.9	87.3	76.1	95.7	86.7	83.4	90.8	69.8	100.6	95.4	82.2	125.9	103.6	286.5	77.6	101.8	86.6	81.4	69.2	86.6	83.1	104.6	94.7
Q15811-7	Isoform 7 of Intersectin-1 [OS=Homo sapiens]	10	10	19	1	1215	137	7.33	57.62				ITSN1					0.689	0.807	0.755	0.84	0.753	85.4	99.9	93.5	123.9	104	93.3	69.2	71.1	70	78.9	111	81.9	85.5	76.6	73.1	101.5	92.5	398.3	85.2	76.7	91.6	69.6	76.4	90.8	120.9	124.1	122.2
Q96PV7-1	Protein FAM193B [OS=Homo sapiens]	3	2	2	2	902	96.5	7.9	4.74		nucleus;other cell component		FAM193B	ENSG00000146067				0.689	0.621	0.571	0.619	0.612	100.6	90.6	83.3	145.9	90.4	89.2	91.2	103.9	114.1	90.3	102.8	93.6	109.8	78.9	86	159	150.7	61.8	92.3	93.3	95.9	90.7	92.2	93.5	58.2	66.3	72.9
Q9Y4H2	Insulin receptor substrate 2 [OS=Homo sapiens]	1	2	3	2	1338	137.2	8.65	4.13	other metabolic processes;developmental processes;signal transduction;other biological processes	plasma membrane;other membranes;cytosol;other cell component	signal transduction activity or receptor binding;other molecular function	IRS2	ENSG00000185950	cGMP-PKG signaling pathway; FoxO signaling pathway; Autophagy; AMPK signaling pathway; Longevity regulating pathway; Longevity regulating pathway; Insulin signaling pathway; Adipocytokine signaling pathway; Regulation of lipolysis in adipocytes; Type II diabetes mellitus; Insulin resistance; Non-alcoholic fatty liver disease; Growth hormone synthesis, secretion and action; Alzheimer disease; Micr…	Growth hormone receptor signaling; Interleukin-7 signaling; Signaling by Leptin; PIP3 activates AKT signaling; Constitutive Signaling by Aberrant PI3K in Cancer; PI5P, PP2A and IER3 Regulate PI3K/AKT Signaling; RET signaling; Erythropoietin activates Phosphoinositide-3-kinase (PI3K); RAF/MAP kinase cascade; PI3K Cascade; PI3K/AKT activation; Erythropoietin activates Phospholipase C gamma (PLCG); …	Prolactin signaling pathway; Alzheimer's disease and miRNA effects; Adipogenesis; Brain-derived neurotrophic factor (BDNF) signaling pathway; Alpha 6 beta 4 signaling pathway; Farnesoid X receptor pathway; Nuclear receptors meta-pathway; Transcription factor regulation in adipogenesis; Angiopoietin-like protein 8 regulatory pathway; Focal adhesion: PI3K-Akt-mTOR-signaling pathway; Leptin-insulin …	0.69	0.813	0.749	0.677	0.651	90.4	106.5	98.1	131	88.7	85.3	92.6	89.7	87	101.1	107.9	105.7	98	86.8	97.3	129.9	124.9	157.4	94.3	83.8	88	82.3	84.6	88.5	247.7	239.8	232.6
Q96IZ0	PRKC apoptosis WT1 regulator protein [OS=Homo sapiens]	24	6	8	6	340	36.5	5.41	19.62	cell organization and biogenesis;signal transduction;other biological processes	plasma membrane;other membranes;cytoskeleton;nucleus;other cell component	cytoskeletal activity;other molecular function	PAWR	ENSG00000177425				0.691	0.703	0.765	0.73	0.642	91.5	93.1	101.3	132.4	96.7	85	88.3	93.1	101.8	108.5	94.7	91.1	103.1	105.5	92.5	140.8	134.8	74.1	98	98.4	106	98.8	86.5	84.1	366.7	386.3	422.7
O95391	Pre-mRNA-splicing factor SLU7 [OS=Homo sapiens]	16	8	13	8	586	68.3	7.14	34.85	cell organization and biogenesis;RNA metabolism OR transcription;other metabolic processes;stress response;transport	cytosol;nucleus;other cell component	nucleic acid binding activity;other molecular function	SLU7	ENSG00000164609	Spliceosome	Transport of Mature mRNA derived from an Intron-Containing Transcript; mRNA 3'-end processing; RNA Polymerase II Transcription Termination; mRNA Splicing - Major Pathway		0.691	0.72	0.638	0.653	0.611	96.1	100.2	88.8	139.1	90.8	85	96	87.7	98.9	100.1	96.7	103.3	89.7	87.8	88.7	139	131.8	156.1	90.7	93.7	86.4	85	84.8	83.6	671.2	613.1	691.9
Q96MW1	Coiled-coil domain-containing protein 43 [OS=Homo sapiens]	11	3	5	3	224	25.2	4.92	14.05		cytosol		CCDC43	ENSG00000180329				0.691	0.598	0.625	0.603	0.631	99.9	86.5	90.3	144.7	87.2	91.3	93.6	99.6	92	81.1	67.5	117.4	85.3	78.3	84.7	110	135.6	223.8	90.6	70.6	81.8	85.6	126.8	75.7	370.3	393.8	363.8
Q9NX55-2	Huntingtin-interacting protein K [OS=Homo sapiens]	6	1	1	1	129	14.7	4.93	0	other biological processes	cytoskeleton;nucleus;other cell component	other molecular function	HYPK	ENSCATG00000038565; ENSG00000242028; ENSGGOG00000014809; ENSMFAG00000057677; ENSMLEG00000000898; ENSMMUG00000022768; ENSMNEG00000018318; ENSPANG00000018102; ENSPPAG00000034659; ENSPTRG00000038721; ENSRBIG00000028237; ENSRROG00000039445				0.692	0.69	0.758	0.66	0.725	91.7	91.6	100.5	132.6	87.5	96.2	104.2	85.4	89.7	89.6	87.7	92	94.7	98.3	102.9	122.5	149.7	129.7	96.3	85.5	72.3	94.1	117.2	88.2	44.1	36.2	38
Q8N554	Zinc finger protein 276 [OS=Homo sapiens]	2	1	1	1	614	67.2	8.51	1.62	other biological processes	nucleus;other cell component	nucleic acid binding activity;other molecular function	ZNF276	ENSG00000158805				0.692	0.853	0.957	0.88	1.072	76.1	93.8	105.3	110	96.9	117.9	75.2	79.3	76.1	93.5	104.7	93.8	99.8	107.9	105.2	115.2	108.7	110	92.5	96.8	99.7	119.8	103.8	117.9	55.6	58.7	56.2
Q14691	DNA replication complex GINS protein PSF1 [OS=Homo sapiens]	15	2	3	2	196	23	7.39	11.33	cell cycle OR cell proliferation;DNA metabolism;other metabolic processes;developmental processes	nucleus;other cell component		GINS1	ENSG00000101003		Unwinding of DNA		0.692	0.681	0.613	0.639	0.754	94.8	93.3	84	137	87.6	103.3	85.4	92.2	91.9	80.3	90.5	92	81.5	77.4	85	114.7	132.9	234.2	86.9	84.9	80.4	86.3	103.3	100.1	183.9	198.4	197.9
P0C870	JmjC domain-containing protein 7 [OS=Homo sapiens]	7	1	1	1	316	35.9	5.38	6.09	protein metabolism;other metabolic processes	nucleus;other cell component	other molecular function	JMJD7	ENSG00000243789				0.692	0.719	0.675	0.734	0.768	90.5	94	88.3	130.8	96	100.4	92.6	110	92.9	96.5	86.9	107.4	90.6	76.5	91.1	111.6	136.4	134.2	74.1	101.1	98.5	103.1	73.1	123.4	18.2	21.6	18.2
Q8TAA5	GrpE protein homolog 2, mitochondrial [OS=Homo sapiens]	19	4	6	4	225	25.4	7.72	12.08	cell organization and biogenesis;transport;other biological processes	other membranes;mitochondrion	other molecular function	GRPEL2	ENSG00000164284		Mitochondrial protein import		0.692	0.641	0.619	0.651	0.695	96.6	89.4	86.4	139.6	90.9	97	96.4	101.6	87.2	85.9	89.2	109.4	85.9	86.2	96.4	139.3	116.6	141.4	93.8	85.4	90.7	96.8	106.4	91.2	379.7	400.1	343.4
Q969T9	WW domain-binding protein 2 [OS=Homo sapiens]	15	4	8	4	261	28.1	5.91	16.75	cell organization and biogenesis;signal transduction;other biological processes	nucleus;other cell component	nucleic acid binding activity;other molecular function	WBP2	ENSG00000132471				0.692	0.749	0.744	0.741	0.737	89.1	96.4	95.7	128.7	95.3	94.9	90.2	88.6	85.5	95.9	98.8	95.6	86.7	97.9	95.2	128	123.9	149.1	94.8	96.6	91.4	92.8	94.4	94.7	875.2	860.3	830
P48067-1	Sodium- and chloride-dependent glycine transporter 1 [OS=Homo sapiens]	3	2	3	2	706	78.2	7.93	10.14	transport;other biological processes	plasma membrane;other membranes;ER/Golgi;other cytoplasmic organelle;other cell component	transporter activity	SLC6A9	ENSG00000196517	Synaptic vesicle cycle	Na+/Cl- dependent neurotransmitter transporters	Nuclear receptors meta-pathway; NRF2 pathway; Neuroinflammation and glutamatergic signaling	0.693	0.739	0.744	0.757	0.738	89	94.9	95.6	128.5	97.3	94.8	88.7	81.2	92.6	94.6	87.1	98.3	88.6	98.7	95.2	128.1	127.2	128.6	112.2	95.4	97	87	105.1	94.5	108.9	99.6	113.7
Q01543	Friend leukemia integration 1 transcription factor [OS=Homo sapiens]	10	3	4	3	452	51	7.06	9.38	developmental processes;other biological processes	cytosol;nucleus;other cell component	nucleic acid binding activity;other molecular function	FLI1	ENSG00000151702	Transcriptional misregulation in cancer	Transcriptional regulation of granulopoiesis		0.693	0.737	0.736	0.652	0.696	92.1	98	97.9	132.9	86.7	92.5	85.9	94.5	91	99	96.9	94.1	104.8	96.8	88.4	129.2	131.4	150.9	89.4	84.1	85.7	90.2	96.3	91.4	251.8	277	266.8
O00499	Myc box-dependent-interacting protein 1 [OS=Homo sapiens]	4	2	6	1	593	64.7	5.06	19.85	cell organization and biogenesis;transport;developmental processes;other biological processes	plasma membrane;other membranes;cytosol;cytoskeleton;ER/Golgi;nucleus;other cytoplasmic organelle;other cell component	enzyme regulator activity;cytoskeletal activity;other molecular function	BIN1	ENSG00000136717	Endocytosis; Fc gamma R-mediated phagocytosis	Clathrin-mediated endocytosis	VEGFA-VEGFR2 signaling pathway; IL-18 signaling pathway	0.693	0.761	0.888	0.853	0.89	81.8	89.8	104.8	118	100.6	105	102.1	80.1	80.5	88.4	109.7	86	103.2	81.9	109.7	122.8	116.1	106.2	113.5	99.1	92.1	106.7	98.7	103.4	48.6	38.1	38.3
Q9NXR8-1	Inhibitor of growth protein 3 [OS=Homo sapiens]	4	1	1	1	418	46.7	6.27	3.79	cell organization and biogenesis;protein metabolism;other metabolic processes;other biological processes	nucleus	other molecular function	ING3	ENSG00000071243; ENSNLEG00000033180; ENSPPAG00000029024; ENSPPYG00000017945; ENSPTRG00000019625; ENSPTRG00000047410		HATs acetylate histones		0.693	0.757	0.692	0.67	0.646	93.3	101.9	93.1	134.6	90.1	87	88.9	87.7	112.5	80.9	97.1	106.8	109	88.7	87.5	128.3	120	183.2	81.5	99.8	85.9	69.5	89.8	82.9	26.8	26.4	33.9
Q9UBR1	Beta-ureidopropionase [OS=Homo sapiens]	2	1	1	1	384	43.1	6.54	2.36	cell organization and biogenesis;other metabolic processes	cytosol	other molecular function	UPB1	ENSG00000100024	Pyrimidine metabolism; beta-Alanine metabolism; Pantothenate and CoA biosynthesis; Drug metabolism; Metabolic pathways	Pyrimidine catabolism	Fluoropyrimidine activity; Pyrimidine metabolism	0.694	0.727	0.756	0.713	0.719	90.3	94.6	98.5	130.2	92.9	93.6	89.5	88.4	91.7	94.2	93.8	83	99.6	88.2	97.6	129	126	163.9	92	99.2	89	92.8	97	85	189.5	187.3	194.2
Q92187-1	CMP-N-acetylneuraminate-poly-alpha-2,8-sialyltransferase [OS=Homo sapiens]	7	2	2	2	359	41.3	9.74	6.59	protein metabolism;other metabolic processes;developmental processes	other membranes;ER/Golgi	other molecular function	ST8SIA4	ENSANAG00000034757; ENSCCAG00000025138; ENSG00000113532; ENSGGOG00000011260; ENSNLEG00000035472; ENSPPAG00000033695; ENSPPYG00000015661; ENSPTRG00000042921		Sialic acid metabolism; NCAM1 interactions	Ectoderm differentiation	0.694	0.845	0.737	0.633	0.589	92.6	112.7	98.3	133.4	84.4	78.6	71.5	75	73.1	94.7	87.4	89	62.8	82.2	77.6	99.9	105.3	472.1	66.2	73.9	66.7	62.1	61.7	78.8	65.4	68.5	66.8
Q13094	lymphocyte cytosolic protein 2 [OS=Homo sapiens]	3	1	2	1	533	60.2	6.27	7.24	signal transduction;other biological processes	plasma membrane;other membranes;cytosol;other cell component		LCP2	ENSG00000043462	Rap1 signaling pathway; Osteoclast differentiation; Platelet activation; Natural killer cell mediated cytotoxicity; T cell receptor signaling pathway; Fc epsilon RI signaling pathway; Yersinia infection	FCERI mediated MAPK activation; FCERI mediated Ca+2 mobilization; GPVI-mediated activation cascade; Generation of second messenger molecules; DAP12 signaling	T-cell antigen receptor (TCR) pathway during Staphylococcus aureus infection; Modulators of TCR signaling and T cell activation; T-cell receptor (TCR) signaling pathway	0.694	0.809	0.847	0.853	0.787	83.5	97.2	101.8	120.2	102.5	94.7	76.8	84.1	114.8	102.5	86.9	98	119.6	102.6	100	153.8	121.2	47	118.7	86.2	103.3	119.2	95.4	69.9	118.6	129.9	177.2
Q9UGY1	Nucleolar protein 12 [OS=Homo sapiens]	21	3	4	2	213	24.6	10.23	16.79		nucleus	nucleic acid binding activity;other molecular function	NOL12	ENSG00000273899		Major pathway of rRNA processing in the nucleolus and cytosol		0.694	0.668	0.622	0.678	0.626	97.1	93.5	87	139.9	94.9	87.5	88.8	99	98.8	95	102.8	87.8	93.5	88.5	87.4	118.7	145	142.2	98.6	96.5	87.7	89	91.5	89	171.8	191.6	191.1
P49796-1	Isoform 1 of Regulator of G-protein signaling 3 [OS=Homo sapiens]	8	3	5	3	519	56.6	4.88	15.24				RGS3					0.695	0.679	0.681	0.642	0.641	96.1	93.9	94.2	138.3	88.8	88.7	87.8	95.9	98.6	92.1	103.3	93.7	94.1	88	98.9	135.2	138.1	138.2	88.7	88.4	88.8	88.6	93.4	88.2	239.7	262	269.2
P57076	UPF0769 protein C21orf59 [OS=Homo sapiens]	46	11	35	11	290	33.2	7.44	124.07	cell organization and biogenesis;other biological processes	cytoskeleton;other cell component		CFAP298	ENSG00000159079			Ciliopathies	0.695	0.665	0.642	0.667	0.738	94.6	90.5	87.4	136.1	90.8	100.5	95	96.7	90.1	91.2	90.9	83.2	85.9	87.7	97.4	136.7	144.6	117.5	104.3	86.1	91.2	101.2	100.9	99.3	2456.1	2501.1	2331
Q96NL6-1	Sodium channel and clathrin linker 1 [OS=Homo sapiens]	5	4	4	2	688	80.9	6.07	11.07	cell organization and biogenesis;developmental processes	other membranes;cytosol;cytoskeleton;other cell component	other molecular function	SCLT1	ENSG00000151466		Anchoring of the basal body to the plasma membrane	Genes related to primary cilium development (based on CRISPR); Ciliopathies	0.695	0.726	0.669	0.604	0.739	94.1	98.2	90.5	135.3	81.7	100.1	91.2	83.1	98.4	95.2	84	99	87.4	87.8	99	131.2	124.2	176	90.2	78.5	79.2	85.6	113	97	102.7	93.6	110.8
Q9H582-1	zinc finger protein 644 [OS=Homo sapiens]	6	5	5	5	1327	149.5	8.16	19	other biological processes	nucleus	nucleic acid binding activity;other molecular function	ZNF644	ENSG00000122482				0.696	0.913	0.849	0.821	0.789	82.4	108.1	100.5	118.4	97.3	93.4	82.6	84.8	83.6	109.7	101	112	90.3	102	102.7	120.2	121.7	112.7	98.7	93.1	100.5	94.2	94.8	95.3	274.6	281.8	277.8
P01591	Immunoglobulin J chain [OS=Homo sapiens]	38	3	20	3	159	18.1	5.24	60.44	cell organization and biogenesis;stress response;other biological processes	non-structural extracellular	signal transduction activity or receptor binding;other molecular function	JCHAIN	ENSG00000132465		Cell surface interactions at the vascular wall; Scavenging of heme from plasma		0.696	0.7	0.776	0.896	0.923	83.7	84.1	93.3	120.2	107.7	110.9	81.4	83.4	90.1	88.5	83.8	79.3	91.5	96.2	93	119.8	125.3	118.5	107.3	103.8	108	110.5	107.8	111.8	876	897.2	970
O95295	SNARE-associated protein Snapin [OS=Homo sapiens]	14	2	4	2	136	14.9	9.31	12.19	cell-cell signaling;cell organization and biogenesis;protein metabolism;other metabolic processes;transport;developmental processes;other biological processes	other membranes;cytosol;cytoskeleton;ER/Golgi;other cytoplasmic organelle;other cell component	other molecular function	SNAPIN	ENSG00000143553		Golgi Associated Vesicle Biogenesis		0.696	0.56	0.586	0.608	0.692	100.9	81.1	84.9	144.9	88.1	100.3	96	107.8	91.4	74.6	77.2	125.2	80.8	78.7	88.3	93.5	137.9	196.8	83.8	79.8	86	95.4	121.5	85.3	142.4	160	135.6
P81877-1	single-stranded DNA-binding protein 2 [OS=Homo sapiens]	4	1	1	1	361	37.8	6.64	0	other biological processes	nucleus;other cell component	nucleic acid binding activity	LOC111148293; Ssbp2; SSBP2	ENSBIXG00000028003; ENSBIXG00005027806; ENSBTAG00000013856; ENSCCAG00000029743; ENSCHIG00000020381; ENSCSAG00000014933; ENSDLEG00000013445; ENSG00000145687; ENSMFAG00000044245; ENSMMUG00000017583; ENSMNEG00000029101; ENSMODG00000020258; ENSPPAG00000030611; ENSPPYG00000015606; ENSRROG00000040398; ENSSBOG00000026483; ENSSHAG00000013397; ENSSTOG00000001418; ENSUMAG00000003294; ENSVURG00010017922; EN…				0.696	0.64	0.547	0.565	0.648	102	93.7	80.1	146.5	82.8	95	92.6	86.3	72.6	79.3	55.7	86.6	65	67.8	97.9	123.9	107.9	400.7	83.5	70.1	69.4	70.5	89.7	80.4	17.7	16.5	13.9
Q7RTS7	Keratin, type II cytoskeletal 74 [OS=Homo sapiens]	5	4	6	1	529	57.8	7.71	16.14	cell organization and biogenesis	cytosol;cytoskeleton;other cell component	other molecular function	KRT74	ENSG00000170484		Formation of the cornified envelope		0.697	0.871	0.883	0.729	0.968	81.2	101.5	102.9	116.5	85	112.8	80.7	121.4	78.9	106.7	100.8	83.7	92.5	142.9	102.2	77.7	115.8	123.2	96.3	84.5	81	112.5	87.1	112.1	72.3	108.7	70.7
Q8ND83-1	SLAIN motif-containing protein 1 [OS=Homo sapiens]	14	6	6	5	568	60.6	7.64	14.81		cytoskeleton;other cell component		SLAIN1	ENSG00000139737				0.698	0.693	0.689	0.701	0.696	93.5	92.9	92.4	134	93.9	93.3	92	98.8	95.2	100.4	89.9	94.6	97.1	94.1	93.5	136.5	152.3	85.6	92.4	95.8	95.7	93.8	95	97.5	282.1	303.1	292.1
Q9NSI6-1	bromodomain and WD repeat-containing protein 1 [OS=Homo sapiens]	2	5	5	5	2320	262.8	8.46	10.37	cell organization and biogenesis;other biological processes	cytosol;nucleus		BRWD1	ENSG00000185658		Interleukin-7 signaling; Chromatin modifying enzymes		0.698	0.8	0.759	0.734	0.721	88.9	101.9	96.6	127.3	93.5	91.8	87.7	87	95.1	106.9	100.6	99.8	93.3	96.9	95.4	121.2	125.7	140	88.4	92.3	95.3	89.7	94.2	90.6	314	311.4	340.5
Q9H967	WD repeat-containing protein 76 [OS=Homo sapiens]	6	4	6	4	626	69.7	9.25	12.02	stress response;other biological processes	nucleus;other cell component	nucleic acid binding activity;other molecular function	WDR76	ENSG00000092470				0.698	0.712	0.714	0.807	0.783	88.8	90.6	90.9	127.3	102.7	99.7	86.7	95.7	87.2	85.3	97.4	89	80.5	89.2	93.3	124.9	122.3	152.3	95.6	100.9	104.9	97.8	95.8	101.1	419.7	463.3	421.9
Q9P2R6	Arginine-glutamic acid dipeptide repeats protein [OS=Homo sapiens]	0	1	1	1	1566	172.3	7.69	2.49	cell cycle OR cell proliferation;cell organization and biogenesis;developmental processes;other biological processes	nucleus	nucleic acid binding activity;other molecular function	RERE	ENSG00000142599				0.698	0.672	0.597	0.5	0.487	105.9	101.9	90.6	151.7	75.9	73.9	97.5	109.6	112.3	111.1	101	105.5	93.7	96.7	84.2	172.2	157	103.6	81.9	76.8	78.6	77.6	64	76.5	131	147.3	151
Q567V2-1	Mpv17-like protein 2 [OS=Homo sapiens]	5	1	1	1	206	23.2	9.25	0	cell organization and biogenesis;other biological processes	other membranes;mitochondrion;translational apparatus;other cell component		FKSG24; MPV17L2	ENSG00000254858; ENSGGOG00000008883; ENSPPAG00000039781; ENSPTRG00000010696	Peroxisome			0.699	0.752	0.693	0.678	0.622	94.4	101.6	93.6	135	91.5	84	87.8	82.1	84.4	90.9	89.5	93.4	83.7	82.3	88.1	105.4	120.8	327	74.8	81.9	86.2	68.7	75.2	77.8	133.3	124.6	128.1
Q96LW7-1	Caspase recruitment domain-containing protein 19 [OS=Homo sapiens]	3	1	1	1	228	25.6	9.2	0	other biological processes	other membranes;cytosol;mitochondrion;ER/Golgi;nucleus	other molecular function	CARD19	ENSG00000165233				0.699	0.643	0.778	0.579	0.691	95.6	87.8	106.3	136.7	79.1	94.4	101.4	96.1	80.5	72.4	88.4	99.6	108.8	104.1	107	113.8	137.5	154.5	91	79.6	74.9	83.5	95	111.8	135.2	128.2	107.4
Q86WP2-1	Vasculin [OS=Homo sapiens]	2	1	1	1	473	53.3	7.05	2.95	RNA metabolism OR transcription;other metabolic processes;other biological processes	plasma membrane;other membranes;cytosol;nucleus;other cell component	nucleic acid binding activity	GPBP1	ENSG00000062194; ENSGGOG00000008390				0.699	0.64	0.649	0.533	0.614	101.5	92.9	94.1	145.1	77.3	89	71	85.3	83.9	76.8	92.7	76	85.3	73.7	77.8	119.9	112.3	414.1	70.3	63.9	62.4	73.2	87.8	73.6	50.9	61.1	60.1
Q96CG3	TRAF-interacting protein with FHA domain-containing protein A [OS=Homo sapiens]	15	2	3	2	184	21.4	5.11	10.43	cell organization and biogenesis;stress response;signal transduction;other biological processes	cytosol;other cell component		TIFA	ENSG00000145365	Shigellosis	Alpha-protein kinase 1 signaling pathway	Regulation of toll-like receptor signaling pathway; Interleukin-1 induced activation of NF-kB; MYD88 distinct input-output pathway	0.7	0.908	0.739	0.79	0.757	85.8	111.3	90.6	122.6	96.9	92.8	83.7	87	103.4	112.9	96.2	114.3	80.8	99.7	92	140.6	124.4	97.6	103.5	98.3	90.4	94.8	86.2	94.2	99.9	103.9	123.4
Q96SA4	Serine incorporator 2 [OS=Homo sapiens]	2	1	1	1	455	50.7	6.19	2.22	other metabolic processes;other biological processes	other membranes		SERINC2	ENSG00000168528		Serine biosynthesis		0.7	0.813	0.705	0.888	0.849	84.8	98.4	85.4	121.1	107.5	102.8	83.3	99.9	79.7	96.7	118.8	84.9	83.9	72.4	106.7	118.9	78.2	131.3	96.3	105.6	144.2	101	92.2	106	36.2	43.5	34.7
Q9BWT3	Poly(A) polymerase gamma [OS=Homo sapiens]	6	4	6	3	736	82.8	9.14	15.55	RNA metabolism OR transcription;other metabolic processes	cytosol;nucleus	nucleic acid binding activity;other molecular function	PAPOLG	ENSG00000115421	mRNA surveillance pathway			0.7	0.796	0.69	0.665	0.654	93.2	106	91.9	133.2	88.6	87.1	92	88.9	91.6	96.6	104.1	106.6	93.8	90.3	89.5	129.6	130.8	163.7	87	85.7	93.4	82.7	85.5	88.2	233.6	225.7	232.6
Q9P0T7	Transmembrane protein 9 [OS=Homo sapiens]	23	3	4	3	183	20.6	6.65	9.79	cell organization and biogenesis;transport;other biological processes	non-structural extracellular;other membranes;cytoskeleton;other cytoplasmic organelle;other cell component		TMEM9	ENSG00000116857				0.7	0.715	0.745	0.747	0.804	89.2	91.1	94.9	127.3	95.2	102.4	80.9	88.4	88.8	93.1	86.6	90.3	95.1	87.4	94.1	126.2	121.4	154.5	93.5	94.4	97.9	105.3	100.5	101.6	265.4	290.1	291.5
Q9BW71-1	HIRA-interacting protein 3 [OS=Homo sapiens]	25	15	19	15	556	61.9	8.54	41.5	cell organization and biogenesis	nucleus		HIRIP3	ENSG00000149929			22q11.2 copy number variation syndrome; 16p11.2 proximal deletion syndrome	0.701	0.651	0.687	0.718	0.713	94.1	87.4	92.3	134.2	96.4	95.7	94.2	97.5	93.2	96.8	87.5	85.6	94.2	92.4	91.7	116.8	134.4	136.6	102	96.2	96.5	95.8	96.5	92.1	1994.8	2064.3	1973.2
Q6PII3	Coiled-coil domain-containing protein 174 [OS=Homo sapiens]	4	1	1	1	467	53.9	6.33	2.85		nucleus		CCDC174	ENSG00000154781				0.701	0.76	0.655	0.7	0.7	93.2	100.9	87.1	132.9	93	93	84	95.7	92.2	99.8	74	105.3	111.2	84.6	86.1	131.4	121.6	165.1	91.9	92.1	85.2	91.9	95.9	91.9	35.9	40.9	39.4
Q92624	Amyloid protein-binding protein 2 [OS=Homo sapiens]	3	2	2	2	585	66.8	6.9	6.08	protein metabolism;other metabolic processes;transport	other membranes;cytoskeleton;nucleus;other cell component	cytoskeletal activity;other molecular function	APPBP2	ENSG00000062725				0.701	0.818	0.682	0.62	0.64	94.3	110	91.7	134.5	83.4	86.1	88.2	90.4	85	102.9	102.8	104.3	79.6	90.9	85.8	125.8	115.8	252.4	77.1	82.9	78	76.5	80.5	81.1	174	178.3	167.6
Q9NW13-1	RNA-binding protein 28 [OS=Homo sapiens]	31	21	47	20	759	85.7	9.22	121.73	RNA metabolism OR transcription;other metabolic processes	nucleus	nucleic acid binding activity	RBM28	ENSG00000106344	Ribosome biogenesis in eukaryotes	Major pathway of rRNA processing in the nucleolus and cytosol		0.702	0.693	0.649	0.638	0.623	97.8	96.6	90.5	139.4	88.9	86.8	97.5	96.9	93.5	96	89.1	95.7	89.7	89.5	92.2	138.1	136.9	165.9	89.2	88.1	87.1	86.1	86	82.7	6385.3	6343.5	6124.3
Q13310-3	Isoform 3 of Polyadenylate-binding protein 4 [OS=Homo sapiens]	48	32	172	22	660	72.3	9.35	472.39				PABPC4					0.702	0.7	0.72	0.72	0.712	92.4	92.2	94.9	131.7	94.9	93.8	92.3	92.6	93.3	95.1	92.1	92.3	95	93.3	95	131.9	132.8	128	95.9	95	94.1	95.1	94	92.2	25560.7	25623.8	25830.7
Q8TBM8	dnaJ homolog subfamily B member 14 [OS=Homo sapiens]	17	6	9	6	379	42.5	8.59	24.06	cell organization and biogenesis;protein metabolism;other metabolic processes;stress response;other biological processes	other membranes;ER/Golgi;nucleus	other molecular function	DNAJB14	ENSG00000164031				0.702	0.71	0.667	0.608	0.597	98.4	99.4	93.4	140.1	85.1	83.6	93.5	99.6	103.6	99.5	100.7	104	94.6	93.6	95.7	141.9	150.6	113.1	79.9	86.2	87.3	84.6	86.8	84.7	1220.4	1300.3	1352.4
Q13884	Beta-1-syntrophin [OS=Homo sapiens]	6	2	2	2	538	58	8.63	6.95	other biological processes	plasma membrane;other membranes;cytoskeleton;other cell component	cytoskeletal activity;other molecular function	SNTB1	ENSG00000172164			IL-18 signaling pathway	0.703	0.735	0.731	0.773	0.688	91.1	95.2	94.8	129.6	100.2	89.2	96	91.8	86.9	105.2	96	93.6	105.5	95.5	90.9	138.3	130.7	96.3	104.6	101	97	92.9	87.7	89.9	134.9	129.1	122.2
Q8TB45	DEP domain-containing mTOR-interacting protein [OS=Homo sapiens]	25	11	41	11	409	46.3	8.07	96.74	cell organization and biogenesis;signal transduction;other biological processes			DEPTOR	ENSG00000155792	Autophagy; mTOR signaling pathway		Factors and pathways affecting insulin-like growth factor (IGF1)-Akt signaling; Clear cell renal cell carcinoma pathways; Fragile X syndrome; Neurodegeneration with brain iron accumulation (NBIA) subtypes pathway; Autophagy; Malignant pleural mesothelioma; Network map of SARS-CoV-2 signaling pathway	0.703	0.71	0.723	0.734	0.744	91.4	92.4	94	130	95.5	96.7	91.1	93.3	95.9	94.3	93.2	95.3	92.2	96.5	95.9	147.1	132.8	85.8	97.5	94.4	99	98.7	98.9	98.1	2454.6	2514	2585.6
P23193	Transcription elongation factor A protein 1 [OS=Homo sapiens]	53	15	61	15	301	33.9	8.38	182.28	RNA metabolism OR transcription;other metabolic processes;other biological processes	nucleus	nucleic acid binding activity;other molecular function	TCEA1	ENSG00000187735		Formation of RNA Pol II elongation complex ; Formation of HIV elongation complex in the absence of HIV Tat; Formation of HIV-1 elongation complex containing HIV-1 Tat; Pausing and recovery of Tat-mediated HIV elongation; Tat-mediated HIV elongation arrest and recovery; HIV elongation arrest and recovery; Pausing and recovery of HIV elongation; RNA Polymerase II Pre-transcription Events; TP53 Regu…		0.703	0.667	0.644	0.657	0.701	96.5	91.5	88.3	137.3	90.2	96.2	95.5	95.7	97.3	90.7	86.2	91.8	94.3	87.6	87.1	124.3	136.1	161.8	96.6	87.7	89.4	95.3	95.4	87	5970.1	5978.7	6078.8
Q96EY5-1	Multivesicular body subunit 12A [OS=Homo sapiens]	6	1	4	1	273	28.8	8.91	15.1	cell organization and biogenesis;protein metabolism;other metabolic processes;transport;other biological processes	other membranes;cytosol;cytoskeleton;ER/Golgi;nucleus;other cytoplasmic organelle;other cell component	other molecular function	LOC93343; MVB12A	ENSG00000141971	Endocytosis	Budding and maturation of HIV virion; Membrane binding and targetting of GAG proteins; Endosomal Sorting Complex Required For Transport (ESCRT); Late endosomal microautophagy; HCMV Late Events	7q11.23 copy number variation syndrome	0.703	0.711	0.702	0.687	0.722	93.2	94.3	93	132.6	91.1	95.7	91.1	80.5	103	83.9	108.9	92.2	104.8	85.3	90.9	129.6	104.2	164.4	89	88.9	91.3	106.7	91.7	93.6	97.4	86	110
O96006	zinc finger BED domain-containing protein 1 [OS=Homo sapiens]	1	1	1	1	694	78.1	6.1	2.51	protein metabolism;other metabolic processes;other biological processes	other membranes;cytoskeleton;nucleus;other cell component	nucleic acid binding activity;other molecular function	ZBED1	ENSG00000214717		SUMOylation of chromatin organization proteins		0.703	0.646	0.776	0.769	0.821	89.5	82.2	98.7	127.2	97.8	104.5	80.4	91.3	102.3	83.3	85.4	83.9	86	117.1	100.7	145.5	129.7	84.6	106	92	99.8	94.8	106.6	110.7	29	32.9	36.9
P29966	Myristoylated alanine-rich C-kinase substrate [OS=Homo sapiens]	89	16	111	16	332	31.5	4.45	443.3	cell organization and biogenesis;developmental processes	plasma membrane;other membranes;cytoskeleton;nucleus;other cell component	cytoskeletal activity;other molecular function	MARCKS	ENSG00000277443	Fc gamma R-mediated phagocytosis; MicroRNAs in cancer	Acetylcholine regulates insulin secretion	Brain-derived neurotrophic factor (BDNF) signaling pathway	0.704	0.775	0.84	0.842	0.78	85.4	94.2	102.1	121.4	102.2	94.7	79.9	81.7	93	96.9	90	83.3	103.2	97.6	90.6	112	116.1	190.3	97.6	97.7	98.3	93	90.5	88.3	11039.6	11290.9	12849.7
Q6ICH7	Aspartate beta-hydroxylase domain-containing protein 2 [OS=Homo sapiens]	8	2	2	2	369	41.7	7.5	7.3	protein metabolism;other metabolic processes	other membranes	other molecular function	ASPHD2	ENSG00000128203				0.704	0.888	0.851	0.814	0.716	84.9	107.1	102.7	120.6	98.2	86.4	93.2	68.8	72.9	92	71.4	99.9	73.1	88.2	93.2	99.3	103.6	369.9	79.5	86.1	84.3	74.2	78.6	71.9	62.4	46.1	48.8
Q9NQ55-1	suppressor of SWI4 1 homolog [OS=Homo sapiens]	32	9	27	9	473	53.2	10.13	68.36	cell organization and biogenesis;RNA metabolism OR transcription;other metabolic processes	nucleus;other cell component	nucleic acid binding activity	PPAN	ENSG00000130810				0.704	0.73	0.669	0.695	0.701	93.9	97.4	89.2	133.4	92.7	93.5	95.1	88.3	94.5	91	102.8	98	89.8	93.1	89.1	134.2	120.7	147.8	93.3	89.8	94.7	94.6	94.1	89.1	2768.4	2569.5	2750.8
O60307	Microtubule-associated serine/threonine-protein kinase 3 [OS=Homo sapiens]	3	4	6	2	1309	143	8.06	12.05	cell organization and biogenesis;protein metabolism;other metabolic processes;signal transduction		kinase activity;other molecular function	MAST3	ENSG00000099308				0.704	0.696	0.706	0.707	0.695	93.7	92.6	93.9	133.1	94.2	92.5	91.2	84.8	98	98.4	87.6	90.1	85.6	91.4	93.4	129.5	124.7	172.6	91.6	90.6	94	89.9	89.2	97.2	144.8	134.7	155.7
Q9BQG0	Myb-binding protein 1A [OS=Homo sapiens]	42	43	162	43	1328	148.8	9.28	491.28	other metabolic processes;stress response;signal transduction;other biological processes	nucleus;other cell component	nucleic acid binding activity;other molecular function	MYBBP1A	ENSG00000132382		B-WICH complex positively regulates rRNA expression	Energy metabolism	0.704	0.705	0.7	0.704	0.686	93.9	94	93.3	133.4	93.8	91.5	94.2	91.9	93.1	92.9	96.3	93.1	92.5	91.1	92.6	132.2	128.8	146.6	93	92.6	94.5	90.7	90.6	93.2	13711.4	13380.3	13546.9
Q12906-1	Interleukin enhancer-binding factor 3 [OS=Homo sapiens]	65	41	373	1	894	95.3	8.76	1249.02	protein metabolism;other metabolic processes;stress response;other biological processes	mitochondrion;nucleus;other cell component	nucleic acid binding activity	ILF3	ENSG00000129351				0.704	0.763	0.797	0.848	0.852	85.1	92.2	96.3	120.9	102.5	103	80.6	96.3	82.8	89.7	93.8	83.6	95.6	93.7	88.1	117.6	110	181	99.7	105.1	88.7	101.3	92.1	100.2	154.6	184.7	159
P14373	Zinc finger protein RFP [OS=Homo sapiens]	13	5	6	5	513	58.5	6.21	17.27	cell organization and biogenesis;protein metabolism;other metabolic processes;stress response;transport;other biological processes	other membranes;cytosol;nucleus;other cytoplasmic organelle;other cell component	nucleic acid binding activity;other molecular function	TRIM27	ENSG00000204713; ENSG00000215641; ENSG00000229006; ENSG00000234495; ENSG00000237071		Regulation of PTEN stability and activity; SUMOylation of ubiquitinylation proteins; Suppression of apoptosis		0.705	0.737	0.665	0.781	0.745	91.3	95.4	86.1	129.5	101.2	96.5	89.8	98.4	91.2	97	86.1	95.3	86	83.3	91.7	118.4	129.4	142.9	105.4	92.3	101.1	96.4	100	95.1	337.4	369.8	342.6
Q9UNK0	Syntaxin-8 [OS=Homo sapiens]	23	3	4	3	236	26.9	4.98	7.58	cell organization and biogenesis;stress response;transport;other biological processes	plasma membrane;other membranes;cytosol;ER/Golgi;other cytoplasmic organelle;other cell component	other molecular function	STX8	ENSG00000170310	SNARE interactions in vesicular transport			0.705	0.828	0.737	0.712	0.704	90.3	106	94.4	128	91.1	90.1	80.9	93.3	89.6	118.5	96.6	105.2	93.7	110.1	82.8	93.4	127.1	171.6	90.5	91.8	87.2	89.5	91.7	86.5	38.8	44.7	42.9
A6NFI3	Zinc finger protein 316 [OS=Homo sapiens]	1	1	1	1	1004	108.4	5.31	1.81	other biological processes	nucleus	nucleic acid binding activity;other molecular function	ZNF316	ENSG00000205903	Herpes simplex virus 1 infection			0.705	0.697	0.695	0.719	0.704	93.6	92.5	92.3	132.8	95.4	93.5	74.3	86.4	85.5	84.5	86.3	77.5	84.3	88.6	76.7	114.9	121.3	289.7	85.3	87.1	102.7	86.1	83.4	85.4	84.6	98.3	97.3
Q9Y6D0	selenoprotein K [OS=Homo sapiens]	10	1	2	1	94	10.6	10.86	4.11	protein metabolism;other metabolic processes;stress response;transport;signal transduction;other biological processes	plasma membrane;other membranes;ER/Golgi	other molecular function	SELENOK	ENSG00000113811			Selenium micronutrient network	0.705	0.543	0.684	0.655	0.643	100	77	97.1	141.9	92.9	91.2	91	115.6	97.5	75	74.9	116.3	95.1	73.4	94.6	138.3	185.5	51.4	90.6	98	70.1	88.9	158.2	85.5	101.9	129.5	109.2
Q13823	Nucleolar GTP-binding protein 2 [OS=Homo sapiens]	28	19	47	19	731	83.6	9.25	138.02	other biological processes	nucleus	other molecular function	GNL2	ENSG00000134697	Ribosome biogenesis in eukaryotes			0.706	0.686	0.665	0.664	0.653	96.8	94.1	91.3	137.2	91.1	89.5	93.5	97	99	94.7	86.3	94.4	91.5	89.8	93.3	137.5	149.6	129.2	90.3	91.3	92.5	91.9	88.6	89.8	4215.7	4375.1	4465.8
Q70EK8	inactive ubiquitin carboxyl-terminal hydrolase 53 [OS=Homo sapiens]	1	1	1	1	1073	120.7	7.59	3.51	protein metabolism;other metabolic processes;other biological processes	other cell component		USP53	ENSG00000145390				0.706	0.903	0.717	0.764	0.662	89.1	114	90.5	126.3	96.5	83.6	100	82.2	87	100.2	111.4	116.1	84.4	88.4	96.3	121.6	123.4	161.8	94.3	82.4	101	81.7	80.3	87.6	39.6	32.5	34.5
Q9P2D6	Protein FAM135A [OS=Homo sapiens]	1	1	1	1	1515	169.7	5.39	0	other metabolic processes			FAM135A	ENSG00000082269		RND1 GTPase cycle		0.706	0.801	0.731	0.77	0.794	88.2	100	91.4	124.9	96.2	99.2	97.1	78.8	82	93	103.9	73.7	101.5	84.9	82.2	116.2	107	231.4	89.5	103.7	78.9	92.3	81.5	102.4	155.8	126.3	131.6
O60927	Protein phosphatase 1 regulatory subunit 11 [OS=Homo sapiens]	12	1	2	1	126	13.9	7.01	8.98	protein metabolism;other metabolic processes;stress response;other biological processes	nucleus;other cell component	enzyme regulator activity;other molecular function	PPP1R11	ENSG00000204619; ENSG00000206501; ENSG00000227720; ENSG00000233314; ENSG00000234058; ENSG00000236560; ENSG00000237403; ENSG00000237829				0.706	0.687	0.698	0.7	0.607	96.3	93.8	95.2	136.4	95.5	82.8	94.5	92.9	95.1	92	101.4	87.5	95.1	93.5	70.1	133.9	133.7	183.3	84.4	96.7	93.8	81.2	77.2	93.7	109	107.1	109.6
P54274-1	telomeric repeat-binding factor 1 [OS=Homo sapiens]	3	1	1	1	439	50.2	6.37	2.11	cell cycle OR cell proliferation;cell organization and biogenesis;DNA metabolism;other metabolic processes;other biological processes	cytoskeleton;nucleus;other cell component	cytoskeletal activity;nucleic acid binding activity;other molecular function	TERF1	ENSG00000147601		Recognition and association of DNA glycosylase with site containing an affected purine; Recognition and association of DNA glycosylase with site containing an affected pyrimidine; Cleavage of the damaged pyrimidine ; Cleavage of the damaged purine; Meiotic synapsis; Inhibition of DNA recombination at telomere; Packaging Of Telomere Ends; DNA Damage/Telomere Stress Induced Senescence; Telomere Ext…		0.706	0.733	0.676	0.643	0.726	94.5	98.1	90.5	133.8	86	97.1	95.2	94.5	97.4	92.4	98.9	112.5	82.1	91.2	112.4	135.7	134.8	95.3	85.6	89.1	86.7	95.3	97.9	102.9	61.4	61	62.8
Q68D51	DENN domain-containing protein 2C [OS=Homo sapiens]	2	1	1	1	928	106.8	8.48	0		nucleus	enzyme regulator activity	DENND2C	ENSG00000175984		RAB GEFs exchange GTP for GDP on RABs		0.707	0.924	0.939	0.825	0.798	81.6	106.7	108.5	115.5	95.3	92.2	81.4	109.1	75.4	92.2	106.5	123.4	76.3	108.8	108.2	115.3	104.3	168.1	95.1	85.7	100.4	64.3	92	93.4	21.6	29	20
Q9BX46	RNA-binding protein 24 [OS=Homo sapiens]	4	1	2	1	236	24.8	8.51	3.31	RNA metabolism OR transcription;other metabolic processes;stress response;developmental processes;other biological processes	cytosol;nucleus	nucleic acid binding activity	RBM24	ENSG00000112183				0.707	0.698	0.683	0.71	0.751	93.3	92.1	90	131.9	93.6	99	100.7	84.9	93.9	71.2	92.7	125.2	91.4	90.6	87	132.8	101.4	141.4	88.6	94.3	103.1	95.5	105.7	99.7	169	142.5	157.6
Q8NEJ9	neuroguidin [OS=Homo sapiens]	23	6	8	6	315	35.9	9.57	27.45	RNA metabolism OR transcription;other metabolic processes;other biological processes	mitochondrion;nucleus;other cell component		NGDN	ENSG00000129460				0.708	0.7	0.709	0.736	0.717	92.9	91.9	93.1	131.3	96.7	94.1	84.9	86.8	85.8	84.8	84.9	85.7	87.2	80.5	86	121.3	121.2	264.3	89.3	90.8	87.7	86.9	83.7	88.1	715.5	731.4	723.1
Q7Z5J4	Retinoic acid-induced protein 1 [OS=Homo sapiens]	1	2	2	2	1906	203.2	8.79	4.4	developmental processes;other biological processes	nucleus;other cell component	other molecular function	RAI1	ENSG00000108557		Heme signaling; Circadian Clock		0.708	0.745	0.716	0.672	0.657	94.4	99.4	95.5	133.4	89.6	87.7	104.5	85.5	87.3	89.3	96.4	91.9	88	99.3	88.3	123.3	115.4	217	93.3	82.3	82.8	81	80.1	94.3	187	153.2	156.3
Q9P2K3-1	REST corepressor 3 [OS=Homo sapiens]	20	6	8	5	495	55.5	8.27	20.84	protein metabolism;other metabolic processes;other biological processes	cytosol;nucleus;other cell component	other molecular function	RCOR3	ENSG00000117625				0.709	0.72	0.728	0.667	0.72	93.6	95	96.1	132	88.1	95.1	85	93.2	97.9	94.7	98.5	89.6	95.8	98.9	90.8	130.7	131.6	145.1	99.5	85	87.8	94.8	97.1	84.1	377.3	414	434.7
Q8NEY1	neuron navigator 1 [OS=Homo sapiens]	4	7	8	7	1877	202.3	8.07	24.28	cell organization and biogenesis;developmental processes	cytoskeleton;other cell component		NAV1	ENSG00000134369				0.709	0.725	0.748	0.735	0.752	91.1	93.1	96.1	128.5	94.5	96.7	83.4	83.7	85.5	83.9	92.1	85.5	101.1	88.3	83.4	101.1	118	265.5	86.7	85.8	95.2	81.7	88.8	90.2	502.8	504.7	515.9
Q7L8J4	SH3 domain-binding protein 5-like [OS=Homo sapiens]	20	6	8	6	393	43.5	5.77	18.2	signal transduction;other biological processes	other cell component	enzyme regulator activity	SH3BP5L	ENSG00000175137				0.709	0.763	0.864	0.834	0.855	84.7	91.1	103.2	119.4	99.6	102.1	73	86.3	120.6	92.9	82.9	92.9	109.1	105.2	95.6	121.7	102.1	162.8	106.2	70.6	101.5	107.5	104.1	65.3	384.4	454.7	635.4
Q96MT8	Centrosomal protein of 63 kDa [OS=Homo sapiens]	3	2	2	2	703	81.3	6.13	4.22	cell cycle OR cell proliferation;cell organization and biogenesis;stress response;signal transduction;other biological processes	cytosol;cytoskeleton		CEP63	ENSG00000182923		Recruitment of NuMA to mitotic centrosomes; Regulation of PLK1 Activity at G2/M Transition; Loss of Nlp from mitotic centrosomes; Recruitment of mitotic centrosome proteins and complexes; Anchoring of the basal body to the plasma membrane; AURKA Activation by TPX2	ATM signaling in development and disease	0.71	0.751	0.718	0.69	0.792	91.4	96.6	92.4	128.7	88.8	102	94.8	88.2	83.6	93.3	103.3	92.4	105.5	89.1	86.4	124.2	120.1	137.7	85.7	78.3	133.2	101.7	84.1	98.4	105.1	97.8	92.7
Q6PID6	Tetratricopeptide repeat protein 33 [OS=Homo sapiens]	22	4	5	4	262	29.4	5.44	17.31				TTC33	ENSG00000113638				0.71	0.676	0.659	0.663	0.676	97.2	92.6	90.2	136.8	90.7	92.5	99.7	99.7	92.8	95	89.4	95	92.6	88.1	96.2	140.4	153.7	83.8	93.1	101.5	91.4	101.9	95	90.5	499.8	499.8	465
Q9Y520-7	Isoform 7 of Protein PRRC2C [OS=Homo sapiens]	23	56	122	54	2898	316.9	9.13	331.37				PRRC2C					0.71	0.699	0.662	0.684	0.658	96.6	95	90	136	93	89.5	95.4	97.1	98.9	93.3	95.5	96.5	96.7	90.5	86.3	136.7	142	131.9	94.3	86.9	93.5	91.5	89.9	83.2	14253.6	14500.6	14771.1
Q9H0J9	Poly [ADP-ribose] polymerase 12 [OS=Homo sapiens]	1	1	1	1	701	79	8.51	1.7	protein metabolism;other metabolic processes	nucleus	other molecular function	PARP12	ENSG00000059378				0.71	0.696	0.752	0.659	0.936	89.7	87.8	95	126.2	83.1	118.2	89.8	108.6	82.2	84.9	87.9	102.5	83.7	95.1	99.7	129.6	111.4	126.4	79.4	94.6	83.3	118.4	125	97.3	49.6	60	45.4
P11049-1	Leukocyte antigen CD37 [OS=Homo sapiens]	11	2	3	2	281	31.7	7.94	10.24		plasma membrane;other membranes		CD37	ENSG00000104894	Hematopoietic cell lineage		TYROBP causal network in microglia	0.71	0.896	0.861	0.865	0.797	83.1	104.8	100.7	117	101.2	93.2	82.1	104.1	82.4	103.9	120.7	98.5	78.5	106.8	99.9	125.7	109.1	116	82.6	100.3	109.6	92.4	90.4	97.1	41.7	52.9	41.9
Q86X53	Glutamate-rich protein 1 [OS=Homo sapiens]	16	5	10	5	443	49	4.78	32.69				ERICH1	ENSG00000104714				0.71	0.702	0.649	0.703	0.686	95.8	94.7	87.5	134.8	94.7	92.5	90.6	99.4	94.1	93.1	98.8	82.6	86	81.9	88.3	111.7	132.5	187.7	92.6	93.1	95.6	91.8	89.3	90.9	170.8	187.3	177.4
Q8TEK3	Histone-lysine N-methyltransferase, H3 lysine-79 specific [OS=Homo sapiens]	2	3	3	3	1739	184.7	9.33	11.14									0.711	0.762	0.763	0.727	0.747	90.5	97	97.2	127.4	92.6	95.2	90	95.9	90.3	96.8	104.8	92.8	85.4	97.5	96.9	126.3	127.1	142.6	83.9	94.3	92.3	94.9	96	92.2	236.3	251.9	237.2
Q3MHD2	Protein LSM12 homolog [OS=Homo sapiens]	18	4	11	4	195	21.7	7.74	27.54				LSM12	ENSG00000161654				0.711	0.594	0.593	0.589	0.685	102.2	85.4	85.3	143.8	84.7	98.5	100.5	99.3	93.6	83	82.9	112.6	82.9	81.8	87.8	139.7	139.3	142	93	82.3	79.6	89.2	114.8	95.7	908.8	898.5	846.4
Q5T280	putative methyltransferase C9orf114 [OS=Homo sapiens]	17	6	10	6	376	42	7.43	29.97	cell cycle OR cell proliferation;RNA metabolism OR transcription;other metabolic processes;other biological processes	cytoskeleton;other cell component	nucleic acid binding activity;other molecular function	SPOUT1	ENSG00000198917				0.711	0.713	0.671	0.715	0.689	94.8	95.1	89.5	133.4	95.3	91.9	92.4	93.5	93.1	90.5	99.1	93.3	86.5	87.9	88.2	130.7	130.9	161.3	90.1	97.2	93.5	90.1	93.9	88	1633.6	1653	1645.9
Q96C00	zinc finger and BTB domain-containing protein 9 [OS=Homo sapiens]	3	1	1	1	473	50.6	6.76	3.77	other biological processes	nucleus	nucleic acid binding activity;other molecular function	ZBTB9	ENSG00000213588; ENSG00000236515				0.711	0.866	0.715	0.751	0.667	90.6	110.3	91.1	127.4	95.6	84.9	81.4	82	87.4	97	99.9	111.2	89.8	82.5	80.9	81.7	115.4	289.1	86.6	85.1	99.4	75.1	76.9	78.5	104.3	105.2	112.1
Q9H7B2	Ribosome production factor 2 homolog [OS=Homo sapiens]	35	9	20	9	306	35.6	9.99	57.7	cell organization and biogenesis;RNA metabolism OR transcription;other metabolic processes;other biological processes	nucleus;other cell component	nucleic acid binding activity	RPF2	ENSG00000197498				0.711	0.672	0.655	0.689	0.686	96.7	91.3	89.1	136	93.6	93.3	95.8	94.7	92.7	89.4	87	91.7	88.2	86.5	87.2	133.1	126.9	178.2	91.7	95	87	91.3	93.2	90.5	2217.7	2193	2147.3
Q9UJC3	Protein Hook homolog 1 [OS=Homo sapiens]	42	27	51	24	728	84.6	5.15	163.18	cell organization and biogenesis;transport;other biological processes	cytosol;cytoskeleton;other cell component	cytoskeletal activity;other molecular function	HOOK1	ENSG00000134709				0.711	0.717	0.685	0.68	0.677	95.5	96.2	91.9	134.2	91.3	90.9	92.6	96	98.3	96.8	92.1	97.2	92.5	91.2	93.2	135	139.4	127	92.4	91.1	91.8	92.5	91.5	89.4	4699.9	4871.8	4986.1
Q96AE4-2	Isoform 2 of Far upstream element-binding protein 1 [OS=Homo sapiens]	46	26	118	1	653	68.6	7.31	328.65				FUBP1					0.711	0.742	0.66	0.779	0.709	92.8	96.7	86.1	130.4	101.6	92.5	88.3	92.2	92.7	96.2	118.6	83.4	85.6	96.3	82.6	129.7	94.3	160.5	110.5	89.8	101	97.3	88.8	92	85.2	88.9	89.3
Q8N3A8-1	Poly [ADP-ribose] polymerase 8 [OS=Homo sapiens]	1	1	1	1	854	95.8	8.28	2.88	protein metabolism;other metabolic processes		other molecular function	PARP8	ENSG00000151883		Maturation of nucleoprotein; Nicotinamide salvaging; Maturation of nucleoprotein	Mesodermal commitment pathway	0.712	0.636	0.791	0.695	0.729	93.6	83.7	104	131.5	91.4	95.8	83.4	95.4	90.7	74.6	96.1	81	100.7	109.5	88.9	127.3	115.8	205.1	88.5	85.4	89.8	75.1	92.8	99.9	31.5	36.1	34.3
Q86US8-1	Telomerase-binding protein EST1A [OS=Homo sapiens]	2	4	5	4	1419	160.4	7.05	10.62	RNA metabolism OR transcription;other metabolic processes;transport;other biological processes	cytosol;nucleus;other cell component	nucleic acid binding activity;other molecular function	SMG6	ENSG00000070366	mRNA surveillance pathway	Nonsense Mediated Decay (NMD) enhanced by the Exon Junction Complex (EJC)		0.712	0.742	0.707	0.709	0.716	93.2	97.1	92.5	130.8	92.8	93.6	91	92.1	94.4	95.9	97.6	95.5	91.4	104.2	89	128.2	129.3	133.5	91.7	91.6	99.7	92.5	89.8	92.6	313	316.7	324.9
Q9BYV8	centrosomal protein of 41 kDa [OS=Homo sapiens]	13	3	3	3	373	41.3	8.32	10.95	cell organization and biogenesis;protein metabolism;other metabolic processes;transport	cytosol;cytoskeleton;other cell component		CEP41	ENSG00000106477		Recruitment of NuMA to mitotic centrosomes; Regulation of PLK1 Activity at G2/M Transition; Loss of Nlp from mitotic centrosomes; Recruitment of mitotic centrosome proteins and complexes; Anchoring of the basal body to the plasma membrane; AURKA Activation by TPX2	Joubert syndrome; Ciliopathies	0.712	0.772	0.735	0.751	0.816	89.3	96.7	92.2	125.4	94.1	102.3	88.7	88.9	87.5	98.5	96.1	88	89.4	91.5	92.7	114.8	124.5	161.2	99.6	88.6	93.5	101.6	104.3	90.5	97	97.2	95.7
A2RU49	Hydroxylysine kinase [OS=Homo sapiens]	5	1	1	1	373	41.9	6.84	3.01	other metabolic processes	mitochondrion	kinase activity	HYKK	ENSG00000188266	Lysine degradation; Metabolic pathways	Lysine catabolism		0.712	0.914	0.945	0.809	0.709	84	107.8	111.4	117.9	95.3	83.6	72.6	94.7	65.1	93.3	96	71.7	96.3	99.1	67.9	102	78.7	360.4	82.5	80.6	94.6	71.9	100.4	72.3	25.6	33.3	22.9
Q9NZ09-1	Ubiquitin-associated protein 1 [OS=Homo sapiens]	25	9	16	9	502	55	5.11	48.67	protein metabolism;other metabolic processes;transport	plasma membrane;other membranes;cytosol;other cytoplasmic organelle;other cell component	other molecular function	UBAP1	ENSG00000165006		HCMV Late Events; Budding and maturation of HIV virion; Membrane binding and targetting of GAG proteins; Endosomal Sorting Complex Required For Transport (ESCRT); Late endosomal microautophagy		0.712	0.726	0.676	0.657	0.654	96.6	98.4	91.7	135.6	89	88.6	96.4	92	94.7	95.4	99.2	96.5	101.6	87.8	89.9	133	131.3	140.1	84.4	102.4	87.3	86.9	86.2	94.8	1338.4	1277	1314.8
A9UHW6	MIF4G domain-containing protein [OS=Homo sapiens]	18	4	6	4	222	25.4	5.33	20.28	other biological processes	cytosol;ER/Golgi;nucleus	nucleic acid binding activity;other molecular function	MIF4GD	ENSG00000125457				0.713	0.771	0.716	0.769	0.722	91.2	98.6	91.6	127.9	98.4	92.3	92.2	87.5	87.1	98.9	94.6	94.3	95.9	87.8	85.8	115.6	122.7	184.3	94.4	98.7	91.4	88.6	85	95.1	458.2	434.6	432.6
Q8WUM9	Sodium-dependent phosphate transporter 1 [OS=Homo sapiens]	1	1	1	1	679	73.7	7.08	2.72	other metabolic processes;transport;developmental processes	plasma membrane;other membranes	transporter activity;other molecular function	SLC20A1	ENSG00000144136		Sodium-coupled phosphate cotransporters		0.713	0.677	0.796	0.821	0.906	87.1	82.7	97.2	122.1	100.3	110.7	94.9	89.2	85.9	94.2	79.9	84.7	99.6	95.6	104.4	125.1	126.5	59.3	102.7	123.7	97.9	108.8	114.1	113.4	175.1	164.5	158.5
Q8WUH1	Protein Churchill [OS=Homo sapiens]	13	1	1	1	139	16.1	5.54	4.63	other biological processes		other molecular function	CHURC1	ENSG00000258289				0.713	0.75	0.61	0.566	0.686	99	104	84.6	138.8	78.5	95.1	109.6	101.8	99.1	93.9	107	121	87.1	80.5	92.3	176.6	142.8	44.8	77.7	85.1	80.8	95.1	106.8	97.9	115.8	107.6	104.7
Q8IUH3	RNA-binding protein 45 [OS=Homo sapiens]	9	6	8	6	476	53.5	7.17	13.46	developmental processes;other biological processes	nucleus;other cell component	nucleic acid binding activity;other molecular function	RBM45	ENSG00000155636				0.713	0.755	0.75	0.714	0.702	92.4	97.7	97.2	129.5	92.4	90.8	91.7	95	91.2	97	99.5	96.7	100.9	96.5	95.7	128.6	128.4	130.3	89.6	95.9	91.7	87.8	93.2	90.2	920	953.4	915.2
Q9Y617-1	phosphoserine aminotransferase [OS=Homo sapiens]	65	21	89	20	370	40.4	7.66	269.38	other metabolic processes	cytosol;other cell component	other molecular function	PSAT1	ENSG00000135069; ENSGGOG00000015480; ENSPPAG00000036829; ENSPTRG00000021045	Glycine, serine and threonine metabolism; Cysteine and methionine metabolism; Vitamin B6 metabolism; Metabolic pathways; Carbon metabolism; Biosynthesis of amino acids; Biosynthesis of cofactors	Serine biosynthesis	Trans-sulfuration and one-carbon metabolism; Clear cell renal cell carcinoma pathways; Metabolic reprogramming in colon cancer; Male infertility; Neuroinflammation and glutamatergic signaling	0.714	0.76	0.755	0.749	0.764	90.3	96.2	95.6	126.5	94.8	96.7	89.8	95.8	89.9	93	95.8	98.2	91.7	95.2	97	129.7	125.1	126	94.4	97.6	94.3	96.4	98.1	91.9	10973.5	11704.5	10989.4
Q8WXX7-1	Autism susceptibility gene 2 protein [OS=Homo sapiens]	1	1	1	1	1259	138.9	9.38	2.35	cell organization and biogenesis;developmental processes;other biological processes	cytoskeleton;nucleus;other cell component	other molecular function	AUTS2	ENSG00000158321		RUNX1 interacts with co-factors whose precise effect on RUNX1 targets is not known		0.714	0.72	0.7	0.718	0.717	93.8	94.6	91.9	131.3	94.2	94.2	61.2	58.8	61.1	59.7	80.6	61.6	69.9	59.9	59.8	85.6	78.3	683	66.8	61	61.4	79.1	51	61.3	59.9	57.6	59.8
Q8N5L8	Ribonuclease P protein subunit p25-like protein [OS=Homo sapiens]	10	2	2	2	163	17.6	10.3	4.85	RNA metabolism OR transcription;other metabolic processes	nucleus;other cell component		RPP25L	ENSG00000164967	Ribosome biogenesis in eukaryotes			0.714	0.711	0.686	0.728	0.731	93.8	93.3	90	131.3	95.6	96	91.9	87.4	90.6	95.2	86.7	90.2	85.1	92.5	87	126.9	124.7	185.7	92.4	100.6	86.1	84.6	99.6	92.8	223.5	212.6	220.4
Q9NYK6-1	Protein EURL homolog [OS=Homo sapiens]	2	1	1	1	297	33.9	6.57	2.18	developmental processes;other biological processes			C21orf91; EURL	ENSG00000154642; ENSPPAG00000027485				0.714	0.668	0.538	0.452	0.49	111	103.7	83.6	155.4	70.2	76.1	117.1	120.1	99.2	100	118.5	109.4	86.7	95.4	88.2	173	163.9	63.7	74	77.2	72	83.5	80.3	77.7	125.4	128.6	106.2
O94868	F-BAR and double SH3 domains protein 2 [OS=Homo sapiens]	13	8	12	8	740	84.2	5.77	33.34	cell-cell signaling;cell organization and biogenesis;transport;other biological processes	plasma membrane;other membranes;other cytoplasmic organelle;other cell component	other molecular function	FCHSD2	ENSG00000137478				0.714	0.752	0.735	0.799	0.772	89.8	94.5	92.5	125.7	100.4	97	92.3	87.3	90.5	95.3	96.6	88.8	93.2	93.9	90.5	127.4	126.7	124.6	92.6	102.8	101.2	93.3	97.8	105.1	771.1	728.7	756
P49459-1	Ubiquitin-conjugating enzyme E2 A [OS=Homo sapiens]	11	1	3	1	152	17.3	5.15	9	protein metabolism;DNA metabolism;other metabolic processes;stress response;developmental processes;other biological processes	cytosol;nucleus;other cell component	kinase activity;other molecular function	LOC101342851; LOC107550780; LOC107658114; LOC107751989; LOC111157280; LOC112809460; LOC113057783; LOC115205055; LOC117543469; ube2a; Ube2a; UBE2A; ube2a.L	ENSACCG00020009907; ENSACLG00000001757; ENSAMXG00000000133; ENSANAG00000027409; ENSAOCG00000011379; ENSAPEG00000005403; ENSAPOG00000012959; ENSATEG00000000046; ENSBMUG00000010399; ENSBTAG00000045779; ENSCANG00000034330; ENSCATG00000013952; ENSCCAG00000020584; ENSCHIG00000000163; ENSCPRG00005005934; ENSCSAG00000018354; ENSCSEG00000002017; ENSDARG00000098466; ENSDLEG00000019338; ENSECAG00000018929;…	Ubiquitin mediated proteolysis	Antigen processing: Ubiquitination & Proteasome degradation; E3 ubiquitin ligases ubiquitinate target proteins; Synthesis of active ubiquitin: roles of E1 and E2 enzymes; Antigen processing: Ubiquitination & Proteasome degradation; Antigen processing: Ubiquitination & Proteasome degradation; Antigen processing: Ubiquitination & Proteasome degradation; Antigen processing: Ubiquitination & Proteaso…		0.715	0.759	0.651	0.646	0.668	96.6	102.6	88	135.2	87.3	90.3	97.5	92.7	93.1	85	106.4	98.9	84.8	82.8	85.7	130.3	115.7	199.7	85.6	84.1	79.8	80.4	110.5	87.1	198.5	188.7	189.6
P49674	Casein kinase I isoform epsilon [OS=Homo sapiens]	13	5	13	3	416	47.3	9.66	30.37	cell-cell signaling;protein metabolism;DNA metabolism;other metabolic processes;stress response;transport;signal transduction;other biological processes	cytosol;nucleus;other cell component	kinase activity;other molecular function	CSNK1E	ENSG00000213923	FoxO signaling pathway; Wnt signaling pathway; Hedgehog signaling pathway; Hippo signaling pathway; Hippo signaling pathway; Circadian rhythm; Alzheimer disease; Pathways of neurodegeneration	Major pathway of rRNA processing in the nucleolus and cytosol; Circadian Clock; WNT mediated activation of DVL; Recruitment of NuMA to mitotic centrosomes; Regulation of PLK1 Activity at G2/M Transition; Loss of Nlp from mitotic centrosomes; Recruitment of mitotic centrosome proteins and complexes; Anchoring of the basal body to the plasma membrane; AURKA Activation by TPX2	Alzheimer's disease and miRNA effects; Melatonin metabolism and effects; Wnt signaling pathway; Wnt signaling pathway and pluripotency; Hedgehog signaling pathway; lncRNA in canonical Wnt signaling and colorectal cancer; Wnt signaling; ncRNAs involved in Wnt signaling in hepatocellular carcinoma; Malignant pleural mesothelioma; Alzheimer's disease	0.715	0.764	0.738	0.782	0.72	90.9	97.1	93.9	127.2	99.4	91.5	83.6	88	87.5	99.2	93.5	92.6	94.5	85.1	90.3	122.4	119.4	188.3	95.2	99.8	95.7	86.2	88	90.7	418.9	440.8	438.2
Q96N16	Janus kinase and microtubule-interacting protein 1 [OS=Homo sapiens]	21	13	20	13	626	73.2	6.1	59.24	transport;other biological processes	other membranes;cytoskeleton;other cell component	signal transduction activity or receptor binding;cytoskeletal activity;nucleic acid binding activity;other molecular function	JAKMIP1	ENSG00000152969			Ectoderm differentiation	0.716	0.661	0.683	0.673	0.742	96	88.6	91.6	134.1	90.3	99.5	96.2	93.2	90.5	80.1	86.4	86	88.9	87.3	89.4	127.4	130.2	193.1	94	82.9	87.6	96.6	97.7	92.4	2266.1	2195.7	2133.4
Q9Y6R9	Coiled-coil domain-containing protein 61 [OS=Homo sapiens]	8	5	8	5	512	57.3	10.27	17.7	cell cycle OR cell proliferation;cell organization and biogenesis	cytoskeleton;other cell component	cytoskeletal activity;other molecular function	CCDC61	ENSG00000104983				0.716	0.716	0.727	0.806	0.759	90.9	90.9	92.3	127	102.4	96.4	90.3	92.2	87.7	95.5	90.3	88.2	91.7	88.6	91.8	126.1	123.6	146.3	101.7	102.6	95.9	92.7	99	95.8	386.4	394.5	375.1
Q76FK4	nucleolar protein 8 [OS=Homo sapiens]	24	21	32	21	1167	131.5	7.09	85.34	RNA metabolism OR transcription;other metabolic processes;other biological processes	nucleus;other cell component		NOL8	ENSG00000198000				0.716	0.701	0.68	0.675	0.639	97.4	95.4	92.5	136	91.8	86.9	95.2	91.5	97.1	94.7	93.3	90.5	93	90.4	87.2	132.2	133	177.9	89.8	86.1	92.1	85	86.5	84.5	2536.4	2437.3	2585.2
P09669	Cytochrome c oxidase subunit 6C [OS=Homo sapiens]	11	1	2	1	75	8.8	10.39	5.13	other metabolic processes	other membranes;mitochondrion		COX6C	ENSG00000164919	Oxidative phosphorylation; Metabolic pathways; Cardiac muscle contraction; Thermogenesis; Non-alcoholic fatty liver disease; Alzheimer disease; Parkinson disease; Amyotrophic lateral sclerosis; Huntington disease; Prion disease; Pathways of neurodegeneration; Chemical carcinogenesis; Diabetic cardiomyopathy	Respiratory electron transport; TP53 Regulates Metabolic Genes; Cytoprotection by HMOX1	Electron transport chain: OXPHOS system in mitochondria; Ciliary landscape; Nonalcoholic fatty liver disease; Mitochondrial complex IV assembly	0.716	0.516	0.539	0.56	0.664	107.6	77.5	80.9	150.2	84.2	99.7	101.3	112.5	102.6	73.9	72.8	135.8	77.1	74	88	96.1	143.2	144.9	94.6	80.2	73.3	95	156.6	78.1	570.5	633.6	577.6
P16989-2	Isoform 2 of Y-box-binding protein 3 [OS=Homo sapiens]	49	8	35	1	303	31.9	9.66	135.77				YBX3					0.717	0.664	0.624	0.692	0.667	98.5	91.3	85.8	137.5	95.2	91.7	100.2	103.6	100.8	108.6	82.6	93.4	87.8	95.9	82.6	140.7	171.4	75.2	95.7	97.4	99.3	94.6	93.8	76.5	273.6	282.8	275.4
Q92917	G patch domain and KOW motifs-containing protein [OS=Homo sapiens]	28	9	25	9	476	52.2	6.15	78.2	RNA metabolism OR transcription;other metabolic processes	nucleus	nucleic acid binding activity	GPKOW	ENSG00000068394		mRNA Splicing - Major Pathway		0.717	0.699	0.651	0.673	0.65	98	95.5	89	136.7	91.9	88.9	94.5	99.5	95.7	92.2	98.3	93.3	87	85.3	87.7	132.4	133.5	177.5	89.8	84.1	90	83.9	88.6	86.8	1825.5	1922.1	1849.3
Q6RFH5-1	WD repeat-containing protein 74 [OS=Homo sapiens]	16	5	7	5	385	42.4	8.32	20.1	RNA metabolism OR transcription;other metabolic processes;developmental processes;other biological processes	nucleus;other cell component		WDR74	ENSG00000133316				0.717	0.681	0.713	0.741	0.704	94.4	89.7	93.9	131.7	97.6	92.7	97.2	92.1	103.4	90.5	104.6	92.3	91	96.7	99.9	140.3	135.6	74.1	100.5	91.4	102.5	93.7	95.4	98.8	615.1	583.3	654.8
O95785-3	Isoform 3 of Protein Wiz [OS=Homo sapiens]	14	8	13	8	965	102.9	9.52	28.55				WIZ					0.717	0.862	0.866	0.903	0.864	82.5	99.2	99.7	115.1	103.9	99.5	78.9	84.8	81.2	97.6	105.3	95.5	100	98.1	94.9	111.9	113.3	145	102.3	93.5	104.2	98.1	97.9	97.6	390.3	419.6	401.7
P35749	Myosin-11 [OS=Homo sapiens]	12	25	295	2	1972	227.2	5.5	1030.77	cell organization and biogenesis;developmental processes;other biological processes	cytosol;cytoskeleton;other cell component	cytoskeletal activity;other molecular function	MYH11	ENSG00000133392; ENSG00000276480	Vascular smooth muscle contraction; Tight junction; Regulation of actin cytoskeleton; Pathogenic Escherichia coli infection	RHO GTPases activate CIT; EPHA-mediated growth cone collapse; Sema4D induced cell migration and growth-cone collapse; Smooth Muscle Contraction; RHO GTPases activate PKNs; RHO GTPases Activate ROCKs; RHO GTPases activate PAKs	VEGFA-VEGFR2 signaling pathway	0.717	0.841	0.784	0.763	0.867	86.6	101.5	94.6	120.7	92	104.6	76.7	87.2	72.7	94	82.3	89.9	86.3	70	83.8	106.9	106.1	319.8	81.5	77.7	88.4	85.4	98.7	92.6	50	56.9	47.4
O96013-1	serine/threonine-protein kinase PAK 4 [OS=Homo sapiens]	2	1	1	1	591	64	9.73	4.48	cell cycle OR cell proliferation;cell organization and biogenesis;protein metabolism;other metabolic processes;signal transduction;other biological processes	cytosol;ER/Golgi;other cell component	kinase activity;other molecular function	PAK4	ENSG00000130669	ErbB signaling pathway; Ras signaling pathway; Axon guidance; Focal adhesion; T cell receptor signaling pathway; Regulation of actin cytoskeleton; Human immunodeficiency virus 1 infection; MicroRNAs in cancer; Renal cell carcinoma	CDC42 GTPase cycle; RAC3 GTPase cycle; RHOG GTPase cycle; RAC2 GTPase cycle; RAC1 GTPase cycle; RHOQ GTPase cycle; RHOJ GTPase cycle; RHOV GTPase cycle; RHOU GTPase cycle; Activation of RAC1; RHOH GTPase cycle	Integrin-mediated cell adhesion; Focal adhesion; Ras signaling; Pancreatic adenocarcinoma pathway; Mechanoregulation and pathology of YAP/TAZ via Hippo and non-Hippo mechanisms; Hippo-Merlin signaling dysregulation; Neural crest cell migration during development; Neural crest cell migration in cancer; 22q11.2 copy number variation syndrome; Malignant pleural mesothelioma; Regulation of actin cyto…	0.717	0.831	0.726	0.739	0.712	91.1	105.6	92.2	127	93.8	90.4	88.3	86.6	100.3	102.3	111.3	86.3	89.3	91.7	86.3	108.5	123	192.9	90.9	93.1	90	76.4	87.6	95	123.4	121	140.2
Q9BUA3	Uncharacterized protein C11orf84 [OS=Homo sapiens]	13	4	4	4	381	41	5.01	9.93	other biological processes			SPINDOC	ENSG00000168005				0.718	0.717	0.697	0.704	0.687	95.3	95.1	92.4	132.7	93.4	91.2	87.5	93.9	91.6	89.3	92.4	91.5	94.8	86.6	88.9	120.1	127.6	206.4	90.7	86.8	89.8	87.7	90.4	83.8	207.8	222.9	217.7
Q96JN0-3	Isoform 3 of Ligand-dependent corepressor [OS=Homo sapiens]	4	4	5	4	1557	170.4	7.42	9.25				LCOR					0.718	0.794	0.714	0.676	0.689	93.9	103.7	93.4	130.7	88.3	90	86.5	88.2	92.3	97.5	100.2	84.7	94.6	80.7	87.8	113.7	122.9	249.7	83	78.2	89.4	84.7	84.7	81.2	151.7	154.8	161.8
Q9UI14	Prenylated Rab acceptor protein 1 [OS=Homo sapiens]	8	1	3	1	185	20.6	7.34	9.47		plasma membrane;other membranes;ER/Golgi	other molecular function	RABAC1	ENSG00000105404			Intracellular trafficking proteins involved in CMT neuropathy	0.718	0.726	0.705	0.703	0.737	93.9	94.9	92.1	130.8	91.9	96.4	86	93.5	101.3	94.6	107.9	82.3	69.3	108.6	91.8	130.3	127.3	140.6	91.6	78.6	98.9	96	94.2	107.2	36.7	39.9	43.2
Q7Z7G8-1	vacuolar protein sorting-associated protein 13b [OS=Homo sapiens]	1	3	3	2	4022	448.4	6.46	6.29	transport			VPS13B	ENSG00000132549				0.719	0.599	0.886	0.714	0.731	92.8	77.3	114.4	129.1	92.1	94.3	91.8	64.1	101.6	70.9	108.2	76.5	95.4	113.8	113.2	92.4	127.8	176	89.9	91.2	99.8	112	93.3	82.1	23.6	16.5	26.2
Q13283	Ras GTPase-activating protein-binding protein 1 [OS=Homo sapiens]	37	11	53	11	466	52.1	5.52	189.55	cell organization and biogenesis;other metabolic processes;stress response;signal transduction;other biological processes	cytosol;nucleus;other cell component	nucleic acid binding activity;other molecular function	G3BP1	ENSG00000145907				0.719	0.695	0.66	0.641	0.638	99.1	95.8	91	137.8	88.3	87.9	95.7	100.8	99.4	96.1	91	98	92.3	91	91.3	136	141.4	138.2	91.2	87.2	88.6	88.2	89.7	83.9	5158.7	5436.4	5358.9
Q15596	Nuclear receptor coactivator 2 [OS=Homo sapiens]	5	6	9	6	1464	159.1	6.64	22.26	other biological processes	nucleus;other cell component	signal transduction activity or receptor binding;nucleic acid binding activity;other molecular function	NCOA2	ENSG00000140396	Estrogen signaling pathway; Thyroid hormone signaling pathway	HATs acetylate histones; Synthesis of bile acids and bile salts via 7alpha-hydroxycholesterol; Synthesis of bile acids and bile salts via 27-hydroxycholesterol; Estrogen-dependent gene expression; Activated PKN1 stimulates transcription of AR (androgen receptor) regulated genes KLK2 and KLK3; SUMOylation of transcription cofactors; PPARA activates gene expression; Activation of gene expression by…	Androgen receptor signaling pathway; Corticotropin-releasing hormone signaling pathway; Adipogenesis; Constitutive androstane receptor pathway; Pregnane X receptor pathway; Nuclear receptors meta-pathway	0.719	0.75	0.737	0.717	0.703	93.3	97.3	95.6	129.7	93	91.2	92	95.4	91.6	99	93.6	96	95	90.8	94.3	124.5	127.9	148.1	91.7	90.3	96.2	90	94.3	89.4	518.2	537.5	515.9
Q8NBT2	kinetochore protein SPC24 [OS=Homo sapiens]	44	6	12	6	197	22.5	4.7	32.78	cell cycle OR cell proliferation;other biological processes	cytosol;nucleus;other cell component		SPC24	ENSG00000161888		RHO GTPases Activate Formins; Separation of Sister Chromatids; Resolution of Sister Chromatid Cohesion; EML4 and NUDC in mitotic spindle formation; Amplification of signal from unattached kinetochores via a MAD2 inhibitory signal		0.719	0.714	0.635	0.679	0.709	96.8	96.2	85.5	134.6	91.4	95.4	95.2	105.4	90.9	90.8	94.6	102.2	83.9	84.1	89.9	131.9	132.4	138.3	97.4	89.9	81.9	93.9	103.8	93.2	764.7	846.6	730
Q14678-1	KN motif and ankyrin repeat domain-containing protein 1 [OS=Homo sapiens]	11	10	14	10	1352	147.2	5.3	36.29	cell cycle OR cell proliferation;cell organization and biogenesis;other biological processes	plasma membrane;other membranes;cytoskeleton;nucleus;other cell component	other molecular function	KANK1	ENSG00000107104		Estrogen-dependent gene expression; Signaling by membrane-tethered fusions of PDGFRA or PDGFRB	VEGFA-VEGFR2 signaling pathway	0.719	0.709	0.727	0.76	0.749	92.6	91.2	93.5	128.7	97.7	96.3	94.2	95	91.6	97.4	92.8	88.1	99.3	95.2	94.3	130.9	132.9	97	99.7	99.4	96.7	99.7	98	97.9	1232.2	1242.6	1198.3
Q9H4M3-1	F-box only protein 44 [OS=Homo sapiens]	6	1	2	1	255	29.7	5.82	3.43	protein metabolism;other metabolic processes;stress response	cytosol;other cell component		FBXO44	ENSCANG00000028368; ENSCATG00000033034; ENSG00000132879; ENSGGOG00000002097; ENSMFAG00000039191; ENSMLEG00000041987; ENSMMUG00000032251; ENSPPAG00000029865; ENSPTRG00000000147; ENSRROG00000033960		Antigen processing: Ubiquitination & Proteasome degradation; Neddylation		0.72	0.788	0.827	0.831	0.751	87.9	96.1	100.9	122	101.4	91.6	97.6	86.8	71.4	80.7	99.2	95	105.1	90.3	99.7	115.4	120.6	155.9	100.2	108.9	91.6	102.4	90.6	88.8	44.9	39.9	32.9
Q9H3S1-1	Semaphorin-4A [OS=Homo sapiens]	41	25	174	25	761	83.5	6.84	542.3	cell organization and biogenesis;developmental processes;signal transduction;other biological processes	non-structural extracellular;plasma membrane;other membranes	signal transduction activity or receptor binding	SEMA4A	ENSG00000196189	Axon guidance	Other semaphorin interactions		0.72	0.897	0.881	0.97	0.631	84.7	105.5	103.6	117.7	114.2	74.3	84.4	82.1	82.4	102.5	97.7	105.5	107.5	100.7	98.3	109.2	114.4	146.9	111	114.4	103.4	72.2	103	64.3	16856.8	16397.6	16440.9
Q9H6Z4	Ran-binding protein 3 [OS=Homo sapiens]	32	14	48	1	567	60.2	4.78	162.66	transport;other biological processes	nucleus;other cell component	other molecular function	RANBP3	ENSG00000031823	Human T-cell leukemia virus 1 infection			0.72	0.655	0.786	0.657	0.735	94.9	86.3	103.5	131.8	86.6	96.9	86.8	98.2	97.6	88.8	82.6	93	106.5	103.5	113.6	135.5	137.2	86	89.1	93.4	86.8	97.8	104.1	99.6	123	139.1	138.3
Q9UGH3	Solute carrier family 23 member 2 [OS=Homo sapiens]	1	1	1	1	650	70.3	7.68	1.77	other metabolic processes;stress response;transport;other biological processes	plasma membrane;other membranes;other cell component	transporter activity	SLC23A2	ENSG00000089057		Vitamin C (ascorbate) metabolism		0.72	0.752	0.82	0.764	0.729	90.3	94.3	102.8	125.4	95.8	91.4	83.5	93.1	93.7	97.3	86.4	98.1	114.2	83.7	106	147.5	129.3	77.4	92.4	106.3	98.8	109.2	88.8	94.3	90	100.4	101
Q6UWI2	Prostate androgen-regulated mucin-like protein 1 [OS=Homo sapiens]	7	1	3	1	310	32.3	4.68	13.41	other biological processes	plasma membrane;other membranes;cytosol;ER/Golgi;nucleus;other cytoplasmic organelle;other cell component		PARM1	ENSG00000169116				0.72	0.619	0.686	0.698	0.664	98.5	84.6	93.8	136.8	95.5	90.9	89.3	86.6	91.2	76.7	111.9	76.3	93	85	75.3	124	112.1	256.7	86.5	105.2	79.1	81.2	82.3	87.6	88.7	86	90.5
P40855-1	Peroxisomal biogenesis factor 19 [OS=Homo sapiens]	47	9	32	9	299	32.8	4.34	116.47	cell organization and biogenesis;transport;other biological processes	plasma membrane;other membranes;cytosol;nucleus;other cytoplasmic organelle;other cell component	other molecular function	PEX19	ENSG00000162735; ENSPPAG00000038673; ENSPTRG00000001548	Peroxisome	Class I peroxisomal membrane protein import; ABC transporters in lipid homeostasis		0.72	0.679	0.651	0.617	0.652	100.1	94.3	90.4	138.9	85.7	90.6	98.3	107.1	99.5	88.6	93.8	103.1	92.5	83.1	89.9	120.6	138.1	139.6	97.2	82.6	85.3	90.1	104.7	85.9	2824.9	3079.2	2859.5
Q9Y2F5	Little elongation complex subunit 1 [OS=Homo sapiens]	1	2	2	2	2266	247.7	5.48	4.29	RNA metabolism OR transcription;other metabolic processes;other biological processes	nucleus;other cell component	other molecular function	ICE1	ENSG00000164151		RNA polymerase II transcribes snRNA genes		0.72	0.765	0.732	0.637	0.631	96.3	102.3	97.9	133.8	85.2	84.5	88.4	93.4	107.3	99.2	135.9	98.9	95	90	99.8	129.7	120.2	144	82.1	82.7	93.8	90.3	67.4	81.9	60.7	64.2	73.7
Q9H6Q4	Cytosolic fe-s cluster assembly factor narfl [OS=Homo sapiens]	26	7	15	7	476	53	7.23	56.91	cell organization and biogenesis;other metabolic processes;stress response;developmental processes;other biological processes	cytosol	other molecular function	CIAO3	ENSG00000103245		Cytosolic iron-sulfur cluster assembly		0.72	0.753	0.736	0.766	0.745	91.6	95.7	93.6	127.1	97.4	94.6	72.5	68	71.1	74.3	100.4	70.6	83.3	72.7	71.4	98.7	81.4	484.2	75.6	75.6	76.7	69.1	73.5	81	522.2	489.9	512.1
Q15800	Methylsterol monooxygenase 1 [OS=Homo sapiens]	11	3	10	3	293	35.2	7.23	24.03	other metabolic processes	plasma membrane;other membranes;ER/Golgi	other molecular function	MSMO1	ENSG00000052802	Steroid biosynthesis; Metabolic pathways	Cholesterol biosynthesis	Cholesterol biosynthesis pathway; Cholesterol metabolism with Bloch and Kandutsch-Russell pathways	0.72	0.784	0.811	0.781	0.805	88.2	96	99.3	122.4	95.6	98.5	85.9	91.5	91.1	90.2	103.9	99.1	96	102.6	102.6	136.1	126.4	74.1	95.5	98.7	101.1	97.1	101.7	106.2	1807	1924.2	1915.1
Q92784-3	Isoform 3 of Zinc finger protein DPF3 [OS=Homo sapiens]	17	5	10	5	412	46.4	7.28	29.61				DPF3					0.72	0.644	0.721	0.72	0.688	96.2	86	96.3	133.5	96.1	91.9	90.7	92.8	94.6	99.8	82.9	76.5	92.9	95.1	92.4	101.5	128.8	205	97.9	92.7	92.2	89.9	88.6	85.7	1294.7	1324.6	1349.7
P60903	Protein S100-A10 [OS=Homo sapiens]	18	1	1	1	97	11.2	7.37	2.96	cell organization and biogenesis;transport;other biological processes	non-structural extracellular;plasma membrane;other membranes;ER/Golgi;other cell component	other molecular function	S100A10	ENSG00000197747	Salmonella infection	Dissolution of Fibrin Clot	Prostaglandin synthesis and regulation	0.721	0.774	0.728	0.686	0.798	91.8	98.7	92.7	127.5	87.5	101.8	92.1	87.8	99	99	86.9	98.9	89.6	100	93	103.7	127.8	159.8	87.7	94	79.1	79.6	120.1	102	106.8	101.9	114.9
Q8TD30-1	Alanine aminotransferase 2 [OS=Homo sapiens]	14	6	11	6	523	57.9	7.71	29.4	other metabolic processes	mitochondrion	other molecular function	GPT2	ENSG00000166123; ENSGGOG00000016287	Arginine biosynthesis; Alanine, aspartate and glutamate metabolism; Metabolic pathways; Carbon metabolism; 2-Oxocarboxylic acid metabolism; Biosynthesis of amino acids		Amino acid metabolism; Amino acid metabolism pathway excerpt: histidine catabolism extension	0.721	0.726	0.758	0.748	0.719	92.6	93.2	97.3	128.5	96.1	92.3	90.8	92.5	93.7	93.1	87.9	99.6	84.9	97.2	98.5	128.3	140.2	126.7	95.9	95.6	96.2	97.5	92.2	89.2	1006.7	1025	1038.1
O75143-1	Autophagy-related protein 13 [OS=Homo sapiens]	17	5	9	5	517	56.5	5.12	27.52	cell organization and biogenesis;other metabolic processes	other membranes;cytosol;mitochondrion;ER/Golgi;other cell component	other molecular function	ATG13	ENSG00000175224	Autophagy; Autophagy; Longevity regulating pathway; Alzheimer disease; Amyotrophic lateral sclerosis; Huntington disease; Spinocerebellar ataxia; Pathways of neurodegeneration	Macroautophagy	Alzheimer's disease and miRNA effects; PI3K-AKT-mTOR signaling pathway and therapeutic opportunities; Neurodegeneration with brain iron accumulation (NBIA) subtypes pathway; Host-pathogen interaction of human coronaviruses - autophagy; Autophagy; Malignant pleural mesothelioma; Network map of SARS-CoV-2 signaling pathway; Alzheimer's disease; Senescence and autophagy in cancer	0.721	0.757	0.761	0.724	0.723	92.4	96.9	97.4	128.1	92.7	92.6	90.6	90.7	87.9	94.4	96.3	95.1	101.8	95.6	91.4	125.7	122	153.4	91	99.6	90.4	90.8	90	93.2	677.3	677.8	657
Q66K89	Transcription factor E4F1 [OS=Homo sapiens]	2	1	1	1	784	83.4	6.34	2.06	cell cycle OR cell proliferation;protein metabolism;other metabolic processes;other biological processes	cytoskeleton;nucleus;other cell component	nucleic acid binding activity;other molecular function	E4F1	ENSG00000167967				0.722	0.73	0.657	0.724	0.702	95.5	96.6	86.9	132.3	95.8	92.9	83	88.7	70.9	89.1	80.8	84	106.7	75.5	75	115	114.2	318.3	74.1	97.4	83.2	88	75.5	80.7	57.9	61.9	49.5
O43299	AP-5 complex subunit zeta-1 [OS=Homo sapiens]	3	2	2	2	807	88.5	7.01	4.08	DNA metabolism;stress response;transport	other membranes;nucleus;other cell component		AP5Z1	ENSG00000242802				0.722	0.887	0.757	0.675	0.696	91.4	112.3	95.9	126.7	85.5	88.2	59	49.1	55.8	62.4	86.1	68.6	58.6	62	53	77.3	59.3	794.8	49.8	52.2	53.6	58.9	45.8	53.8	109.6	91.2	103.7
O60293	Zinc finger C3H1 domain-containing protein [OS=Homo sapiens]	8	11	13	11	1989	226.2	8.13	35.99	RNA metabolism OR transcription;other metabolic processes	nucleus;other cell component	other molecular function	ZFC3H1	ENSG00000133858				0.722	0.688	0.681	0.682	0.643	98.1	93.5	92.5	135.8	92.7	87.3	97.6	95.6	106.7	93.1	91.7	93.2	96.8	92.1	88.6	129.3	137.7	135.2	92.2	97.1	90.7	86.9	91.6	84	627	614.5	685.5
Q9UHC7	E3 ubiquitin-protein ligase makorin-1 [OS=Homo sapiens]	7	3	7	3	482	53.3	5.14	24.45	protein metabolism;other metabolic processes	cytosol	other molecular function	MKRN1	ENSG00000133606		Regulation of PTEN stability and activity; Antigen processing: Ubiquitination & Proteasome degradation; AKT phosphorylates targets in the cytosol		0.722	0.834	0.754	0.791	0.715	90	103.9	93.9	124.6	98.6	89.1	116.4	92	90.7	106.2	92.3	113.6	96.1	96	92.7	130.2	127.4	79.8	83.2	106.5	100.8	95.3	91.1	89.4	591.2	467.4	460.8
O15062	zinc finger and BTB domain-containing protein 5 [OS=Homo sapiens]	2	1	1	1	677	74.2	6.19	3.91	other biological processes	nucleus;other cell component	nucleic acid binding activity;other molecular function	ZBTB5	ENSG00000168795				0.722	0.76	0.741	0.602	0.7	95.8	100.7	98.2	132.6	79.8	92.8	82.1	105	88.6	93.2	86.3	101	100.8	84.2	90.8	104.4	122.6	236.4	73.7	73.8	98.3	78.8	94.3	85.8	42.7	54.6	46.1
O95568	histidine protein methyltransferase 1 homolog [OS=Homo sapiens]	8	2	3	2	372	42.1	6.76	10.13	protein metabolism;other metabolic processes;other biological processes	cytosol;nucleus;other cell component	other molecular function	METTL18	ENSG00000171806				0.723	0.748	0.766	0.733	0.726	92.3	95.6	97.9	127.8	93.6	92.8	91.2	108	90.2	96.2	94.3	94.3	97.3	93.2	96.6	114.2	126.1	146	90.5	92.4	98.9	91.6	94.4	84.4	120.7	143	119.4
Q9Y5N6	Origin recognition complex subunit 6 [OS=Homo sapiens]	7	1	1	1	252	28.1	8.66	2.55	DNA metabolism;other metabolic processes;other biological processes	nucleus;other cell component	nucleic acid binding activity	ORC6	ENSG00000091651	Cell cycle	Assembly of the ORC complex at the origin of replication; CDT1 association with the CDC6:ORC:origin complex; Orc1 removal from chromatin; Activation of ATR in response to replication stress; Activation of the pre-replicative complex; CDC6 association with the ORC:origin complex; E2F-enabled inhibition of pre-replication complex formation	Cell cycle; G1 to S cell cycle control; DNA replication	0.723	0.754	0.688	0.802	0.786	91.2	95.2	86.8	126.2	101.2	99.3	83.6	93.8	92.7	103.8	96.7	81.5	88.2	91.1	84	128.2	125	130.9	104.2	102.8	101.4	88.7	100.8	102.6	62.3	69.9	69.1
Q8NB50-1	Zinc finger protein 62 homolog [OS=Homo sapiens]	8	4	7	2	900	102.4	9.04	9.15	other biological processes	nucleus	nucleic acid binding activity;other molecular function	ZFP62	ENSG00000196670				0.723	0.747	0.764	0.78	0.764	90.8	93.8	95.9	125.6	97.9	96	97.3	90.8	92.6	109.6	76.6	95.6	97.8	99.2	95.8	128	154	84.7	100.9	99.8	93.4	100.7	97.9	85.5	770.7	718.7	732.9
Q9Y5Y0	Feline leukemia virus subgroup C receptor-related protein 1 [OS=Homo sapiens]	2	1	1	1	555	59.8	5.97	3.04	other metabolic processes;transport;developmental processes;other biological processes	plasma membrane;other membranes;mitochondrion	transporter activity;other molecular function	FLVCR1	ENSG00000162769				0.723	0.804	0.72	0.815	0.765	89.9	100	89.4	124.3	101.3	95.1	90	83.9	87.5	101.7	93.9	97.4	82	87.1	102	108.6	121	159.7	105.9	98.6	90.2	92.6	90	107.9	165.3	154.1	160.8
Q96EZ8	Microspherule protein 1 [OS=Homo sapiens]	8	3	3	3	462	51.8	9.38	8.56	protein metabolism;DNA metabolism;other metabolic processes;stress response;other biological processes	ER/Golgi;nucleus;other cell component	enzyme regulator activity;nucleic acid binding activity	MCRS1	ENSG00000187778		UCH proteinases; DNA Damage Recognition in GG-NER; HATs acetylate histones	3q29 copy number variation syndrome	0.723	0.746	0.765	0.711	0.759	92.3	95.1	97.6	127.6	90.7	96.8	94	97.7	88.6	101.5	96.9	96.2	99.5	99.4	92	129.9	142.8	90.8	93	90.8	92.3	96.5	99.7	98.6	220.4	229.1	207.7
Q16635-1	Tafazzin [OS=Homo sapiens]	5	1	1	1	292	33.4	8.91	3.81	cell organization and biogenesis;other metabolic processes;developmental processes;other biological processes	other membranes;mitochondrion	other molecular function	TAFAZZIN; TAZ	ENSG00000102125	Glycerophospholipid metabolism	Mitochondrial protein import; Acyl chain remodeling of CL	Mechanoregulation and pathology of YAP/TAZ via Hippo and non-Hippo mechanisms; Envelope proteins and their potential roles in EDMD physiopathology; Hippo-Yap signaling pathway; Hippo signaling regulation pathways; Hippo-Merlin signaling dysregulation; Overview of leukocyte-intrinsic Hippo pathway functions	0.724	0.748	0.789	0.798	0.678	91.6	94.8	99.9	126.7	101.1	85.8	89.3	91.8	113.2	101.8	80.1	94.9	100.1	75.2	103.3	118.8	126.9	146.3	105.5	99.8	101.3	61.4	86	104.4	31.1	31.9	39.4
Q03111	Protein ENL [OS=Homo sapiens]	7	4	6	4	559	62	8.59	20.42	other biological processes	cytosol;nucleus		MLLT1	ENSG00000130382	Transcriptional misregulation in cancer	Formation of RNA Pol II elongation complex ; RNA Polymerase II Pre-transcription Events		0.724	0.748	0.683	0.734	0.729	94	97.1	88.8	129.9	95.4	94.7	80.6	83.4	87.9	83.7	100.9	86.2	78.7	83	78.8	115.3	112.2	304.5	88.1	80.6	84.6	79.4	88.3	84	765.2	792.6	835.4
P17028-1	zinc finger protein 24 [OS=Homo sapiens]	26	6	11	5	368	42.1	6.21	21.12	developmental processes;other biological processes	nucleus	nucleic acid binding activity;other molecular function	ZNF24	ENSG00000172466				0.724	0.732	0.721	0.736	0.722	93.7	94.8	93.3	129.5	95.3	93.4	102.5	96	95.2	98.7	92.1	97.2	95.6	91.4	96	132.7	151.3	75.4	96.4	98.8	97.7	89.5	97.7	95.8	1145.8	1073.8	1064.1
Q15013-1	MAD2L1-binding protein [OS=Homo sapiens]	5	1	1	1	274	31	6.3	4.07	other biological processes	other membranes;cytoskeleton;nucleus;other cell component		MAD2L1BP	ENSG00000124688			3q29 copy number variation syndrome	0.724	0.977	0.761	0.768	0.71	88	118.7	92.4	121.5	93.3	86.2	89.5	89.9	92.3	125	121.3	93.9	83	96.7	94.4	125.1	117.1	124.1	110.4	83.1	95.3	88.1	80.5	90.4	90.4	90.8	93.2
Q14657	EKC/KEOPS complex subunit LAGE3 [OS=Homo sapiens]	21	2	5	2	143	14.8	8.63	24.21	RNA metabolism OR transcription;other metabolic processes;other biological processes	nucleus;other cell component		LAGE3	ENSG00000196976		tRNA modification in the nucleus and cytosol		0.724	0.576	0.649	0.625	0.727	101	80.3	90.5	139.5	87.2	101.4	90.7	99.5	94.6	75.3	71.4	120.3	84.8	75.6	86	121.5	130.7	181.2	89.7	81.7	78	95	134.5	89.5	245	268.8	255.6
O75940	Survival of motor neuron-related-splicing factor 30 [OS=Homo sapiens]	29	4	9	4	238	26.7	7.24	25.68	RNA metabolism OR transcription;other metabolic processes;other biological processes	nucleus;other cell component		SMNDC1	ENSG00000119953	Spliceosome	mRNA Splicing - Major Pathway		0.725	0.76	0.719	0.731	0.751	92.8	97.3	92.1	128	93.6	96.1	83.9	85.8	97.6	89.2	93.3	90	96.7	85.2	80.7	118.4	114.5	249.9	86.6	87.4	84.1	77.6	90.1	88.9	300.7	307.7	349.9
Q95604	HLA class I histocompatibility antigen, Cw-17 alpha chain [OS=Homo sapiens]	45	13	78	5	372	41.2	6.8	314.46	other biological processes	plasma membrane;other membranes		HLA-Cw					0.725	0.725	0.736	0.792	0.776	91.5	91.5	92.8	126.2	100	98	89.7	86	90.3	89.8	92.9	85	97	91.1	89.4	116.8	123.8	167.2	98.1	98.8	95.7	96.1	88.3	104	882	845.4	887.4
Q96A57	Transmembrane protein 230 [OS=Homo sapiens]	22	2	2	2	120	13.2	9.31	5.38	transport	other membranes;ER/Golgi;other cytoplasmic organelle		TMEM230	ENSG00000089063				0.725	0.812	0.751	0.792	0.72	90.7	101.5	93.9	125	99	90	86.5	103.4	79.9	93.7	96.9	97.6	89.6	90.2	85.2	119.3	100.7	202.9	90.6	103.6	94.5	85.9	82.4	97.2	123.7	147.9	114.2
Q7Z5L2	Coiled-coil domain-containing protein R3HCC1L [OS=Homo sapiens]	3	1	1	1	792	87.8	5.12	5.9									0.725	0.776	0.76	0.714	0.631	94.5	101	99	130.3	93.1	82.2	83.2	93.2	90.6	96.9	91.2	105.1	95.6	89.6	94.9	103.1	125	217.1	89.3	71.6	124.2	50.5	100	78.8	15.3	17.1	16.6
P51636-1	Caveolin-2 [OS=Homo sapiens]	7	1	3	1	162	18.3	5.27	8.21	cell organization and biogenesis;transport;developmental processes;signal transduction;other biological processes	plasma membrane;other membranes;ER/Golgi;nucleus;other cell component	signal transduction activity or receptor binding;other molecular function	CAV2	ENSG00000105971; ENSPPAG00000042201; ENSPTRG00000040031	Endocytosis; Focal adhesion; Prion disease; Bacterial invasion of epithelial cells; Proteoglycans in cancer; Fluid shear stress and atherosclerosis	Extra-nuclear estrogen signaling	Integrin-mediated cell adhesion; Focal adhesion; Splicing factor NOVA regulated synaptic proteins; Ebola virus pathway in host; EGF/EGFR signaling pathway	0.726	0.703	0.782	0.774	0.762	91.7	88.9	98.8	126.4	97.8	96.3	92.1	94.5	86.5	86.5	89.3	92.2	99.2	87.6	99.4	126.9	131.8	124.7	108.4	98.2	94.3	94.1	96.7	97.7	234.1	240.2	220
Q9H892	tetratricopeptide repeat protein 12 [OS=Homo sapiens]	5	3	3	3	705	78.7	5.66	9.53	cell organization and biogenesis	cytoskeleton;other cell component		TTC12	ENSG00000149292				0.726	0.822	0.751	0.758	0.808	89.5	101.4	92.6	123.4	93.5	99.6	91.1	91	88.2	97.5	107.5	103	91.8	94.2	94.1	106.9	125.3	134.1	85.2	99.3	95	92.5	102.1	101.2	163.6	163.4	158.4
Q9BXL5	Hemogen [OS=Homo sapiens]	36	13	28	13	484	55.3	4.87	79.02	other biological processes	nucleus		HEMGN	ENSG00000136929				0.726	0.789	0.886	0.883	0.785	85.9	93.4	104.9	118.4	104.5	92.9	84.4	79.6	112	101.2	91.7	83.2	103	103.8	91.9	131.5	115.7	116.2	105.8	96.1	102.7	105.3	91.2	84.7	2458.8	2321.7	3265
Q9UQR1	Zinc finger protein 148 [OS=Homo sapiens]	14	7	8	7	794	88.9	6.48	29.35	cell organization and biogenesis;stress response;other biological processes	ER/Golgi;nucleus	nucleic acid binding activity;other molecular function	ZNF148	ENSG00000163848				0.726	0.751	0.724	0.745	0.736	93	96.2	92.8	128.2	95.5	94.3	79.8	75.3	75.6	78.2	84.8	77.9	75.4	74.9	75.4	97.8	104.1	442.6	75.7	77.6	82.7	68.3	77.1	76.6	401.5	379.1	380.3
O15347	High mobility group protein B3 [OS=Homo sapiens]	23	4	6	3	200	23	8.37	19.09	cell organization and biogenesis;DNA metabolism;other metabolic processes;stress response;developmental processes;other biological processes	nucleus;other cell component	nucleic acid binding activity	HMGB3	ENSG00000029993				0.726	1.139	1.114	1.126	0.871	72.9	114.3	111.9	100.4	113.1	87.5	64.9	70	107.9	111.7	109.8	86.3	107.5	111.8	90.5	96.4	82.8	160	109.3	106.8	108.6	114.5	84	77	323.3	348.8	537.8
Q13625-1	Apoptosis-stimulating of p53 protein 2 [OS=Homo sapiens]	4	3	3	3	1128	125.5	6.07	5.12	cell cycle OR cell proliferation;signal transduction;other biological processes	cytosol;nucleus;other cell component	other molecular function	TP53BP2	ENSG00000143514	Hippo signaling pathway	TP53 Regulates Transcription of Death Receptors and Ligands; Activation of PUMA and translocation to mitochondria; TP53 Regulates Transcription of Genes Involved in Cytochrome C Release; TP53 regulates transcription of several additional cell death genes whose specific roles in p53-dependent apoptosis remain uncertain; Regulation of TP53 Activity through Association with Co-factors		0.726	0.665	0.829	0.699	0.623	96	87.8	109.5	132.1	92.3	82.3	92.5	101	83.8	92.1	78.3	84.6	105.5	105.9	87.9	118.2	127.3	207.7	89	95.6	85.9	79.3	62.2	103.1	98.3	107.3	89
Q13151	Heterogeneous nuclear ribonucleoprotein A0 [OS=Homo sapiens]	54	11	59	10	305	30.8	9.29	197.47	RNA metabolism OR transcription;other metabolic processes;stress response;other biological processes	nucleus	nucleic acid binding activity;other molecular function	HNRNPA0	ENSG00000177733		mRNA Splicing - Major Pathway; Processing of Capped Intron-Containing Pre-mRNA		0.727	0.732	0.718	0.717	0.697	95	95.6	93.9	130.7	93.7	91.1	92.8	94.6	91.5	96.9	93.5	89	92.5	91.4	91.8	127.4	127.8	168.8	91.6	93.2	89.2	89	87	92	5382.6	5484.8	5302.7
O14933	Ubiquitin/ISG15-conjugating enzyme E2 L6 [OS=Homo sapiens]	15	2	3	2	153	17.8	7.88	9.18	protein metabolism;other metabolic processes	cytosol;nucleus;other cell component	other molecular function	UBE2L6	ENSG00000156587	Ubiquitin mediated proteolysis; Parkinson disease; Pathways of neurodegeneration	Antigen processing: Ubiquitination & Proteasome degradation; Amyloid fiber formation; ISG15 antiviral mechanism; Termination of translesion DNA synthesis; Negative regulators of DDX58/IFIH1 signaling	Parkin-ubiquitin proteasomal system pathway; Parkinson's disease pathway; 7q11.23 copy number variation syndrome	0.727	0.531	0.55	0.589	0.672	107.1	78.3	81.1	147.5	86.9	99	102.4	102.1	91.8	74.6	60.5	126.6	77.3	74.7	90.2	140.5	177.8	104.9	97.4	82.8	82.2	94.4	139.5	80.1	451.1	450	404.7
Q9BV40	vesicle-associated membrane protein 8 [OS=Homo sapiens]	39	4	22	4	100	11.4	7.34	66.53	cell organization and biogenesis;other metabolic processes;stress response;transport;other biological processes	plasma membrane;other membranes;cytosol;other cytoplasmic organelle;other cell component	other molecular function	VAMP8	ENSG00000118640	SNARE interactions in vesicular transport; Autophagy; Platelet activation	Neutrophil degranulation; Cargo recognition for clathrin-mediated endocytosis; Golgi Associated Vesicle Biogenesis; ER-Phagosome pathway; Lysosome Vesicle Biogenesis; trans-Golgi Network Vesicle Budding		0.727	0.722	0.695	0.762	0.693	94.8	94.2	90.7	130.5	99.4	90.4	106	89.2	87.7	88.6	101	86.8	110.5	85.4	84.9	122.8	122.2	146.3	92.3	114.3	93.5	85.1	81.1	102.4	2668	2246	2207.1
P12757	Ski-like protein [OS=Homo sapiens]	4	2	2	2	684	76.9	7.11	7.11	developmental processes;signal transduction;other biological processes	nucleus;other cell component	nucleic acid binding activity;other molecular function	SKIL	ENSG00000136603	Signaling pathways regulating pluripotency of stem cells	Downregulation of SMAD2/3:SMAD4 transcriptional activity	Ectoderm differentiation; Lung fibrosis; TGF-beta signaling pathway; Transcription co-factors SKI and SKIL protein partners; TGF-beta receptor signaling in skeletal dysplasias; Orexin receptor pathway; TGF-beta receptor signaling	0.727	0.636	0.572	0.593	0.551	107	93.5	84.1	147.1	87.2	81	110	109.8	104.5	97.4	96	90.5	86.9	82.9	86.3	151	166	97.9	87.9	89.5	92.4	83.1	79.8	88.2	238	237.5	226.1
O75177	Calcium-responsive transactivator [OS=Homo sapiens]	6	2	2	2	396	43	6.44	5.82	cell organization and biogenesis;developmental processes;other biological processes	cytosol;nucleus;other cell component	other molecular function	SS18L1	ENSG00000184402				0.728	0.79	0.838	0.815	0.791	88	95.5	101.4	120.9	98.6	95.6	87.8	95.7	85.6	100.7	90.5	95.2	101.1	108.5	95.1	120.6	117	124.5	91.9	100.1	98.3	95.4	96.6	95.2	158.7	173.1	154.7
Q13233	Mitogen-activated protein kinase kinase kinase 1 [OS=Homo sapiens]	5	6	7	6	1512	164.4	7.74	21.74	protein metabolism;other metabolic processes;signal transduction;other biological processes	cytosol	kinase activity;other molecular function	MAP3K1	ENSG00000095015	MAPK signaling pathway; Ubiquitin mediated proteolysis; Tight junction; RIG-I-like receptor signaling pathway; Neurotrophin signaling pathway; GnRH signaling pathway; Growth hormone synthesis, secretion and action; Hepatitis B; Human T-cell leukemia virus 1 infection	FCERI mediated MAPK activation; TRAF6 mediated NF-kB activation; MyD88:MAL(TIRAP) cascade initiated on plasma membrane; TRAF6 mediated induction of NFkB and MAP kinases upon TLR7/8 or 9 activation; MyD88 cascade initiated on plasma membrane	IL-1 signaling pathway; TNF-alpha signaling pathway; Brain-derived neurotrophic factor (BDNF) signaling pathway; Apoptosis; Interleukin-1 (IL-1) structural pathway; Cardiac hypertrophic response; Fas ligand pathway and stress induction of heat shock proteins; MAPK signaling pathway; Apoptosis modulation by HSP70; Novel intracellular components of RIG-I-like receptor (RLR) pathway; Angiopoietin-li…	0.728	0.835	0.735	0.676	0.627	94.9	108.9	95.9	130.4	88.2	81.7	88.2	97.8	94.3	109.5	108.2	97.1	89.2	101	95.3	120.9	129.6	163.4	90	81.5	87.6	81.2	76.8	88.4	445	493.9	476.1
Q7L099-2	Isoform 2 of Protein RUFY3 [OS=Homo sapiens]	21	9	20	2	506	55.8	5.57	63.5				RUFY3					0.729	0.782	0.763	0.716	0.711	93	99.9	97.4	127.6	91.3	90.7	90.3	84.7	86.3	92.7	101.6	83.7	92.9	90.5	89.8	118.5	118.4	247.6	84.8	81.5	86	86.3	80.1	84.3	307.4	288.2	293.9
P80303	Nucleobindin-2 [OS=Homo sapiens]	8	3	4	3	420	50.2	5.12	11.01									0.729	0.455	0.567	0.495	0.529	115.8	72.3	90.1	159	78.7	84.1	106.3	107.1	81.1	58.6	66.4	126.3	90.2	72.9	82.7	118.7	145.9	224.7	72.2	60.3	77.3	67.5	164.6	77.2	492.4	496.1	375.4
P16383-1	GC-rich sequence DNA-binding factor 2 [OS=Homo sapiens]	3	2	2	2	781	89.3	5.99	4.38	cell organization and biogenesis;RNA metabolism OR transcription;other metabolic processes;other biological processes	cytosol;nucleus	nucleic acid binding activity	GCFC2	ENSG00000005436		mRNA Splicing - Major Pathway		0.73	0.658	0.746	0.699	0.626	98.2	88.5	100.3	134.6	94.1	84.3	98.9	102.3	91.7	74	103.1	89.1	102.9	101.1	85	135.6	134.5	151	97.3	82.8	94.8	89.7	84.9	81.3	39.2	40.6	36.4
Q96CJ1-1	ELL-associated factor 2 [OS=Homo sapiens]	4	1	1	1	260	28.8	5.17	2.99	other biological processes	nucleus	other molecular function	EAF2	ENSG00000145088; ENSGGOG00000011594		Formation of RNA Pol II elongation complex ; RNA Polymerase II Pre-transcription Events		0.73	0.797	0.777	0.72	0.697	92.7	101.3	98.7	127.1	91.5	88.6	93.5	102.3	75.7	114.5	97.5	102.2	63.2	100.7	99.5	121.4	128.2	156.6	92.3	59.7	102.4	89.3	74.4	126.5	18.2	19.9	14.8
Q70Z53	Protein FRA10AC1 [OS=Homo sapiens]	10	3	6	3	315	37.5	8.1	11.3	other metabolic processes	nucleus	other molecular function	FRA10AC1	ENSG00000148690				0.73	0.761	0.694	0.723	0.726	94.5	98.5	89.9	129.5	93.6	94	92.8	94.6	101.6	100.4	90	98.6	89.7	90	91.7	129.5	134.8	123	95.6	93.1	93.7	94.1	96.9	90	524.1	534.4	574.3
O75995	SAM and SH3 domain-containing protein 3 [OS=Homo sapiens]	59	12	44	12	380	41.6	5.27	179.05	other biological processes	nucleus;other cell component		SASH3	ENSG00000122122				0.73	0.775	0.842	0.817	0.811	88	93.4	101.6	120.6	98.6	97.8	88	84.8	107.2	104.1	93.4	88.5	101.5	102.2	91.8	120.5	108.5	131.9	105.7	95.2	98.5	99	97.8	81.5	2858.6	2754.6	3483.7
Q08AG7	Mitotic-spindle organizing protein 1 [OS=Homo sapiens]	20	1	1	1	82	8.5	4.78	2.55	cell cycle OR cell proliferation;cell organization and biogenesis;other biological processes	cytosol;cytoskeleton		MZT1	ENSG00000204899		Recruitment of NuMA to mitotic centrosomes; Recruitment of mitotic centrosome proteins and complexes		0.73	0.737	0.619	0.699	0.749	96.6	97.5	82	132.3	92.5	99.1	89.6	121.1	94.4	78.3	95.2	111.1	80.1	79	90	87.5	171.4	129.3	104.6	90.4	89.3	96.9	119.4	72.3	44.5	60.1	46.9
Q9Y6K9	NF-kappa-B essential modulator [OS=Homo sapiens]	11	4	4	4	419	48.2	5.71	12.21	cell organization and biogenesis;stress response;signal transduction;other biological processes	cytosol;cytoskeleton;nucleus;other cell component	signal transduction activity or receptor binding;other molecular function	IKBKG	ENSG00000269335	Antifolate resistance; MAPK signaling pathway; Ras signaling pathway; Chemokine signaling pathway; NF-kappa B signaling pathway; PI3K-Akt signaling pathway; Apoptosis; Osteoclast differentiation; Toll-like receptor signaling pathway; NOD-like receptor signaling pathway; RIG-I-like receptor signaling pathway; Cytosolic DNA-sensing pathway; C-type lectin receptor signaling pathway; IL-17 signaling …	FCERI mediated NF-kB activation; Downstream TCR signaling; Activation of NF-kappaB in B cells; CLEC7A (Dectin-1) signaling; Ub-specific processing proteases; JNK (c-Jun kinases) phosphorylation and activation mediated by activated human TAK1; NOD1/2 Signaling Pathway; TAK1 activates NFkB by phosphorylation and activation of IKKs complex; TNFR1-induced NFkappaB signaling pathway; activated TAK1 me…	Nucleotide-binding oligomerization domain (NOD) pathway; Regulation of toll-like receptor signaling pathway; MicroRNAs in cardiomyocyte hypertrophy; IL-1 signaling pathway; RANKL/RANK signaling pathway; Leptin signaling pathway; IL-17 signaling pathway; B cell receptor signaling pathway; TNF-alpha signaling pathway; Brain-derived neurotrophic factor (BDNF) signaling pathway; Apoptosis; Ebstein-Ba…	0.731	0.557	0.552	0.57	0.586	109.7	83.6	82.9	150.2	85.7	87.9	102.2	114.3	87.2	77.9	74.6	131.6	82.2	77.2	75	129.9	153	139.9	90.2	69.2	79.8	81.8	152.1	81.9	394.8	441.7	337
Q9NRB3	carbohydrate sulfotransferase 12 [OS=Homo sapiens]	18	5	8	5	414	48.4	9.32	35.01	protein metabolism;other metabolic processes	other membranes;ER/Golgi	other molecular function	CHST12	ENSG00000136213	Glycosaminoglycan biosynthesis	Chondroitin sulfate biosynthesis	Metapathway biotransformation Phase I and II	0.731	0.824	0.794	0.755	0.746	90.5	102	98.2	123.7	93.4	92.3	90.7	96.9	91.1	102.6	107.4	99.8	98.8	100.9	95.5	124.5	125.4	102.8	94	93	95.7	92.9	89.2	98.8	600.7	642.4	603.3
Q99549	M-phase phosphoprotein 8 [OS=Homo sapiens]	6	3	3	3	860	97.1	6.06	2.63	cell organization and biogenesis;other biological processes	plasma membrane;other membranes;cytosol;nucleus;other cell component	other molecular function	MPHOSPH8	ENSG00000196199				0.731	0.76	0.723	0.761	0.666	94.5	98.2	93.5	129.3	98.4	86	90.1	96.9	91.9	95.5	89.9	105.3	93.1	87.2	90.9	123	125.7	178.3	98.5	89	95.7	85.1	80.3	83.7	86	92.5	87.8
Q8WWH5	probable tRNA pseudouridine synthase 1 [OS=Homo sapiens]	28	8	14	8	349	37.2	8.25	35.6	RNA metabolism OR transcription;other metabolic processes	cytosol;mitochondrion;nucleus	nucleic acid binding activity;other molecular function	TRUB1	ENSG00000165832				0.732	0.765	0.703	0.715	0.671	95.7	100.1	91.9	130.9	93.6	87.8	94.2	91.1	97.5	101.2	98.4	95.7	88	90.4	92.7	120.5	128.7	159.2	92.1	88.6	97.1	86.3	84.5	93.7	1185.5	1147.1	1227
O15527-1	N-glycosylase/DNA lyase [OS=Homo sapiens]	3	1	1	1	345	38.8	8.6	3.08	DNA metabolism;other metabolic processes;stress response;other biological processes	cytosol;mitochondrion;nucleus;other cell component	cytoskeletal activity;nucleic acid binding activity;other molecular function	OGG1	ENSG00000114026	Base excision repair	Recognition and association of DNA glycosylase with site containing an affected purine; Recognition and association of DNA glycosylase with site containing an affected pyrimidine; Cleavage of the damaged pyrimidine ; Cleavage of the damaged purine; Displacement of DNA glycosylase by APEX1; APEX1-Independent Resolution of AP Sites via the Single Nucleotide Replacement Pathway; Defective OGG1 Subst…	Base excision repair; DNA repair pathways, full network	0.732	0.881	0.871	0.872	0.836	84.6	101.8	100.7	115.6	100.8	96.6	98.7	83.4	83.4	100.4	123.9	80	99.3	94.1	110.7	114	96.1	123	98	99.4	109	95.2	82.7	108.6	104.8	88.5	88.5
Q5JTW2-1	Centrosomal protein of 78 kDa [OS=Homo sapiens]	9	5	5	5	689	76.3	8.18	17.8	cell organization and biogenesis	cytosol;cytoskeleton		CEP78	ENSG00000148019		Recruitment of NuMA to mitotic centrosomes; Regulation of PLK1 Activity at G2/M Transition; Loss of Nlp from mitotic centrosomes; Recruitment of mitotic centrosome proteins and complexes; Anchoring of the basal body to the plasma membrane; AURKA Activation by TPX2	Ciliopathies	0.733	0.743	0.731	0.768	0.756	92.9	94.2	92.8	126.8	97.5	95.8	93.6	92.7	93.8	91.6	103.3	94.9	85.6	94.4	93.5	128.9	127.8	121.4	88.9	98.2	101.2	91.1	96.6	102.5	401	396.9	401.5
Q8IWB1	Inositol 1,4,5-trisphosphate receptor-interacting protein [OS=Homo sapiens]	3	2	2	2	547	62	5.88	5.25	other biological processes	plasma membrane;other membranes;nucleus	enzyme regulator activity	ITPRIP	ENSG00000148841				0.733	0.867	0.896	0.759	0.82	86.7	102.5	105.9	118.2	89.7	97	82.6	75.4	79.9	100.7	91.9	94.5	99.3	97.6	94	109	103.3	259.5	81.6	88.7	82.7	90.2	79.8	89.4	127.8	116.6	123.6
Q9Y4B6	DDB1- and CUL4-associated factor 1 [OS=Homo sapiens]	14	17	24	17	1507	168.9	5.06	59.02	protein metabolism;DNA metabolism;other metabolic processes;developmental processes;other biological processes	nucleus;other cell component	kinase activity;other molecular function	DCAF1	ENSG00000145041	Human immunodeficiency virus 1 infection	Antigen processing: Ubiquitination & Proteasome degradation	Hippo-Merlin signaling dysregulation	0.733	0.706	0.724	0.71	0.691	96.4	92.8	95.2	131.5	93.4	90.8	96.2	96.8	96.1	92.7	93.8	90.3	95.3	95	90.7	131.3	129.5	138.7	93.2	89.6	94.2	90.7	90.5	95.3	1890.6	1901.9	1888.9
Q5U3C3	Transmembrane protein 164 [OS=Homo sapiens]	6	1	1	1	297	33.5	8.16	3.79		other membranes		TMEM164	ENSG00000157600				0.733	0.877	0.815	0.852	0.728	87.9	105.1	97.8	119.9	102.1	87.2	82.5	86.6	95.6	101.9	103.6	119.5	84.1	110.9	96.3	118.1	127.2	102.5	100.6	93.1	103.9	85.9	84.9	102.9	68	71.4	78.8
Q8IV61-1	Ras guanyl-releasing protein 3 [OS=Homo sapiens]	4	3	3	3	690	78.3	6.8	9.5	signal transduction;other biological processes	plasma membrane;other membranes;other cell component	enzyme regulator activity;other molecular function	RASGRP3	ENSG00000152689	MAPK signaling pathway; Ras signaling pathway; Rap1 signaling pathway; B cell receptor signaling pathway; Pathways in cancer	RAF/MAP kinase cascade; Activation of RAS in B cells	Integrated breast cancer pathway; B cell receptor signaling pathway; MAPK signaling pathway; Ras signaling	0.733	0.825	0.799	0.7	0.849	89.7	100.9	97.7	122.3	85.6	103.8	85.5	89.5	95	93.5	100.7	116.9	85.8	99	97.5	122.1	106	126.3	85.5	81.1	107.6	103.6	105.3	99	224.5	235	249.6
Q09328	Alpha-1,6-mannosylglycoprotein 6-beta-N-acetylglucosaminyltransferase A [OS=Homo sapiens]	4	3	3	3	741	84.5	8.12	7.93	protein metabolism;other metabolic processes;other biological processes	other membranes;ER/Golgi	enzyme regulator activity;other molecular function	MGAT5	ENSG00000152127	N-Glycan biosynthesis; Metabolic pathways	N-Glycan antennae elongation; Maturation of spike protein		0.733	0.733	0.744	0.743	0.744	93.7	93.6	95	127.7	95	95	92.9	93.6	103.2	90.2	96.3	93.5	94.9	90.4	96.1	127.6	122.8	128.5	94.9	97.4	91.2	98.8	92.7	94.9	323.4	325.8	359.2
Q96G74-1	OTU domain-containing protein 5 [OS=Homo sapiens]	11	5	7	5	571	60.6	6.54	23.95	protein metabolism;other metabolic processes;other biological processes	cytosol	other molecular function	OTUD5	ENSG00000068308	RIG-I-like receptor signaling pathway	Ovarian tumor domain proteases; Negative regulators of DDX58/IFIH1 signaling	Regulation of toll-like receptor signaling pathway; Gastric cancer network 2; Novel intracellular components of RIG-I-like receptor (RLR) pathway	0.734	0.709	0.726	0.712	0.749	95.1	91.9	94	129.6	92.2	97.1	92.7	95.1	99.3	91.6	91.9	94.9	99.4	91.7	94.1	118.3	129.6	138.9	94.1	88.8	92.3	97.7	97.1	92.5	644.5	661.1	690.2
P30613	Pyruvate kinase PKLR [OS=Homo sapiens]	7	3	35	1	574	61.8	7.74	96.36	other metabolic processes;stress response;other biological processes	cytosol;other cell component	kinase activity;other molecular function	PKLR	ENSG00000143627; ENSG00000262785	Glycolysis / Gluconeogenesis; Pyruvate metabolism; Metabolic pathways; Carbon metabolism; Biosynthesis of amino acids; Biosynthesis of cofactors; Insulin signaling pathway; Type II diabetes mellitus; Non-alcoholic fatty liver disease; Maturity onset diabetes of the young		Clear cell renal cell carcinoma pathways; Nonalcoholic fatty liver disease; 7q11.23 copy number variation syndrome; Glycolysis and gluconeogenesis	0.734	1.36	1.117	0.979	0.823	73.2	135.7	111.4	99.8	97.7	82.1	67.3	68.9	79.4	127.8	132.5	83.1	81.6	167.2	104.9	93.9	66.7	211.1	81.7	105.8	92	65.1	77.3	93.7	21.2	21.6	25
P82094	TATA element modulatory factor [OS=Homo sapiens]	27	27	50	26	1093	122.8	4.92	133.84	cell-cell signaling;cell organization and biogenesis;stress response;transport;developmental processes;signal transduction;other biological processes	other membranes;cytosol;ER/Golgi;nucleus	nucleic acid binding activity;other molecular function	TMF1	ENSG00000144747		Retrograde transport at the Trans-Golgi-Network		0.734	0.733	0.696	0.689	0.675	97.2	97.2	92.2	132.5	91.3	89.5	97.7	96.8	95.4	96.7	96.7	96	91.4	91.8	93.2	131.3	143	131.9	90.4	90.9	92	89.5	89.1	86.1	5343.2	5291.3	5214.3
P13051	uracil-DNA glycosylase [OS=Homo sapiens]	10	2	2	2	313	34.6	9.32	2.36	DNA metabolism;other metabolic processes;stress response;developmental processes;other biological processes	mitochondrion;nucleus	translation activity;nucleic acid binding activity;other molecular function	UNG	ENSG00000076248	Base excision repair; Primary immunodeficiency		Base excision repair; DNA repair pathways, full network	0.734	0.671	0.711	0.823	0.768	93.5	85.6	90.6	127.5	104.9	97.9	107.1	96.3	98.3	102.3	82.8	89.9	95.2	92.1	98.1	133.9	150.4	4.7	110.3	111.7	102.6	118.8	102.6	102.9	180.2	162	165.3
Q9UGQ3	Solute carrier family 2, facilitated glucose transporter member 6 [OS=Homo sapiens]	4	1	1	1	507	54.5	8.63	3.78	transport;other biological processes	plasma membrane;other membranes;other cytoplasmic organelle	transporter activity	SLC2A6	ENSG00000160326; ENSG00000281165		Cellular hexose transport	Nuclear receptors meta-pathway; NRF2 pathway	0.734	0.844	0.622	0.76	0.801	92.5	106.4	78.4	126	95.8	101	79	98.1	85.8	108.7	98.6	84.3	91.7	71.9	72.7	116.9	113.8	236	89.7	88.8	86.2	100.7	93.6	83.3	28.1	35	30.6
Q96ED9-2	Isoform 2 of Protein Hook homolog 2 [OS=Homo sapiens]	16	10	11	10	717	83	5.47	26.51				HOOK2					0.734	0.736	0.714	0.734	0.735	94.6	94.9	92.1	128.9	94.6	94.7	89.5	94.9	84.6	89.3	96.7	89.8	91.2	87.1	86.1	114.9	122	216.6	89.5	88.3	91.8	89.6	87.8	90.2	714.6	757.6	674.9
O43829	Zinc finger and BTB domain-containing protein 14 [OS=Homo sapiens]	20	5	6	5	449	50.9	6.04	14.2	developmental processes;other biological processes	cytosol;nucleus;other cell component	nucleic acid binding activity;other molecular function	ZBTB14	ENSG00000198081				0.734	0.706	0.75	0.717	0.709	95.4	91.7	97.5	130	93.2	92.2	91.6	99	92.1	98.1	85.6	88.6	97.6	94.1	91	110.7	125.5	178.4	90	97.9	89.9	89	87.5	93.2	336.7	363.9	338.6
Q96II8-1	Leucine-rich repeat and calponin homology domain-containing protein 3 [OS=Homo sapiens]	21	13	19	12	777	86	6.71	54.42	cell organization and biogenesis	cytosol;other cell component		LRCH3	ENSG00000186001				0.734	0.757	0.714	0.719	0.696	95.4	98.3	92.7	129.9	93.3	90.3	93.1	88.8	91	95.5	93.8	90.8	92.6	88.5	86.6	115.7	123.9	215.1	89.1	87.7	90.5	82.5	86.2	88.7	1363.7	1300.9	1333.6
Q16670-1	Zinc finger and SCAN domain-containing protein 26 [OS=Homo sapiens]	6	2	2	2	478	55.2	8.06	2.23	other biological processes	cytosol;nucleus	nucleic acid binding activity;other molecular function	ZSCAN26	ENSG00000197062				0.735	0.715	0.728	0.656	0.717	96.8	94.3	96	131.8	86.5	94.5	101.8	83.6	94.3	91.8	80.9	93.8	93.5	106.6	89.2	128.3	114.3	201.3	84.2	68.2	91.7	94.7	89.7	92	54.5	44.8	50.5
Q12830-2	Isoform 2 of Nucleosome-remodeling factor subunit BPTF [OS=Homo sapiens]	9	23	31	1	2920	324.9	7.08	79.57				BPTF					0.735	0.744	0.716	0.78	0.745	93.4	94.6	91	127.2	99.1	94.7	90.9	94.8	95.6	100.9	96	84.1	92.4	87.6	101	129.1	144	99.2	90	102.9	100.6	102.7	96.1	92	79.2	82.6	83.3
P60604	Ubiquitin-conjugating enzyme E2 G2 [OS=Homo sapiens]	5	1	2	1	165	18.6	4.7	2.17	protein metabolism;other metabolic processes;stress response;other biological processes	ER/Golgi;other cell component	other molecular function	UBE2G2	ENSG00000184787	Ubiquitin mediated proteolysis; Protein processing in endoplasmic reticulum; Parkinson disease; Pathways of neurodegeneration	Antigen processing: Ubiquitination & Proteasome degradation; Synthesis of active ubiquitin: roles of E1 and E2 enzymes	Parkin-ubiquitin proteasomal system pathway; Parkinson's disease pathway	0.735	0.606	0.699	0.72	0.748	97.8	80.7	93	133.1	95.8	99.6	101.1	94.3	99.9	82.2	82.4	89.3	101.3	95.1	88.6	135.9	148.2	88.1	97.9	103.3	84.7	101.7	110.6	95.3	476.7	444.7	471.2
Q14207	Protein NPAT [OS=Homo sapiens]	3	3	3	3	1427	154.2	5.88	6.97	cell cycle OR cell proliferation;developmental processes;other biological processes	nucleus;other cell component	other molecular function	NPAT	ENSG00000149308			Retinoblastoma gene in cancer	0.736	0.649	0.71	0.754	0.768	95.6	84.3	92.2	130	98	99.9	109.8	94.9	87.3	98.6	78.6	83.7	91.5	93	87	119.3	129	136.7	97.2	95.1	108.8	99.1	99.6	90.8	144.6	125	115
Q15154-1	Pericentriolar material 1 protein [OS=Homo sapiens]	31	44	79	44	2024	228.4	5.02	213.04									0.736	0.742	0.739	0.732	0.705	94.9	95.6	95.3	128.9	94.4	90.8	96.4	94.6	94	94.9	99.3	95.3	95	96.8	92.8	126.7	129.4	128.5	96.9	92.5	94	90.5	91.9	90.4	6260.4	6139.4	6099.9
P78324	tyrosine-protein phosphatase non-receptor type substrate 1 [OS=Homo sapiens]	13	5	9	5	504	54.9	6.98	32.85	cell adhesion;stress response;other biological processes	plasma membrane;other membranes;other cell component	enzyme regulator activity;other molecular function	SIRPA	ENSG00000198053	Osteoclast differentiation	Cell surface interactions at the vascular wall; Neutrophil degranulation; Signal regulatory protein family interactions	Prolactin signaling pathway; Brain-derived neurotrophic factor (BDNF) signaling pathway; Cardiac progenitor differentiation; Male infertility	0.736	0.766	0.77	0.775	0.746	92.2	95.8	96.4	125.2	97	93.3	87	97.5	90.3	98.4	93.9	91.2	94.4	90.1	95.5	120.1	122.6	153.1	95	101	93.4	88.8	96.2	91.4	540.6	606.5	561.4
Q9BX82	zinc finger protein 471 [OS=Homo sapiens]	3	2	2	1	626	73	8.56	4.45	other biological processes	nucleus	nucleic acid binding activity;other molecular function	ZNF471	ENSG00000196263	Herpes simplex virus 1 infection	Generic Transcription Pathway		0.737	0.673	0.724	0.707	0.665	98.1	89.6	96.4	133.2	94.2	88.5	95.1	70.1	103.9	103.9	74.9	86.9	93.5	100.4	86.7	108.2	129.1	217.6	86.6	93	91.3	85.8	87.9	85	58.7	43.3	64.1
Q9Y6J9	TAF6-like RNA polymerase II p300/CBP-associated factor-associated factor 65 kDa subunit 6L [OS=Homo sapiens]	13	6	8	6	622	67.8	8.97	15.23	cell organization and biogenesis;protein metabolism;RNA metabolism OR transcription;other metabolic processes;other biological processes	nucleus	nucleic acid binding activity;other molecular function	TAF6L	ENSG00000162227	Basal transcription factors	HATs acetylate histones		0.737	0.735	0.76	0.821	0.787	91.3	91.2	94.2	124	101.8	97.5	93.5	90.1	82.6	95.8	90	84.1	99.1	93	89.2	114.1	122.4	163.1	92.3	101.6	100.5	96.3	96.9	95.4	624.1	601.7	551.5
Q9Y3D0	Mitotic spindle-associated MMXD complex subunit MIP18 [OS=Homo sapiens]	13	1	2	1	163	17.7	5.19	7.54	cell organization and biogenesis;protein metabolism;other metabolic processes;other biological processes	cytosol;cytoskeleton;nucleus;other cell component		CIAO2B	ENSG00000166595		Cytosolic iron-sulfur cluster assembly		0.737	0.798	0.714	0.723	0.7	94.6	102.4	91.8	128.4	92.9	89.9	97.8	90.3	87.4	97.8	87	119.6	87.6	78.5	90.3	120.1	122.6	177.5	68.8	88.6	95	85.9	121	84.4	54.2	50.1	48.4
Q8N5G0	Small integral membrane protein 20 [OS=Homo sapiens]	21	1	1	1	67	7.7	9.86	4.2	cell organization and biogenesis	non-structural extracellular;other membranes;mitochondrion		SMIM20	ENSG00000250317			Mitochondrial complex IV assembly	0.737	0.805	0.617	0.671	0.733	96.9	105.9	81.1	131.5	88.2	96.4	82.6	112.1	99	84.5	108.2	114.7	92.4	65.8	82.9	87.7	134.4	156	114.7	90.2	85.8	98.5	103.3	87.2	79.3	107.6	95
P18850	Cyclic AMP-dependent transcription factor ATF-6 alpha [OS=Homo sapiens]	2	1	1	1	670	74.5	8.22	0	stress response;developmental processes;signal transduction;other biological processes	other membranes;cytosol;ER/Golgi;nucleus;other cell component	nucleic acid binding activity;other molecular function	ATF6	ENSG00000118217	Protein processing in endoplasmic reticulum; Alzheimer disease; Parkinson disease; Amyotrophic lateral sclerosis; Pathways of neurodegeneration; Lipid and atherosclerosis	ATF4 activates genes in response to endoplasmic reticulum stress; ATF6 (ATF6-alpha) activates chaperone genes	Sterol regulatory element-binding proteins (SREBP) signaling; Alzheimer's disease and miRNA effects; Photodynamic therapy-induced unfolded protein response; VEGFA-VEGFR2 signaling pathway; Unfolded protein response; Alzheimer's disease	0.737	1.037	0.882	0.825	0.71	85.2	119.9	102	115.6	95.3	82.1	80	83.6	79.9	102.3	113.6	112.7	83.9	104.6	95.9	105.2	108.6	245.9	89.7	79.8	89.6	69.8	77.8	77.1	27.7	28.9	27.6
Q9BPZ2	spindlin-2B [OS=Homo sapiens]	9	2	2	1	258	29.1	7.23	4.63	cell cycle OR cell proliferation;other biological processes	cytosol;nucleus	other molecular function	SPIN2B	ENSG00000186787				0.737	0.829	0.86	0.844	0.959	84.6	95.2	98.6	114.8	96.8	110	82.4	98.5	82.3	92.7	85.8	95.5	98.3	94.9	96.1	111.8	104.6	141.9	102.4	94.1	94.4	118.2	98.8	107.2	69.9	83.5	69.8
P38432	coilin [OS=Homo sapiens]	16	10	16	10	576	62.6	9.07	42.12	cell organization and biogenesis;RNA metabolism OR transcription;other metabolic processes	nucleus	nucleic acid binding activity;other molecular function	COIL	ENSG00000121058			Genotoxicity pathway	0.737	0.725	0.719	0.727	0.698	96	94.5	93.6	130.3	94.7	90.9	93.2	95.2	96.7	95.4	93.7	91.4	90.8	93.3	92.8	118	129.2	162.9	89.6	93.9	94.6	90.2	88.7	90.7	1481	1511.7	1536.2
O00469-1	procollagen-lysine,2-oxoglutarate 5-dioxygenase 2 [OS=Homo sapiens]	4	2	2	2	737	84.6	6.71	7.23	protein metabolism;other metabolic processes;stress response	other membranes;ER/Golgi	other molecular function	PLOD2	ENSG00000152952	Lysine degradation; Metabolic pathways	Collagen biosynthesis and modifying enzymes	Clear cell renal cell carcinoma pathways; Type I collagen synthesis in the context of osteogenesis imperfecta	0.737	0.676	0.741	0.709	0.697	97	89	97.5	131.6	93.3	91.7	86.4	107.5	95.8	84.3	91	87.9	104.6	96.3	86.9	118.5	130	157.7	98.6	89	92.1	90.6	94.6	88.3	155.4	193.4	172.3
Q13435	Splicing factor 3b subunit 2 [OS=Homo sapiens]	46	41	199	41	895	100.2	5.67	581.76	RNA metabolism OR transcription;other metabolic processes	nucleus		SF3B2	ENSG00000087365	Spliceosome	mRNA Splicing - Major Pathway; mRNA Splicing - Minor Pathway	mRNA processing	0.737	0.724	0.717	0.707	0.707	96.3	94.6	93.7	130.7	92.4	92.4	93.9	93.7	96	91	92.2	94.7	95.9	91.3	90	122.8	127.4	172.1	90	90.1	91.1	90	91.1	86.7	21324.3	21272.1	21799.6
Q9BWL3	Uncharacterized protein C1orf43 [OS=Homo sapiens]	9	2	2	2	253	28.8	9.6	6.68	transport	other membranes;mitochondrion;ER/Golgi		C1orf43	ENSG00000143612				0.737	0.897	0.742	0.678	0.62	94.6	115.2	95.2	128.4	87.1	79.5	99.8	88.7	95.4	116.1	119.2	97.1	103.4	96	92.1	125.8	132.6	129.4	97.8	87.8	78.3	75.8	84.2	80.2	190.5	169.4	182.1
Q9NRD5	PRKCA-binding protein [OS=Homo sapiens]	7	3	3	3	415	46.6	5.3	8.69	cell organization and biogenesis;protein metabolism;DNA metabolism;other metabolic processes;stress response;transport;developmental processes;signal transduction;other biological processes	plasma membrane;other membranes;cytosol;cytoskeleton;ER/Golgi;other cytoplasmic organelle;other cell component	signal transduction activity or receptor binding;cytoskeletal activity;other molecular function	PICK1	ENSG00000100151		Cell surface interactions at the vascular wall; Trafficking of GluR2-containing AMPA receptors	Fragile X syndrome	0.737	0.788	0.796	0.819	0.821	89.2	95.3	96.3	120.9	99.1	99.2	83.6	95.2	82.1	83	95.5	89.4	95.2	85.5	90.3	113.4	103.8	229.8	95.1	92.9	87.1	91.1	93.9	93.1	214.1	243.8	210.3
P31944	Caspase-14 [OS=Homo sapiens]	4	1	1	1	242	27.7	5.58	2.22	protein metabolism;developmental processes;other biological processes	cytosol;cytoskeleton;mitochondrion;nucleus;other cell component	other molecular function	CASP14	ENSG00000105141		Formation of the cornified envelope	Vitamin D receptor pathway	0.738	0.801	0.79	0.626	0.78	93.5	101.5	100.2	126.7	79.4	98.8	87.8	107.3	83.2	95.3	125	69	94.1	198.5	76.6	89.7	119	142.2	112.9	62.6	74.5	92.8	76.5	93	70.4	86.1	66.7
O75153	Clustered mitochondria protein homolog [OS=Homo sapiens]	24	22	46	22	1309	146.6	6.13	135.35	cell organization and biogenesis	other cell component	nucleic acid binding activity	CLUH	ENSG00000132361			Translation factors	0.738	0.723	0.75	0.78	0.779	92.8	90.9	94.3	125.8	98.2	98	98.4	94	92.8	92.1	91.7	93.2	96.8	95	95.6	133.9	127.4	96.9	99.9	99.4	97.4	99.2	96.9	99.4	4712.9	4504.3	4444.1
O60783	28S ribosomal protein S14, mitochondrial [OS=Homo sapiens]	12	1	3	1	128	15.1	11.41	11.73	protein metabolism;other metabolic processes	other membranes;mitochondrion;translational apparatus;nucleus	other molecular function	MRPS14	ENSG00000120333	Ribosome	Mitochondrial translation initiation; Mitochondrial translation elongation; Mitochondrial translation termination		0.738	0.857	0.93	0.802	0.791	86.5	100.4	109.1	117.2	94	92.7	82.7	82.5	108.3	101.2	94.3	96	104.5	104.2	82	81	112	199.6	81.4	107.2	89.9	97	88.6	87.4	32	32	42
Q96PM5-1	RING finger and CHY zinc finger domain-containing protein 1 [OS=Homo sapiens]	21	5	6	5	261	30.1	6.71	14.1	protein metabolism;DNA metabolism;other metabolic processes;stress response;other biological processes	cytosol;nucleus;other cell component	other molecular function	RCHY1	ENSANAG00000031778; ENSCANG00000007457; ENSCATG00000043887; ENSCSAG00000004717; ENSG00000163743; ENSGGOG00000022980; ENSMFAG00000036832; ENSMLEG00000041272; ENSMMUG00000009177; ENSMNEG00000040617; ENSNLEG00000029826; ENSPANG00000025632; ENSPPYG00000014841	p53 signaling pathway; Ubiquitin mediated proteolysis; Measles	Antigen processing: Ubiquitination & Proteasome degradation; Translesion Synthesis by POLH		0.738	0.817	0.748	0.759	0.774	91.6	101.4	92.8	124.1	94.2	96	84.1	86.1	87.6	86.3	95.3	100	85.3	93.1	87.3	116.7	115.4	226.1	88.6	85	90.3	90.3	95	87.4	225.8	231.2	235.2
Q96SI9	spermatid perinuclear RNA-binding protein [OS=Homo sapiens]	35	22	101	16	672	73.6	8.72	289.98	other biological processes	cytoskeleton;nucleus;other cell component	cytoskeletal activity;nucleic acid binding activity	STRBP	ENSG00000165209				0.739	0.78	0.726	0.735	0.722	94.3	99.5	92.6	127.6	93.8	92.1	95.3	96.5	95.1	103.5	100.6	99.1	91.5	93.7	96.2	129	130.7	105.1	94.9	95.7	94.4	92.3	93.1	93.2	3304.3	3344.3	3296
P56182	Ribosomal RNA processing protein 1 homolog A [OS=Homo sapiens]	41	20	63	20	461	52.8	9.33	173.3	RNA metabolism OR transcription;other metabolic processes	nucleus;other cell component		RRP1	ENSG00000160214		Major pathway of rRNA processing in the nucleolus and cytosol		0.739	0.722	0.709	0.73	0.731	95.7	93.5	91.8	129.6	94.6	94.7	95.2	93.4	94.7	92.5	97	90	96.5	88.9	90.9	128.2	127.7	145.7	93.6	91.9	95.6	93.7	90	94.7	7993.7	7846.5	7950
O75037	Kinesin-like protein KIF21B [OS=Homo sapiens]	8	10	15	9	1637	182.5	7.08	40.29	other biological processes	cytoskeleton;other cell component	cytoskeletal activity;other molecular function	KIF21B	ENSG00000116852		COPI-dependent Golgi-to-ER retrograde traffic; Kinesins		0.739	0.763	0.757	0.766	0.728	93.3	96.3	95.6	126.2	96.6	91.9	89.2	86.7	86.4	91.2	88.9	89.5	87.7	91.2	88.8	117.3	107	249.1	90.5	89.8	89.5	85.4	85.4	86.4	845.3	821.4	818.8
Q8TCD1	UPF0729 protein C18orf32 [OS=Homo sapiens]	13	1	2	1	76	8.7	9.13	5.84		ER/Golgi;other cell component		C18orf32	ENSG00000177576				0.739	0.72	0.738	0.719	0.787	94.3	91.9	94.2	127.6	91.8	100.3	84.4	94.8	93.7	90	100.2	91.2	93.6	77.6	100.2	103.4	158.5	126.7	110.1	91.2	83.8	102.8	99.7	98.2	172.4	193.7	191.3
Q9UF56-1	F-box/LRR-repeat protein 17 [OS=Homo sapiens]	4	2	2	2	701	75.6	8.07	7.91	cell cycle OR cell proliferation;protein metabolism;other metabolic processes;developmental processes;other biological processes	cytosol;nucleus;other cell component		FBXL17	ENSG00000145743		Regulation of BACH1 activity	Hedgehog signaling pathway	0.739	0.775	0.866	0.916	0.793	87.2	91.4	102.1	117.9	108	93.5	77.4	78.7	87.6	82.5	72.7	87.6	93.2	84.4	92.1	88.4	106.4	301.8	89.7	98.7	97.5	81.9	84.4	95	78.2	79.4	88.4
Q9BPZ7	Target of rapamycin complex 2 subunit MAPKAP1 [OS=Homo sapiens]	6	2	2	2	522	59.1	7.55	4.33	cell organization and biogenesis;signal transduction;other biological processes	plasma membrane;other membranes;cytosol;ER/Golgi;nucleus;other cell component	other molecular function	MAPKAP1	ENSG00000119487	mTOR signaling pathway	PIP3 activates AKT signaling; CD28 dependent PI3K/Akt signaling; Regulation of TP53 Degradation; Constitutive Signaling by AKT1 E17K in Cancer; VEGFR2 mediated vascular permeability	Target of rapamycin (TOR) signaling; Factors and pathways affecting insulin-like growth factor (IGF1)-Akt signaling; VEGFA-VEGFR2 signaling pathway; Angiopoietin-like protein 8 regulatory pathway; Head and neck squamous cell carcinoma; Interferon type I signaling pathways	0.74	0.82	0.843	0.8	0.779	89.1	98.8	101.5	120.4	96.4	93.8	86.1	86.9	86.1	107.1	90.9	95.5	98.2	95	103.9	94.6	116.5	176.9	105.7	90.1	93.2	85.8	90.7	96.8	101.5	102.4	101.4
Q8IV36	protein HID1 [OS=Homo sapiens]	3	2	2	2	788	88.7	6.06	5.21		other membranes;cytosol;cytoskeleton;ER/Golgi;other cell component		HID1	ENSG00000167861				0.74	0.766	0.806	0.741	0.752	92.4	95.6	100.6	124.9	92.6	93.9	86.8	90.8	91	94	90.3	99.5	83.3	98.9	100.2	122.8	104.8	189.2	91	95.4	87.8	93.2	88.4	92.4	128.5	134.4	134.7
Q9P0U1	Mitochondrial import receptor subunit TOM7 homolog [OS=Homo sapiens]	24	2	3	2	55	6.2	10.29	6.36	cell organization and biogenesis;stress response;transport;other biological processes	other membranes;mitochondrion	transporter activity	TOMM7	ENSG00000196683	Mitophagy	Mitochondrial protein import; PINK1-PRKN Mediated Mitophagy		0.74	0.631	0.647	0.611	0.775	100.8	85.9	88.2	136.2	83.3	105.6	96.1	111.1	100.6	78.8	85.8	114.2	88	67	94.7	81	150.3	136	108	83.1	78.8	105.4	139.4	81.9	622.6	720.2	652.1
Q14186	Transcription factor Dp-1 [OS=Homo sapiens]	14	2	4	2	410	45	6.05	5.31	cell cycle OR cell proliferation;RNA metabolism OR transcription;other metabolic processes;other biological processes	cytosol;nucleus;other cell component	nucleic acid binding activity;other molecular function	TFDP1	ENSG00000198176	Cell cycle; TGF-beta signaling pathway	Oxidative Stress Induced Senescence; Pre-NOTCH Transcription and Translation; Transcriptional regulation of granulopoiesis; TP53 Regulates Transcription of Genes Involved in G2 Cell Cycle Arrest; G1/S-Specific Transcription; Transcription of E2F targets under negative control by DREAM complex; Cyclin D associated events in G1; Defective binding of RB1 mutants to E2F1,(E2F2, E2F3); Inhibition of r…	Cell cycle; Retinoblastoma gene in cancer; TGF-beta signaling pathway; G1 to S cell cycle control	0.74	0.495	0.523	0.574	0.487	116.3	77.7	82.2	157.1	90.2	76.5	119.8	117.9	127.7	55	95.3	80.1	82.4	84.7	97.6	161.9	136.5	165.8	93	94.4	67.6	62.2	78.8	79.2	17.2	16.9	18.3
P63027	Vesicle-associated membrane protein 2 [OS=Homo sapiens]	34	4	16	1	116	12.7	8.13	54.84	cell-cell signaling;cell organization and biogenesis;transport;other biological processes	plasma membrane;other membranes;cytosol;ER/Golgi;other cell component	cytoskeletal activity;other molecular function	VAMP2	ENSG00000220205	SNARE interactions in vesicular transport; Synaptic vesicle cycle; Insulin secretion; Vasopressin-regulated water reabsorption; Salivary secretion	Glutamate Neurotransmitter Release Cycle; Serotonin Neurotransmitter Release Cycle; Norepinephrine Neurotransmitter Release Cycle; Dopamine Neurotransmitter Release Cycle; Acetylcholine Neurotransmitter Release Cycle; GABA synthesis, release, reuptake and degradation; Cargo recognition for clathrin-mediated endocytosis; Translocation of SLC2A4 (GLUT4) to the plasma membrane; Sensory processing of…	Synaptic vesicle pathway; Insulin signaling; 7q11.23 copy number variation syndrome; Galanin receptor pathway; Sudden infant death syndrome (SIDS) susceptibility pathways	0.74	0.789	0.736	0.705	0.684	95.4	101.7	94.9	128.9	90.9	88.2	90.5	90.9	93.6	94.4	99.4	97	96.8	85.8	90.5	96.5	122.9	208	86.1	103.9	86.6	83.9	84.1	89	1207	1213.5	1248.2
Q5EBL8	PDZ domain-containing protein 11 [OS=Homo sapiens]	17	1	1	1	140	16.1	7.21	5.26	cell-cell signaling;cell organization and biogenesis;transport;other biological processes	non-structural extracellular;plasma membrane;other membranes;cytosol;other cell component	other molecular function	PDZD11	ENSG00000120509		Ion transport by P-type ATPases; Ion influx/efflux at host-pathogen interface; Transport of vitamins, nucleosides, and related molecules; Biotin transport and metabolism; Vitamin B5 (pantothenate) metabolism		0.74	0.782	0.778	0.69	0.732	94	99.3	98.8	127.1	87.7	93	91.6	93.8	90	86	96.7	118.9	104.7	96.3	95.5	122.4	123.7	150.7	86	85.4	80	90.6	100.1	87.6	43	44.1	42.3
Q969T4	Ubiquitin-conjugating enzyme E2 E3 [OS=Homo sapiens]	31	5	15	3	207	22.9	7.18	45.7	protein metabolism;other metabolic processes;other biological processes	cytosol;nucleus	other molecular function	UBE2E3	ENSG00000170035	Ubiquitin mediated proteolysis	Antigen processing: Ubiquitination & Proteasome degradation; Synthesis of active ubiquitin: roles of E1 and E2 enzymes	7q11.23 copy number variation syndrome	0.74	0.754	0.736	0.752	0.763	93.6	95.3	93	126.4	95.1	96.5	89.2	88.2	92.5	90.9	92.7	87.8	85.6	94.4	88.7	118.1	120.5	206.5	91.5	88.3	90.6	92	88.3	94.4	1490.1	1473.4	1546
Q6UX04	Peptidyl-prolyl cis-trans isomerase CWC27 homolog [OS=Homo sapiens]	23	6	14	6	472	53.8	5.8	53.31	protein metabolism;RNA metabolism OR transcription;other metabolic processes;other biological processes	nucleus		CWC27	ENSG00000153015		mRNA Splicing - Major Pathway		0.74	0.737	0.758	0.742	0.75	94	93.5	96.2	126.9	94.2	95.2	87	96.6	104.7	96.5	91	96.1	100.5	98.9	96.9	130.9	130.5	93.7	97.1	96.4	96.8	97.8	98	90.5	754.9	838	908.7
O60502	protein O-GlcNAcase [OS=Homo sapiens]	33	27	59	27	916	102.8	4.91	160.99	protein metabolism;other metabolic processes	cytosol;nucleus	other molecular function	OGA	ENSG00000198408	Insulin resistance			0.74	0.788	0.785	0.748	0.754	92.3	98.2	97.8	124.6	93.2	94	96.2	93.6	92.8	99.6	101.3	96.8	95.7	102.1	99.2	126.4	128.7	98.3	94.5	94.7	93.2	95.2	95.3	96.5	6510.2	6333.3	6281.8
Q8IUX1-1	Complex I assembly factor TMEM126B, mitochondrial [OS=Homo sapiens]	14	2	6	2	230	25.9	8.81	19.44	cell organization and biogenesis	other membranes;mitochondrion		TMEM126B	ENSG00000171204		Complex I biogenesis		0.74	0.785	0.757	0.787	0.739	92.4	98	94.5	124.8	98.2	92.2	85.4	91.1	104	96.6	96.6	93.5	91.1	93.1	97	110	123	160	86.6	98.3	96.8	88.5	90.9	97.6	355.6	379.3	433.1
O60506-3	Isoform 3 of Heterogeneous nuclear ribonucleoprotein Q [OS=Homo sapiens]	56	29	255	1	562	62.6	7.56	769.42				SYNCRIP					0.74	0.772	0.693	0.678	0.68	97.4	101.5	91.2	131.5	89.2	89.4	88.8	89.5	95.5	93.3	85.7	93.6	89.1	83.8	83.7	117.6	120.9	269.1	83.8	82	80.5	74.3	82.2	86.7	427.5	430.9	459.7
Q92979	Ribosomal RNA small subunit methyltransferase Nep1 [OS=Homo sapiens]	20	5	13	5	244	26.7	9.17	35.44	cell organization and biogenesis;RNA metabolism OR transcription;other metabolic processes;developmental processes;other biological processes	nucleus;other cell component	nucleic acid binding activity;other molecular function	EMG1	ENSG00000126749	Ribosome biogenesis in eukaryotes	Major pathway of rRNA processing in the nucleolus and cytosol; rRNA modification in the nucleus and cytosol		0.741	0.837	0.754	0.752	0.821	90.6	102.4	92.3	122.3	91.9	100.5	96.8	89.5	92.7	91.1	104.8	108	90.2	96.3	94.5	144.6	125.2	67	94.1	93.7	103.6	102.8	107.7	97.5	1265.6	1169.5	1212.1
O94964-2	Isoform 2 of Protein SOGA1 [OS=Homo sapiens]	3	5	5	3	1661	183.7	6.52	15.95				SOGA1					0.741	0.81	0.739	0.682	0.746	94.2	103	94	127.2	86.8	94.8	73.3	81.2	78.1	82.4	91.4	85.4	73.8	77.9	93	102.5	105.5	394.3	82.6	71.9	70	76.8	78.6	81.3	207.9	230.2	221.6
Q8N490-2	Isoform 2 of Probable hydrolase PNKD [OS=Homo sapiens]	8	1	2	1	142	15.4	10.58	5.63				PNKD					0.741	0.714	0.667	0.735	0.76	96.3	92.8	86.7	130	95.5	98.7	102.1	92	94.3	90.8	84.1	95.5	84.1	87.2	84.8	127.2	127.2	159.7	84.4	93.5	94.5	96.1	105.7	96.7	145.1	130.8	133.9
Q9HD33-1	39S ribosomal protein L47, mitochondrial [OS=Homo sapiens]	18	5	11	5	250	29.4	10.37	18.49	protein metabolism;other metabolic processes	other membranes;mitochondrion;translational apparatus	other molecular function	MRPL47	ENSG00000136522		Mitochondrial translation initiation; Mitochondrial translation elongation; Mitochondrial translation termination		0.741	0.645	0.588	0.621	0.667	104.4	90.9	82.8	140.8	87.4	93.8	98.3	105.6	89.7	78.7	85.6	109.8	85.9	75.2	78	114.7	132.7	195.6	91.1	82.3	74.9	81.2	132.2	88.4	709.9	762.4	647.2
P00374	dihydrofolate reductase [OS=Homo sapiens]	41	7	22	7	187	21.4	7.42	58.4	cell organization and biogenesis;other metabolic processes;stress response;developmental processes;other biological processes	cytosol;mitochondrion	nucleic acid binding activity;other molecular function	DHFR	ENSG00000228716	One carbon pool by folate; Folate biosynthesis; Metabolic pathways; Biosynthesis of cofactors; Antifolate resistance	G1/S-Specific Transcription; Metabolism of folate and pterines; Tetrahydrobiopterin (BH4) synthesis, recycling, salvage and regulation	Fluoropyrimidine activity; Folate metabolism; One-carbon metabolism; Retinoblastoma gene in cancer; Trans-sulfuration and one-carbon metabolism; Ethanol effects on histone modifications; Nucleotide metabolism	0.741	0.743	0.754	0.838	0.85	90.3	90.5	91.8	121.8	102.1	103.5	93.5	94.5	87.8	93.8	95.9	92	91.2	95.1	95.2	128.1	126.2	76.2	106.6	105.7	100.2	107.3	107.7	103	2143.9	2165.5	2011.3
P78560	Death domain-containing protein CRADD [OS=Homo sapiens]	13	2	2	2	199	22.7	6.8	4.54	cell cycle OR cell proliferation;stress response;signal transduction;other biological processes	cytosol;nucleus;other cell component	other molecular function	CRADD	ENSG00000169372		TP53 Regulates Transcription of Caspase Activators and Caspases	Apoptosis	0.741	0.659	0.655	0.805	0.661	98.4	87.5	86.9	132.7	106.8	87.7	101.6	98.1	91.1	87.2	86.4	93.1	86.6	84.4	87.3	130	133.5	132.3	115.8	106.5	94.5	82.3	102	87.4	88.6	85.6	79.5
Q9UEE9-1	Craniofacial development protein 1 [OS=Homo sapiens]	16	6	7	6	299	33.6	4.81	14.82	cell adhesion;other biological processes	other cell component		CFDP1	ENSG00000153774				0.742	0.763	0.776	0.771	0.768	92.3	95	96.6	124.5	95.9	95.6	96.8	90.2	90.7	93.3	97.3	87.6	94.9	96.8	91.5	120.5	122.3	155.3	93.9	94.2	95.2	93.9	91.7	94	533.5	496.8	499.5
Q9H8V3	Protein ECT2 [OS=Homo sapiens]	9	7	10	7	914	103.4	7.71	26.54	cell cycle OR cell proliferation;cell organization and biogenesis;stress response;transport;developmental processes;signal transduction;other biological processes	plasma membrane;other membranes;cytosol;cytoskeleton;nucleus;other cell component	enzyme regulator activity;other molecular function	ECT2	ENSG00000114346		RAC1 GTPase cycle; RHOA GTPase cycle; CDC42 GTPase cycle; RHOB GTPase cycle; G alpha (12/13) signalling events; NRAGE signals death through JNK	Gastric cancer network 1	0.742	0.74	0.804	0.74	0.727	93.6	93.4	101.5	126.2	93.4	91.8	97	87.7	94.7	101.2	90.2	94.5	86.5	106.6	102.7	108.9	127.7	143.9	97.4	87.2	94.5	92.9	97.8	88.7	572.1	517.2	558.5
P13804-1	Electron transfer flavoprotein subunit alpha, mitochondrial [OS=Homo sapiens]	12	3	5	3	333	35.1	8.38	14.87	other metabolic processes	mitochondrion	other molecular function	ETFA	ENSG00000140374		Respiratory electron transport		0.742	0.748	0.666	0.74	0.723	96.3	97.1	86.6	129.9	96.1	94	94.2	91.5	90.4	92.2	95.7	90	95.1	81	82.2	123.3	113.8	209.7	88.5	91.3	94.4	89.2	89.3	88.1	299.5	290.8	287.3
Q8WXW3	Progesterone-induced-blocking factor 1 [OS=Homo sapiens]	3	2	2	2	757	89.8	6.02	5.34	cell cycle OR cell proliferation;cell organization and biogenesis;protein metabolism;other metabolic processes;other biological processes	non-structural extracellular;cytoskeleton;nucleus;other cell component	signal transduction activity or receptor binding	PIBF1	ENSG00000083535			Genes related to primary cilium development (based on CRISPR); Joubert syndrome; Ciliopathies	0.742	0.678	0.69	0.741	0.695	97.9	89.5	91.1	132	97.8	91.8	103.4	96.3	106	100.2	85.8	94.5	97.6	88.7	96.2	139.4	143	57.7	109.2	82.2	103.3	93.3	96.9	106.5	87.3	81.3	89.5
P78549	Endonuclease III-like protein 1 [OS=Homo sapiens]	28	6	10	6	312	34.4	9.67	34.54	DNA metabolism;other metabolic processes;stress response	mitochondrion;nucleus	nucleic acid binding activity;other molecular function	NTHL1	ENSG00000065057	Base excision repair	Displacement of DNA glycosylase by APEX1; Recognition and association of DNA glycosylase with site containing an affected pyrimidine; Cleavage of the damaged pyrimidine ; Defective NTHL1 substrate processing; Defective NTHL1 substrate binding	Base excision repair; DNA repair pathways, full network	0.742	0.788	0.761	0.796	0.76	91.9	97.5	94.2	123.8	98.5	94	84.9	87.8	90.7	88.7	94.8	93.2	93.5	87.8	90.1	115.8	118.3	203.9	89.2	94.2	96.7	87.8	89.9	92.7	621.1	642	663.1
Q86YC3	Negative regulator of reactive oxygen species [OS=Homo sapiens]	2	1	1	1	692	76.3	6.16	2.24	other metabolic processes;stress response;developmental processes;signal transduction;other biological processes	non-structural extracellular;plasma membrane;other membranes;ER/Golgi;other cell component	other molecular function	NRROS	ENSG00000174004			TYROBP causal network in microglia; 3q29 copy number variation syndrome	0.742	0.781	0.533	0.658	0.829	98	103.1	70.4	132.1	86.9	109.5	88.2	110.6	91.7	145.1	96.5	82.7	65.8	96.3	42.1	163.4	123.5	115.8	81.3	112.9	79.2	102.4	92.8	109.7	11.4	14.3	11.8
O00463	TNF receptor-associated factor 5 [OS=Homo sapiens]	2	1	3	1	557	64.4	7.43	5.82	protein metabolism;other metabolic processes;signal transduction;other biological processes	plasma membrane;other membranes;cytosol;cytoskeleton	signal transduction activity or receptor binding;other molecular function	TRAF5	ENSG00000082512	NF-kappa B signaling pathway; Necroptosis; NOD-like receptor signaling pathway; IL-17 signaling pathway; TNF signaling pathway; Shigellosis; Human cytomegalovirus infection; Herpes simplex virus 1 infection; Epstein-Barr virus infection; Human immunodeficiency virus 1 infection; Pathways in cancer; Viral carcinogenesis; Small cell lung cancer		RANKL/RANK signaling pathway; TNF-related weak inducer of apoptosis (TWEAK) signaling pathway; Small cell lung cancer; SARS-CoV-2 innate immunity evasion and cell-specific immune response; Neuroinflammation and glutamatergic signaling	0.743	0.853	0.841	0.796	0.969	85.7	98.4	97	115.3	91.8	111.7	101.6	86	87	99.9	93	109	98.5	74.6	129.1	123.8	117.1	63.7	81.7	93.3	113.9	119.7	94.7	113.5	31.9	27	27.3
Q3B820-3	Isoform 3 of Protein FAM161A [OS=Homo sapiens]	5	3	4	2	716	83.4	8.66	10.04				FAM161A					0.743	0.781	0.783	0.729	0.59	96.4	101.3	101.5	129.7	94.6	76.5	89.6	97	100.4	107.2	90.1	102	102.2	88.1	104.4	130.6	126.8	137.5	95.2	86.8	100	77.1	90.8	74	59	63.9	66.1
O75380	NADH dehydrogenase [ubiquinone] iron-sulfur protein 6, mitochondrial [OS=Homo sapiens]	29	3	4	3	124	13.7	8.28	14.58	other metabolic processes;transport	other membranes;mitochondrion	transporter activity;other molecular function	NDUFS6	ENSG00000145494	Oxidative phosphorylation; Metabolic pathways; Thermogenesis; Retrograde endocannabinoid signaling; Non-alcoholic fatty liver disease; Alzheimer disease; Parkinson disease; Amyotrophic lateral sclerosis; Huntington disease; Prion disease; Pathways of neurodegeneration; Chemical carcinogenesis; Diabetic cardiomyopathy	Complex I biogenesis	Electron transport chain: OXPHOS system in mitochondria; Nonalcoholic fatty liver disease; Oxidative phosphorylation	0.743	0.806	0.714	0.823	0.762	91.9	99.8	88.4	123.7	101.8	94.3	93.5	87.1	99.7	106.9	101.4	83.7	89.9	96.5	87	125.8	117.3	127.7	103.5	105.6	94.9	95.9	85.9	97.6	89.2	83.1	95.1
Q9BSC4-1	Nucleolar protein 10 [OS=Homo sapiens]	14	9	21	8	688	80.3	8.46	58.85	RNA metabolism OR transcription;other metabolic processes	nucleus;other cell component		NOL10	ENSG00000115761; ENSPPAG00000010631; ENSPTRG00000011651				0.743	0.725	0.688	0.724	0.702	97.3	95	90.1	130.9	94.8	91.9	99.1	96.9	99	95.3	96.7	99.5	95.8	89.7	91.7	136.9	133.3	97	89.6	99.4	96.5	93.5	96.7	93.2	1987.1	1943.8	1986.3
Q9BU76-1	Multiple myeloma tumor-associated protein 2 [OS=Homo sapiens]	21	5	18	5	263	29.4	10.02	46.9		non-structural extracellular;other cell component		C1H1orf35; MMTAG2	ENSG00000143793; ENSPTRG00000002067		Neutrophil degranulation		0.743	0.748	0.705	0.727	0.67	97.1	97.7	92.1	130.6	95	87.5	98.3	97.3	99.6	97.9	102.1	98.9	99.3	93.3	91.9	132.6	132.3	105.1	91.8	96.2	96.7	91	86.9	88.7	2189.1	2166.8	2217.9
P54132	Bloom syndrome protein [OS=Homo sapiens]	6	9	17	8	1417	158.9	7.49	38.5	cell cycle OR cell proliferation;cell organization and biogenesis;DNA metabolism;other metabolic processes;stress response;signal transduction;other biological processes	cytosol;nucleus;other cell component	nucleic acid binding activity;other molecular function	BLM	ENSG00000197299	Homologous recombination; Fanconi anemia pathway	Regulation of TP53 Activity through Phosphorylation; Meiotic recombination; Resolution of D-loop Structures through Holliday Junction Intermediates; SUMOylation of DNA damage response and repair proteins; Processing of DNA double-strand break ends; Presynaptic phase of homologous DNA pairing and strand exchange; G2/M DNA damage checkpoint; Resolution of D-loop Structures through Synthesis-Depende…		0.743	0.7	0.699	0.748	0.748	96.1	90.6	90.4	129.4	96.8	96.8	99.9	93.4	96.8	93.6	91.2	87.2	91.4	91	88.4	133.6	130.3	121.1	97.4	96.7	99.4	97.5	91.7	99.5	918.5	859.2	890.2
Q9UPN6	Protein SCAF8 [OS=Homo sapiens]	7	7	8	6	1271	140.4	8.29	25.39	RNA metabolism OR transcription;other metabolic processes;other biological processes	nucleus;other cell component	nucleic acid binding activity;other molecular function	SCAF8	ENSG00000213079				0.743	0.753	0.735	0.706	0.704	96.1	97.4	95	129.2	91.3	91	95.8	96.1	99.9	95.4	101.9	97.4	99.2	95.1	93.9	129.3	133	120.3	91.3	87.6	94.1	87.3	91.1	91.5	651.3	653.5	679.7
Q6ZT07	TBC1 domain family member 9 [OS=Homo sapiens]	2	3	3	1	1266	143.1	5.31	4.78	transport;other biological processes		enzyme regulator activity;other molecular function	TBC1D9	ENSG00000109436				0.743	0.574	0.625	0.73	0.586	104.7	80.9	88.1	140.9	102.9	82.6	91.8	109.9	102.7	93.2	76.7	79.3	98.3	86.4	83.2	122.9	138.1	169.2	105.5	92.5	100.9	81	91.6	76.9	51.3	61.4	57.4
Q7Z417	Nuclear fragile X mental retardation-interacting protein 2 [OS=Homo sapiens]	29	15	28	15	695	76.1	8.7	87.36		cytosol;translational apparatus;nucleus;other cell component	nucleic acid binding activity	NUFIP2	ENSG00000108256				0.743	0.725	0.672	0.652	0.635	100.7	98.3	91.1	135.5	88.4	86	93.6	94.8	95.8	92.4	88.7	93.2	85.7	87.2	84.8	119.7	127.5	243.9	83.1	83.2	85.3	80.9	81.4	78.8	3055.9	3095	3130.5
Q9H8M2-5	Bromodomain-containing protein 9 [OS=Homo sapiens]	9	4	4	4	597	67	6.19	9.42	cell organization and biogenesis;other biological processes	nucleus	nucleic acid binding activity;other molecular function	BRD9	ENSG00000028310				0.743	0.776	0.748	0.746	0.716	94.3	98.4	94.9	126.9	94.6	90.9	91.6	98.2	94.2	98.3	100.4	96.5	94.8	92.7	96.7	125.7	131.1	126.7	98.7	88.3	94.4	90.7	88.3	92.8	463.8	497.3	477
Q9Y3S2	zinc finger protein 330 [OS=Homo sapiens]	27	8	24	8	320	36.2	6.16	60.9		nucleus;other cell component	other molecular function	ZNF330	ENSG00000109445				0.744	0.715	0.722	0.758	0.71	96	92.3	93.2	129.1	97.8	91.6	97.6	88.8	92.6	89	99.8	85.4	105	89.8	87.1	124.5	108.2	172.6	94.3	102.8	91.2	87	88.4	95.7	2309.4	2101.7	2191.4
Q9HAF1	Chromatin modification-related protein MEAF6 [OS=Homo sapiens]	18	2	3	2	191	21.6	9.32	11.04	protein metabolism;other metabolic processes	nucleus;other cell component		MEAF6	ENSG00000163875		HATs acetylate histones; Regulation of TP53 Activity through Acetylation		0.744	0.821	0.813	0.743	0.703	92.5	102.1	101.1	124.4	92.4	87.5	90.9	86.7	91.4	107.6	84.1	100.3	77.3	99.3	104	86.3	122.2	225.1	79.1	94.5	90.8	86	92.8	81.6	32.6	31.1	32.8
P33316-3	Deoxyuridine 5'-triphosphate nucleotidohydrolase, mitochondrial [OS=Homo sapiens]	42	8	35	8	252	26.5	9.36	109.96	other metabolic processes	mitochondrion;nucleus	other molecular function	DUT	ENSG00000128951	Pyrimidine metabolism; Drug metabolism; Metabolic pathways		Pyrimidine metabolism	0.744	0.736	0.72	0.758	0.752	94.8	93.7	91.7	127.4	96.6	95.8	91.3	97.4	94.1	93	84.3	96.4	85.9	91.1	91	115.5	126.4	151.7	95.8	99.1	93.4	95	105.2	93.5	2804.8	2992.3	2889.7
Q9UDY2	Tight junction protein ZO-2 [OS=Homo sapiens]	23	23	37	21	1190	133.9	7.4	97.21	cell adhesion;cell organization and biogenesis;other metabolic processes;transport;other biological processes	plasma membrane;other membranes;cytosol;nucleus;other cell component	kinase activity;other molecular function	TJP2	ENSG00000119139	Tight junction; Vibrio cholerae infection	Signaling by Hippo; RHOC GTPase cycle; RHOA GTPase cycle; RHOB GTPase cycle; Apoptotic cleavage of cell adhesion proteins	1q21.1 copy number variation syndrome	0.744	0.735	0.72	0.715	0.704	96.7	95.5	93.5	129.9	92.9	91.5	95.8	89.9	95.7	94.4	99.6	92.7	92.5	92.6	91.7	128.5	120.4	155.5	89.6	91.8	94.1	90.5	89.5	95.1	3083.3	2894.4	3078.7
Q9NW64-1	Pre-mRNA-splicing factor RBM22 [OS=Homo sapiens]	30	11	36	11	420	46.9	8.54	86.33	RNA metabolism OR transcription;other metabolic processes;other biological processes	nucleus;other cell component	nucleic acid binding activity;other molecular function	LOC111140957; Rbm22; RBM22	ENSBIXG00000005680; ENSBIXG00005020879; ENSBTAG00000030366; ENSCAFG00000018082; ENSCANG00000025232; ENSCATG00000042133; ENSCHIG00000015561; ENSCPOG00000001946; ENSECAG00000014940; ENSFCAG00000018845; ENSG00000086589; ENSGGOG00000012947; ENSHGLG00000008488; ENSLAFG00000006638; ENSLCNG00005005878; ENSMLEG00000034825; ENSMLUG00000009040; ENSMMUG00000020683; ENSMNEG00000035500; ENSMPUG00000013760; EN…	Spliceosome	mRNA Splicing - Major Pathway; mRNA Splicing - Major Pathway; mRNA Splicing - Major Pathway	mRNA processing	0.745	0.762	0.687	0.687	0.686	97.8	100.1	90.3	131.4	90.3	90.1	104.2	99.3	101.5	98.2	103.9	104.4	93.7	94.4	92.5	144.4	136.4	69.3	93.7	91.6	95	93.8	93.5	90.2	4297.2	4095.2	4188.6
Q9Y580	RNA-binding protein 7 [OS=Homo sapiens]	6	2	5	2	266	30.5	9.57	13.63	cell cycle OR cell proliferation;RNA metabolism OR transcription;other metabolic processes;other biological processes	nucleus	nucleic acid binding activity;other molecular function	RBM7	ENSG00000076053				0.745	0.767	0.729	0.772	0.701	94.8	97.6	92.8	127.3	98.3	89.2	94.5	93.2	95.4	100	88.8	97.3	98.3	92.6	88.5	119.6	131.7	126.9	98	100.7	97.1	89	101.3	86.9	461.7	455.3	466.2
Q8IX90	Spindle and kinetochore-associated protein 3 [OS=Homo sapiens]	5	2	2	2	412	46.3	5.11	4.91	cell cycle OR cell proliferation;other biological processes	cytosol;cytoskeleton;other cell component		SKA3	ENSG00000165480				0.745	0.66	0.65	0.682	0.784	98.8	87.6	86.2	132.7	90.6	104	103	98.5	101.7	90.2	89.4	104.5	88.7	88.7	98.4	143.1	136.5	47.3	111.9	93.2	87.7	107	107.6	102.6	121.8	116.4	120.2
Q8WV92	MIT domain-containing protein 1 [OS=Homo sapiens]	21	4	4	4	249	29.3	8	10.8	cell cycle OR cell proliferation;cell organization and biogenesis;other biological processes	other membranes;other cytoplasmic organelle;other cell component	other molecular function	MITD1	ENSG00000158411				0.745	0.695	0.719	0.732	0.82	94.9	88.5	91.6	127.3	93.3	104.4	102.2	94	89	87.3	87.7	95.8	90.7	87.1	92.7	126.2	114.6	150.9	96.9	92.4	88.4	96.9	103.5	103.7	382.7	352.1	333.3
[truncated: 6,597 more rows]
[truncated: 33 more columns]

## Sheet: ARV825
Accession	Description	Coverage [%]	# Peptides	# PSMs	# Unique Peptides	# AAs	MW [kDa]	calc. pI	Score Sequest HT: Sequest HT	Biological Process	Cellular Component	Molecular Function	Gene Symbol	Ensembl Gene ID	KEGG Pathways	Reactome Pathways	WikiPathways	Abundances (Normalized): F7: 127N, Sample, ARV	Abundances (Normalized): F7: 128N, Sample, ARV	Abundances (Normalized): F7: 129N, Sample, ARV	Abundances (Normalized): F7: 126, Sample, DMSO	Abundances (Normalized): F7: 127C, Sample, DMSO	Abundances (Normalized): F7: 128C, Sample, DMSO	Ratio	log2(Ratio)	P-Value	− log10(P-Value)	q-Value	− log10(q-Value)	Rank (P-Value)
[truncated: 7,309 more rows]
[truncated: 1 more columns]

[truncated: 4 more sheets: Le-P, F-P, Cl-P, CF3-P]
