# Supplementary material for: Lenalidomide derivatives and proteolysis-targeting chimeras for controlling neosubstrate degradation
Source: Nat Commun. 2023 Aug 18;14:4683. doi: 10.1038/s41467-023-40385-9 (PMC10439208; doi:10.1038/s41467-023-40385-9)
Supplement: Supplementary file 7 — Dataset 3 [file 41467_2023_40385_MOESM7_ESM.xlsx]

## Sheet: Proteins
Protein FDR Confidence: Combined	Accession	Description	Coverage [%]	# Peptides	# PSMs	# Unique Peptides	# AAs	MW [kDa]	calc. pI	Score Sequest HT: Sequest HT	Biological Process	Cellular Component	Molecular Function	Gene Symbol	Ensembl Gene ID	WikiPathways	Reactome Pathways	KEGG Pathways	Abundance Ratio: (ARV) / (DMSO)	Abundance Ratio: (CF3-P) / (DMSO)	Abundance Ratio: (CI-P) / (DMSO)	Abundance Ratio: (F-P) / (DMSO)	Abundance Ratio: (Le-P) / (DMSO)	Abundance Ratio Adj. P-Value: (ARV) / (DMSO)	Abundance Ratio Adj. P-Value: (CF3-P) / (DMSO)	Abundance Ratio Adj. P-Value: (CI-P) / (DMSO)	Abundance Ratio Adj. P-Value: (F-P) / (DMSO)	Abundance Ratio Adj. P-Value: (Le-P) / (DMSO)	Abundances (Grouped): ARV	Abundances (Grouped): CF3-P	Abundances (Grouped): CI-P	Abundances (Grouped): DMSO	Abundances (Grouped): F-P	Abundances (Grouped): Le-P	Abundances (Scaled): F19: 127N, Sample, ARV	Abundances (Scaled): F19: 128N, Sample, ARV	Abundances (Scaled): F19: 129N, Sample, ARV	Abundances (Scaled): F19: 133N, Sample, CF3-P	Abundances (Scaled): F19: 134N, Sample, CF3-P	Abundances (Scaled): F19: 135N, Sample, CF3-P	Abundances (Scaled): F19: 132C, Sample, CI-P	Abundances (Scaled): F19: 133C, Sample, CI-P	Abundances (Scaled): F19: 134C, Sample, CI-P	Abundances (Scaled): F19: 126, Sample, DMSO	Abundances (Scaled): F19: 127C, Sample, DMSO	Abundances (Scaled): F19: 128C, Sample, DMSO	Abundances (Scaled): F19: 130N, Sample, F-P	Abundances (Scaled): F19: 131N, Sample, F-P	Abundances (Scaled): F19: 132N, Sample, F-P
High	Q15059	bromodomain-containing protein 3 [OS=Homo sapiens]	18	11	30	8	726	79.5	9.36	69.83	cell organization and biogenesis;other biological processes	nucleus	other molecular function	BRD3	ENSG00000169925				0.203	0.261	0.235	0.211	0.204	1.9976e-07	3.00111e-06	1.35501e-06	1.679e-07	7.04238e-08	57.7	74.1	66.7	283.9	59.9	57.8	53.5	58.5	61.6	67.9	75.1	75.9	67.4	67.6	69.4	296.4	266.9	287.8	62.2	59.5	60.7
High	Q8IXZ3-1	Isoform 1 of Transcription factor Sp8 [OS=Homo sapiens]	3	1	1	1	448	45.2	8.91	2.83				SP8					0.319	0.709	0.469	0.626	0.541	0.0176385	1	0.111374	0.459644	0.158796	52.3	116.1	76.7	163.7	102.5	88.6	48.8	92.5	48.8	126.9	108.4	95.8	95.8	63.5	71.6	151.4	194.3	152.8	82.3	95.7	117.5
High	O60885-1	Bromodomain-containing protein 4 [OS=Homo sapiens]	12	13	29	10	1362	152.1	9.19	40.31	cell cycle OR cell proliferation;cell organization and biogenesis;protein metabolism;other metabolic processes;stress response;other biological processes	nucleus;other cell component	kinase activity;other molecular function	BRD4	ENSG00000141867; ENSPTRG00000010619	VEGFA-VEGFR2 signaling pathway; 7q11.23 copy number variation syndrome	Potential therapeutics for SARS		0.339	0.402	0.343	0.327	0.285	1.67697e-07	2.64224e-06	3.11151e-07	3.87991e-08	1.07671e-08	75.5	89.5	76.2	222.5	72.8	63.5	75.8	72.2	78.4	80.4	93.5	90	78.2	72.5	76.6	235.2	212.4	223.6	75.6	68	73.2
High	Q9NRN5-1	Olfactomedin-like protein 3 [OS=Homo sapiens]	9	2	4	2	406	46	6.57	13		non-structural extracellular		OLFML3	ENSG00000116774; ENSPTRG00000001131				0.362	0.44	0.374	0.35	0.351	0.00351654	0.0346873	0.0140814	0.00451712	0.00939584	75.5	91.7	78.1	208.5	72.9	73.2	77	75.5	60.2	97.2	91.6	74.6	78	87.2	77.5	208.4	194.9	209.9	79.1	63.8	72.9
High	Q9HD67	Unconventional myosin-X [OS=Homo sapiens]	3	5	5	4	2058	237.2	6.21	9.78	transport;signal transduction;other biological processes	plasma membrane;other membranes;cytosol;cytoskeleton;nucleus;other cell component	cytoskeletal activity;other molecular function	MYO10	ENSG00000145555		Regulation of actin dynamics for phagocytic cup formation; FCGR3A-mediated phagocytosis; Netrin-1 signaling	Fc gamma R-mediated phagocytosis; Pathogenic Escherichia coli infection	0.37	0.414	0.322	0.395	0.387	0.00951985	0.0450538	0.00622255	0.01602	0.00303896	76.9	86	66.9	207.7	82.1	80.3	74.3	77.9	81.3	87.2	93.9	82.9	67.9	77.4	62.1	224.7	200.8	210.6	88.6	83.2	78.8
High	Q9UJQ4	Sal-like protein 4 [OS=Homo sapiens]	19	14	33	13	1053	112.2	7.47	77.44	cell cycle OR cell proliferation;developmental processes;other biological processes	nucleus;other cell component	nucleic acid binding activity;other molecular function	SALL4	ENSG00000101115	Vitamin D receptor pathway; Wnt/beta-catenin signaling pathway in leukemia	Regulation of PTEN gene transcription; POU5F1 (OCT4), SOX2, NANOG activate genes related to proliferation		0.375	0.773	0.762	0.697	0.649	9.10896e-09	0.0010931	0.000323126	3.22233e-05	4.98956e-06	52.8	109	107.4	141	98.3	91.5	54.2	51.9	52.9	109.2	108.9	111.1	107.6	109.3	103.4	144	132.9	141.3	103.7	96.9	98.5
High	Q96QD8	sodium-coupled neutral amino acid transporter 2 [OS=Homo sapiens]	9	2	6	2	506	56	8	20.87	stress response;transport;developmental processes;other biological processes	plasma membrane;other membranes;other cell component	transporter activity	SLC38A2	ENSG00000134294	Endochondral ossification; Endochondral ossification with skeletal dysplasias; Neuroinflammation and glutamatergic signaling	Glutamate Neurotransmitter Release Cycle; Amino acid transport across the plasma membrane	Glutamatergic synapse; GABAergic synapse; Protein digestion and absorption	0.405	0.489	0.433	0.5	0.401	0.00120868	0.0234279	0.00311217	0.00739113	0.00241274	75.3	90.9	80.5	185.8	92.9	74.6	72.9	63.2	80.1	102.5	87.1	88.1	68	78	83.5	215.2	179.2	180	90	75.8	98.8
High	P19438-1	Tumor necrosis factor receptor superfamily member 1A [OS=Homo sapiens]	9	2	2	2	455	50.5	6.64	0	other metabolic processes;stress response;developmental processes;signal transduction;other biological processes	non-structural extracellular;plasma membrane;other membranes;mitochondrion;ER/Golgi;other cell component	other molecular function	TNFRSF1A	ENSG00000067182	Alzheimer's disease and miRNA effects; TNF-alpha signaling pathway; Amyotrophic lateral sclerosis (ALS); Nanoparticle triggered regulated necrosis; Apoptosis; Cardiac hypertrophic response; Photodynamic therapy-induced NF-kB survival signaling; MAPK signaling pathway; Apoptosis modulation by HSP70; Factors and pathways affecting insulin-like growth factor (IGF1)-Akt signaling; Non-genomic actions…	TNFs bind their physiological receptors; Interleukin-10 signaling; Regulation of TNFR1 signaling; TNFR1-induced NFkappaB signaling pathway; TNFR1-mediated ceramide production; TNFR1-induced proapoptotic signaling	MAPK signaling pathway; Cytokine-cytokine receptor interaction; Viral protein interaction with cytokine and cytokine receptor; NF-kappa B signaling pathway; Sphingolipid signaling pathway; mTOR signaling pathway; Apoptosis; Apoptosis; Necroptosis; Osteoclast differentiation; TNF signaling pathway; Adipocytokine signaling pathway; Insulin resistance; Non-alcoholic fatty liver disease; Alcoholic li…	0.411	0.641	0.569	0.565	0.43	0.00506003	0.139403	0.0857837	0.0499178	0.00440797	68.3	106.3	94.4	165.9	93.7	71.4	94.4	68	56	114.7	73.5	105.9	106.2	94	84.6	165.2	164	190.1	93.3	84.9	96.9
High	P25440-1	Bromodomain-containing protein 2 [OS=Homo sapiens]	9	4	7	4	801	88	9.09	15.21	cell organization and biogenesis;protein metabolism;other metabolic processes;developmental processes;other biological processes	nucleus;other cell component	kinase activity;other molecular function	BRD2	ENSG00000204256; ENSG00000215077; ENSG00000234507; ENSG00000234704; ENSG00000235307; ENSGGOG00000043461		RUNX3 regulates p14-ARF		0.447	0.438	0.375	0.374	0.421	1.06053e-05	1.74794e-05	2.61761e-06	2.49322e-06	4.79538e-06	87.8	86.1	73.6	196.3	73.5	82.7	87.5	94.9	84	78.2	85.8	91.2	65.9	76.1	73.3	195.6	187.5	205.8	72.4	73.2	82.4
Medium	P55318	Hepatocyte nuclear factor 3-gamma [OS=Homo sapiens]	3	1	2	1	350	37.1	7.47	0	cell organization and biogenesis;stress response;other biological processes	cytoskeleton;nucleus;other cell component	nucleic acid binding activity;other molecular function	FOXA3	ENSG00000170608		Regulation of gene expression in beta cells	Maturity onset diabetes of the young	0.458	0.602	0.577	0.506	0.52	7.39542e-05	0.00713569	0.00153883	0.000198031	0.000214173	74.9	98.7	94.5	163.8	82.9	85.1	72.5	74.3	86	97.9	97.1	111.3	90.4	93.8	100.5	162.5	168.2	139.9	80.7	86.9	82.3
Medium	Q8TD31-1	Coiled-coil alpha-helical rod protein 1 [OS=Homo sapiens]	1	1	1	1	782	88.6	5.95	1.83	transport;other biological processes	cytosol;cytoskeleton;nucleus	other molecular function	CCHCR1	ENSG00000204536; ENSG00000206355; ENSG00000206457; ENSG00000234114				0.464	0.606	0.452	0.449	0.539	0.00152965	0.0726153	0.00434351	0.00214413	0.00847399	79.3	103.6	77.3	171	76.7	92.1	83.4	77.6	68.2	101.4	114.7	93.2	75.7	92.9	75.6	178.5	165.7	167.3	88	75.1	71
High	O43597	Protein sprouty homolog 2 [OS=Homo sapiens]	6	2	3	2	315	34.7	8.35	9.76	cell cycle OR cell proliferation;cell organization and biogenesis;developmental processes;other biological processes	plasma membrane;other membranes;cytosol;cytoskeleton;nucleus	enzyme regulator activity;other molecular function	SPRY2	ENSG00000136158	Glioblastoma signaling pathways; Ectoderm differentiation; EGF/EGFR signaling pathway	EGFR downregulation; Spry regulation of FGF signaling	MicroRNAs in cancer	0.483	0.433	0.454	0.496	0.566	0.000140913	0.000146755	0.000234149	0.000268822	0.00132237	84.5	75.7	79.4	174.8	86.8	98.9	87.7	78.9	84.3	81.5	73.5	75.6	78.3	94	79.2	174.5	160.5	174.4	83.5	86.6	89.7
High	Q9Y6Y0	influenza virus NS1A-binding protein [OS=Homo sapiens]	10	5	7	5	642	71.7	5.53	11.53	RNA metabolism OR transcription;other metabolic processes;other biological processes	cytosol;cytoskeleton;nucleus;other cell component		IVNS1ABP	ENSG00000116679				0.485	0.53	0.495	0.469	0.397	0.000250006	0.00203878	0.000474685	0.000164825	5.28081e-05	86.3	94.2	88	177.7	83.4	70.5	80.6	91.4	86.4	94.4	97.3	94	89.4	82.2	88.1	159.9	191.3	178	74.4	85.1	83.5
Medium	Q96MM7	Heparan-sulfate 6-O-sulfotransferase 2 [OS=Homo sapiens]	1	1	2	1	605	69.1	9.73	3.71	protein metabolism;other metabolic processes	other membranes;ER/Golgi	other molecular function	HS6ST2	ENSG00000171004	Metapathway biotransformation Phase I and II	HS-GAG biosynthesis	Glycosaminoglycan biosynthesis	0.494	0.493	0.433	0.472	0.489	0.0292102	0.0463439	0.00957188	0.00881672	0.0188025	87.7	87.4	76.8	177.5	83.8	86.8	109.7	76.7	89.6	89.4	88.6	89.9	78.5	64.2	94.9	193.1	140.7	181.5	85.6	89.8	66.5
Medium	P41221	protein Wnt-5a [OS=Homo sapiens]	3	2	2	2	380	42.3	8.46	4.24	cell-cell signaling;cell cycle OR cell proliferation;cell organization and biogenesis;protein metabolism;other metabolic processes;stress response;developmental processes;signal transduction;other biological processes	non-structural extracellular;extracellular matrix;plasma membrane;other membranes;ER/Golgi;other cell component	signal transduction activity or receptor binding;other molecular function	WNT5A	ENSG00000114251	MicroRNAs in cardiomyocyte hypertrophy; Alzheimer's disease and miRNA effects; Pluripotent stem cell differentiation pathway; Extracellular vesicle-mediated signaling in recipient cells; Embryonic stem cell pluripotency pathways; Wnt signaling pathway and pluripotency; Wnt signaling in kidney disease; Epithelial to mesenchymal transition in colorectal cancer; lncRNA in canonical Wnt signaling and…	Class B/2 (Secretin family receptors); Asymmetric localization of PCP proteins; WNT ligand biogenesis and trafficking; Cargo recognition for clathrin-mediated endocytosis; Ca2+ pathway; WNT5:FZD7-mediated leishmania damping; WNT5A-dependent internalization of FZD4; Negative regulation of TCF-dependent signaling by WNT ligand antagonists; WNT5A-dependent internalization of FZD2, FZD5 and ROR2	mTOR signaling pathway; Wnt signaling pathway; Axon guidance; Hippo signaling pathway; Signaling pathways regulating pluripotency of stem cells; Melanogenesis; Cushing syndrome; Alzheimer disease; Pathways of neurodegeneration; Human papillomavirus infection; Pathways in cancer; Proteoglycans in cancer; Basal cell carcinoma; Breast cancer; Hepatocellular carcinoma; Gastric cancer	0.496	0.675	0.61	0.505	0.484	7.60398e-05	0.00810575	0.00127304	0.00016156	5.21787e-05	78.9	107.5	97.1	159.1	80.4	77.1	80.6	78.6	75.2	97	109.8	107.1	103	85.7	96.8	179.6	149.1	158.6	80.1	88.3	79.9
Low	Q2TAK8-1	PWWP domain-containing protein MUM1 [OS=Homo sapiens]	2	1	1	1	710	78.6	8.54	0	cell organization and biogenesis;DNA metabolism;other metabolic processes;stress response	cytosol;nucleus	other molecular function	PWWP3A	ENSG00000160953	IL-18 signaling pathway			0.496	0.615	0.576	0.6	0.595	0.000944748	0.0208826	0.0088465	0.0123878	0.018118	76.7	95	89	154.6	92.7	92	76.7	65.8	80.4	81.5	95.1	96.9	89.1	76.9	97.5	154.7	138.3	183.7	92.8	86.4	97.4
High	Q8IVP5	FUN14 domain-containing protein 1 [OS=Homo sapiens]	11	1	4	1	155	17.2	8.62	8.05	cell organization and biogenesis;other metabolic processes;stress response;other biological processes	other membranes;mitochondrion		FUNDC1	ENSG00000069509		Receptor Mediated Mitophagy	Mitophagy	0.498	0.714	0.511	0.526	0.289	0.812039	1	1	1	0.0781609	84.5	121.1	86.6	169.6	89.2	49.1	82.5	116.9	69.6	106.9	122.6	118.3	83.6	105.2	84.6	106	168.3	165.6	73	128.8	87.1
High	P13611	Versican core protein [OS=Homo sapiens]	1	2	2	2	3396	372.6	4.51	0	cell adhesion;developmental processes;other biological processes	extracellular matrix;ER/Golgi;other cytoplasmic organelle;other cell component	extracellular structural activity;other molecular function	VCAN	ENSG00000038427	Spinal cord injury	ECM proteoglycans; Regulation of Insulin-like Growth Factor (IGF) transport and uptake by Insulin-like Growth Factor Binding Proteins (IGFBPs); Post-translational protein phosphorylation; A tetrasaccharide linker sequence is required for GAG synthesis; Defective B4GALT7 causes EDS, progeroid type; Defective B3GAT3 causes JDSSDHD; Defective B3GALT6 causes EDSP2 and SEMDJL1; Chondroitin sulfate bio…	Cell adhesion molecules	0.499	0.557	0.472	0.503	0.467	0.0357317	0.1621	0.0233019	0.0294612	0.0363801	85.6	95.6	81	171.5	86.2	80.1	113.8	83.2	66.7	85.3	92.9	107.7	77.5	81.3	78.7	166.7	138.9	195.9	78.5	83.8	89
Medium	Q96L96	Alpha-protein kinase 3 [OS=Homo sapiens]	1	1	1	1	1907	201.1	7.58	2.57	protein metabolism;other metabolic processes;developmental processes	nucleus	kinase activity;other molecular function	ALPK3	ENSG00000136383				0.502	0.66	0.698	0.637	0.654	0.000204763	0.0181131	0.029134	0.00474552	0.0495364	72.6	95.4	100.9	144.6	92	94.6	70	71.8	73.6	94.4	88.6	97.8	100.3	99.8	95.7	143.1	137.8	145.2	86.3	91.5	91.1
High	O43286	Beta-1,4-galactosyltransferase 5 [OS=Homo sapiens]	8	2	2	2	388	45.1	8.15	3.08	cell organization and biogenesis;protein metabolism;other metabolic processes;developmental processes;other biological processes	other membranes;ER/Golgi	other molecular function	B4GALT5	ENSG00000158470		N-Glycan antennae elongation; Keratan sulfate biosynthesis; O-linked glycosylation of mucins	Mucin type O-glycan biosynthesis; Metabolic pathways	0.502	0.433	0.583	0.439	0.535	0.00251153	0.00382633	0.0224173	0.000965124	0.00638515	86.3	74.4	100.2	171.8	75.4	91.9	72.2	93.2	90	76.1	90	77.6	85.5	104.5	107.1	144.3	179.6	179.2	68.8	79.4	78.6
Medium	P56181-2	Isoform 2 of NADH dehydrogenase [ubiquinone] flavoprotein 3, mitochondrial [OS=Homo sapiens]	2	1	1	1	473	51	9.17	0				NDUFV3					0.509	0.707	0.597	0.763	0.559	0.242268	1	1	1	0.512486	73.9	102.6	86.6	145.1	110.7	81.1	79.2	71.2	55.8	96.8	98.9	103.9	83.4	113.3	80.3	202.2	139.8	102.1	148.7	106.7	72.3
High	Q9BYV2	tripartite motif-containing protein 54 [OS=Homo sapiens]	8	2	2	2	358	40.3	5.22	5.86	protein metabolism;other metabolic processes;signal transduction;other biological processes	cytoskeleton;other cell component	cytoskeletal activity;other molecular function	TRIM54	ENSG00000138100				0.515	0.46	0.513	0.6	0.602	0.00115108	0.000544318	0.00163283	0.00760581	0.00847399	83.7	74.9	83.4	162.6	97.6	97.8	80.9	93.5	82.9	74.1	80.4	68.7	95.3	77	82.6	178.3	136.7	161	93.3	96.6	103.2
High	Q9Y4A8	nuclear factor erythroid 2-related factor 3 [OS=Homo sapiens]	2	1	1	1	694	76.1	5.44	3.21	RNA metabolism OR transcription;other metabolic processes;other biological processes	nucleus;other cell component	nucleic acid binding activity;other molecular function	NFE2L3	ENSG00000050344				0.526	0.549	0.57	0.649	0.643	0.0169762	0.0545508	0.094064	0.0934014	0.225027	80.1	83.7	86.8	152.4	98.9	98	69.8	88.2	78.1	81.6	91.6	75.7	102.5	84.7	83.6	148.6	148.2	159.7	96.4	114.5	70.8
High	Q96B01	RAD51-associated protein 1 [OS=Homo sapiens]	13	4	8	4	352	38.4	9.11	14.53	cell cycle OR cell proliferation;DNA metabolism;other metabolic processes;stress response;other biological processes	nucleus;other cell component	nucleic acid binding activity	RAD51AP1	ENSG00000111247		Resolution of D-loop Structures through Holliday Junction Intermediates; Resolution of D-loop Structures through Synthesis-Dependent Strand Annealing (SDSA); Homologous DNA Pairing and Strand Exchange; Defective HDR through Homologous Recombination (HRR) due to BRCA1 loss-of-function; Defective HDR through Homologous Recombination Repair (HRR) due to PALB2 loss of BRCA1 binding function; Defectiv…		0.528	0.618	0.557	0.558	0.592	0.000126966	0.00303042	0.000372183	0.000458282	0.000342263	82.2	96.3	86.7	155.7	86.9	92.2	82.8	76.4	84.9	92.1	101.2	97	87.3	79.8	89.4	168.4	156.9	150.6	85.6	93.7	87.6
Medium	Q9NY26	Zinc transporter ZIP1 [OS=Homo sapiens]	4	1	1	1	324	34.2	5.92	3.04	transport;developmental processes	plasma membrane;other membranes;ER/Golgi	signal transduction activity or receptor binding;transporter activity	SLC39A1	ENSG00000143570	Nuclear receptors meta-pathway; NRF2 pathway; Zinc homeostasis	Zinc influx into cells by the SLC39 gene family	Alzheimer disease; Parkinson disease	0.53	1.071	0.871	0.808	0.959	1	1	1	1	1	60.7	122.7	99.7	114.5	92.6	109.8	44.1	56.2	11.1	148	81.3	89.1	72.4	219.9	55.6	107	83.1	79.7	49.6	67.2	135
High	Q6PCD5	E3 ubiquitin-protein ligase RFWD3 [OS=Homo sapiens]	2	1	1	1	774	85	6.46	2.59	cell cycle OR cell proliferation;cell organization and biogenesis;protein metabolism;DNA metabolism;other metabolic processes;stress response;signal transduction;other biological processes	nucleus;other cell component	other molecular function	RFWD3	ENSG00000168411				0.531	0.891	0.77	0.803	0.8	1	1	1	1	1	66.4	111.5	96.3	125.1	100.5	100.1	438.3	42.3	53.5	113.9	68	89.9	77.7	52.3	85.8	113.9	55	100.9	81	47.9	144.8
High	Q9P0K8	Forkhead box protein J2 [OS=Homo sapiens]	2	1	1	1	574	62.4	6.7	3.24	cell cycle OR cell proliferation;cell organization and biogenesis;other biological processes	nucleus;other cell component	nucleic acid binding activity;other molecular function	FOXJ2	ENSG00000065970				0.533	0.681	0.611	0.615	0.653	0.00125503	0.0955278	0.029134	0.0132187	0.0222095	78.1	99.9	89.5	146.6	90.2	95.7	64.5	79.5	80.8	93.6	101.7	102.4	91.1	89.7	99.1	157.6	149.3	138.3	95.3	91.9	82.6
High	Q9ULJ3	Zinc finger and BTB domain-containing protein 21 [OS=Homo sapiens]	6	5	6	5	1066	118.8	8.29	13.65	other biological processes	cytosol;nucleus	nucleic acid binding activity;other molecular function	ZBTB21	ENSG00000173276				0.537	1.112	1.09	1.103	1.108	0.000569885	1	1	1	1	54.1	112.2	109.9	100.9	111.2	111.7	48.7	67.5	53.4	108.6	110.6	118	108.8	108.4	104.6	96.3	102.2	99.4	109.6	108.9	117.4
High	Q9UNN8	Endothelial protein C receptor [OS=Homo sapiens]	5	1	3	1	238	26.7	7.18	4.91	stress response;other biological processes	non-structural extracellular;plasma membrane;other membranes;cytoskeleton;other cell component	other molecular function	PROCR	ENSG00000101000		Cell surface interactions at the vascular wall; Common Pathway of Fibrin Clot Formation	Complement and coagulation cascades	0.542	0.754	0.652	0.64	0.566	0.00305104	0.208982	0.0201548	0.0569173	0.00491275	78.3	108.9	94.2	144.5	92.5	81.7	70.2	85.2	79.2	115.6	87.4	110.2	73.7	98.3	95.3	144	158.1	146.2	107.6	92.9	93.6
High	Q96JG8-1	Melanoma-associated antigen D4 [OS=Homo sapiens]	11	5	10	4	741	81.3	6.79	27.57				MAGED4; MAGED4B	ENSG00000154545; ENSG00000187243				0.542	0.713	0.606	0.52	0.554	0.00041762	0.0436864	0.00431933	0.000737548	0.000916845	82.7	108.7	92.4	152.5	79.2	84.5	79	80.5	85.7	105.9	106.5	102.6	101.9	88.2	90	153.7	146.1	148.5	76.7	77.2	99.7
High	Q49A88-1	Coiled-coil domain-containing protein 14 [OS=Homo sapiens]	4	4	4	3	953	106.2	8.4	6.65	other biological processes	cytoskeleton;other cell component		CCDC14	ENSG00000175455				0.543	0.628	0.614	0.53	0.537	4.3947e-06	3.58891e-05	3.36075e-05	2.49322e-06	3.82177e-06	84.6	97.9	95.6	155.7	82.5	83.7	80.9	85.5	85.1	102.5	85.6	98.4	94.9	97.3	96.2	162.7	156.6	155.8	79	83.1	83
High	Q96HF1	Secreted frizzled-related protein 2 [OS=Homo sapiens]	10	3	4	3	295	33.5	7.42	6.54	cell-cell signaling;cell cycle OR cell proliferation;cell organization and biogenesis;developmental processes;signal transduction;other biological processes	non-structural extracellular;extracellular matrix	signal transduction activity or receptor binding;enzyme regulator activity;other molecular function	SFRP2	ENSG00000145423	lncRNA in canonical Wnt signaling and colorectal cancer; Wnt signaling; ncRNAs involved in Wnt signaling in hepatocellular carcinoma; Malignant pleural mesothelioma	Negative regulation of TCF-dependent signaling by WNT ligand antagonists	Wnt signaling pathway	0.548	0.528	0.553	0.63	0.543	6.14287e-05	6.75482e-05	0.00012699	0.000441012	5.37859e-05	86.5	83.4	87.3	157.8	99.4	85.7	82.6	85.9	88.3	84.8	75.6	82.8	84.6	86.6	92.3	149.8	179.8	156.7	98.7	106.3	88.6
Low	Q96HM7	PC-esterase domain-containing protein 1B [OS=Homo sapiens]	2	1	1	1	432	49.7	9.52	0				PCED1B	ENSG00000179715				0.55	0.565	0.549	0.557	0.542	0.000308632	0.00203117	0.000457623	0.000478377	0.000310918	87.7	90	87.5	159.4	88.8	86.5	89.5	77.1	94.5	97.9	89.8	91.9	92.4	89.4	75.7	162.8	162.7	152.1	90.7	93.5	80.6
High	Q01664	Transcription factor AP-4 [OS=Homo sapiens]	7	2	2	2	338	38.7	5.87	5.46	cell organization and biogenesis;stress response;signal transduction;other biological processes	mitochondrion;nucleus;other cell component	nucleic acid binding activity;other molecular function	TFAP4	ENSG00000090447			Proteoglycans in cancer	0.554	0.633	0.511	0.506	0.461	0.00130562	0.0180719	0.000867808	0.000891629	0.000209356	90.7	103.6	83.7	163.7	82.9	75.4	90.4	99	75.4	94.9	107.5	103.1	85.1	83.4	74.5	200.6	163	152.8	91.4	82.5	76.2
Low	Q9H211	DNA replication factor Cdt1 [OS=Homo sapiens]	1	1	1	1	546	60.4	9.77	1.75	cell cycle OR cell proliferation;cell organization and biogenesis;other metabolic processes;signal transduction;other biological processes	cytosol;nucleus;other cell component	nucleic acid binding activity;other molecular function	CDT1	ENSG00000167513	Retinoblastoma gene in cancer; DNA replication	Orc1 removal from chromatin; Activation of the pre-replicative complex; CDT1 association with the CDC6:ORC:origin complex; G1/S-Specific Transcription		0.567	0.718	0.624	0.348	0.537	0.0718992	1	0.611163	0.0130891	0.185769	89.7	113.6	98.6	158.2	55	84.9	50.3	99.6	89.3	114.5	95.1	113	98.2	98	105.1	202.2	130.9	157.4	72.5	54.5	54.7
High	P13051	uracil-DNA glycosylase [OS=Homo sapiens]	17	3	8	3	313	34.6	9.32	9.69	DNA metabolism;other metabolic processes;stress response;developmental processes;other biological processes	mitochondrion;nucleus	translation activity;nucleic acid binding activity;other molecular function	UNG	ENSG00000076248	Base excision repair; DNA repair pathways, full network		Base excision repair; Primary immunodeficiency	0.571	0.579	0.552	0.591	0.659	0.000562613	0.00247898	0.00114143	0.00183074	0.0023244	86.7	87.8	83.9	151.8	89.7	100	82.3	87.1	86.3	99.7	87.4	80.9	83.4	94.2	82.8	155.6	151	150.8	86.4	89.3	100.3
High	Q14493-1	Histone RNA hairpin-binding protein [OS=Homo sapiens]	10	2	2	2	270	31.3	7.47	5.96	RNA metabolism OR transcription;other metabolic processes;transport	cytosol;nucleus;other cell component	nucleic acid binding activity;other molecular function	SLBP	ENSG00000163950; ENSGGOG00000003167		RNA Polymerase II Transcription Termination; Transport of the SLBP Dependant Mature mRNA; SLBP Dependent Processing of Replication-Dependent Histone Pre-mRNAs		0.574	0.656	0.702	0.764	0.897	0.00584851	0.0470635	0.132737	0.448969	1	75	85.7	91.7	130.6	99.8	117.2	73.5	74	78.6	80	84.5	85.9	90.1	90.4	95.1	162.2	128.8	106.6	114	98.4	94.2
High	Q63HK3	Zinc finger protein with KRAB and SCAN domains 2 [OS=Homo sapiens]	2	2	2	1	967	110.9	8.35	0	other biological processes	nucleus	nucleic acid binding activity;other molecular function	ZKSCAN2	ENSG00000155592				0.575	0.619	0.627	0.501	0.705	0.0383202	0.0834303	0.0614229	0.0108319	0.194402	85.6	92.2	93.4	149	74.7	105.1	82.5	83.5	103.9	88.6	93.4	89.9	99.5	91	82.5	148	140.1	145.3	69.8	72.8	101.7
High	P49447	Cytochrome b561 [OS=Homo sapiens]	4	1	1	1	251	27.5	8.56	2.32	other metabolic processes;other biological processes	other membranes;other cytoplasmic organelle	other molecular function	CYB561	ENSG00000008283				0.58	0.81	0.673	0.674	0.62	0.144621	1	0.521703	0.360377	0.222042	79.8	111.6	92.7	137.7	92.9	85.4	80.1	71.7	99.8	114.7	104.8	111.9	87.8	97.1	93	138.1	105	158.7	77.3	103.1	93.2
High	Q93045	Stathmin-2 [OS=Homo sapiens]	15	3	6	1	179	20.8	8.32	15.01	cell organization and biogenesis;developmental processes;other biological processes	other membranes;cytosol;ER/Golgi;other cytoplasmic organelle;other cell component	cytoskeletal activity;other molecular function	STMN2	ENSG00000104435		RND1 GTPase cycle		0.583	0.634	0.816	0.971	0.858	1	1	1	1	1	71.9	78.3	100.7	123.4	119.9	105.8	67.9	74	70.3	144.7	76.5	68.2	169.9	69.6	98.4	131.7	120.6	67.3	100.3	120	117.1
High	Q99969	Retinoic acid receptor responder protein 2 [OS=Homo sapiens]	12	2	2	2	163	18.6	9.09	6.15	other metabolic processes;stress response;developmental processes;signal transduction;other biological processes	non-structural extracellular;extracellular matrix;other cell component	signal transduction activity or receptor binding	RARRES2	ENSG00000106538		Platelet degranulation		0.584	0.521	0.528	0.608	0.485	0.0632087	0.0405295	0.0221815	0.0624385	0.0113559	94	83.8	85.1	161	98	78.1	86.4	94.4	107.3	99.6	78.7	84.2	78.5	92.6	85.5	161.8	172.7	122.5	98.4	103.7	84.9
High	O76039-1	Cyclin-dependent kinase-like 5 [OS=Homo sapiens]	3	2	2	1	1030	115.5	9.54	2.72				CDKL5					0.585	0.753	0.712	0.595	0.598	0.0193096	0.869885	0.134797	0.00625612	0.0100675	82.8	106.5	100.7	141.4	84.1	84.5	76.1	105.5	81.6	101.4	128.9	105	94.4	99.2	99.6	129.2	139.4	154.4	83.5	71.3	82.9
Low	Q9Y2Z2	Protein MTO1 homolog, mitochondrial [OS=Homo sapiens]	1	1	1	1	717	79.9	8.31	0	RNA metabolism OR transcription;other metabolic processes	mitochondrion	other molecular function	MTO1	ENSG00000135297		tRNA modification in the mitochondrion		0.593	0.97	0.819	0.923	0.511	1	1	1	1	0.658487	73.8	120.8	102.1	124.6	115	63.7	97.1	76.1	74	75.1	124.6	130.2	109.8	105.3	76.9	130.5	108.9	128.5	85.1	118.6	124.2
High	Q92823	Neuronal cell adhesion molecule [OS=Homo sapiens]	1	1	1	1	1304	143.8	5.66	2.81	cell adhesion;cell organization and biogenesis;developmental processes;other biological processes	non-structural extracellular;plasma membrane;other membranes;other cell component	cytoskeletal activity	NRCAM	ENSG00000091129		Interaction between L1 and Ankyrins; Neurofascin interactions; NrCAM interactions	Cell adhesion molecules	0.593	0.831	0.769	0.728	0.574	1	1	1	1	0.873596	79.1	110.9	102.7	133.5	97.2	76.6	65.4	81.9	103.2	118.7	107.2	114.8	106.3	77.5	116.8	143.5	74.5	138.1	96.2	116.6	100.6
High	P05362	Intercellular adhesion molecule 1 [OS=Homo sapiens]	20	7	10	7	532	57.8	7.99	19.14	cell adhesion;cell organization and biogenesis;stress response;developmental processes;other biological processes	non-structural extracellular;plasma membrane;other membranes	signal transduction activity or receptor binding;other molecular function	ICAM1	ENSG00000090339	Selenium micronutrient network; Vitamin B12 metabolism; Folate metabolism; RANKL/RANK signaling pathway; Interleukin-11 signaling pathway; Spinal cord injury; Complement system; IL1 and megakaryocytes in obesity; Photodynamic therapy-induced NF-kB survival signaling; VEGFA-VEGFR2 signaling pathway; miRNAs involvement in the immune response in sepsis; Cells and molecules involved in local acute in…	Interleukin-4 and Interleukin-13 signaling; Interferon gamma signaling; Immunoregulatory interactions between a Lymphoid and a non-Lymphoid cell; Integrin cell surface interactions; Interleukin-10 signaling	NF-kappa B signaling pathway; Cell adhesion molecules; Natural killer cell mediated cytotoxicity; TNF signaling pathway; Leukocyte transendothelial migration; AGE-RAGE signaling pathway in diabetic complications; African trypanosomiasis; Malaria; Staphylococcus aureus infection; Influenza A; Human T-cell leukemia virus 1 infection; Kaposi sarcoma-associated herpesvirus infection; Epstein-Barr vir…	0.593	0.648	0.715	0.639	0.664	0.00025336	0.0029955	0.00670596	0.000856619	0.00306899	83.5	91.3	100.7	140.9	90.1	93.5	90	81.2	82.8	90.5	98.5	88.4	92.1	104	99.9	141.3	132	139.7	89.4	85.2	94.7
Medium	Q9UJY1	Heat shock protein beta-8 [OS=Homo sapiens]	5	1	1	1	196	21.6	5.12	1.76	protein metabolism;other metabolic processes;stress response;other biological processes	cytosol;nucleus;other cell component	other molecular function	HSPB8	ENSG00000152137	IL-18 signaling pathway; Intracellular trafficking proteins involved in CMT neuropathy	HSF1-dependent transactivation		0.593	0.809	0.678	0.894	0.651	0.292198	1	1	1	0.511164	76.9	105	88	129.7	116	84.4	93.4	64.2	75.9	110.3	103.5	96.6	85.4	99.5	86.8	155	113.3	128	120.1	89.5	114.4
High	Q8NG27	E3 ubiquitin-protein ligase Praja-1 [OS=Homo sapiens]	12	5	5	4	643	71	5.17	6.83	protein metabolism;other metabolic processes	other cell component	other molecular function	PJA1	ENSG00000181191	TGF-beta signaling pathway	Antigen processing: Ubiquitination & Proteasome degradation		0.597	0.752	0.647	0.661	0.62	0.00110378	0.0849151	0.00591478	0.0035988	0.00102471	83.7	105.5	90.8	140.3	92.7	87	83	83	94.7	113	104.7	97	104.6	90.1	85.3	143.1	129.3	139.2	91.9	95.2	88.9
High	Q92802-1	NEDD4-binding protein 2-like 2 [OS=Homo sapiens]	4	3	3	3	583	67.4	6.39	2.14	developmental processes;other biological processes	nucleus;other cell component	other molecular function	N4BP2L2	ENSG00000244754				0.6	0.667	0.669	0.646	0.654	6.36743e-06	5.45669e-05	4.19426e-05	7.62792e-06	2.75286e-05	85	94.5	94.8	141.7	91.5	92.6	87.1	84.1	84.9	94.4	95.3	92.9	94.7	92.6	97.4	143.8	140.1	141.6	91.4	92.1	83.3
Medium	Q96MT1	RING finger protein 145 [OS=Homo sapiens]	1	1	2	1	663	75.6	6.84	0	protein metabolism;other metabolic processes	other membranes;ER/Golgi;other cell component	other molecular function	RNF145	ENSG00000145860				0.602	0.732	0.614	0.49	0.664	0.526598	1	0.416641	0.04087	0.576125	88.1	107.1	89.8	146.2	71.6	97.2	89.2	78	118.2	108.4	111	102.6	72.1	90.9	106.1	151.6	148	122	53.2	84.6	72.5
High	P20648	Potassium-transporting ATPase alpha chain 1 [OS=Homo sapiens]	5	5	27	1	1035	114	5.81	64.5	transport;other biological processes	plasma membrane;other membranes	transporter activity;other molecular function	ATP4A	ENSG00000105675	Secretion of hydrochloric acid in parietal cells	Ion transport by P-type ATPases	Oxidative phosphorylation; Metabolic pathways; Collecting duct acid secretion; Gastric acid secretion	0.602	0.913	0.937	0.793	0.984	1	1	1	1	1	69.1	104.8	107.5	114.7	91	112.9	69.3	65.7	97.7	106.6	105.1	87.4	107.8	111.6	76	115.1	81	115.3	82.4	91.2	105.4
High	O15318	DNA-directed RNA polymerase III subunit RPC7 [OS=Homo sapiens]	14	3	3	3	223	25.9	4.63	5.5	cell cycle OR cell proliferation;RNA metabolism OR transcription;other metabolic processes;stress response;other biological processes	cytosol;nucleus	other molecular function	POLR3G	ENSG00000113356	Pyrimidine metabolism; Cytosolic DNA-sensing pathway	RNA Polymerase III Abortive And Retractive Initiation; RNA Polymerase III Transcription Initiation From Type 1 Promoter; RNA Polymerase III Transcription Initiation From Type 2 Promoter; RNA Polymerase III Transcription Initiation From Type 3 Promoter; RNA Polymerase III Transcription Termination; Cytosolic sensors of pathogen-associated DNA ; RNA Polymerase III Chain Elongation	RNA polymerase; Cytosolic DNA-sensing pathway	0.603	0.744	0.658	0.748	0.734	0.0152641	0.473104	0.0875686	0.320946	0.107918	80.6	99.5	88	133.7	100	98.2	79.7	72.1	81.8	98.3	102.5	98.2	97.3	87	80.3	164.1	132.2	126.1	98.1	98.9	103.3
High	A6NHQ2	rRNA/tRNA 2'-O-methyltransferase fibrillarin-like protein 1 [OS=Homo sapiens]	10	4	13	1	334	34.8	10.35	37.65	protein metabolism;RNA metabolism OR transcription;other metabolic processes;developmental processes	nucleus;other cell component	nucleic acid binding activity;other molecular function	FBLL1	ENSG00000188573				0.605	0.937	1.031	1.046	0.843	0.733989	1	1	1	1	66.4	103	113.2	109.9	114.9	92.6	64.5	67	85.1	103.8	100.9	111.7	114.1	85.8	125.8	110.7	102.3	119	62.2	138.9	115.9
Medium	O15156	Zinc finger and BTB domain-containing protein 7B [OS=Homo sapiens]	1	1	1	1	539	58	5.86	2.12	RNA metabolism OR transcription;other metabolic processes;transport;developmental processes;other biological processes	nucleus	nucleic acid binding activity;other molecular function	ZBTB7B	ENSG00000160685	Ectoderm differentiation; Ectoderm differentiation			0.605	0.681	0.632	0.615	0.681	0.00188097	0.0488475	0.00647237	0.00319781	0.0155255	86.1	97	90	142.4	87.6	97	84.6	87.8	88.4	98.1	101.8	98.9	91.7	82.3	99.8	147.3	116.5	145.2	89.3	87	90.1
High	Q7Z7L9-1	Zinc finger and SCAN domain-containing protein 2 [OS=Homo sapiens]	12	5	9	2	614	69.5	7.34	15.31	other biological processes	nucleus	nucleic acid binding activity;other molecular function	ZSCAN2	ENSG00000176371				0.607	0.58	0.591	0.579	0.587	7.60868e-05	0.000170275	6.45614e-05	7.18775e-05	6.12514e-05	92.4	88.3	89.9	152.1	88.1	89.3	95.2	85.2	91.2	86.3	96.8	87.1	88.8	92.2	82.4	149.1	150.2	156.2	87	96	86.8
High	P21860-1	Receptor tyrosine-protein kinase erbB-3 [OS=Homo sapiens]	1	1	1	1	1342	148	6.55	2.36	protein metabolism;other metabolic processes;stress response;developmental processes;signal transduction;other biological processes	non-structural extracellular;plasma membrane;other membranes;other cell component	signal transduction activity or receptor binding;enzyme regulator activity;kinase activity;other molecular function	ERBB3	ENSG00000065361	Heart development; Glioblastoma signaling pathways; Mammary gland development pathway - Pregnancy and lactation (Stage 3 of 4); Apoptosis-related network due to altered Notch3 in ovarian cancer; EGFR tyrosine kinase inhibitor resistance; ErbB signaling pathway		EGFR tyrosine kinase inhibitor resistance; MAPK signaling pathway; ErbB signaling pathway; Calcium signaling pathway; PI3K-Akt signaling pathway; Proteoglycans in cancer; MicroRNAs in cancer	0.608	0.746	0.677	0.591	0.604	0.00723755	0.557892	0.0801164	0.00760581	0.00498179	86.3	106	96.1	142	83.9	85.7	86.8	75.8	86.8	119.7	104.6	106.6	95.8	98.3	96.7	152.2	142.8	140.8	99	67.8	84.4
High	Q96QE5	Transcription elongation factor, mitochondrial [OS=Homo sapiens]	6	1	1	1	360	41.7	9.32	2.63	DNA metabolism;RNA metabolism OR transcription;other metabolic processes	mitochondrion;other cell component	enzyme regulator activity	TEFM	ENSG00000172171				0.61	0.802	0.697	0.625	0.712	0.365077	1	1	0.612256	1	82.3	108.3	94	134.9	84.4	96.1	69.3	82.4	96.4	108.4	93.8	121.3	86	98.5	94.1	110.1	141.1	135.1	64.1	84.5	122.7
Medium	O95294-1	RasGAP-activating-like protein 1 [OS=Homo sapiens]	1	1	1	1	804	90	6.51	0	signal transduction;other biological processes	cytosol	enzyme regulator activity;other molecular function	RASAL1	ENSG00000111344	Ras signaling	Regulation of RAS by GAPs	Ras signaling pathway	0.612	0.98	0.61	0.788	0.881	1	1	1	1	1	75.4	120.7	75.1	123.2	97.1	108.5	72	127.7	67.6	125.5	115.2	77.7	71.7	106.8	66	117.6	116	124.9	92.7	86.7	121.6
High	Q8NBP7-1	Proprotein convertase subtilisin/kexin type 9 [OS=Homo sapiens]	12	5	6	5	692	74.2	6.61	9.64	protein metabolism;other metabolic processes;stress response;transport;developmental processes;other biological processes	non-structural extracellular;plasma membrane;other membranes;ER/Golgi;other cytoplasmic organelle;other cell component	signal transduction activity or receptor binding;other molecular function	PCSK9	ENSG00000169174	PCSK9-mediated LDL receptor degradation; Evolocumab mechanism to reduce LDL cholesterol; Metabolic pathway of LDL, HDL and TG, including diseases; Familial hyperlipidemia type 2	Regulation of Insulin-like Growth Factor (IGF) transport and uptake by Insulin-like Growth Factor Binding Proteins (IGFBPs); Post-translational protein phosphorylation; LDL clearance; VLDLR internalisation and degradation	Cholesterol metabolism	0.613	0.684	0.699	0.629	0.718	0.00231644	0.0489261	0.0166875	0.00376902	0.0189045	84.6	94.4	96.6	138.2	86.9	99.2	82.6	83.5	90.2	93.2	89.5	112.8	100.4	95.3	86.3	135.2	143.6	136.3	82.2	93.8	85.7
High	Q9UHJ3-1	Scm-like with four MBT domains protein 1 [OS=Homo sapiens]	3	2	2	2	866	98.1	6.21	0	cell organization and biogenesis;other biological processes	nucleus	other molecular function	SFMBT1	ENSG00000163935				0.614	0.544	0.888	0.724	0.908	1	1	1	1	1	78.7	69.8	113.9	128.2	92.9	116.5	79.1	108.4	72.6	99.6	70.1	63.4	76	116.4	114.4	135.4	128.9	76.6	85	93.3	134.6
Medium	Q96L15	Ecto-ADP-ribosyltransferase 5 [OS=Homo sapiens]	3	1	1	1	291	32	8.27	0	protein metabolism;other metabolic processes	non-structural extracellular	other molecular function	ART5	ENSG00000167311				0.616	0.724	0.644	0.535	0.625	0.673094	1	0.585395	0.310779	0.411704	89.2	104.9	93.2	144.8	77.4	90.5	89.8	111.4	73.4	108.1	105.6	102.1	53.6	123.5	93.8	128.2	171.7	145.7	77.9	70.5	87.9
Medium	O60729-1	Dual specificity protein phosphatase CDC14B [OS=Homo sapiens]	2	1	1	1	498	56.8	9.03	1.72	cell cycle OR cell proliferation;cell organization and biogenesis;protein metabolism;DNA metabolism;other metabolic processes;stress response;signal transduction;other biological processes	cytoskeleton;nucleus;other cell component	other molecular function	CDC14B	ENSG00000081377; ENSPPYG00000019417; ENSPTRG00000021155	Cell cycle; Cell cycle	MAPK6/MAPK4 signaling	Cell cycle	0.616	0.688	0.724	0.692	0.752	0.0397054	0.457782	0.544676	0.334311	0.374228	82.7	92.3	97.2	134.1	92.9	100.9	88.8	82.4	78.6	103.7	90.8	92	91.3	96.8	108.6	133.7	142.1	107.2	106.7	92.6	90
High	P01130	Low-density lipoprotein receptor [OS=Homo sapiens]	10	8	10	8	860	95.3	5.05	17.03	protein metabolism;other metabolic processes;stress response;transport;developmental processes;other biological processes	non-structural extracellular;plasma membrane;other membranes;ER/Golgi;other cytoplasmic organelle;other cell component	other molecular function	LDLR	ENSG00000130164	Selenium micronutrient network; Vitamin B12 metabolism; Folate metabolism; Sterol regulatory element-binding proteins (SREBP) signaling; SREBF and miR33 in cholesterol and lipid homeostasis; Oncostatin M signaling pathway; PCSK9-mediated LDL receptor degradation; Evolocumab mechanism to reduce LDL cholesterol; Lipid particles composition; Wnt signaling pathway and pluripotency; Statin inhibition …	Cargo recognition for clathrin-mediated endocytosis; Retinoid metabolism and transport; LDL clearance; Chylomicron clearance	Endocytosis; Ovarian steroidogenesis; Aldosterone synthesis and secretion; Cortisol synthesis and secretion; Cushing syndrome; Bile secretion; Cholesterol metabolism; Toxoplasmosis; Hepatitis C; Lipid and atherosclerosis	0.617	0.565	0.556	0.586	0.603	2.56268e-05	1.74794e-05	6.64354e-06	7.62792e-06	1.72565e-05	94.2	86.3	85	152.8	89.6	92.2	99.3	91	93.3	89.7	82.1	85.4	84.4	83.2	84.2	151.2	151.3	161.8	89.2	87.4	88.7
Medium	Q6NT16	MFS-type transporter SLC18B1 [OS=Homo sapiens]	2	1	1	1	456	48.8	5.22	0	transport	other membranes	transporter activity	SLC18B1	ENSG00000146409				0.617	0.984	0.733	0.903	0.96	0.72813	1	1	1	1	71.3	113.6	84.7	115.4	104.3	110.8	78.6	71	75.3	120	75.8	122.9	89.4	92.9	64.1	121.9	130.8	89.9	112.4	104	110.1
High	Q8TE02-1	elongator complex protein 5 [OS=Homo sapiens]	7	1	1	1	316	34.8	4.97	4.31	RNA metabolism OR transcription;other metabolic processes;other biological processes	cytosol;nucleus;other cell component		ELP5	ENSG00000170291; ENSG00000288485		HATs acetylate histones		0.621	0.887	0.689	1.009	0.971	1	1	1	1	1	72	102.8	79.8	115.9	116.9	112.6	126.9	72	68.2	104.5	80.2	102.9	135.5	52.7	79.9	116	66.7	146.9	120.1	104.3	117
High	P07919	Cytochrome b-c1 complex subunit 6, mitochondrial [OS=Homo sapiens]	20	1	2	1	91	10.7	4.44	11.08	other metabolic processes;transport	other membranes;mitochondrion	transporter activity	UQCRH	ENSG00000173660	Electron transport chain: OXPHOS system in mitochondria; Nonalcoholic fatty liver disease; Mitochondrial complex III assembly	Respiratory electron transport	Oxidative phosphorylation; Metabolic pathways; Cardiac muscle contraction; Thermogenesis; Non-alcoholic fatty liver disease; Alzheimer disease; Parkinson disease; Amyotrophic lateral sclerosis; Huntington disease; Prion disease; Pathways of neurodegeneration; Chemical carcinogenesis; Diabetic cardiomyopathy	0.627	0.958	0.98	0.977	1.014	1	1	1	1	1	67.7	103.5	105.8	108	105.5	109.5	85.4	67	66.6	124.2	80.8	102.5	104.8	93.2	125.3	120.7	80.5	107	104.5	99.5	118.5
High	Q6PID6	Tetratricopeptide repeat protein 33 [OS=Homo sapiens]	22	3	3	3	262	29.4	5.44	3.71				TTC33	ENSG00000113638				0.629	0.671	0.669	0.629	0.55	0.0200893	0.0732634	0.0322212	0.0306389	0.00164645	91	97.1	96.8	144.7	90.9	79.6	86.3	90.3	101.8	96.4	91.1	103.8	81.2	105.3	96.1	129.2	158.8	143.7	87.9	90.3	107.8
Medium	Q8NH93	Olfactory receptor 1L3 [OS=Homo sapiens]	2	1	1	1	324	36.6	9.2	2.15	signal transduction;other biological processes	plasma membrane;other membranes	other molecular function	OR1L3	ENSG00000171481			Olfactory transduction	0.63	0.66	0.841	0.958	0.604	1	1	1	1	0.442363	80.5	84.4	107.6	127.9	122.5	77.2	72	118.9	78.6	84.4	82.3	79.8	105	99.1	142.9	85.6	149.7	124.8	119.5	131.9	108.4
High	P52926-1	high mobility group protein HMGI-C [OS=Homo sapiens]	38	3	9	3	109	11.8	10.62	22.47	cell-cell signaling;cell cycle OR cell proliferation;cell organization and biogenesis;protein metabolism;DNA metabolism;other metabolic processes;stress response;developmental processes;signal transduction;other biological processes	nucleus;other cell component	nucleic acid binding activity;other molecular function	HMGA2; HMGI-C	ENSAMEG00000027432; ENSANAG00000035456; ENSBIXG00000020345; ENSBIXG00005009212; ENSBTAG00000044118; ENSCANG00000031318; ENSCATG00000038158; ENSCCAG00000025036; ENSECAG00000040252; ENSG00000149948; ENSGGOG00000036483; ENSMFAG00000043308; ENSMNEG00000035555; ENSPANG00000013190; ENSPCOG00000002104; ENSPCTG00005002631; ENSPTRG00000005184; ENSRBIG00000039558; ENSRFEG00010001959; ENSRROG00000032427	Mesodermal commitment pathway; Mesodermal commitment pathway; Influence of laminopathies on Wnt signaling; Overlap between signal transduction pathways contributing to LMNA laminopathies; Orexin receptor pathway	Formation of Senescence-Associated Heterochromatin Foci (SAHF)	Transcriptional misregulation in cancer; MicroRNAs in cancer	0.63	0.803	0.874	0.932	0.901	0.432255	1	1	1	1	73.6	93.8	102	116.7	108.8	105.2	72.6	86.8	69.3	96.6	92.6	87.9	100.7	98.7	113.7	134.4	115.3	78.4	107.4	114.5	103.1
High	Q9P2Q2	FERM domain-containing protein 4A [OS=Homo sapiens]	3	3	3	3	1039	115.4	8.87	2.24	other biological processes	cytoskeleton;other cell component	other molecular function	FRMD4A	ENSG00000151474				0.631	0.749	0.724	0.841	0.748	0.245563	0.805556	0.904167	0.77511	0.615428	80.6	95.8	92.6	127.9	107.5	95.7	79.6	90.4	80.7	98.2	95.9	81.5	92.8	103.2	92.2	128.1	127.3	147	127.8	63.3	107.6
High	Q9H5J0	Zinc finger and BTB domain-containing protein 3 [OS=Homo sapiens]	5	2	2	2	574	61.8	5.62	5.48	other biological processes	nucleus	nucleic acid binding activity;other molecular function	ZBTB3	ENSG00000185670				0.632	0.71	0.78	0.626	0.697	0.0110852	0.132209	0.26173	0.0067995	0.144863	85.3	95.8	105.3	135	84.5	94.1	74.6	89.2	87.1	101.4	86.6	97.9	107.5	107.8	91.5	135	141.7	137.9	88.4	66.3	86.3
High	Q9H2J7	Sodium-dependent neutral amino acid transporter B(0)AT2 [OS=Homo sapiens]	2	1	1	1	730	81.8	5.19	3.31	transport	plasma membrane;other membranes	transporter activity	SLC6A15	ENSG00000072041	Nuclear receptors meta-pathway; NRF2 pathway	Na+/Cl- dependent neurotransmitter transporters; Amino acid transport across the plasma membrane		0.633	0.816	0.633	0.726	0.749	0.521512	1	0.418173	1	1	83.4	107.4	83.3	131.7	95.6	98.6	69	80.7	110.4	90.8	104	116.9	80.7	78.4	83.2	112.4	127.4	137.3	128.4	92.5	88.4
High	Q96SZ4-1	Zinc finger and SCAN domain-containing protein 10 [OS=Homo sapiens]	24	12	20	12	725	80.3	8.81	39.13	other biological processes	nucleus	nucleic acid binding activity;other molecular function	ZSCAN10	ENSG00000130182		Transcriptional regulation of pluripotent stem cells		0.635	0.693	0.641	0.633	0.645	1.19391e-05	0.000185801	2.02936e-05	1.00147e-05	1.86486e-05	89.8	97.9	90.5	141.3	89.4	91.1	88.9	92.7	89.5	102.1	97.6	96.5	93.2	89.7	90.2	140.8	129	141.1	93.7	87.9	89.2
High	O95405-1	Zinc finger FYVE domain-containing protein 9 [OS=Homo sapiens]	2	1	1	1	1425	156.3	5.01	0	transport;signal transduction	other membranes;cytosol;other cytoplasmic organelle;other cell component	other molecular function	ZFYVE9	ENSG00000157077	TGF-beta signaling pathway; TGF-beta receptor signaling in skeletal dysplasias; TGF-beta receptor signaling		Endocytosis; TGF-beta signaling pathway	0.636	0.695	0.696	0.659	0.509	0.613686	1	0.971237	0.807885	0.323749	91	99.5	99.5	143	94.2	72.8	96.1	88.1	80.8	96.2	92.3	122.6	96.3	96.5	85.6	140.4	131.6	138.4	123.3	91.2	68.2
High	Q9UHL0-1	ATP-dependent RNA helicase DDX25 [OS=Homo sapiens]	8	2	10	1	483	54.7	6.28	20.64	other metabolic processes;transport;other biological processes	nucleus;other cell component	nucleic acid binding activity;other molecular function	DDX25	ENSG00000109832				0.638	0.696	0.63	0.633	0.675	0.441762	1	0.611766	0.464664	1	89.6	97.7	88.5	140.4	88.9	94.8	88.2	72.8	94.5	108.6	85	96.2	62.4	87.2	119.5	123.6	156.6	138.3	88.6	87.6	79.4
High	Q9UPW6	DNA-binding protein SATB2 [OS=Homo sapiens]	2	2	2	2	733	82.5	6.9	4.02	cell organization and biogenesis;developmental processes;other biological processes	nucleus;other cell component	nucleic acid binding activity;other molecular function	SATB2	ENSG00000119042	Rett syndrome causing genes; Transcription co-factors SKI and SKIL protein partners	SUMOylation of chromatin organization proteins; RUNX2 regulates osteoblast differentiation		0.638	0.662	0.517	0.627	0.631	0.0723199	0.168382	0.0119874	0.0259095	0.0188428	94	97.5	76.1	147.2	92.4	92.8	103	94	93.3	91.5	107.5	97.6	76.2	73.5	98.7	147.8	147.3	137	82.6	93	92.4
High	Q96KG7-1	Multiple epidermal growth factor-like domains protein 10 [OS=Homo sapiens]	1	1	1	1	1140	122.1	6.87	2.93	cell adhesion;cell cycle OR cell proliferation;cell organization and biogenesis;transport;developmental processes;other biological processes	plasma membrane;other membranes;other cell component	signal transduction activity or receptor binding;other molecular function	MEGF10	ENSG00000145794				0.638	0.652	0.58	0.566	0.649	0.679707	0.704494	0.256773	0.214265	0.574055	93.7	95.7	85.2	146.9	83.2	95.3	107.4	89.8	95.4	97.4	80.1	100.9	97.2	86.7	68.4	149.5	125.2	151	84.6	65.5	105.1
High	Q70EK9	Ubiquitin carboxyl-terminal hydrolase 51 [OS=Homo sapiens]	7	3	3	3	711	79.7	8.37	5.32	protein metabolism;DNA metabolism;other metabolic processes;stress response;other biological processes	other cell component	other molecular function	USP51	ENSG00000247746				0.641	0.804	0.945	0.689	0.739	0.393903	1	1	1	1	79.8	100.1	117.7	124.5	85.8	92.1	80.5	93.6	70.1	101	103.2	99.7	74.7	118.8	127.3	126.8	108.2	125.7	86.5	86.4	100.1
High	P31641	Sodium- and chloride-dependent taurine transporter [OS=Homo sapiens]	4	2	8	2	620	69.8	7.39	24.32	transport;other biological processes	plasma membrane;other membranes;other cell component	transporter activity	SLC6A6	ENSG00000131389	Nuclear receptors meta-pathway; NRF2 pathway	Na+/Cl- dependent neurotransmitter transporters; Amino acid transport across the plasma membrane		0.641	0.796	0.767	0.751	0.725	7.60868e-05	0.0343855	0.00607616	0.00447849	0.000604165	82.1	102.1	98.3	128.2	96.3	93	77.6	82.3	83.3	102.2	100	107.1	91.3	104.5	98.5	132.3	127.6	128.4	94.9	102.3	96.4
High	Q96F46	Interleukin-17 receptor A [OS=Homo sapiens]	4	2	2	2	866	96.1	5.21	2.5	stress response;signal transduction;other biological processes	non-structural extracellular;plasma membrane;other membranes	other molecular function	IL17RA	ENSG00000177663	IL-17 signaling pathway	Interleukin-17 signaling	Cytokine-cytokine receptor interaction; IL-17 signaling pathway; Alcoholic liver disease	0.641	1.256	1.06	1.002	1.15	1	1	1	1	1	62.9	123.4	104.1	98.2	98.4	113	59.5	122.9	61.4	127.2	108.5	120.3	101.5	84.1	121.2	107	59.9	95.8	115.6	86.2	96
Medium	Q96KN1	Protein FAM84B [OS=Homo sapiens]	5	1	1	1	310	34.5	5.54	0		plasma membrane;other membranes;other cell component		LRATD2	ENSG00000168672				0.641	0.619	0.848	0.811	0.524	0.218116	0.927119	1	1	0.0448813	86.6	83.5	114.5	135.1	109.5	70.8	91.1	85.9	80.5	82.9	125.3	81.6	108.5	113.6	116.1	134	110.2	134.8	91.2	111.2	108.6
Low	Q7Z494-1	Nephrocystin-3 [OS=Homo sapiens]	1	1	1	1	1330	150.8	6.76	2.08	cell-cell signaling;cell organization and biogenesis;transport;developmental processes;signal transduction;other biological processes	non-structural extracellular;cytosol;other cell component		NPHP3	ENSG00000113971	Joubert syndrome; Ciliopathies	Trafficking of myristoylated proteins to the cilium		0.642	0.814	0.665	0.729	0.709	0.236828	1	0.183012	0.619344	0.241293	84.5	107.1	87.5	131.6	95.9	93.4	103.4	84.5	79.5	107	110.1	96	71.8	95.1	87.5	131.6	141.1	126.5	93.2	103.2	95.9
Medium	A2RUB1	Meiosis-specific coiled-coil domain-containing protein MEIOC [OS=Homo sapiens]	1	1	1	1	952	107.5	7.12	1.86	cell cycle OR cell proliferation;cell organization and biogenesis;DNA metabolism;other metabolic processes;stress response;other biological processes	nucleus;other cell component		MEIOC	ENSG00000180336				0.643	0.807	0.803	0.506	0.66	0.970944	1	1	0.155365	0.283128	87.3	109.5	109	135.8	68.7	89.6	90	90.6	102.3	86	113.7	120.7	113.2	118.1	77.9	167.7	141	136.1	45.9	90.1	71.4
Medium	Q96EI5	Transcription elongation factor A protein-like 4 [OS=Homo sapiens]	10	1	1	1	215	24.6	5.2	0		nucleus	other molecular function	TCEAL4	ENSG00000133142				0.643	0.751	0.84	0.828	0.795	0.617672	1	1	1	0.980631	79.4	92.8	103.7	123.5	102.3	98.2	76.6	71.8	88.6	91.9	89.5	85	100.8	100	84.9	235.4	119.1	85.8	121.4	78.7	98.7
High	Q16600	Zinc finger protein 239 [OS=Homo sapiens]	4	2	2	1	458	51.6	7.64	2.31	other biological processes	nucleus	nucleic acid binding activity;other molecular function	ZNF239	ENSG00000196793				0.644	0.74	0.68	0.723	0.778	0.432276	1	0.475101	1	0.986415	84.6	97.3	89.4	131.4	95	102.3	79.7	102.8	85.6	98.4	97.7	100.8	90.4	70	107.6	132.9	103.5	137.9	105.9	96.1	91.1
High	P78324	tyrosine-protein phosphatase non-receptor type substrate 1 [OS=Homo sapiens]	12	4	5	4	504	54.9	6.98	7.62	cell adhesion;stress response;other biological processes	plasma membrane;other membranes;other cell component	enzyme regulator activity;other molecular function	SIRPA	ENSG00000198053	Prolactin signaling pathway; Brain-derived neurotrophic factor (BDNF) signaling pathway; Cardiac progenitor differentiation; Male infertility	Neutrophil degranulation; Cell surface interactions at the vascular wall; Signal regulatory protein family interactions	Osteoclast differentiation	0.648	0.746	0.717	0.691	0.679	0.0291194	0.556048	0.158037	0.0340424	0.080498	86.7	99.9	96	133.9	92.5	90.9	90.4	88.7	86	99.9	102.2	105.3	98.3	98.2	91.5	144.9	107.5	137	94.6	76.6	97.4
High	Q9BVK2-1	Probable dolichyl pyrophosphate Glc1Man9GlcNAc2 alpha-1,3-glucosyltransferase [OS=Homo sapiens]	3	1	4	1	526	60	9.14	5.9	protein metabolism;other metabolic processes	other membranes;ER/Golgi	other molecular function	ALG8	ENSG00000159063		Biosynthesis of the N-glycan precursor (dolichol lipid-linked oligosaccharide, LLO) and transfer to a nascent protein; Defective ALG8 causes CDG-1h	N-Glycan biosynthesis; Metabolic pathways	0.648	0.878	0.988	0.909	0.527	1	1	1	1	0.972157	78.5	106.4	119.8	121.2	110.2	63.9	49.5	132.9	67.7	85.8	91.7	115.3	86.3	103.2	150.2	86.6	177.3	104.5	95	161	87.4
High	Q9NRA2	Sialin [OS=Homo sapiens]	3	2	3	2	495	54.6	8.27	3.92	transport;other biological processes	plasma membrane;other membranes;cytosol;ER/Golgi;other cytoplasmic organelle	transporter activity	SLC17A5	ENSG00000119899		Sialic acid metabolism; Organic anion transporters; Defective SLC17A5 causes Salla disease (SD) and ISSD	Lysosome	0.648	0.795	0.655	0.611	0.584	0.974894	1	1	0.943165	0.24724	90.6	111.1	91.5	139.8	85.4	81.6	95.8	76.5	94.6	118	98.6	116.1	95.6	83.1	103.3	146	181.7	105.7	107.3	89.3	69
High	Q9H0C5	BTB/POZ domain-containing protein 1 [OS=Homo sapiens]	5	2	2	1	482	52.7	6.1	0	protein metabolism;other metabolic processes;developmental processes;other biological processes	cytosol;nucleus;other cell component	other molecular function	BTBD1	ENSG00000064726		Antigen processing: Ubiquitination & Proteasome degradation; Neddylation		0.649	0.715	0.771	0.692	0.898	1	1	1	1	1	82.4	90.8	97.9	127	87.9	114	88	99.7	65.9	96.9	125.4	65.6	104.5	96.4	124.7	65	137.8	135.5	93.8	97.3	63.2
High	P16422	Epithelial cell adhesion molecule [OS=Homo sapiens]	33	8	43	8	314	34.9	7.46	60.57	cell adhesion;developmental processes;signal transduction;other biological processes	plasma membrane;other membranes;other cell component	other molecular function	EPCAM	ENSG00000119888		Cell surface interactions at the vascular wall		0.65	0.841	0.789	0.796	0.779	0.128921	1	1	0.936674	1	80.3	103.9	97.5	123.6	98.4	96.3	71.4	83.4	78.3	105.4	91.7	101.3	95	130.8	93.8	119.6	121.9	120.4	95.9	82.9	104.1
Medium	Q92564	dcn1-like protein 4 [OS=Homo sapiens]	4	1	1	1	292	34	5.88	0	protein metabolism;other metabolic processes;other biological processes	nucleus;other cell component	other molecular function	DCUN1D4	ENSG00000109184		Neddylation		0.65	0.961	1.007	0.861	1.15	0.097474	1	1	1	1	69.3	102.5	107.3	106.6	91.8	122.5	83	60.4	70.1	103.6	101.3	109.8	111.9	94	108.5	110.7	96.7	107.8	82.4	92.8	108.4
High	P01112	GTPase HRas [OS=Homo sapiens]	55	8	36	1	189	21.3	5.31	57.96	stress response;transport;developmental processes;signal transduction;other biological processes	plasma membrane;other membranes;cytosol;ER/Golgi;nucleus;other cell component	other molecular function	HRAS	ENSG00000174775; ENSG00000276536	Integrin-mediated cell adhesion; Thyroid stimulating hormone (TSH) signaling pathway; Leptin signaling pathway; Prolactin signaling pathway; Alzheimer's disease and miRNA effects; Glioblastoma signaling pathways; RalA downstream regulated genes; B cell receptor signaling pathway; TNF-alpha signaling pathway; Interleukin-11 signaling pathway; Oncostatin M signaling pathway; Brain-derived neurotrop…	Regulation of RAS by GAPs; EPHB-mediated forward signaling; FCERI mediated MAPK activation; Signaling by BRAF and RAF1 fusions; Signaling by SCF-KIT; Downstream signal transduction; Tie2 Signaling; DAP12 signaling; Signaling by phosphorylated juxtamembrane, extracellular and kinase domain KIT mutants; Signaling by PDGFRA transmembrane, juxtamembrane and kinase domain mutants; Signaling by PDGFRA …	EGFR tyrosine kinase inhibitor resistance; Endocrine resistance; MAPK signaling pathway; ErbB signaling pathway; Ras signaling pathway; Rap1 signaling pathway; Chemokine signaling pathway; FoxO signaling pathway; Sphingolipid signaling pathway; Phospholipase D signaling pathway; Mitophagy; Autophagy; Endocytosis; mTOR signaling pathway; PI3K-Akt signaling pathway; Apoptosis; Longevity regulating …	0.65	0.915	0.918	0.927	0.984	1	1	1	1	1	72.3	101.8	102.1	111.2	103.1	109.5	100.8	70.8	65.5	126.4	99.6	90.8	100	112.4	74.8	115.5	108.9	80.5	77.7	100.9	112.6
High	Q9NVM1	Protein eva-1 homolog B [OS=Homo sapiens]	32	2	2	2	165	18.4	4.73	5.98		other membranes		EVA1B	ENSG00000142694				0.651	0.745	0.612	0.76	0.509	1	1	1	1	1	91.3	104.5	85.9	140.3	106.6	71.4	91.6	121.7	26	89.5	104.8	122.9	86.2	58.3	131.8	94.6	162.8	140.7	121.7	106.9	101.4
Medium	Q9BRR3	Transmembrane protein 246 [OS=Homo sapiens]	2	1	1	1	403	46.6	7.59	2.54	protein metabolism;other metabolic processes	other membranes;ER/Golgi	other molecular function	PGAP4	ENSG00000165152				0.651	0.869	0.708	0.64	0.824	1	1	1	1	1	83.3	111.1	90.5	127.9	81.9	105.3	93.3	83.1	82.8	111	126.9	70.4	90.4	118.4	71.4	127.7	88.3	139.3	63.7	81.8	101.6
High	O43791	Speckle-type POZ protein [OS=Homo sapiens]	7	2	2	2	374	42.1	5.8	2.04	protein metabolism;other metabolic processes;other biological processes	nucleus;other cell component	other molecular function	SPOP	ENSG00000121067	mRNA processing; Hedgehog signaling pathway	Hedgehog 'on' state	Hedgehog signaling pathway	0.652	0.828	0.782	0.721	0.762	1	1	1	1	1	82.5	104.7	98.9	126.4	91.2	96.3	127.8	75.4	83.3	105.7	108.4	104.7	99.8	83.8	108	130.7	127.7	84.4	83	115.9	92
Medium	Q96EW2-1	HSPB1-associated protein 1 [OS=Homo sapiens]	2	1	1	1	488	55.1	5.6	0		other cell component	other molecular function	HSPBAP1	ENSG00000169087				0.652	0.905	0.687	0.65	0.702	0.50788	1	1	0.316968	0.72164	85.2	118.2	89.7	130.5	84.8	91.6	75.2	101.8	83.5	115.9	111.9	117.8	88	125.2	85.7	131.4	128	111.7	64.2	83.1	101
Medium	Q9P0K1	Disintegrin and metalloproteinase domain-containing protein 22 [OS=Homo sapiens]	1	1	1	1	906	100.4	7.2	1.92	cell adhesion;protein metabolism;developmental processes;other biological processes	plasma membrane;other membranes;other cell component	signal transduction activity or receptor binding;other molecular function	ADAM22	ENSG00000008277		LGI-ADAM interactions		0.655	0.833	0.564	0.581	0.554	1	1	0.584442	0.389905	0.172658	93.8	119.4	80.8	143.4	83.2	79.4	89.2	83.5	126	113.4	130.9	100.6	107.9	73.9	76.8	148.6	135.6	136.2	64.7	106.8	79.1
High	Q16651	prostasin [OS=Homo sapiens]	6	2	2	2	343	36.4	5.85	5.03	protein metabolism;other biological processes	non-structural extracellular;plasma membrane;other membranes	other molecular function	PRSS8	ENSG00000052344		Formation of the cornified envelope		0.656	0.825	0.685	0.72	0.669	0.000897644	0.255185	0.00238503	0.00356308	0.00188129	86.4	108.7	90.2	131.8	94.8	88.2	82	85.3	93.2	107.4	117	103.4	89.1	94.2	84.1	138.4	130.1	128.2	86.1	93.6	98.1
High	P53816	HRAS-like suppressor 3 [OS=Homo sapiens]	16	2	2	2	162	17.9	7.99	6.45	cell organization and biogenesis;other metabolic processes;developmental processes;other biological processes	plasma membrane;other membranes;cytosol;mitochondrion;ER/Golgi;nucleus;other cytoplasmic organelle;other cell component	other molecular function	PLAAT3	ENSG00000176485	Ras signaling	Acyl chain remodelling of PC; Acyl chain remodelling of PS; Acyl chain remodelling of PE; Acyl chain remodelling of PI	Glycerophospholipid metabolism; Ether lipid metabolism; Arachidonic acid metabolism; Linoleic acid metabolism; alpha-Linolenic acid metabolism; Metabolic pathways; Ras signaling pathway; Regulation of lipolysis in adipocytes	0.658	0.765	0.712	0.718	0.697	0.0277679	0.267055	0.132737	0.082199	0.0659963	86.7	100.9	93.8	131.9	94.7	91.9	95.9	75.4	87.2	102.6	101.5	89	92.2	95.9	94.3	145	132.6	132.5	95.2	86.8	96.3
High	P0DJD0	RANBP2-like and GRIP domain-containing protein 1 [OS=Homo sapiens]	20	32	91	1	1748	196.5	6.14	185.76	transport;other biological processes	nucleus;other cell component		RGPD1	ENSG00000187627				0.659	0.826	0.659	0.547	0.676	0.276641	1	0.16802	0.0631968	0.232064	90.5	113.5	90.5	137.4	75.2	92.9	101.5	90.2	87.8	114	113.1	104.4	66.3	90.2	108.8	143.3	137	121.5	74.6	75	96.2
High	Q6NXG1-1	epithelial splicing regulatory protein 1 [OS=Homo sapiens]	9	6	12	5	681	75.5	6.68	22.13	RNA metabolism OR transcription;other metabolic processes;other biological processes	nucleus;other cell component	nucleic acid binding activity	ESRP1	ENSG00000104413; ENSPPAG00000037294; ENSPTRG00000020430		Signaling by BRAF and RAF1 fusions; FGFR2 alternative splicing		0.66	0.775	0.769	0.695	0.658	1.19391e-05	0.000672475	0.000634107	1.48303e-05	7.78434e-06	86.9	102	101.3	131.7	91.5	86.7	84.9	95.3	86.3	99.6	101.3	102	100.6	104.5	100.5	127.6	135.1	130.8	91.2	88.6	90.8
High	P21741	Midkine [OS=Homo sapiens]	43	5	13	5	143	15.6	9.79	32.61	cell organization and biogenesis;stress response;developmental processes;signal transduction;other biological processes	non-structural extracellular;other cell component	signal transduction activity or receptor binding;other molecular function	MDK	ENSG00000110492	Malignant pleural mesothelioma	NOTCH2 Activation and Transmission of Signal to the Nucleus; Signaling by ALK		0.662	0.689	0.699	0.66	0.734	0.00105868	0.00700301	0.00796343	0.00140014	0.00696565	89.4	93	94.4	135	89.1	99	88.6	93.6	84.9	91.2	98	92.2	109.6	87.2	93.5	129.5	133.8	137.7	86.8	93.3	88.3
High	Q9H0V1	Transmembrane protein 168 [OS=Homo sapiens]	2	1	1	1	697	79.7	8.03	2.42		other membranes;ER/Golgi		TMEM168	ENSG00000146802				0.663	0.613	0.791	0.756	0.694	1	1	1	1	1	88.1	81.4	105.1	132.8	100.4	92.2	86.7	127.4	80.4	76.2	80.1	97.9	103.5	131.4	53.4	120	132.6	130.8	98.8	94.8	119.6
High	Q6IQ21	Zinc finger protein 770 [OS=Homo sapiens]	5	3	3	3	691	80	9.55	5.33	other biological processes	nucleus	nucleic acid binding activity;other molecular function	ZNF770	ENSG00000198146		Generic Transcription Pathway		0.663	0.825	0.796	0.644	0.834	0.565386	1	1	0.856032	1	83.6	103.9	100.3	126	81.2	105.1	71.5	81.4	94.1	104.5	101.2	95	88.1	107.5	97.7	122.8	112.1	124.6	79.1	78.3	103.5
High	Q9NTW7	Zinc finger protein 64 homolog, isoforms 3 and 4 [OS=Homo sapiens]	6	4	4	4	645	72.2	8.43	6.93	other biological processes	nucleus	nucleic acid binding activity;other molecular function	ZFP64	ENSG00000020256				0.664	0.721	0.664	0.67	0.676	0.0150638	0.126895	0.0842461	0.0270248	0.0179272	90.6	98.4	90.7	136.5	91.5	92.3	77.3	89.6	99.6	100.5	97.3	93.7	114.4	87.6	89.7	133.2	139.9	135	90.4	86.9	96.9
High	O14994	Synapsin-3 [OS=Homo sapiens]	5	2	2	2	580	63.3	9.39	2.45	cell-cell signaling;transport;other biological processes	other membranes;ER/Golgi;other cell component	other molecular function	SYN3	ENSG00000185666	Synaptic vesicle pathway	Serotonin Neurotransmitter Release Cycle; Dopamine Neurotransmitter Release Cycle		0.665	0.684	0.708	0.643	0.782	0.0844105	0.155743	0.0767041	0.0317235	0.191243	89.1	91.5	94.7	133.9	86.1	104.7	97.4	90.6	90.2	96.6	93.1	88.5	105.3	71.8	96.3	136.2	151	126.8	87.5	81.7	88.3
Medium	Q96SA4	Serine incorporator 2 [OS=Homo sapiens]	2	1	1	1	455	50.7	6.19	1.72	other metabolic processes;other biological processes	other membranes		SERINC2	ENSG00000168528		Serine biosynthesis		0.665	0.825	0.74	0.751	0.691	0.527968	1	1	1	0.153119	85.5	105.9	95	128.4	96.5	88.7	96.8	85.8	84.9	106.3	97.4	110.2	89	95.4	119.6	128.9	110.8	140.6	86.3	96.9	110.2
Medium	Q96JQ2	Calmin [OS=Homo sapiens]	2	2	2	2	1002	111.6	4.94	0	cell organization and biogenesis;transport;developmental processes;other biological processes	other membranes;nucleus;other cell component	cytoskeletal activity	CLMN	ENSG00000165959	Vitamin D receptor pathway			0.666	0.716	0.719	0.763	0.635	0.782676	0.889071	0.716218	0.603777	0.151147	88.8	95.5	95.9	133.4	101.7	84.7	117.4	89.1	89.8	107.4	82.4	96.7	91	97.6	97.1	139.9	117.6	135	106.8	77.4	102.9
Medium	Q8IXQ4	GPALPP motifs-containing protein 1 [OS=Homo sapiens]	2	1	2	1	340	38.1	5.41	2.83				GPALPP1	ENSG00000133114				0.666	1.053	0.859	0.848	0.912	0.915199	1	1	1	1	74.9	118.4	96.5	112.4	95.3	102.5	79	73	70.9	89	115.3	124.9	94	93.9	96.1	164.7	109.5	71.9	122.7	92.9	89.8
High	Q9UNK9	Protein angel homolog 1 [OS=Homo sapiens]	4	2	2	2	670	75.2	4.82	5.81	RNA metabolism OR transcription;other metabolic processes	cytosol;ER/Golgi;nucleus;other cell component	other molecular function	ANGEL1	ENSG00000013523				0.667	0.786	0.782	0.842	0.632	0.63491	1	1	1	0.867291	84.9	100.1	99.6	127.4	107.3	80.6	73.2	101.9	83	97.9	98.8	91.2	77.3	113.5	97.3	104.3	142	124.5	102.5	106.4	104.9
High	Q9UHC7	E3 ubiquitin-protein ligase makorin-1 [OS=Homo sapiens]	12	3	4	3	482	53.3	5.14	9.9	protein metabolism;other metabolic processes	cytosol	other molecular function	MKRN1	ENSG00000133606		Regulation of PTEN stability and activity; Antigen processing: Ubiquitination & Proteasome degradation; AKT phosphorylates targets in the cytosol		0.667	0.767	0.739	0.664	0.714	0.185375	0.577789	0.362783	0.185732	0.0538369	87.9	101.2	97.4	131.8	87.6	94.1	113.1	86.8	81.9	94.3	101	99.9	99.8	96.2	93.3	128.1	139.9	130.2	86.5	108.1	85.3
High	P41134	DNA-binding protein inhibitor ID-1 [OS=Homo sapiens]	28	3	3	3	155	16.1	6.99	7.97	cell adhesion;developmental processes;signal transduction;other biological processes	cytoskeleton;ER/Golgi;nucleus	other molecular function	ID1	ENSG00000125968	Neural crest differentiation; Vitamin D receptor pathway; miR-517 relationship with ARCN1 and USP1; TGF-beta signaling in thyroid cells for epithelial-mesenchymal transition; Hfe effect on hepcidin production; Epithelial to mesenchymal transition in colorectal cancer; Orexin receptor pathway; ID signaling pathway	NGF-stimulated transcription; Oncogene Induced Senescence	Rap1 signaling pathway; TGF-beta signaling pathway; Hippo signaling pathway; Signaling pathways regulating pluripotency of stem cells	0.668	0.845	0.681	0.55	0.523	0.000517462	0.373732	0.00272136	6.37684e-05	3.47731e-05	93.9	118.8	95.8	140.6	77.4	73.5	95.9	79.9	93.7	125.1	118.5	114	95.5	94.2	97.6	155.9	140.3	132.5	76.5	77.2	78.4
High	Q9Y546	Leucine-rich repeat-containing protein 42 [OS=Homo sapiens]	7	3	3	3	428	48.5	7.46	8.42				LRRC42	ENSG00000116212				0.668	0.703	0.673	0.592	0.65	0.000151164	0.00149983	0.000213301	3.77099e-05	6.63771e-05	93.6	98.4	94.2	140	82.8	91.1	93.8	87.9	96.3	98.6	96.3	103.7	86	94.4	95.1	139	140.4	145.3	83	82.4	91
High	Q03393	6-pyruvoyl tetrahydrobiopterin synthase [OS=Homo sapiens]	23	3	3	3	145	16.4	6.68	6.17	other metabolic processes;developmental processes	cytosol;mitochondrion;other cell component	other molecular function	PTS	ENSG00000150787		Tetrahydrobiopterin (BH4) synthesis, recycling, salvage and regulation	Folate biosynthesis; Metabolic pathways; Biosynthesis of cofactors	0.67	0.672	0.694	0.65	0.662	0.000108214	0.000316264	0.000288286	5.39735e-05	6.89066e-05	92.4	92.8	95.8	138	89.7	91.3	92.2	94.4	90.3	89.4	92.6	99.3	89.8	98.9	95.6	135.9	137.7	144.3	84.4	89.5	92.9
High	Q9NXG0-1	Centlein [OS=Homo sapiens]	5	6	6	6	1405	161.5	8.15	16.91									0.671	0.644	0.622	0.65	0.616	0.0178085	0.0366368	0.0211972	0.0106216	0.0079995	95.8	91.9	88.8	142.8	92.8	87.9	100	95.3	85	91.2	97.4	91.5	109	81.5	88.4	140.1	142.9	142.1	94.2	83.2	92.4
Medium	Q53HI1	protein unc-50 homolog [OS=Homo sapiens]	2	1	2	1	259	30.4	9.47	4.67	transport;other biological processes	other membranes;ER/Golgi;nucleus	nucleic acid binding activity	UNC50	ENSG00000115446				0.671	0.832	0.84	0.747	0.706	0.000206311	0.0496244	0.0395742	0.00212185	0.000754959	83.9	104.1	105.1	125.1	93.4	88.4	81.3	88.2	84.3	104.6	96	107.6	96.9	105.6	106.8	123.4	130.5	125.7	93.8	95.4	90.9
High	Q9UNL4-1	inhibitor of growth protein 4 [OS=Homo sapiens]	12	3	3	3	249	28.5	7.62	7.35	cell cycle OR cell proliferation;protein metabolism;other metabolic processes;stress response;signal transduction;other biological processes	cytosol;cytoskeleton;nucleus	other molecular function	ING4	ENSCATG00000030917; ENSCJAG00000008004; ENSCSAG00000010403; ENSG00000111653; ENSMLEG00000028668; ENSMNEG00000038607; ENSPANG00000008024; ENSRBIG00000029015		HATs acetylate histones		0.671	0.761	0.702	0.662	0.754	0.399382	1	1	0.843315	1	88.5	100.4	92.6	131.9	87.3	99.4	67	87.7	95.7	111.4	99.5	80.8	91.8	115.2	85.4	137	108.6	130.7	86.5	78.6	108.7
High	Q14103-4	Isoform 4 of Heterogeneous nuclear ribonucleoprotein D0 [OS=Homo sapiens]	51	19	210	2	287	30.7	8.41	467.6				HNRNPD					0.672	0.784	0.754	0.705	0.771	1	1	1	1	1	86	100.3	96.6	128	90.3	98.8	86.5	74.9	75.6	101.2	88.2	84.1	161.9	84.5	84.9	112.6	107.7	120.2	79.4	85.1	74.9
Medium	Q6ISB3	grainyhead-like protein 2 homolog [OS=Homo sapiens]	1	1	1	1	625	71.1	6.44	1.84	cell adhesion;cell cycle OR cell proliferation;cell organization and biogenesis;developmental processes;other biological processes	other membranes;nucleus;other cell component	nucleic acid binding activity;other molecular function	GRHL2	ENSG00000083307	Mesodermal commitment pathway			0.673	0.981	0.842	0.765	0.741	0.0030674	1	0.565198	0.0710512	0.0414504	80.7	117.7	101	119.9	91.8	88.9	72.8	80.7	81	117.8	96.6	123.3	108.3	98.5	101.1	120	132.4	118.1	101.8	85.2	91.9
High	Q8TDI0	Chromodomain-helicase-DNA-binding protein 5 [OS=Homo sapiens]	10	16	54	1	1954	222.9	6.15	131.98	cell organization and biogenesis;protein metabolism;other metabolic processes;developmental processes;other biological processes	cytosol;nucleus;other cell component	nucleic acid binding activity;other molecular function	CHD5	ENSG00000116254				0.673	0.832	0.671	0.744	0.903	1	1	1	1	1	83.8	103.5	83.5	124.4	92.6	112.3	85.9	73.3	109	84.4	127.5	106.1	85.6	77.5	91	100.2	127.5	154.6	114.9	94.9	87.7
High	P57081-1	tRNA (guanine-N(7)-)-methyltransferase non-catalytic subunit WDR4 [OS=Homo sapiens]	10	2	2	2	412	45.5	7.11	3.57	RNA metabolism OR transcription;other metabolic processes;stress response	cytosol;nucleus;other cell component		WDR4	ENSG00000160193		tRNA modification in the nucleus and cytosol		0.674	0.727	0.781	0.79	0.772	0.722418	1	1	1	1	85.2	92	98.8	126.5	100	97.6	81.8	95.5	82	109	88.4	71.2	95	125.6	87	124.4	111.4	121.6	109.5	96.1	85.9
High	P34931	Heat shock 70 kDa protein 1-like [OS=Homo sapiens]	31	19	148	1	641	70.3	6.02	303.27	stress response;transport;other biological processes	plasma membrane;other membranes;cytosol;nucleus;other cell component	other molecular function	HSPA1L	ENSG00000204390; ENSG00000206383; ENSG00000234258; ENSG00000236251	Parkin-ubiquitin proteasomal system pathway; MAPK signaling pathway; Measles virus infection	HSP90 chaperone cycle for steroid hormone receptors (SHR) in the presence of ligand; Regulation of HSF1-mediated heat shock response; Attenuation phase	Spliceosome; MAPK signaling pathway; Protein processing in endoplasmic reticulum; Endocytosis; Longevity regulating pathway; Antigen processing and presentation; Estrogen signaling pathway; Prion disease; Legionellosis; Toxoplasmosis; Measles; Lipid and atherosclerosis	0.674	0.878	0.976	0.76	0.741	0.715093	1	1	1	0.724045	80.5	104.7	116.4	119.3	90.7	88.4	80.8	77.6	88.5	105.2	120.8	98	117	111.3	125.8	102.5	121.5	119.9	105.7	74.9	91.1
High	Q96EY5-1	Multivesicular body subunit 12A [OS=Homo sapiens]	6	1	2	1	273	28.8	8.91	3.45	cell organization and biogenesis;protein metabolism;other metabolic processes;transport;other biological processes	other membranes;cytosol;cytoskeleton;ER/Golgi;nucleus;other cytoplasmic organelle;other cell component	other molecular function	LOC93343; MVB12A	ENSG00000141971	7q11.23 copy number variation syndrome	Budding and maturation of HIV virion; Membrane binding and targetting of GAG proteins; Endosomal Sorting Complex Required For Transport (ESCRT); Late endosomal microautophagy; HCMV Late Events	Endocytosis	0.675	0.852	0.851	0.818	0.908	0.0860426	1	1	0.341044	1	79.4	100.1	100.1	117.6	96.1	106.7	81.1	70.9	86.3	102.3	109.6	79.3	92.6	102.2	104.6	120.1	134.3	119.9	68.9	98.2	103.4
High	P05155	Plasma protease C1 inhibitor [OS=Homo sapiens]	2	1	1	1	500	55.1	6.55	2.66	stress response;other biological processes	non-structural extracellular;ER/Golgi;other cell component	enzyme regulator activity	SERPING1	ENSG00000149131	Complement system; RAS and bradykinin pathways in COVID-19; Kinin-Kallikrein pathway; Complement system in neuronal development and plasticity; Complement and coagulation cascades	Regulation of Complement cascade; Platelet degranulation ; Intrinsic Pathway of Fibrin Clot Formation; Defective SERPING1 causes hereditary angioedema	Complement and coagulation cascades; Pertussis	0.675	0.671	0.609	0.771	0.748	1	1	1	1	0.912297	90.6	90	81.6	134.1	103.4	100.3	78.4	146.2	89.4	71.2	88.8	115.3	76.4	80.6	108.9	104.9	150.6	132.4	106.2	102.1	86.9
High	Q9HCJ3	Ribonucleoprotein PTB-binding 2 [OS=Homo sapiens]	3	2	3	2	691	74.3	7.47	2.09	RNA metabolism OR transcription;other metabolic processes	nucleus;other cell component	nucleic acid binding activity	RAVER2	ENSG00000162437				0.675	0.668	0.72	0.648	0.512	1	1	1	1	0.129716	96	94.8	102.3	142.1	92.1	72.7	91.1	113.4	95.4	94.3	97.9	88.4	101.7	96.7	124.7	92.7	142.4	141.3	91.6	109.4	91.3
High	P11166	Solute carrier family 2, facilitated glucose transporter member 1 [OS=Homo sapiens]	12	8	46	8	492	54	8.72	91.95	cell organization and biogenesis;other metabolic processes;stress response;transport;developmental processes;other biological processes	plasma membrane;other membranes;cytosol;cytoskeleton;ER/Golgi;nucleus;other cell component	transporter activity;other molecular function	SLC2A1	ENSG00000117394	Cori cycle; HIF1A and PPARG regulation of glycolysis; Nuclear receptors meta-pathway; NRF2 pathway; Photodynamic therapy-induced HIF-1 survival signaling; Angiopoietin-like protein 8 regulatory pathway; Focal adhesion: PI3K-Akt-mTOR-signaling pathway; Clear cell renal cell carcinoma pathways; Type 2 papillary renal cell carcinoma; Metabolic reprogramming in colon cancer; Aerobic glycolysis; Insul…	Cellular hexose transport; Regulation of insulin secretion; Vitamin C (ascorbate) metabolism; Lactose synthesis; Defective SLC2A1 causes GLUT1 deficiency syndrome 1 (GLUT1DS1)	HIF-1 signaling pathway; Insulin secretion; Thyroid hormone signaling pathway; Adipocytokine signaling pathway; Glucagon signaling pathway; Insulin resistance; Bile secretion; Human T-cell leukemia virus 1 infection; Pathways in cancer; Renal cell carcinoma; Central carbon metabolism in cancer; Diabetic cardiomyopathy	0.675	0.872	0.815	0.817	0.784	0.00590531	1	0.546267	0.354146	0.194402	81.7	105.4	98.5	120.9	98.7	94.8	77.6	81.2	81.3	106.7	104.8	101.8	95.2	107.3	98	120.6	118.8	120.3	97.3	98.2	100
High	Q14542	Equilibrative nucleoside transporter 2 [OS=Homo sapiens]	6	2	3	2	456	50.1	6.11	7.8	transport	plasma membrane;other membranes;nucleus;other cell component	transporter activity	SLC29A2	ENSG00000174669		Transport of nucleosides and free purine and pyrimidine bases across the plasma membrane	Alcoholism	0.676	0.692	0.669	0.726	0.745	0.839421	1	0.72856	0.553001	0.891221	90	92.1	89.1	133.1	96.7	99.1	79.1	119.4	89.9	110.8	92	76.9	97.4	89	87.1	122	133	134.4	69.2	107	96.6
High	Q6P5Z2	Serine/threonine-protein kinase N3 [OS=Homo sapiens]	4	2	2	2	889	99.4	8.46	2.5	protein metabolism;other metabolic processes;signal transduction;other biological processes	cytosol;ER/Golgi;nucleus;other cell component	kinase activity;other molecular function	PKN3	ENSG00000160447	PI3K-Akt signaling pathway	RHO GTPases activate PKNs; RHOC GTPase cycle; RHOA GTPase cycle; RHOB GTPase cycle	PI3K-Akt signaling pathway	0.678	0.701	0.599	0.671	0.64	0.0546228	0.116588	0.015969	0.0679509	0.0267238	94.8	98.1	83.8	139.9	93.9	89.5	95.1	87.6	100.7	87.8	98.5	99.9	69.1	103.5	84.1	140.4	134.9	141.8	105.2	94.2	88.1
Low	Q70EL1-9	Isoform 6 of Inactive ubiquitin carboxyl-terminal hydrolase 54 [OS=Homo sapiens]	1	1	1	1	725	79.7	7.14	0				USP54					0.679	0.753	1.089	0.969	0.873	1	1	1	1	1	75.9	84.3	121.8	111.9	108.4	97.7	62.7	76.1	102.6	111.9	81.9	84.5	122.1	156.4	87.7	146.7	101.9	112.2	62.8	108.7	122.7
High	Q96EF0-1	myotubularin-related protein 8 [OS=Homo sapiens]	7	4	5	4	704	78.9	6.65	6.73	protein metabolism;other metabolic processes;other biological processes	cytosol;nucleus;other cell component	other molecular function	MTMR8	ENSG00000102043		Synthesis of PIPs at the plasma membrane	Inositol phosphate metabolism; Metabolic pathways; Phosphatidylinositol signaling system	0.679	0.78	0.743	0.813	0.823	0.00473212	0.175221	0.0649955	0.170822	0.381908	84.2	96.7	92.2	124	100.8	102	87.7	82.1	82.1	103.2	93.2	94.4	88.7	103.3	89.9	131.8	114.6	121	98.3	94	104.9
High	Q9H2E6	Semaphorin-6A [OS=Homo sapiens]	12	9	15	9	1030	114.3	8.41	21.3	cell organization and biogenesis;developmental processes;signal transduction;other biological processes	non-structural extracellular;plasma membrane;other membranes;other cell component	signal transduction activity or receptor binding	SEMA6A	ENSG00000092421	Spinal cord injury	Other semaphorin interactions	Axon guidance	0.68	0.722	0.697	0.694	0.695	0.000142734	0.00149983	0.000639113	0.000342236	0.000264292	91	96.5	93.2	133.7	92.8	92.8	82.8	91.6	94.8	97.1	100.5	91.2	95.8	91.9	93.8	133.8	136.6	134.5	86.6	93.4	98.5
High	Q8IZC7	Zinc finger protein 101 [OS=Homo sapiens]	4	2	4	1	436	50.3	9.57	8.6	other biological processes	nucleus	nucleic acid binding activity;other molecular function	ZNF101	ENSG00000181896		Generic Transcription Pathway	Herpes simplex virus 1 infection	0.681	0.932	0.86	0.758	0.752	0.205655	1	1	0.496254	0.361375	82	112.2	103.6	120.4	91.3	90.6	80.8	103.9	80	117	98.6	110.6	94	102.2	103.9	109.1	118.8	126	90	89.7	99.6
Low	Q9UL41-1	Paraneoplastic antigen Ma3 [OS=Homo sapiens]	2	1	1	1	463	52.4	9.5	0									0.682	0.719	0.695	0.655	0.709	1	1	1	0.85484	1	91.7	96.8	93.4	134.5	88.1	95.4	91.8	80.9	105.2	96.9	99.4	80.2	93.5	121.4	89.1	137.2	97.8	134.7	88.2	63.4	98.2
High	Q9C0C4	Semaphorin-4C [OS=Homo sapiens]	7	5	8	5	833	92.6	7.28	18.44	cell organization and biogenesis;developmental processes;signal transduction;other biological processes	plasma membrane;other membranes;ER/Golgi;other cell component	signal transduction activity or receptor binding	SEMA4C	ENSG00000168758			Axon guidance	0.682	0.744	0.737	0.623	0.643	0.00525823	0.0404728	0.00942963	0.000724304	0.00155077	92.4	100.8	99.8	135.5	84.5	87.1	91.1	105.2	89.4	99.4	96.9	106.6	98.5	88	101.7	138	133.7	132.3	79.5	90.6	83.3
Low	O43323	desert hedgehog protein [OS=Homo sapiens]	2	1	1	1	396	43.6	9.28	0	cell-cell signaling;protein metabolism;other metabolic processes;developmental processes;signal transduction;other biological processes	non-structural extracellular;plasma membrane;other membranes	signal transduction activity or receptor binding;other molecular function	DHH	ENSG00000139549	Hedgehog signaling pathway; Hedgehog signaling pathway; Somatic sex determination; Mammalian disorder of sexual development	Release of Hh-Np from the secreting cell; Activation of SMO; Class B/2 (Secretin family receptors); Ligand-receptor interactions; HHAT G278V doesn't palmitoylate Hh-Np; Transcriptional regulation of testis differentiation	Hedgehog signaling pathway	0.682	0.727	0.786	0.647	0.846	0.137232	0.375755	1	0.0570916	1	87.3	93	100.6	128	82.8	108.3	103.1	85.3	71.3	90.9	94.8	84	122.4	98.2	93.3	159.4	113.9	125	80.8	70.8	86.4
High	P11169	Solute carrier family 2, facilitated glucose transporter member 3 [OS=Homo sapiens]	15	9	109	9	496	53.9	7.2	232.42	other metabolic processes;transport	plasma membrane;other membranes;other cell component	transporter activity;other molecular function	SLC2A3	ENSG00000059804	Nuclear receptors meta-pathway; NRF2 pathway; Photodynamic therapy-induced HIF-1 survival signaling; Focal adhesion: PI3K-Akt-mTOR-signaling pathway; PI3K/AKT/mTOR - VitD3 signaling; Neuroinflammation and glutamatergic signaling; Glycolysis and gluconeogenesis	Neutrophil degranulation; Cellular hexose transport; Vitamin C (ascorbate) metabolism; MECP2 regulates neuronal receptors and channels		0.683	0.828	0.787	0.81	0.853	4.80855e-05	0.0175242	0.0016883	0.00467286	0.00978191	82.6	100.2	95.2	120.9	98	103.1	82.8	82.1	85.4	98.7	102.4	100.4	92.8	95.4	95.5	126.3	118	121.2	98.2	103.9	93.9
High	Q9H1J1-1	Regulator of nonsense transcripts 3A [OS=Homo sapiens]	2	1	1	1	476	54.7	9.03	2.97	RNA metabolism OR transcription;other metabolic processes;transport;other biological processes	cytosol;nucleus;other cell component	nucleic acid binding activity;other molecular function	UPF3A	ENSG00000169062		Regulation of expression of SLITs and ROBOs; Nonsense Mediated Decay (NMD) enhanced by the Exon Junction Complex (EJC)	Nucleocytoplasmic transport; mRNA surveillance pathway	0.684	0.768	0.801	0.736	0.839	0.268677	1	1	0.237382	1	85	95.4	99.6	124.3	91.4	104.3	98.9	85.6	81.9	107.8	93.3	96.2	113.5	92.8	100.3	137.1	125.3	98.9	92.2	77.6	93.1
High	Q08345-1	Epithelial discoidin domain-containing receptor 1 [OS=Homo sapiens]	1	1	1	1	913	101.1	6.83	3.57	cell adhesion;cell organization and biogenesis;protein metabolism;other metabolic processes;stress response;transport;developmental processes;signal transduction;other biological processes	plasma membrane;other membranes;other cell component	kinase activity;other molecular function	DDR1	ENSG00000137332; ENSG00000204580; ENSG00000215522; ENSG00000230456; ENSG00000234078; ENSPPAG00000026163; ENSPTRG00000017942	Interactions between LOXL4 and oxidative stress pathway	Non-integrin membrane-ECM interactions		0.684	0.755	0.855	0.697	0.826	1	1	1	0.956715	1	85.2	94	106.5	124.6	86.8	102.9	83.7	77.8	101.1	92.4	90.3	103.2	104.7	109.6	60.4	152.8	100.8	122.4	85.3	69.9	99.3
High	O00458	Interferon-related developmental regulator 1 [OS=Homo sapiens]	11	3	3	3	451	50.2	7.18	9.27	other biological processes	nucleus		IFRD1	ENSG00000006652	Hypertrophy model			0.685	0.774	0.685	0.616	0.705	0.60424	1	0.733733	0.63615	0.867371	92	104	92.1	134.4	82.8	94.7	80	87.8	92.9	113	97.5	99.2	120.1	62.7	87.9	151.7	124.1	128.2	79	119.4	69.6
High	Q96JP5-1	E3 ubiquitin-protein ligase ZFP91 [OS=Homo sapiens]	13	5	6	5	570	63.4	7.36	12.7	protein metabolism;other metabolic processes;signal transduction;other biological processes	nucleus	other molecular function	ZFP91	ENSG00000186660				0.685	1.044	1.01	0.967	0.981	0.124078	1	1	1	1	72.3	110.2	106.5	105.5	102	103.5	61.6	70.2	74.9	102.8	111.1	107	120.3	103.4	91.4	98.6	109.9	102.4	99	97.8	106.2
High	O43278	Kunitz-type protease inhibitor 1 [OS=Homo sapiens]	4	2	2	2	529	58.4	6.29	5.43	cell organization and biogenesis;developmental processes;other biological processes	non-structural extracellular;plasma membrane;other membranes	enzyme regulator activity	SPINT1	ENSG00000166145		MET Receptor Activation; Signaling by MST1	Transcriptional misregulation in cancer; Prostate cancer	0.687	0.815	0.791	0.844	0.798	0.0535048	1	0.366252	0.440947	0.514337	83.5	99.1	96.1	121.6	102.6	97	85.7	91.9	78.4	101.7	104.9	101.1	99.7	85.5	98.6	124.7	112	126.4	81.4	105.2	105.9
High	O43482	Protein Mis18-beta [OS=Homo sapiens]	10	2	2	2	229	24.7	7.37	2.03	cell cycle OR cell proliferation;cell organization and biogenesis;other biological processes	nucleus;other cell component	other molecular function	OIP5	ENSG00000104147		Deposition of new CENPA-containing nucleosomes at the centromere		0.687	0.778	0.777	0.669	0.734	0.0514389	0.855971	0.885225	0.0872676	0.166005	88.8	100.5	100.3	129.2	86.4	94.8	89.2	76.6	95.5	94.3	101	108.5	108.5	100.8	100.3	130	114.3	129.8	84	97.8	86.9
High	Q10589	bone marrow stromal antigen 2 [OS=Homo sapiens]	22	4	16	4	180	19.8	5.6	37.57	stress response;other biological processes	plasma membrane;other membranes;cytosol;ER/Golgi;other cytoplasmic organelle;other cell component	enzyme regulator activity;other molecular function	BST2	ENSG00000130303	Ebola virus infection in host; Host-pathogen interaction of human coronaviruses - MAPK signaling	Neutrophil degranulation; Interferon alpha/beta signaling	Herpes simplex virus 1 infection; Human immunodeficiency virus 1 infection	0.688	0.637	0.691	0.706	0.712	0.00030919	0.000372351	0.000640625	0.00136034	0.000456937	93.1	86.2	93.5	135.3	95.5	96.3	87.5	93.5	94.5	93.3	86.7	85.4	87.7	96.2	93.9	139	136	133.4	96	100.2	95.9
High	P22223-1	Cadherin-3 [OS=Homo sapiens]	10	6	8	4	829	91.4	4.75	13.26	cell adhesion;cell-cell signaling;stress response;developmental processes;signal transduction;other biological processes	plasma membrane;other membranes;other cell component	other molecular function	CDH3	ENSG00000062038	Overview of nanoparticle effects; Hippo signaling regulation pathways; Hippo-Merlin signaling dysregulation; Malignant pleural mesothelioma	Adherens junctions interactions	Cell adhesion molecules	0.688	0.815	0.724	0.688	0.667	0.042383	0.899694	0.100951	0.075989	0.02885	90.1	106.7	94.8	131	90.1	87.3	84.2	89.7	90.9	106.3	108.6	105.1	96.5	84.7	94.5	143.3	128.9	130.4	88.9	96.8	89.7
High	P51511	Matrix metalloproteinase-15 [OS=Homo sapiens]	7	3	4	3	669	75.8	7.46	11.59	cell organization and biogenesis;protein metabolism;other metabolic processes;developmental processes;other biological processes	extracellular matrix;plasma membrane;other membranes	enzyme regulator activity;other molecular function	MMP15	ENSG00000102996	Matrix metalloproteinases; Epithelial to mesenchymal transition in colorectal cancer	Collagen degradation; Activation of Matrix Metalloproteinases	Parathyroid hormone synthesis, secretion and action	0.688	0.791	0.787	0.775	0.899	0.13177	0.491043	0.550296	0.437548	0.687482	83.6	96.1	95.5	121.4	94.2	109.2	104.5	83.2	83.2	90.4	95.6	97.3	94.3	101.5	95	118.6	121.5	120.8	93.7	90	106.5
High	Q96BF6	Nucleus accumbens-associated protein 2 [OS=Homo sapiens]	6	3	5	2	587	62.8	5.9	12.07	cell organization and biogenesis;other biological processes	mitochondrion;nucleus;other cell component	nucleic acid binding activity;other molecular function	NACC2	ENSG00000148411				0.689	0.872	0.76	0.899	0.774	0.0412894	1	0.334703	1	0.811468	82.8	104.8	91.3	120.1	108	93	84.7	73.6	85.1	107.7	107.3	99.7	94.3	93.4	85.1	125.9	105.3	123	110.6	88.1	117.3
High	P54646	5'-AMP-activated protein kinase catalytic subunit alpha-2 [OS=Homo sapiens]	14	6	10	3	552	62.3	7.75	19.5	cell-cell signaling;protein metabolism;other metabolic processes;stress response;signal transduction;other biological processes	cytosol;ER/Golgi;nucleus;other cell component	kinase activity;other molecular function	PRKAA2	ENSG00000162409	AMP-activated protein kinase (AMPK) signaling; Target of rapamycin (TOR) signaling; Energy metabolism; Sterol regulatory element-binding proteins (SREBP) signaling; Leptin signaling pathway; Corticotropin-releasing hormone signaling pathway; Brain-derived neurotrophic factor (BDNF) signaling pathway; VEGFA-VEGFR2 signaling pathway; Angiopoietin-like protein 8 regulatory pathway; Focal adhesion: P…	Translocation of SLC2A4 (GLUT4) to the plasma membrane; Activation of AMPK downstream of NMDARs; Regulation of TP53 Activity through Phosphorylation; TP53 Regulates Metabolic Genes; Carnitine metabolism; Macroautophagy; Energy dependent regulation of mTOR by LKB1-AMPK; AMPK inhibits chREBP transcriptional activation activity; Activation of PPARGC1A (PGC-1alpha) by phosphorylation; Lipophagy	FoxO signaling pathway; Autophagy; mTOR signaling pathway; PI3K-Akt signaling pathway; AMPK signaling pathway; Longevity regulating pathway; Longevity regulating pathway; Apelin signaling pathway; Tight junction; Circadian rhythm; Thermogenesis; Insulin signaling pathway; Adipocytokine signaling pathway; Oxytocin signaling pathway; Glucagon signaling pathway; Insulin resistance; Non-alcoholic fat…	0.689	0.827	0.803	0.714	0.735	0.00622969	0.238616	0.154455	0.0106216	0.0692861	86.7	104.1	101	125.8	89.9	92.5	94.7	82.1	85.8	103	96.2	103	98.3	101.1	100	131.3	118.2	124.5	88.9	86.8	92.2
Medium	Q9ULN7-5	Isoform 2 of Paraneoplastic antigen-like protein 8B [OS=Homo sapiens]	2	1	1	1	635	68.6	5.45	1.9				PNMA8B	ENSG00000204851				0.69	0.809	0.828	0.737	0.812	0.293345	1	0.989029	0.452399	0.986415	84.9	99.5	101.9	123.1	90.7	99.9	68.4	92.6	85.7	102.1	100.4	99.7	106.3	102.8	76.1	157.7	118.5	124.2	100	69.2	91.6
High	Q9Y6K1-2	Isoform 2 of DNA (cytosine-5)-methyltransferase 3A [OS=Homo sapiens]	49	28	94	1	723	81.6	6.81	160.75				DNMT3A					0.69	0.775	0.777	0.63	0.766	0.366607	1	0.995745	0.375713	0.645928	89.3	100.2	100.5	129.4	81.5	99.1	77.1	86.3	106.1	96.9	113.4	91.6	105.7	97.1	89.5	119.1	133	125	76.8	78.8	116.7
High	Q96PU8-3	Isoform 2 of Protein quaking [OS=Homo sapiens]	29	8	22	7	333	36.9	8.56	49.91				QKI					0.693	0.797	0.754	0.658	0.689	2.67447e-05	0.00137146	0.000221615	8.7611e-06	1.66858e-05	90.5	104.2	98.6	130.7	85.9	90.1	96.1	89.5	88.1	102	103	103.4	97.3	97.5	98.5	137.1	129.2	129.1	84.9	83.9	92.8
High	Q8TD17	Zinc finger protein 398 [OS=Homo sapiens]	4	2	2	2	642	71.3	6.67	5.8	other biological processes	nucleus	nucleic acid binding activity;other molecular function	ZNF398	ENSG00000197024		Generic Transcription Pathway	Herpes simplex virus 1 infection	0.693	0.678	0.699	0.779	0.732	0.0587316	0.0501155	0.130052	0.515587	0.116091	90.7	88.8	91.5	131	102.1	95.9	91.4	101.5	79.9	74.3	95.3	89.5	92.2	91	96.8	131.9	140.6	118.5	102.8	109.7	99.8
High	O14757	Serine/threonine-protein kinase Chk1 [OS=Homo sapiens]	22	9	14	9	476	54.4	8.25	28.33	cell cycle OR cell proliferation;cell organization and biogenesis;protein metabolism;DNA metabolism;other metabolic processes;stress response;developmental processes;signal transduction;other biological processes	cytosol;cytoskeleton;nucleus;other cell component	kinase activity;other molecular function	CHEK1	ENSG00000149554	miRNA regulation of DNA damage response; Cell cycle; Retinoblastoma gene in cancer; ATR signaling; ATM signaling in development and disease ; DNA repair pathways, full network; DNA damage response	Ubiquitin Mediated Degradation of Phosphorylated Cdc25A; TP53 Regulates Transcription of DNA Repair Genes; Regulation of TP53 Activity through Phosphorylation; Activation of ATR in response to replication stress; Transcriptional Regulation by E2F6; Signaling by SCF-KIT; Processing of DNA double-strand break ends; Presynaptic phase of homologous DNA pairing and strand exchange; Chk1/Chk2(Cds1) med…	Cell cycle; p53 signaling pathway; Cellular senescence; Human T-cell leukemia virus 1 infection; Human immunodeficiency virus 1 infection; Viral carcinogenesis	0.694	0.685	0.686	0.717	0.607	0.036216	0.0342242	0.0334696	0.0377019	0.00228524	94.9	93.6	93.7	136.7	98.1	83	91.9	105.8	94.1	91.8	95	92.8	90.7	93	102.1	121.1	145.6	135.6	97.3	100.4	93.5
High	Q5U4P2	Aspartate beta-hydroxylase domain-containing protein 1 [OS=Homo sapiens]	3	1	1	1	390	41.1	8.56	2.56	protein metabolism;other metabolic processes	other membranes	other molecular function	ASPHD1	ENSG00000174939	16p11.2 proximal deletion syndrome			0.694	0.717	0.724	0.779	0.78	0.151865	0.308827	0.658662	0.797728	0.840897	88.7	91.6	92.5	127.8	99.6	99.7	88.6	99.8	74.4	77.1	91.5	97.7	92.4	105.8	91.7	127.7	139.1	109.2	99.5	99.5	98.8
High	P57087-1	Junctional adhesion molecule B [OS=Homo sapiens]	10	2	3	2	298	33.2	9.09	8.45	cell adhesion;other biological processes	plasma membrane;other membranes;other cell component	signal transduction activity or receptor binding	JAM2	ENSCANG00000028858; ENSG00000154721; ENSMFAG00000042681; ENSMLEG00000034543; ENSMMUG00000008723; ENSMNEG00000037546; ENSPANG00000016226; ENSPPAG00000034525; ENSPPYG00000011304; ENSPTRG00000013808		Integrin cell surface interactions; Cell surface interactions at the vascular wall	Cell adhesion molecules; Tight junction; Leukocyte transendothelial migration; Epithelial cell signaling in Helicobacter pylori infection	0.694	0.674	0.66	0.681	0.726	0.00389922	0.00557626	0.00230863	0.00153303	0.00518558	93.9	91.2	89.3	135.3	92.1	98.2	94	86	105.2	88.4	91.3	98.1	89.4	89.1	91.1	135.4	145.4	130.3	92.2	93.6	83
Medium	P25942-1	Tumor necrosis factor receptor superfamily member 5 [OS=Homo sapiens]	3	1	1	1	277	30.6	5.76	0	cell cycle OR cell proliferation;cell organization and biogenesis;stress response;signal transduction;other biological processes	non-structural extracellular;plasma membrane;other membranes;other cell component	other molecular function	CD40	ENSG00000101017	Allograft rejection; Complement system; Vitamin D receptor pathway; Nod-like receptor (NLR) signaling pathway; Non-genomic actions of 1,25 dihydroxyvitamin D3; Inflammatory response pathway; Genes associated with the development of rheumatoid arthritis; Toll-like receptor signaling pathway		Cytokine-cytokine receptor interaction; NF-kappa B signaling pathway; Cell adhesion molecules; Toll-like receptor signaling pathway; Intestinal immune network for IgA production; Malaria; Toxoplasmosis; Human T-cell leukemia virus 1 infection; Epstein-Barr virus infection; Transcriptional misregulation in cancer; Asthma; Autoimmune thyroid disease; Systemic lupus erythematosus; Allograft rejectio…	0.695	0.787	0.726	0.693	0.801	0.249995	0.98071	0.288103	0.106558	0.392837	88.7	100.4	92.7	127.6	88.4	102.2	88.3	88.8	103.4	111.4	91.3	100.5	92.8	102	83.5	127.8	140.8	113.3	75.3	100.2	88.5
High	Q9UIU6	Homeobox protein SIX4 [OS=Homo sapiens]	14	7	12	6	781	82.9	5.71	13.8	cell organization and biogenesis;developmental processes;other biological processes	nucleus;other cell component	nucleic acid binding activity;other molecular function	SIX4	ENSG00000100625	mir-124 predicted interactions with cell cycle and differentiation		Transcriptional misregulation in cancer	0.695	0.85	0.767	1.037	0.99	0.628205	1	1	1	1	78.1	95.5	86.2	112.4	116.5	111.3	77.8	76	80.8	112.4	95.2	85.1	83	91.8	85.8	142.8	112	89.4	74.2	116.1	117.4
Medium	Q68CL5-1	Isoform 1 of Tubulin polyglutamylase complex subunit 2 [OS=Homo sapiens]	4	1	1	1	257	28.6	8.12	1.86				TPGS2					0.696	0.755	0.669	0.706	0.634	0.0497647	0.235969	0.0162719	0.0738717	0.00308244	93.6	101.6	90	134.5	95	85.2	94.2	99.8	93.4	102.2	102.9	100.4	81	90.8	90.6	135.4	138.4	134.4	92.8	105.8	95.6
High	Q7L190	Developmental pluripotency-associated protein 4 [OS=Homo sapiens]	54	15	66	15	304	33.5	9.52	153.1	developmental processes	nucleus	other molecular function	DPPA4	ENSG00000121570		POU5F1 (OCT4), SOX2, NANOG activate genes related to proliferation		0.696	0.769	0.742	0.703	0.682	4.3947e-06	8.63878e-05	1.19968e-05	3.03362e-06	1.41166e-06	90.9	100.5	96.9	130.7	91.9	89.1	88.1	91	96.5	103.2	100.6	100	97	94.6	97.1	131.4	130.8	129	92	92	91.3
Medium	Q9P283	Semaphorin-5B [OS=Homo sapiens]	1	1	1	1	1151	125.8	7.65	0	cell organization and biogenesis;developmental processes;signal transduction;other biological processes	other membranes	signal transduction activity or receptor binding	SEMA5B	ENSG00000082684		Defective B3GALTL causes PpS; O-glycosylation of TSR domain-containing proteins	Axon guidance	0.696	0.778	0.971	0.635	0.716	0.711234	1	1	0.152223	0.53376	87.1	97.3	121.4	125.1	79.5	89.6	85	71.9	118.7	84.8	94.9	125.9	119.9	118.5	106	147.7	122.1	114.9	77.6	60.4	87.7
High	Q9NS93	Transmembrane 7 superfamily member 3 [OS=Homo sapiens]	5	2	2	2	570	64.1	7.01	2.04	stress response;other biological processes	plasma membrane;other membranes		TM7SF3	ENSG00000064115				0.698	0.709	0.68	0.746	0.748	0.00408175	0.00612258	0.00216818	0.0100206	0.013842	91.4	92.8	89.1	131	97.7	98	89.9	85.6	105.2	91.3	92.4	90.2	87.6	94	83.1	139.4	127.3	128.8	98.7	96.1	95.4
Low	Q8NEV8-1	Exophilin-5 [OS=Homo sapiens]	1	1	2	1	1989	222.4	7.87	0	transport;developmental processes;other biological processes	other cytoplasmic organelle	other molecular function	EXPH5	ENSG00000110723	Deregulation of Rab and Rab effector genes in bladder cancer			0.699	0.771	0.959	0.82	0.912	0.651767	1	1	1	1	81.3	89.7	111.5	116.3	95.3	106	76.5	107.8	80.5	88.8	91.4	88.2	110.4	102.8	117.8	96.4	117.2	115.1	93.1	109.4	94.4
High	O00507-1	Probable ubiquitin carboxyl-terminal hydrolase FAF-Y [OS=Homo sapiens]	14	31	68	5	2555	290.9	5.86	132.56	protein metabolism;other metabolic processes;signal transduction;other biological processes	cytosol;nucleus;other cell component	other molecular function	USP9Y	ENSG00000114374				0.699	0.839	0.874	0.783	0.746	0.260396	1	1	0.330513	0.300246	84.9	101.9	106.1	121.4	95.1	90.6	99	82.4	86.8	104.1	93.3	104.5	91.1	108.4	110.9	120.1	127.5	124.1	75.6	100.9	97.2
High	Q15051-1	IQ calmodulin-binding motif-containing protein 1 [OS=Homo sapiens]	7	4	6	4	598	68.9	9.1	4.73	cell organization and biogenesis;developmental processes;other biological processes	non-structural extracellular;cytosol;cytoskeleton;nucleus;other cell component	other molecular function	IQCB1	ENSG00000173226	Ciliary landscape; Ciliopathies	Anchoring of the basal body to the plasma membrane		0.7	0.718	0.705	0.714	0.744	0.171154	0.122727	0.107498	0.0586997	0.1047	91.6	94	92.3	131	93.5	97.5	117.4	88	90.1	92.4	95.9	88.7	90.7	98.5	90.8	128.8	125.9	132.4	102.8	80.9	91.9
High	O15151	Protein Mdm4 [OS=Homo sapiens]	5	2	2	2	490	54.8	5	2.63	cell organization and biogenesis;stress response;developmental processes;signal transduction;other biological processes	nucleus	other molecular function	MDM4	ENSG00000198625	Glioblastoma signaling pathways; Malignant pleural mesothelioma	Regulation of TP53 Activity through Methylation; Ub-specific processing proteases; Regulation of TP53 Degradation; Oxidative Stress Induced Senescence; Regulation of TP53 Activity through Phosphorylation; Oncogene Induced Senescence; Stabilization of p53	p53 signaling pathway; MicroRNAs in cancer	0.7	0.799	0.753	0.727	0.853	0.601823	1	0.963217	0.599436	1	87	99.2	93.5	124.2	90.3	105.9	100.1	87.8	81.2	117.7	100.2	66.2	94.4	105.6	80.1	126.4	117.7	125.4	84.1	91.2	92
Medium	P20062-1	Transcobalamin-2 [OS=Homo sapiens]	2	1	1	1	427	47.5	7.01	0	transport	non-structural extracellular;other cytoplasmic organelle	other molecular function	TCN2	ENSG00000185339	Vitamin B12 metabolism; One-carbon metabolism; Male infertility	Cobalamin (Cbl, vitamin B12) transport and metabolism; Defective TCN2 causes TCN2 deficiency; Defective CD320 causes MMATC	Vitamin digestion and absorption	0.701	0.694	0.751	0.78	0.643	0.228037	0.195605	0.456226	0.272128	0.123962	92	91.2	98.6	131.3	102.4	84.5	79.9	112.8	89.9	95.5	79.7	89.1	95.4	96.3	100.8	118	162.5	128.3	100.5	100.1	83.4
High	Q08380	Galectin-3-binding protein [OS=Homo sapiens]	8	3	3	3	585	65.3	5.27	7.55	cell adhesion;stress response;transport;signal transduction	non-structural extracellular;other membranes;other cell component	other molecular function	LGALS3BP	ENSG00000108679	Network map of SARS-CoV-2 signaling pathway	Platelet degranulation		0.702	0.787	0.814	0.795	0.939	0.0179392	0.704494	0.602613	0.396223	1	83.6	93.7	96.9	119.1	94.7	111.9	93.3	69.4	83.9	103.2	94	94	97.2	93.9	101.5	119.5	109.7	122.7	93.6	95	99.5
High	Q8TDD1-2	Isoform 2 of ATP-dependent RNA helicase DDX54 [OS=Homo sapiens]	33	21	49	1	882	98.6	10.02	132.73				DDX54					0.702	0.954	0.891	0.674	0.976	0.751213	1	1	1	1	81.1	110.1	102.8	115.4	77.8	112.7	69.8	77.6	80.5	107.5	90.6	105.4	98.5	116.8	82.9	127.1	97.5	110.5	74.4	73.3	112
High	Q8WXI2-1	Connector enhancer of kinase suppressor of ras 2 [OS=Homo sapiens]	1	1	1	1	1034	117.5	6.79	3.99	cell organization and biogenesis;signal transduction;other biological processes	plasma membrane;other membranes;other cell component	other molecular function	CNKSR2	ENSG00000149970; ENSGGOG00000013768		Signaling by BRAF and RAF1 fusions; Signaling by moderate kinase activity BRAF mutants; Paradoxical activation of RAF signaling by kinase inactive BRAF; Signaling downstream of RAS mutants; Signaling by RAF1 mutants; MAP2K and MAPK activation; Signaling by high-kinase activity BRAF mutants		0.704	0.809	0.692	0.648	0.749	0.970566	1	0.966238	0.743635	1	91.7	105.5	90.2	130.4	84.5	97.7	106.2	78.8	90.3	117.7	76.3	103.8	88.8	104.2	75.9	128.3	102.6	145.7	80.1	83.2	99.2
Medium	Q9H992	E3 ubiquitin-protein ligase MARCH7 [OS=Homo sapiens]	1	1	1	1	704	78	6.77	2.04	protein metabolism;other metabolic processes;other biological processes	plasma membrane;other membranes;cytosol;nucleus	other molecular function	MARCHF7	ENSG00000136536				0.704	0.725	0.79	0.669	0.689	0.199607	0.433875	0.514339	0.0644724	0.129453	92.3	95.1	103.5	131.1	87.7	90.3	101.9	91	92.2	95	87.2	109.7	90.1	106.5	103.5	114.6	131.1	132.3	90	87.7	87.5
High	Q9UKA9-1	Polypyrimidine tract-binding protein 2 [OS=Homo sapiens]	27	8	38	1	531	57.5	8.66	69.19	cell organization and biogenesis;RNA metabolism OR transcription;other metabolic processes;other biological processes	nucleus	nucleic acid binding activity	LOC101350812; PTBP2	ENSANAG00000033752; ENSCSAG00000001494; ENSG00000117569; ENSMMUG00000016130; ENSPANG00000001229; ENSPPYG00000001132	Genes targeted by miRNAs in adipocytes; mRNA processing			0.704	0.759	0.769	0.694	0.712	0.000437872	0.00247898	0.0027304	0.000279965	0.000185277	91.1	98.2	99.5	129.4	89.8	92.1	91.8	96.7	91.3	98.9	100.5	90.4	95	100.5	100.2	126.3	137.9	130.4	90.6	90.3	90.5
High	Q96EY4	translation machinery-associated protein 16 [OS=Homo sapiens]	8	2	3	2	203	23.8	9.26	2.01		nucleus		TMA16	ENSG00000198498				0.704	0.832	0.894	1.004	0.854	0.978144	1	1	1	0.99437	79.9	94.4	101.4	113.5	113.9	96.9	68.4	77.8	78.6	101.6	92	83.8	98.8	98.9	97.4	223.7	110.5	79.5	150.6	110.9	83.2
High	A6NFI3	Zinc finger protein 316 [OS=Homo sapiens]	2	2	4	2	1004	108.4	5.31	7.23	other biological processes	nucleus	nucleic acid binding activity;other molecular function	ZNF316	ENSG00000205903			Herpes simplex virus 1 infection	0.705	0.784	0.808	0.737	0.839	0.020868	0.155988	0.288526	0.0391798	0.871912	86.8	96.6	99.5	123.1	90.7	103.3	85.6	86.9	93.2	96.8	89.9	96.6	103.8	99.6	92.7	125.8	111.5	123.2	87.9	90.8	94.2
High	Q96RU2-2	Isoform 2 of Ubiquitin carboxyl-terminal hydrolase 28 [OS=Homo sapiens]	19	14	22	14	1045	119	5.16	49.81				USP28					0.705	0.8	0.736	0.696	0.706	0.00458185	0.168611	0.0137804	0.00195391	0.00665852	91.1	103.4	95.1	129.2	89.9	91.2	91.3	90.1	95.9	97.2	103.6	111.5	92.6	95.3	97.3	131.9	117.4	129.4	90.1	81.2	94.2
Medium	A4D1F6	Leucine-rich repeat and death domain-containing protein 1 [OS=Homo sapiens]	2	1	1	1	860	98	7.46	0	signal transduction;other biological processes			LRRD1	ENSG00000240720				0.706	1.06	0.881	1.039	0.784	1	1	1	1	1	77.5	116.3	96.6	109.7	113.9	86	133.5	73.3	77.8	116.7	90	119.2	97	72.9	106.3	110.2	106.2	119.1	142.5	114.4	60.2
High	Q9P2B2	prostaglandin F2 receptor negative regulator [OS=Homo sapiens]	18	13	18	13	879	98.5	6.61	36.28	cell organization and biogenesis;other biological processes	other membranes;ER/Golgi		PTGFRN	ENSG00000134247	Prostaglandin synthesis and regulation			0.707	0.798	0.739	0.701	0.677	4.75792e-07	2.30917e-05	2.61761e-06	2.17665e-07	7.87823e-08	91.8	103.6	96	129.8	90.9	87.9	92.1	88.3	92.4	101.3	104.3	103.9	98.1	96.3	95.6	130.3	132.8	128.1	88.3	91.7	91.3
High	Q14517	Protocadherin Fat 1 [OS=Homo sapiens]	0	2	2	2	4588	506	5	4.9	cell adhesion;cell-cell signaling;cell organization and biogenesis;developmental processes;other biological processes	plasma membrane;other membranes;nucleus;other cell component	other molecular function	FAT1	ENSG00000083857	Primary focal segmental glomerulosclerosis (FSGS); Head and neck squamous cell carcinoma			0.707	0.731	0.74	0.799	0.8	0.495385	0.521533	1	1	0.87404	88.8	91.8	93	125.6	100.3	100.5	88	94.6	86.7	90.9	93.8	75.3	84.8	92.1	115.6	124.4	112.6	128.9	119.3	98.3	99.4
High	P23471-1	Receptor-type tyrosine-protein phosphatase zeta [OS=Homo sapiens]	3	6	12	6	2315	254.4	4.88	22.97	cell organization and biogenesis;protein metabolism;other metabolic processes;developmental processes;other biological processes	non-structural extracellular;extracellular matrix;plasma membrane;other membranes;other cell component	signal transduction activity or receptor binding;other molecular function	PTPRZ1	ENSG00000106278	Spinal cord injury; VEGFA-VEGFR2 signaling pathway; IL-18 signaling pathway	Other interleukin signaling; Signaling by ALK	Epithelial cell signaling in Helicobacter pylori infection	0.707	0.705	0.71	0.705	0.673	0.000375606	0.0010702	0.00163519	0.000779819	0.000274662	94.3	94	94.6	133.3	94	89.7	96.4	94.1	86.6	90.5	94.1	93.8	92.1	94.4	102.9	130	135.8	133.1	95.7	93.9	93.8
High	P30047	GTP cyclohydrolase 1 feedback regulatory protein [OS=Homo sapiens]	19	1	1	1	84	9.7	6.54	2.46	cell organization and biogenesis;other metabolic processes;other biological processes	other membranes;cytosol;nucleus;other cell component	enzyme regulator activity;other molecular function	GCHFR	ENSG00000137880		Tetrahydrobiopterin (BH4) synthesis, recycling, salvage and regulation		0.708	1.177	0.989	0.992	0.953	1	1	1	1	1	73	121.4	102	103.1	102.3	98.2	74.3	73.4	113.4	123.6	128.2	115.3	103.7	74.1	105.6	106.6	54.9	104.9	104	96	125.3
High	P06239-1	Tyrosine-protein kinase Lck [OS=Homo sapiens]	7	3	8	2	509	58	5.36	25.38	protein metabolism;other metabolic processes;stress response;transport;developmental processes;signal transduction;other biological processes	plasma membrane;other membranes;cytosol;cytoskeleton	signal transduction activity or receptor binding;enzyme regulator activity;kinase activity;other molecular function	LCK	ENSG00000182866; ENSGGOG00000002562; ENSPPAG00000031166	Thymic stromal lymphopoietin (TSLP) signaling pathway; B cell receptor signaling pathway; T cell receptor and co-stimulatory signaling; T-cell antigen receptor (TCR) pathway during Staphylococcus aureus infection; Inflammatory response pathway; Cancer immunotherapy by PD-1 blockade; IL-18 signaling pathway; Pathogenesis of SARS-CoV-2 mediated by nsp9-nsp10 complex; IL-2 signaling pathway; Modulat…	RHOH GTPase cycle; Downstream TCR signaling; Phosphorylation of CD3 and TCR zeta chains; Translocation of ZAP-70 to Immunological synapse; Generation of second messenger molecules; PD-1 signaling; PIP3 activates AKT signaling; Constitutive Signaling by Aberrant PI3K in Cancer; PI5P, PP2A and IER3 Regulate PI3K/AKT Signaling; GPVI-mediated activation cascade; DAP12 signaling; CD28 dependent PI3K/A…	NF-kappa B signaling pathway; Osteoclast differentiation; Natural killer cell mediated cytotoxicity; Th1 and Th2 cell differentiation; Th17 cell differentiation; T cell receptor signaling pathway; Yersinia infection; Human T-cell leukemia virus 1 infection; PD-L1 expression and PD-1 checkpoint pathway in cancer; Primary immunodeficiency	0.708	0.786	0.785	0.745	0.735	5.95509e-05	0.00262576	0.00103316	0.000524587	9.89732e-05	89.3	99.1	99	126.1	93.9	92.6	87.2	90.1	89.4	100.9	99.2	97.7	101.3	92.7	99	126	127	126.2	93.9	93.2	101.9
High	O75147	Obscurin-like protein 1 [OS=Homo sapiens]	9	12	17	12	1896	206.8	5.63	32.06	cell adhesion;cell organization and biogenesis;developmental processes;other biological processes	cytosol;cytoskeleton;ER/Golgi;other cell component	other molecular function	OBSL1	ENSG00000124006		Neddylation		0.709	0.799	0.776	0.781	0.789	0.000639626	0.0285787	0.0400326	0.0117998	0.00980707	87.6	98.7	95.9	123.6	96.5	97.6	85.2	88.1	86.7	96.5	97.7	98.6	112	94	94.9	118.4	122.4	126.6	95.1	99.6	95.5
Medium	O43353-1	Receptor-interacting serine/threonine-protein kinase 2 [OS=Homo sapiens]	1	1	1	1	540	61.2	7.09	2.02	cell cycle OR cell proliferation;protein metabolism;other metabolic processes;stress response;signal transduction;other biological processes	cytosol;cytoskeleton;other cell component	signal transduction activity or receptor binding;kinase activity;other molecular function	RIPK2	ENSG00000104312	Nucleotide-binding oligomerization domain (NOD) pathway; Apoptosis-related network due to altered Notch3 in ovarian cancer; Fas ligand pathway and stress induction of heat shock proteins; T-cell receptor (TCR) signaling pathway	Downstream TCR signaling; JNK (c-Jun kinases) phosphorylation and activation mediated by activated human TAK1; NOD1/2 Signaling Pathway; p75NTR recruits signalling complexes; TAK1 activates NFkB by phosphorylation and activation of IKKs complex; activated TAK1 mediates p38 MAPK activation; Ovarian tumor domain proteases	NOD-like receptor signaling pathway; Neurotrophin signaling pathway; Shigellosis; Salmonella infection; Tuberculosis	0.709	0.705	0.666	0.758	0.68	0.320915	0.290543	0.249446	0.974789	0.393112	94.1	93.6	88.5	132.8	100.6	90.3	99	88.1	94.4	93.8	103.3	74.3	100.5	88.8	82.3	133.2	133.7	111.2	100.9	108	99.6
High	Q53TQ3	INO80 complex subunit D [OS=Homo sapiens]	4	3	3	3	878	98.1	8.18	5.74									0.709	0.78	0.767	0.816	0.763	0.260445	0.972049	0.387999	0.700851	0.320419	88	96.8	95.2	124.1	101.3	94.7	90.2	99.1	86.2	101.7	99.1	94.5	97.5	78.7	104.1	130.8	112.3	127.1	103.8	88	104.8
High	Q14451	Growth factor receptor-bound protein 7 [OS=Homo sapiens]	6	3	3	3	532	59.6	8.5	2.72	cell organization and biogenesis;signal transduction;other biological processes	plasma membrane;other membranes;cytosol;other cell component	nucleic acid binding activity;other molecular function	GRB7	ENSG00000141738	Kit receptor signaling pathway; RAC1/PAK1/p38/MMP2 pathway	RET signaling; Signaling by SCF-KIT; Downstream signal transduction; Tie2 Signaling; RND1 GTPase cycle; GRB7 events in ERBB2 signaling		0.71	0.78	0.612	0.687	0.789	1	1	0.88181	0.665432	1	93	102.3	80.2	131.1	90.1	103.4	89.8	78.5	119.5	91	114	98.7	119.7	74.3	77.4	133.8	126.5	124.5	87.4	87	84.4
High	P54274-1	telomeric repeat-binding factor 1 [OS=Homo sapiens]	14	4	4	4	439	50.2	6.37	5.83	cell cycle OR cell proliferation;cell organization and biogenesis;DNA metabolism;other metabolic processes;other biological processes	cytoskeleton;nucleus;other cell component	cytoskeletal activity;nucleic acid binding activity;other molecular function	TERF1	ENSG00000147601		Meiotic synapsis; Telomere Extension By Telomerase; Inhibition of DNA recombination at telomere; Recognition and association of DNA glycosylase with site containing an affected purine; Recognition and association of DNA glycosylase with site containing an affected pyrimidine; Cleavage of the damaged pyrimidine ; Cleavage of the damaged purine; Packaging Of Telomere Ends; DNA Damage/Telomere Stres…		0.711	0.713	0.738	0.708	0.736	0.152369	0.16752	0.224049	0.168967	0.0970708	92.6	92.9	96.1	130.3	92.3	95.9	92.8	102.2	89.1	82.8	93	99.8	90	100.2	96.3	113.5	148.2	130.5	86.4	106.8	92.4
High	Q9GZV8	PR domain zinc finger protein 14 [OS=Homo sapiens]	1	1	2	1	571	64	7.08	4.1	cell organization and biogenesis;protein metabolism;other metabolic processes;developmental processes;other biological processes	nucleus	nucleic acid binding activity;other molecular function	PRDM14	ENSG00000147596	Endoderm differentiation	Transcriptional regulation of pluripotent stem cells		0.712	0.803	0.802	0.71	0.679	0.355124	0.745898	0.619339	0.453747	0.126688	90.8	102.4	102.3	127.5	90.5	86.5	108.2	86.9	88.6	89	99.9	101.5	90.8	99.8	101.1	124.4	132.3	123.4	88.3	122.9	81.2
High	Q9NP50-1	Protein FAM60A [OS=Homo sapiens]	23	4	9	4	221	24.8	9.41	24.78	other biological processes	nucleus		FAM60A; SINHCAF	ENSBIXG00000026587; ENSBIXG00005028216; ENSBMUG00000013194; ENSBTAG00000001161; ENSCAFG00000010685; ENSCANG00000005164; ENSCATG00000044294; ENSCHIG00000014161; ENSCJAG00000001215; ENSFCAG00000039933; ENSG00000139146; ENSG00000276371; ENSGGOG00000015484; ENSLCNG00005016798; ENSMLEG00000029038; ENSMMUG00000009155; ENSMNEG00000042795; ENSNLEG00000016487; ENSOGAG00000008927; ENSPANG00000003570; ENSPC…				0.712	0.838	0.805	0.761	0.743	0.0289838	1	0.398762	0.171297	0.28854	87.9	103.5	99.4	123.5	94	91.7	87.1	88.8	85.1	110.6	102.5	97.7	93.8	101.1	98.5	122.3	109.4	124.5	90.5	93.1	100.5
High	Q7Z7B0	Filamin-A-interacting protein 1 [OS=Homo sapiens]	2	2	2	2	1213	138	8.32	0		plasma membrane;other membranes;cytosol;cytoskeleton;nucleus		FILIP1	ENSG00000118407		RHOD GTPase cycle		0.713	0.782	0.811	0.732	0.653	1	1	1	0.784586	0.211453	91.2	100	103.8	127.9	93.6	83.5	120.2	83.9	92.5	94.1	101.4	110.7	105.2	80.6	110.8	129.7	129.7	119.8	114.6	71	94.9
High	Q96DN5-1	TBC1 domain family member 31 [OS=Homo sapiens]	2	1	1	1	1066	124.1	8.62	3.45		cytoskeleton		TBC1D31	ENSG00000156787				0.714	0.778	0.744	0.644	0.615	0.87064	1	0.651499	0.315016	0.316589	95.3	103.9	99.3	133.5	86	82.1	107.7	92	93.2	101.9	101.5	98.2	98	80.7	97.1	148	130.5	125.1	99.3	73.7	84
Low	Q9UIX4	Potassium voltage-gated channel subfamily G member 1 [OS=Homo sapiens]	2	1	1	1	513	57.9	6.29	0	cell organization and biogenesis;transport;other biological processes	plasma membrane;other membranes	transporter activity	KCNG1	ENSG00000026559		Voltage gated Potassium channels		0.714	0.992	0.73	1.118	0.99	0.900216	1	0.714908	1	1	77.3	107.3	79	108.2	121	107.2	91	75.9	72.3	105.5	116.1	96.3	68.3	77.6	82.9	106.3	118.6	83.7	113	124.9	118.9
Medium	Q03519-1	antigen peptide transporter 2 [OS=Homo sapiens]	3	2	2	2	686	75.6	8.02	2.19	transport;other biological processes	other membranes;ER/Golgi;nucleus	signal transduction activity or receptor binding;transporter activity;other molecular function	TAP2	ENSG00000204267; ENSG00000206235; ENSG00000206299; ENSG00000223481; ENSG00000225967; ENSG00000228582; ENSG00000232326; ENSG00000237599		ER-Phagosome pathway; Antigen Presentation: Folding, assembly and peptide loading of class I MHC	ABC transporters; Phagosome; Antigen processing and presentation; Human cytomegalovirus infection; Herpes simplex virus 1 infection; Epstein-Barr virus infection; Human immunodeficiency virus 1 infection; Primary immunodeficiency	0.714	0.791	0.808	0.782	0.793	0.0811187	0.409771	0.461122	0.0762991	0.228474	87.6	97.1	99.1	122.7	96	97.4	103.1	88.7	81.4	93.1	98.3	99.9	100.5	97.4	100.3	124.2	123.8	125.8	75.3	100.3	97.1
High	P49795	Regulator of G-protein signaling 19 [OS=Homo sapiens]	5	1	1	1	217	24.6	5.62	3.2	other metabolic processes;signal transduction;other biological processes	plasma membrane;other membranes;ER/Golgi;other cell component	other molecular function	RGS19	ENSG00000171700	Myometrial relaxation and contraction pathways; Calcium regulation in cardiac cells	G alpha (i) signalling events; G alpha (q) signalling events; G alpha (z) signalling events		0.714	0.813	0.87	0.708	0.705	0.473476	0.77547	0.864681	0.256491	0.177531	89.1	101.4	108.5	124.7	88.3	87.9	90.2	89.7	109.6	102.8	102.7	85.6	111.3	81.2	109.9	116	130.6	126.3	99.5	89.5	85.8
High	Q9P031	Thyroid transcription factor 1-associated protein 26 [OS=Homo sapiens]	12	3	4	3	241	28.7	9.88	9.47		nucleus		CCDC59	ENSG00000133773		Surfactant metabolism		0.715	0.833	0.941	0.846	0.794	0.855069	1	1	1	0.738304	83.7	97.4	110.1	116.9	99	92.9	77.2	106.5	81.5	111.2	95	93.4	85.7	114.2	107.3	147.4	114	95.7	114.3	96.5	96
High	Q9NXJ5	Pyroglutamyl-peptidase 1 [OS=Homo sapiens]	13	1	1	1	209	23.1	5.9	3.23	protein metabolism	cytosol	other molecular function	PGPEP1	ENSG00000130517				0.717	0.937	1.004	1.033	0.814	1	1	1	1	1	78.1	102.1	109.5	109	112.6	88.7	69.3	128.4	76.7	112.8	86.8	100.3	107.5	96.9	139.7	68.4	125.5	107	110.6	124.7	83.2
High	Q9UBY5	Lysophosphatidic acid receptor 3 [OS=Homo sapiens]	6	1	1	1	353	40.1	9.42	3.81	cell-cell signaling;cell organization and biogenesis;developmental processes;signal transduction;other biological processes	plasma membrane;other membranes;other cell component	other molecular function	LPAR3	ENSG00000171517	Focal adhesion: PI3K-Akt-mTOR-signaling pathway; PI3K-Akt signaling pathway	G alpha (i) signalling events; G alpha (q) signalling events; Lysosphingolipid and LPA receptors	Rap1 signaling pathway; Phospholipase D signaling pathway; Neuroactive ligand-receptor interaction; PI3K-Akt signaling pathway; Pathways in cancer	0.717	0.951	0.929	0.983	0.933	0.462692	1	1	1	1	78	103.5	101.1	108.8	107	101.6	91.2	78	75.3	88.1	103.4	109.3	101	113.5	98.7	111.1	90.6	108.8	106.9	93.7	121.1
High	Q9UII2-1	ATPase inhibitor, mitochondrial [OS=Homo sapiens]	17	3	7	3	106	12.2	9.35	11.12	cell organization and biogenesis;other metabolic processes;stress response;transport;developmental processes;other biological processes	mitochondrion;other cell component	enzyme regulator activity;other molecular function	ATP5IF1	ENSG00000130770; ENSG00000285390; ENSPPAG00000043083; ENSPPYG00000001644; ENSPTRG00000000428	Electron transport chain: OXPHOS system in mitochondria			0.718	0.736	0.992	0.873	0.835	1	1	1	1	1	83.5	85.7	115.4	116.4	101.7	97.2	85.1	93.3	76.1	116.2	87.3	80.6	122.6	78	117.6	128.7	118.5	84.8	99.6	114.9	103.5
High	Q14934-1	Nuclear factor of activated T-cells, cytoplasmic 4 [OS=Homo sapiens]	4	3	3	1	902	95.4	5.38	4.48	other metabolic processes;stress response;developmental processes;signal transduction;other biological processes	cytosol;nucleus;other cell component	signal transduction activity or receptor binding;nucleic acid binding activity;other molecular function	NFATC4	ENSG00000100968; ENSG00000285485	Physiological and pathological hypertrophy of the heart; MicroRNAs in cardiomyocyte hypertrophy; Heart development; Brain-derived neurotrophic factor (BDNF) signaling pathway; Initiation of transcription and translation elongation at the HIV-1 LTR; Wnt signaling; Cancer immunotherapy by PD-1 blockade; Hepatitis B infection; IL-18 signaling pathway		cGMP-PKG signaling pathway; Cellular senescence; Wnt signaling pathway; Axon guidance; C-type lectin receptor signaling pathway; Oxytocin signaling pathway; Hepatitis B; Human cytomegalovirus infection; Human T-cell leukemia virus 1 infection; Kaposi sarcoma-associated herpesvirus infection; Human immunodeficiency virus 1 infection	0.718	0.662	0.602	0.718	0.696	1	1	0.161286	0.506876	0.738304	97.9	90.4	82.2	136.5	98	95	107.5	97.4	96.9	89.8	132.1	77	67.7	82.2	81.7	135.7	152.5	113.8	97.4	105	71.8
High	Q70Z35-1	Phosphatidylinositol 3,4,5-trisphosphate-dependent Rac exchanger 2 protein [OS=Homo sapiens]	1	2	2	2	1606	182.5	7.44	2.42	cell organization and biogenesis;developmental processes;signal transduction;other biological processes	plasma membrane;other membranes;cytosol	enzyme regulator activity	PREX2	ENSG00000046889	Melanoma	RHOA GTPase cycle; Regulation of PTEN stability and activity; CDC42 GTPase cycle; RAC1 GTPase cycle		0.718	0.823	0.881	0.838	0.818	0.839421	1	1	1	0.442363	84.9	97.2	104.1	118.2	99	96.6	83.7	86.1	107.8	98.7	101.8	86.6	105.6	107.5	96.2	114.9	119.9	121.8	109	100.5	93.9
High	Q9NUQ6	SPATS2-like protein [OS=Homo sapiens]	4	3	4	3	558	61.7	9.64	2.15		cytosol;nucleus;other cell component		SPATS2L	ENSG00000196141				0.718	0.68	0.72	0.725	0.696	0.0023424	0.00401947	0.00562287	0.00698142	0.00133287	95	89.9	95.2	132.2	95.8	92	89.2	95.8	94.9	100	86.1	89.8	91.4	95.1	98.9	128.5	135.6	132.1	90.9	105.9	95.7
High	Q66GS9-1	centrosomal protein of 135 kDa [OS=Homo sapiens]	9	7	7	7	1140	133.4	6.21	13.13	cell cycle OR cell proliferation;cell organization and biogenesis;other biological processes	cytosol;cytoskeleton	other molecular function	CEP135	ENSG00000174799		Regulation of PLK1 Activity at G2/M Transition; Recruitment of NuMA to mitotic centrosomes; Loss of Nlp from mitotic centrosomes; Recruitment of mitotic centrosome proteins and complexes; Anchoring of the basal body to the plasma membrane; AURKA Activation by TPX2		0.719	0.796	0.769	0.772	0.74	0.0389757	0.31829	0.132149	0.0872676	0.00993599	89.9	99.6	96.2	125.1	96.6	92.6	90.3	90.8	96.3	98.8	100.7	102	98.3	95.4	97.2	126.4	129.7	125.6	100.5	91	97.6
High	P18846	Cyclic AMP-dependent transcription factor ATF-1 [OS=Homo sapiens]	9	3	5	1	271	29.2	8.37	11.08	cell organization and biogenesis;other biological processes	nucleus;other cell component	nucleic acid binding activity;other molecular function	ATF1	ENSG00000123268	Integrated cancer pathway; Interleukin-11 signaling pathway; Myometrial relaxation and contraction pathways; EGF/EGFR signaling pathway; Serotonin receptor 4/6/7 and NR3C signaling	NGF-stimulated transcription; CREB phosphorylation	Aldosterone synthesis and secretion; Transcriptional misregulation in cancer	0.719	0.923	0.924	0.805	0.875	0.0313181	1	1	0.389235	1	82.3	105.6	105.6	114.4	92	100.1	83.7	64.8	81	104	99.8	111.4	97.8	104.1	105.2	137.6	108.9	112.7	82.5	90.7	100.4
High	Q9HCE3	Zinc finger protein 532 [OS=Homo sapiens]	16	15	26	14	1301	141.6	8.65	48.84		nucleus	nucleic acid binding activity;other molecular function	ZNF532	ENSG00000074657				0.72	0.777	0.766	0.783	0.796	1.06053e-05	0.000136781	4.19426e-05	6.99494e-05	6.28164e-05	89.2	96.3	94.9	123.9	97	98.7	92.9	89.2	88.9	94.7	96.3	98.3	91.9	94.9	96.2	126.9	123.9	123.8	97	94.6	99.2
High	Q8WYA0-1	Intraflagellar transport protein 81 homolog [OS=Homo sapiens]	28	16	19	16	676	79.7	8.82	50.12	cell organization and biogenesis;transport;other biological processes	cytoskeleton;other cell component	cytoskeletal activity	IFT81	ENSG00000122970	Ciliary landscape; Intraflagellar transport proteins binding to dynein; Genes related to primary cilium development (based on CRISPR); Ciliopathies	Intraflagellar transport		0.72	0.77	0.711	0.694	0.744	0.0140361	0.0511894	0.00968729	0.00698142	0.00665852	93.1	99.6	92	129.4	89.8	96.2	99	93.3	93.8	93.8	100.6	100.3	92.7	89.5	94.3	130.3	130.5	128.4	99	86.7	90.4
High	O60462-1	Neuropilin-2 [OS=Homo sapiens]	3	2	2	2	931	104.8	5.17	3.8									0.72	0.608	0.887	0.936	0.677	1	1	1	1	0.772844	89.5	75.5	110.3	124.3	116.3	84.2	96.2	74.5	91.1	125.6	76.9	75.1	112.2	77.8	116.2	136.7	126.5	102.2	127.9	118.4	90.6
Low	O75541	zinc finger protein 821 [OS=Homo sapiens]	2	1	1	1	412	46.8	6.55	0	other biological processes	nucleus	nucleic acid binding activity;other molecular function	ZNF821	ENSG00000102984				0.72	1.256	1.112	1.191	0.967	1	1	1	1	1	69.2	120.7	106.8	96.1	114.4	92.9	64.3	107.9	67	135.2	116.8	100.8	82.1	111.4	103.4	93	150.1	64.5	110.8	85.6	121.5
Medium	Q9BZ19	ankyrin repeat domain-containing protein 60 [OS=Homo sapiens]	3	1	1	1	345	37.6	8.95	2.06				ANKRD60	ENSG00000124227				0.72	0.79	0.73	0.663	0.795	1	1	1	1	0.811468	92	100.8	93.3	127.7	84.7	101.6	118.9	86.4	98.2	90.7	108.5	107.7	99.6	49.5	102.8	155.3	136.4	131.6	90.5	93.2	73.7
High	Q96BU1-1	S100P-binding protein [OS=Homo sapiens]	11	2	2	2	408	45.6	5.17	0		cytosol;nucleus	other molecular function	S100PBP	ENSG00000116497				0.721	0.882	0.603	0.697	0.69	0.177715	1	0.0951892	0.0684452	0.201542	94.2	115.2	78.8	130.6	91.1	90.2	96.8	82.7	94.2	98.7	115.2	121.4	78.8	105	72.4	127.8	130.7	143.9	94.5	91.1	68.8
Medium	Q52WX2	Serine/threonine-protein kinase SBK1 [OS=Homo sapiens]	2	1	1	1	424	46.2	9.1	2.27	protein metabolism;other metabolic processes	other cell component	kinase activity;other molecular function	SBK1	ENSG00000188322				0.721	0.661	0.678	0.651	0.678	1	1	1	0.771915	0.911258	98.6	90.4	92.7	136.7	89	92.6	89.4	96.1	102.6	88.1	133.2	81.9	118.4	90.3	64.1	142.5	120.5	133.2	86.7	99.8	72.1
Low	Q56P03	e2f-associated phosphoprotein [OS=Homo sapiens]	3	1	1	1	285	32.7	5.12	0	other biological processes	nucleus;other cell component		EAPP	ENSG00000129518				0.721	0.819	0.956	0.839	1.159	1	1	1	1	1	78.8	89.5	104.4	109.2	91.6	126.5	82.8	84.5	116.8	74.6	105.3	95.9	123.6	63.6	111.9	124	117.1	99.2	62.9	124.6	98.2
High	O95864	fatty acid desaturase 2 [OS=Homo sapiens]	16	7	10	7	444	52.2	8.82	19.47	other metabolic processes	plasma membrane;other membranes;ER/Golgi	other molecular function	FADS2	ENSG00000134824	PPAR signaling pathway; Cholesterol metabolism with Bloch and Kandutsch-Russell pathways; Omega-3 / omega-6 fatty acid synthesis; Omega-9 fatty acid synthesis	alpha-linolenic acid (ALA) metabolism; Linoleic acid (LA) metabolism	alpha-Linolenic acid metabolism; Biosynthesis of unsaturated fatty acids; Metabolic pathways; Fatty acid metabolism; PPAR signaling pathway	0.722	0.779	0.721	0.732	0.693	0.000838437	0.0125695	0.00142446	0.00348464	0.000782069	93.2	100.6	93.1	129.1	94.5	89.5	86.3	96.8	93.1	101.3	95.7	100.5	93.1	95.1	88.5	125.3	129.7	129	102.7	94.4	93.8
High	Q96PY6-1	Serine/threonine-protein kinase Nek1 [OS=Homo sapiens]	3	2	2	2	1258	142.7	5.94	5.28	cell cycle OR cell proliferation;cell organization and biogenesis;protein metabolism;other metabolic processes;other biological processes	cytosol;cytoskeleton;nucleus;other cell component	kinase activity;other molecular function	NEK1	ENSG00000137601	Ciliopathies			0.722	0.882	0.907	0.879	0.719	0.575633	1	1	1	0.778792	84.8	103.6	106.5	117.4	103.2	84.5	73	83.4	101.2	101.8	112.3	93	104.7	91.4	105.8	125.3	98.7	115.5	125.1	101.4	98.4
Medium	P18827	syndecan-1 [OS=Homo sapiens]	4	1	1	1	310	32.4	4.63	0	cell-cell signaling;stress response;developmental processes;signal transduction;other biological processes	plasma membrane;other membranes;ER/Golgi;other cytoplasmic organelle;other cell component	other molecular function	SDC1	ENSG00000115884		Cell surface interactions at the vascular wall; Syndecan interactions; A tetrasaccharide linker sequence is required for GAG synthesis; HS-GAG biosynthesis; HS-GAG degradation; Defective B4GALT7 causes EDS, progeroid type; Defective B3GAT3 causes JDSSDHD; Defective EXT2 causes exostoses 2; Defective EXT1 causes exostoses 1, TRPS2 and CHDS; Defective B3GALT6 causes EDSP2 and SEMDJL1; Retinoid meta…	ECM-receptor interaction; Cell adhesion molecules; Malaria; Proteoglycans in cancer; Fluid shear stress and atherosclerosis	0.722	0.784	0.839	0.72	0.67	0.0532875	0.396888	0.541197	0.0685127	0.0360243	91.5	99.3	106.3	126.7	91.3	84.9	82.8	90.4	93.1	98.1	97.9	99.5	117	88.4	105	125.1	154.1	118.5	82.9	97.8	90.1
High	Q99666	RANBP2-like and GRIP domain-containing protein 5/6 [OS=Homo sapiens]	22	37	115	1	1765	198.8	6.42	239.39	transport;other biological processes	nucleus;other cell component		RGPD5; RGPD6	ENSG00000015568; ENSG00000183054				0.723	0.761	0.721	0.708	0.646	0.00875349	0.13044	0.0277845	0.0124485	0.00665852	95.1	100.1	94.9	131.6	93.2	85	96	81.5	95	99.3	100	103.1	94.8	93.6	95.5	129.7	135.1	131.5	93.1	96.2	86.9
High	Q06609	DNA repair protein RAD51 homolog 1 [OS=Homo sapiens]	5	1	2	1	339	36.9	5.6	5.49	cell cycle OR cell proliferation;cell organization and biogenesis;DNA metabolism;other metabolic processes;stress response;other biological processes	cytoskeleton;mitochondrion;nucleus;other cell component	nucleic acid binding activity;other molecular function	RAD51	ENSG00000051180	miRNA regulation of DNA damage response; Homologous recombination; ATM signaling pathway; RAC1/PAK1/p38/MMP2 pathway; Breast cancer pathway; Pancreatic adenocarcinoma pathway; DNA repair pathways, full network; DNA damage response	Resolution of D-loop Structures through Holliday Junction Intermediates; Transcriptional Regulation by E2F6; Presynaptic phase of homologous DNA pairing and strand exchange; Resolution of D-loop Structures through Synthesis-Dependent Strand Annealing (SDSA); Defective HDR through Homologous Recombination (HRR) due to BRCA1 loss-of-function; Defective HDR through Homologous Recombination Repair (H…	Homologous recombination; Fanconi anemia pathway; Pathways in cancer; Pancreatic cancer	0.723	0.742	0.598	0.772	0.706	0.716101	1	0.178959	0.901124	0.46381	95.6	98	79	132.1	102	93.2	97.7	103.8	86.1	108.6	80.3	100.2	80.8	72.1	83.3	135	123.9	147.5	111.3	82.1	104.3
High	P51965-1	Ubiquitin-conjugating enzyme E2 E1 [OS=Homo sapiens]	32	5	28	3	193	21.4	8.53	72.85	protein metabolism;other metabolic processes	cytosol;nucleus;other cell component	other molecular function	LOC101359889; LOC101586133; LOC102160336; LOC102380731; LOC102540481; LOC112397773; LOC112849581; Ube2e1; UBE2E1	ENSAMEG00000003515; ENSANAG00000034758; ENSCAFG00000005774; ENSCANG00000033360; ENSCATG00000032614; ENSCPOG00000002251; ENSCPRG00005002140; ENSCSAG00000009770; ENSG00000170142; ENSGGOG00000008393; ENSLAFG00000004150; ENSLCNG00005011685; ENSMLEG00000038400; ENSMNEG00000039247; ENSNLEG00000003557; ENSOANG00000044336; ENSOCUG00000006026; ENSOGAG00000007527; ENSPANG00000031728; ENSPCOG00000023739; EN…	Photodynamic therapy-induced unfolded protein response; 7q11.23 copy number variation syndrome	Antigen processing: Ubiquitination & Proteasome degradation; E3 ubiquitin ligases ubiquitinate target proteins; Separation of Sister Chromatids; ISG15 antiviral mechanism; Autodegradation of Cdh1 by Cdh1:APC/C; APC/C:Cdc20 mediated degradation of Securin; APC/C:Cdh1 mediated degradation of Cdc20 and other APC/C:Cdh1 targeted proteins in late mitosis/early G1; Cdc20:Phospho-APC/C mediated degradat…	Ubiquitin mediated proteolysis	0.723	0.811	0.714	0.749	0.726	4.80855e-05	0.00301154	5.39366e-05	7.92635e-05	6.36056e-05	91.9	103	90.7	127	95.1	92.2	91.8	88.3	96.2	102.9	101	104	90.6	95.6	88.5	127.7	126.9	124.3	90.3	95.8	95
Medium	A6NMB9	Putative fidgetin-like protein 2 [OS=Homo sapiens]	1	1	1	1	653	66.6	6.73	1.79	cell organization and biogenesis	nucleus	other molecular function	FIGNL2	ENSG00000261308				0.723	0.741	0.845	0.929	0.734	1	1	1	1	0.785129	87.3	89.4	101.9	120.6	112.1	88.6	79.4	87.6	103.1	105.4	89.7	80.2	115.3	80.9	102.3	121.1	127.1	107.8	119.7	102.2	112.5
Medium	Q15651-1	High mobility group nucleosome-binding domain-containing protein 3 [OS=Homo sapiens]	9	1	3	1	99	10.7	9.66	5.8	cell organization and biogenesis;other biological processes	cytosol;nucleus;other cell component	nucleic acid binding activity;other molecular function	HMGN3	ENSCANG00000002658; ENSCATG00000032172; ENSG00000118418; ENSGGOG00000006910; ENSMLEG00000006684; ENSMNEG00000036715; ENSPANG00000015740; ENSPTRG00000018366; ENSRROG00000040340				0.724	0.909	0.905	1.017	0.769	0.110078	1	1	1	0.714048	81.6	102.4	102	112.7	114.7	86.6	86.5	83	68	104.2	93.4	110.9	111.1	96.4	103.8	114.6	122.4	97.9	121.1	116.7	96.3
High	Q8IZD2-1	Histone-lysine N-methyltransferase 2E [OS=Homo sapiens]	1	1	1	1	1858	204.8	7.61	2.76	cell cycle OR cell proliferation;protein metabolism;DNA metabolism;other metabolic processes;developmental processes;other biological processes	plasma membrane;other membranes;cytoskeleton;nucleus;other cell component	other molecular function	KMT2E	ENSG00000005483	Histone modifications	RUNX1 regulates genes involved in megakaryocyte differentiation and platelet function; PKMTs methylate histone lysines	Lysine degradation; Metabolic pathways	0.724	0.789	0.651	0.911	0.911	0.547232	1	0.350417	1	1	87.1	94.9	78.4	120.3	109.6	109.6	89.2	100.8	71.9	96.1	97.2	108.6	87.2	78.1	80.3	124.1	93.5	123.3	112.6	112.3	98.2
High	Q86WP2-1	Vasculin [OS=Homo sapiens]	2	1	1	1	473	53.3	7.05	2.89	RNA metabolism OR transcription;other metabolic processes;other biological processes	plasma membrane;other membranes;cytosol;nucleus;other cell component	nucleic acid binding activity	GPBP1	ENSG00000062194; ENSGGOG00000008390				0.724	0.779	0.586	0.66	0.778	1	1	1	0.932084	1	95.9	103.3	77.7	132.5	87.4	103.1	107.2	83.2	94.5	101.9	101.7	89.8	124.1	76.5	71.4	168.8	92.7	130.5	86.1	94.9	80.6
High	Q6IE81-1	Protein Jade-1 [OS=Homo sapiens]	11	9	13	9	842	95.5	7.91	16.05	protein metabolism;other metabolic processes;other biological processes	plasma membrane;other membranes;cytosol;cytoskeleton;nucleus;other cell component	other molecular function	JADE1	ENSG00000077684; ENSPPAG00000027693; ENSPTRG00000016439		HATs acetylate histones		0.724	0.722	0.737	0.717	0.734	3.42431e-05	0.00013561	7.37834e-05	4.65767e-05	6.26431e-05	93.8	93.5	95.4	129.5	92.9	95	94.1	90.2	93.5	90.5	99.6	93.2	95.1	91.3	96.2	131.9	128.5	129.1	96.3	92.6	92
High	Q9Y5J1	U3 small nucleolar RNA-associated protein 18 homolog [OS=Homo sapiens]	25	11	31	11	556	62	8.76	68.25	RNA metabolism OR transcription;other metabolic processes	other membranes;nucleus;other cell component		UTP18	ENSG00000011260		Major pathway of rRNA processing in the nucleolus and cytosol; rRNA modification in the nucleus and cytosol	Ribosome biogenesis in eukaryotes	0.725	0.779	0.77	0.729	0.795	0.00166849	0.0127907	0.00679661	0.000651105	0.00780413	90.6	97.5	96.3	125.1	91.2	99.4	91.1	90.7	99.3	94.8	100.3	98	98.5	96.8	95.6	126.3	118.8	125.8	91.7	82.9	94
High	Q96MT3	Prickle-like protein 1 [OS=Homo sapiens]	7	4	4	4	831	94.2	6.24	5.53	cell-cell signaling;transport;developmental processes;signal transduction;other biological processes	other membranes;cytosol;nucleus	other molecular function	PRICKLE1	ENSG00000139174	Wnt signaling	Asymmetric localization of PCP proteins	Wnt signaling pathway	0.725	0.883	0.751	0.755	0.715	0.0255827	1	0.193989	0.0872676	0.0115054	90	109.7	93.3	124.3	93.8	88.9	90.8	92.2	84.4	103.9	110.6	111.7	93.7	94.1	105	120.7	125.6	125.3	98.1	91.4	94.6
High	Q9Y692-1	Glucocorticoid modulatory element-binding protein 1 [OS=Homo sapiens]	17	8	12	7	573	62.6	4.83	30.46	other biological processes	nucleus;other cell component	nucleic acid binding activity;other molecular function	GMEB1	ENSG00000162419; ENSGGOG00000009221; ENSPPAG00000038756				0.725	0.776	0.718	0.723	0.741	0.016911	0.171703	0.0277845	0.0215025	0.0238056	92.8	99.4	92	128.1	92.7	94.9	93.3	86.6	98.6	103.8	96.9	99.8	89.9	98.3	92.5	128.7	117	130.3	93.1	89.5	98.5
High	Q8WXG9-1	G-protein coupled receptor 98 [OS=Homo sapiens]	1	4	5	4	6306	692.6	4.64	5.69	cell adhesion;cell organization and biogenesis;protein metabolism;developmental processes;signal transduction;other biological processes	plasma membrane;other membranes;other cell component	enzyme regulator activity;other molecular function	ADGRV1	ENSG00000164199	GPCRs, other	EGR2 and SOX10-mediated initiation of Schwann cell myelination		0.726	0.823	0.874	0.872	0.867	1	1	1	1	1	84.4	95.7	101.5	116.2	101.4	100.8	74.2	108.8	85.3	96.7	106.4	88.9	97	111.8	102.7	122.1	86.2	117.5	102.5	86	111.6
High	Q8TF39	Zinc finger protein 483 [OS=Homo sapiens]	20	13	25	11	744	85	8.57	35.62	other biological processes	nucleus	nucleic acid binding activity;other molecular function	ZNF483	ENSG00000173258		Generic Transcription Pathway		0.727	0.697	0.681	0.683	0.687	0.0018178	0.00137731	0.000557129	0.00061728	0.000155121	97.4	93.4	91.3	134.1	91.6	92.2	99.4	98.3	98.4	94.4	94.6	91.7	92.3	88.3	92.3	134.5	135.5	137.7	92.5	95.5	90.9
High	P09651-2	Isoform A1-A of Heterogeneous nuclear ribonucleoprotein A1 [OS=Homo sapiens]	80	23	451	1	320	34.2	9.23	1033.32				HNRNPA1					0.727	0.774	0.879	0.733	0.757	1	1	1	1	1	89.6	95.4	108.3	123.2	90.3	93.2	70.6	96.7	83.5	108.9	74.5	88.9	100.9	120.4	71.3	114.8	113.6	122	75.6	84.1	107.3
High	P80723	Brain acid soluble protein 1 [OS=Homo sapiens]	48	6	7	6	227	22.7	4.63	15.61	developmental processes;other biological processes	plasma membrane;other membranes;cytoskeleton;nucleus;other cell component	nucleic acid binding activity;other molecular function	BASP1	ENSG00000176788		RHOF GTPase cycle		0.727	0.862	1.122	1.185	1.202	1	1	1	1	1	71.6	84.8	110.4	98.4	116.6	118.2	79.7	72	60.8	130.6	85.3	74.1	120.4	90.7	111.2	169	99	65.8	118.6	117.4	104.2
High	Q9BT67	NEDD4 family-interacting protein 1 [OS=Homo sapiens]	13	2	3	2	221	24.9	4.68	7.2	protein metabolism;other metabolic processes;transport;other biological processes	non-structural extracellular;other membranes;ER/Golgi;other cytoplasmic organelle;other cell component	other molecular function	NDFIP1	ENSG00000131507				0.728	0.714	0.732	0.744	0.767	0.0339602	0.0363411	0.0617112	0.0570259	0.126688	93.3	91.4	93.7	128.1	95.3	98.3	86.2	100.6	92.9	99.8	91.1	80.7	93.3	92.8	97.5	116.4	127.6	136	88.9	94.9	102.9
High	Q8TC59-1	piwi-like protein 2 [OS=Homo sapiens]	3	3	4	3	973	109.8	8.98	11.32	cell cycle OR cell proliferation;DNA metabolism;RNA metabolism OR transcription;other metabolic processes;other biological processes	nucleus;other cell component	nucleic acid binding activity;other molecular function	PIWIL2	ENSG00000197181	Male infertility	PIWI-interacting RNA (piRNA) biogenesis		0.729	0.758	0.771	0.694	0.742	0.000857164	0.00717226	0.0115962	0.00133462	0.00375994	93.1	96.9	98.6	127.8	88.7	94.8	95.1	84.4	93	96.8	92.3	97.8	98.4	101.5	96.7	127.6	119.8	132.8	88.6	87.9	99
High	P54760	Ephrin type-B receptor 4 [OS=Homo sapiens]	17	13	14	11	987	108.2	6.9	25.79	cell adhesion;cell organization and biogenesis;protein metabolism;other metabolic processes;developmental processes;signal transduction;other biological processes	non-structural extracellular;plasma membrane;other membranes;cytosol;other cell component	kinase activity;other molecular function	EPHB4	ENSG00000196411	Vitamin D receptor pathway; Neovascularisation processes; Neural crest cell migration during development; Neural crest cell migration in cancer	EPHB-mediated forward signaling; Ephrin signaling; EPH-ephrin mediated repulsion of cells	Axon guidance	0.729	0.817	0.794	0.82	0.805	4.28226e-06	9.60827e-05	4.41828e-05	0.000156465	4.80564e-05	88.1	98.7	95.9	120.9	99.1	97.3	89.5	87.4	88.6	100	99.3	91.8	96.5	95.4	96.5	119.2	121.6	122.2	99.4	99.7	100.4
Medium	Q68DK2	Zinc finger FYVE domain-containing protein 26 [OS=Homo sapiens]	1	2	3	1	2539	284.4	6.39	3.99	cell cycle OR cell proliferation;DNA metabolism;stress response;other biological processes	cytoskeleton;other cell component	other molecular function	ZFYVE26	ENSG00000072121				0.729	0.805	1	0.768	0.915	0.727988	1	1	0.999034	1	83.8	92.6	115	115	88.4	105.2	78.2	84.8	85.9	131.2	93.6	71	116.3	131.2	101.4	103.7	120	116.3	93.1	76.8	89.4
High	P36894	Bone morphogenetic protein receptor type-1A [OS=Homo sapiens]	6	2	3	2	532	60.2	7.58	11.03	protein metabolism;other metabolic processes;developmental processes;signal transduction;other biological processes	plasma membrane;other membranes;other cell component	enzyme regulator activity;kinase activity;other molecular function	BMPR1A	ENSG00000107779	Bone morphogenic protein (BMP) signaling and regulation; Heart development; Endoderm differentiation; Mesodermal commitment pathway; Ectoderm differentiation; Mesodermal commitment pathway; Ectoderm differentiation; Canonical and non-canonical TGF-B signaling; Embryonic stem cell pluripotency pathways; Endochondral ossification; Osteoblast differentiation and related diseases; Endochondral ossifi…	Signaling by BMP	Cytokine-cytokine receptor interaction; TGF-beta signaling pathway; Hippo signaling pathway; Signaling pathways regulating pluripotency of stem cells; Fluid shear stress and atherosclerosis	0.73	0.773	0.724	0.673	0.66	0.234141	0.700988	0.22676	0.0422108	0.0253492	96	101.8	95.3	131.6	88.5	86.9	101.6	94	97.1	104.9	102.8	100.4	96.4	96.3	93.8	141.3	133	128.9	89.5	95.8	73.1
High	Q9UHC6-1	Contactin-associated protein-like 2 [OS=Homo sapiens]	3	2	3	1	1331	148.1	6.58	10.03	cell adhesion;cell organization and biogenesis;developmental processes;other biological processes	plasma membrane;other membranes;ER/Golgi;other cytoplasmic organelle;other cell component	other molecular function	CNTNAP2	ENSG00000174469; ENSG00000278728			Cell adhesion molecules	0.73	0.76	0.759	0.718	0.746	0.278774	1	0.939182	0.468412	0.258278	93	96.8	96.6	127.3	91.3	95	93.5	86.4	91.3	122.3	95.1	93.6	94.9	117.7	85.3	129.5	112.1	125	105	87.6	89.7
High	Q9Y3X0	coiled-coil domain-containing protein 9 [OS=Homo sapiens]	11	5	7	5	531	59.7	5.4	15.69				CCDC9	ENSG00000105321	IL-18 signaling pathway			0.731	0.85	0.93	0.927	1.018	0.643689	1	1	1	1	80.4	93.5	102.2	110	101.9	111.9	80.1	80.4	77.7	83.1	105.7	93.1	101.8	103.8	98.4	150.6	109.5	81.1	119.3	90.1	101.5
High	Q6ZNL6-1	FYVE, RhoGEF and PH domain-containing protein 5 [OS=Homo sapiens]	7	6	7	6	1462	159.8	5.01	9.55	cell organization and biogenesis;other biological processes	plasma membrane;other membranes;cytosol;cytoskeleton;ER/Golgi;other cytoplasmic organelle;other cell component	enzyme regulator activity;other molecular function	FGD5	ENSG00000154783	VEGFA-VEGFR2 signaling pathway	RAC1 GTPase cycle		0.731	0.777	0.891	0.825	0.823	0.526267	1	1	1	1	86.9	92.4	105.9	118.9	98.1	97.8	84.1	84.4	92.7	101.2	89.6	85.8	102.8	118.6	94.5	121.3	103.9	115.4	99.3	95.2	92.6
High	Q8NEY1	neuron navigator 1 [OS=Homo sapiens]	17	24	41	24	1877	202.3	8.07	87.32	cell organization and biogenesis;developmental processes	cytoskeleton;other cell component		NAV1	ENSG00000134369				0.731	0.802	0.761	0.794	0.792	0.000780547	0.0123965	0.00274944	0.00539801	0.00329683	89.9	98.6	93.5	123	97.6	97.4	89.4	93	90.2	94.7	99.6	98.8	93.7	93.8	93.8	133.1	117	123.3	97.8	93.3	100.5
High	Q9BSH4	Translational activator of cytochrome c oxidase 1 [OS=Homo sapiens]	12	2	8	2	297	32.5	8.13	5.43	cell organization and biogenesis;other biological processes	mitochondrion	translation activity;nucleic acid binding activity	TACO1	ENSG00000136463	Mitochondrial complex IV assembly	TP53 Regulates Metabolic Genes; Respiratory electron transport; Cytoprotection by HMOX1		0.733	1.026	0.954	1.015	0.887	1	1	1	1	1	78.3	109.6	101.9	106.9	108.5	94.8	68	117.5	75	124	84.6	105	88.1	147.1	97.6	88.7	108.5	102.3	112.3	91.1	103.8
High	Q01974	Tyrosine-protein kinase transmembrane receptor ROR2 [OS=Homo sapiens]	3	3	3	2	943	104.7	6.55	0	cell-cell signaling;protein metabolism;other metabolic processes;stress response;developmental processes;signal transduction;other biological processes	plasma membrane;other membranes;cytoskeleton;other cell component	signal transduction activity or receptor binding;kinase activity;other molecular function	ROR2	ENSG00000169071	Cardiac progenitor differentiation; Ectoderm differentiation; Wnt signaling pathway; lncRNA in canonical Wnt signaling and colorectal cancer; Wnt signaling; ncRNAs involved in Wnt signaling in hepatocellular carcinoma; Malignant pleural mesothelioma	WNT5A-dependent internalization of FZD2, FZD5 and ROR2	Wnt signaling pathway	0.733	0.842	0.812	0.749	0.752	0.121005	1	1	0.404505	0.586784	90	103.4	99.6	122.7	92	92.3	75.9	92.3	94	106	95.6	106.4	91.3	102.2	108.5	102.3	125.9	127	94.3	89.4	97.2
High	Q9BQT9	Calsyntenin-3 [OS=Homo sapiens]	3	3	3	3	956	106	5.44	6.88	cell adhesion;cell-cell signaling;cell organization and biogenesis;developmental processes;other biological processes	plasma membrane;other membranes;ER/Golgi;other cell component	other molecular function	CLSTN3	ENSG00000139182; ENSG00000288427				0.733	0.874	0.878	0.774	0.868	0.0764981	1	1	0.103865	0.660708	85.8	102.2	102.7	117	90.6	101.6	85.4	78.5	100	101.2	112.5	101.8	100.6	105.4	102.3	116.6	116.5	114.2	80.3	90.2	96.7
Medium	P05187	alkaline phosphatase, placental type [OS=Homo sapiens]	2	1	1	1	535	57.9	6.29	0	other metabolic processes	plasma membrane;other membranes;other cell component	other molecular function	ALPP	ENSG00000163283	Orexin receptor pathway	Intra-Golgi traffic	Thiamine metabolism; Folate biosynthesis; Metabolic pathways; Biosynthesis of cofactors	0.734	0.926	0.838	0.82	0.838	1	1	1	1	0.96885	85.4	107.8	97.5	116.4	95.4	97.5	98.4	87.1	79.9	111.8	109.9	102.3	96.5	99.4	115	94.1	118.7	125.3	99.3	90.5	97.3
High	Q8N0X7	Spartin [OS=Homo sapiens]	30	16	35	16	666	72.8	5.91	85.14	cell organization and biogenesis;developmental processes;other biological processes	plasma membrane;other membranes;cytosol;mitochondrion;other cell component	other molecular function	SPART	ENSG00000133104			Endocytosis	0.734	0.618	0.588	0.554	0.575	0.00020442	1.87907e-05	5.1418e-06	1.66266e-06	2.94974e-06	108.3	91.1	86.7	147.5	81.7	84.7	108.8	109.6	104.3	93.7	91.5	89.4	86.1	87.5	87.1	152.3	136.7	148.2	82.1	78.5	87.7
High	P17302	Gap junction alpha-1 protein [OS=Homo sapiens]	22	6	21	6	382	43	8.76	49.6	cell-cell signaling;cell cycle OR cell proliferation;cell organization and biogenesis;stress response;transport;developmental processes;signal transduction;other biological processes	plasma membrane;other membranes;mitochondrion;ER/Golgi;nucleus;other cytoplasmic organelle;other cell component	transporter activity;cytoskeletal activity;other molecular function	GJA1	ENSG00000152661	Genes targeted by miRNAs in adipocytes; Arrhythmogenic right ventricular cardiomyopathy; Corticotropin-releasing hormone signaling pathway; Spinal cord injury; Myometrial relaxation and contraction pathways; Wnt signaling pathway; VEGFA-VEGFR2 signaling pathway; EGF/EGFR signaling pathway; 1q21.1 copy number variation syndrome; Calcium regulation in cardiac cells; Sudden infant death syndrome (SI…	Microtubule-dependent trafficking of connexons from Golgi to the plasma membrane; RHOQ GTPase cycle; RHOJ GTPase cycle; Oligomerization of connexins into connexons; Transport of connexins along the secretory pathway; Formation of annular gap junctions; Regulation of gap junction activity	Gap junction; Arrhythmogenic right ventricular cardiomyopathy	0.735	0.826	0.853	0.912	0.899	0.00399137	0.25839	0.320835	0.854128	0.417135	84.4	94.8	97.9	114.8	104.8	103.3	85.2	81.5	86.3	95.8	99.3	95.7	99.9	98.9	97.1	111.8	116	117.8	105.8	109.7	95.6
High	O14730	serine/threonine-protein kinase RIO3 [OS=Homo sapiens]	8	4	5	4	519	59.1	5.76	6.55	protein metabolism;RNA metabolism OR transcription;other metabolic processes;stress response;other biological processes	cytosol;other cell component	kinase activity;other molecular function	RIOK3	ENSG00000101782		Major pathway of rRNA processing in the nucleolus and cytosol		0.735	0.868	0.873	0.789	0.832	0.00115661	0.67155	0.301005	0.0131596	0.123105	86.5	102.2	102.7	117.7	92.9	97.9	86.7	88	84.1	101.4	102.4	106.8	103	103.3	98.7	108.6	118.6	118	93.1	91.3	95.9
High	Q7Z3T8	Zinc finger FYVE domain-containing protein 16 [OS=Homo sapiens]	2	3	3	3	1539	168.8	4.82	8.45	cell organization and biogenesis;transport;signal transduction;other biological processes	other membranes;cytosol;other cytoplasmic organelle;other cell component	other molecular function	ZFYVE16	ENSG00000039319	TGF-beta signaling pathway	Signaling by BMP	Endocytosis; TGF-beta signaling pathway	0.735	0.784	0.79	0.8	0.887	0.770832	1	1	1	1	88.3	94.1	94.9	120.1	96	106.6	87	82.1	96.3	106.3	92.8	88.4	92.6	93.5	122	118.4	130.7	92.4	104.4	94.7	84.7
High	P98155-1	very low-density lipoprotein receptor [OS=Homo sapiens]	4	3	4	3	873	96	4.79	7.28	cell organization and biogenesis;other metabolic processes;transport;developmental processes;signal transduction;other biological processes	non-structural extracellular;plasma membrane;other membranes;other cytoplasmic organelle;other cell component	other molecular function	VLDLR	ENSG00000147852	Familial hyperlipidemia type 3	VLDLR internalisation and degradation; Reelin signalling pathway; VLDL clearance	Spinocerebellar ataxia; Lipid and atherosclerosis	0.736	0.759	0.696	0.699	0.677	0.00161031	0.00856949	0.000917948	0.000690298	0.000290612	96.7	99.7	91.4	131.4	91.9	88.9	92.9	97.3	98.5	92.4	106.1	100.3	95.8	91.9	88.3	132.2	123	139.1	88.1	92.4	94.9
High	O95905	Protein ecdysoneless homolog [OS=Homo sapiens]	21	9	9	9	644	72.7	4.87	11.41	cell cycle OR cell proliferation;RNA metabolism OR transcription;other metabolic processes;other biological processes	cytosol;nucleus;other cell component	other molecular function	ECD	ENSG00000122882				0.736	0.734	0.735	0.747	0.861	0.00117303	0.00319372	0.00189083	0.00124567	0.35453	91.8	91.5	91.6	124.7	93.1	107.3	92.5	91.4	92.3	94.1	91.4	92	87.2	96.9	92	125.3	115.3	125.8	94.9	86.2	93.6
High	Q13573	SNW domain-containing protein 1 [OS=Homo sapiens]	19	10	17	10	536	61.5	9.52	28.8	cell cycle OR cell proliferation;RNA metabolism OR transcription;other metabolic processes;stress response;developmental processes;signal transduction;other biological processes	nucleus;other cell component	signal transduction activity or receptor binding;other molecular function	SNW1	ENSG00000100603	TGF-beta signaling pathway; Novel intracellular components of RIG-I-like receptor (RLR) pathway; Splicing factor NOVA regulated synaptic proteins; Notch signaling pathway	Constitutive Signaling by NOTCH1 PEST Domain Mutants; Constitutive Signaling by NOTCH1 HD+PEST Domain Mutants; NOTCH1 Intracellular Domain Regulates Transcription; Notch-HLH transcription pathway; mRNA Splicing - Major Pathway; Pre-NOTCH Transcription and Translation; Downregulation of SMAD2/3:SMAD4 transcriptional activity; NOTCH3 Intracellular Domain Regulates Transcription; Regulation of gene …	Spliceosome; Notch signaling pathway; Epstein-Barr virus infection; Viral carcinogenesis	0.738	0.934	0.891	0.898	0.81	0.740168	1	1	1	1	84	106.3	101.4	113.9	102.2	92.2	73.7	82.9	79.1	100.1	107.5	91.5	95.5	99.2	94.7	206	107.2	81.6	124.3	96.2	88.9
High	P84022	Mothers against decapentaplegic homolog 3 [OS=Homo sapiens]	10	4	8	1	425	48.1	7.15	23.23	cell organization and biogenesis;RNA metabolism OR transcription;other metabolic processes;stress response;developmental processes;signal transduction;other biological processes	plasma membrane;other membranes;cytosol;nucleus;other cell component	signal transduction activity or receptor binding;nucleic acid binding activity;other molecular function	SMAD3	ENSG00000166949	Androgen receptor signaling pathway; Cell cycle; AGE/RAGE pathway; Adipogenesis; Endoderm differentiation; Mesodermal commitment pathway; Extracellular vesicle-mediated signaling in recipient cells; Mesodermal commitment pathway; Ovarian infertility; Hepatitis C and hepatocellular carcinoma; TGF-beta signaling pathway; Hypothesized pathways in pathogenesis of cardiovascular disease; Factors and p…	Ub-specific processing proteases; Interleukin-37 signaling; FOXO-mediated transcription of oxidative stress, metabolic and neuronal genes; SMAD2/SMAD3:SMAD4 heterotrimer regulates transcription; Signaling by NODAL; FOXO-mediated transcription of cell cycle genes; Downregulation of TGF-beta receptor signaling; Downregulation of SMAD2/3:SMAD4 transcriptional activity; RUNX3 regulates BCL2L11 (BIM) …	FoxO signaling pathway; Cell cycle; Endocytosis; Cellular senescence; Wnt signaling pathway; TGF-beta signaling pathway; Apelin signaling pathway; Hippo signaling pathway; Adherens junction; Signaling pathways regulating pluripotency of stem cells; Th17 cell differentiation; AGE-RAGE signaling pathway in diabetic complications; Hepatitis B; Human T-cell leukemia virus 1 infection; Pathways in can…	0.738	0.82	0.804	0.815	0.797	0.00188097	0.0561918	0.0260393	0.0253741	0.0166395	89.1	98.9	97	120.6	98.3	96.1	96.2	85.9	88.7	94.8	98.5	102.7	96.7	94	101.2	120.2	112.5	124.3	97.9	97.9	98
Medium	Q86UA6-1	RPA-interacting protein [OS=Homo sapiens]	3	1	1	1	219	24.8	4.94	1.64									0.738	0.93	0.756	0.811	0.692	1	1	1	1	0.741635	89.9	113.2	92	121.8	98.7	84.3	89.3	86.5	111.4	115.7	87.8	112.5	90.6	108.7	91.4	121	127	106.6	114.3	98.1	71.4
High	P28908-1	tumor necrosis factor receptor superfamily member 8 [OS=Homo sapiens]	4	2	5	2	595	63.7	5.62	6.64	signal transduction;other biological processes	plasma membrane;other membranes;other cell component	other molecular function	TNFRSF8	ENSG00000120949		TNFs bind their physiological receptors	Cytokine-cytokine receptor interaction	0.739	0.765	0.72	0.783	0.754	0.00781236	0.0677151	0.00879129	0.0475757	0.0198798	93.1	96.4	90.7	126	98.7	95	93.6	89.1	92.9	96.2	106.1	91.8	92.2	90.5	89.7	130.7	125.7	118	94.7	98.5	103.1
High	Q92673	Sortilin-related receptor [OS=Homo sapiens]	7	10	14	10	2214	248.3	5.55	23.11	protein metabolism;other metabolic processes;transport;developmental processes;signal transduction;other biological processes	non-structural extracellular;plasma membrane;other membranes;ER/Golgi;nucleus;other cytoplasmic organelle;other cell component	other molecular function	SORL1	ENSG00000137642		Amyloid fiber formation		0.739	0.745	0.748	0.633	0.743	0.000229463	0.00124728	0.000979198	1.60892e-05	0.000535777	96.2	97	97.4	130.2	82.4	96.8	96.5	98.9	88.6	95.7	99.1	97.3	98.4	97.7	97.7	134.5	130.5	121.4	82.4	82.6	86.5
High	Q92796-2	Isoform 2 of Disks large homolog 3 [OS=Homo sapiens]	32	11	21	10	512	57.9	9.25	55.9				DLG3					0.74	0.827	0.811	0.732	0.786	0.0799578	1	0.723622	0.102861	0.803611	90.7	101.3	99.4	122.6	89.7	96.3	90.3	88.2	87.5	106.7	96	98.5	96.6	107.2	94.6	124.1	112.4	119.2	87.2	86.2	96.1
High	Q9NP73-1	Putative bifunctional UDP-N-acetylglucosamine transferase and deubiquitinase ALG13 [OS=Homo sapiens]	8	6	6	6	1137	126	6.74	8.65	protein metabolism	other membranes;ER/Golgi	other molecular function	ALG13	ENSG00000101901		Biosynthesis of the N-glycan precursor (dolichol lipid-linked oligosaccharide, LLO) and transfer to a nascent protein; Defective ALG14 causes ALG14-CMS	N-Glycan biosynthesis; Various types of N-glycan biosynthesis; Metabolic pathways	0.741	0.683	0.837	0.885	0.693	0.894257	0.715544	1	1	0.268008	91.8	84.7	103.8	124	109.7	85.9	82.2	106.4	91	83.9	91.9	80.7	102.9	86.5	133	102.3	154.9	122.9	108.7	112.3	95.9
High	Q9BQK8-1	Phosphatidate phosphatase LPIN3 [OS=Homo sapiens]	2	1	1	1	851	93.6	5.52	3.54	other metabolic processes;other biological processes	other membranes;ER/Golgi;nucleus	other molecular function	LPIN3	ENSG00000132793	Adipogenesis; Congenital generalized lipodystrophy (CGL)	Triglyceride biosynthesis; Depolymerisation of the Nuclear Lamina; Synthesis of PC; Synthesis of PE	Glycerolipid metabolism; Glycerophospholipid metabolism; Metabolic pathways; mTOR signaling pathway; Alcoholic liver disease	0.741	0.888	0.949	0.74	0.938	0.389976	1	1	0.577218	1	84.6	101.4	108.4	114.2	84.5	107	83.3	96.7	79.8	117.5	87.5	99.9	106.7	100.3	107.8	127.4	112.4	98.5	101	83.1	83.2
High	O75676	Ribosomal protein S6 kinase alpha-4 [OS=Homo sapiens]	3	2	3	2	772	85.6	8.28	4.53	protein metabolism;other metabolic processes;stress response;signal transduction;other biological processes	cytosol;nucleus;other cell component	kinase activity;other molecular function	RPS6KA4	ENSG00000162302	MAPK signaling pathway; Angiopoietin-like protein 8 regulatory pathway; Translation inhibitors in chronically activated PDGFRA cells; Insulin signaling; Interferon type I signaling pathways	Recycling pathway of L1	MAPK signaling pathway; TNF signaling pathway	0.741	0.842	0.861	0.783	0.874	0.117885	1	1	0.799148	0.51375	87.2	99	101.3	117.6	92.1	102.8	87	88.9	81.3	98.8	104	93.2	107.3	101.1	90.7	130.8	113.7	117.4	91.4	91.9	112.4
High	Q9H329	Band 4.1-like protein 4B [OS=Homo sapiens]	4	4	14	1	900	99.7	9.04	16	cell organization and biogenesis;stress response;other biological processes	plasma membrane;other membranes;cytosol;cytoskeleton;other cell component	cytoskeletal activity	EPB41L4B	ENSG00000095203	Glucocorticoid receptor pathway; Nuclear receptors meta-pathway		Tight junction	0.741	0.784	0.682	0.697	0.713	0.000891898	0.00557626	0.000254639	0.000276105	0.00044052	96.3	101.9	88.6	130	90.5	92.7	100.9	90.1	96.3	101.9	93.6	104	88.6	91.8	83.1	144	129.4	129.9	87.7	90.5	90.5
High	Q969T4	Ubiquitin-conjugating enzyme E2 E3 [OS=Homo sapiens]	37	6	24	3	207	22.9	7.18	55.06	protein metabolism;other metabolic processes;other biological processes	cytosol;nucleus	other molecular function	UBE2E3	ENSG00000170035	7q11.23 copy number variation syndrome	Antigen processing: Ubiquitination & Proteasome degradation; Synthesis of active ubiquitin: roles of E1 and E2 enzymes	Ubiquitin mediated proteolysis	0.742	0.794	0.73	0.762	0.807	0.0913434	0.515806	0.054479	0.116461	0.396141	92	98.6	90.5	124.1	94.5	100.2	93.3	89.7	98	100	99.9	98.5	97	91.8	81.8	125.8	103	135.1	95.8	91.4	96.3
Medium	O43593-1	lysine-specific demethylase hairless [OS=Homo sapiens]	2	1	1	1	1189	127.4	7.08	0	protein metabolism;other metabolic processes;other biological processes	nucleus;other cell component	nucleic acid binding activity;other molecular function	HR	ENSG00000168453				0.742	0.979	0.898	0.849	1.033	0.28391	1	1	0.587189	1	80.9	106.8	97.9	109.1	92.6	112.7	78.5	80.5	97.3	105.6	106.3	107.1	97.4	95.9	113.8	102.8	108.5	114.5	96	79.3	92.2
Medium	P52429	Diacylglycerol kinase epsilon [OS=Homo sapiens]	1	1	1	1	567	63.9	7.74	0	other metabolic processes;stress response;signal transduction;other biological processes	plasma membrane;other membranes;cytosol;nucleus;other cell component	kinase activity;other molecular function	DGKE	ENSG00000153933	Ciliary landscape	Effects of PIP2 hydrolysis	Glycerolipid metabolism; Glycerophospholipid metabolism; Metabolic pathways; Phosphatidylinositol signaling system; Phospholipase D signaling pathway; Choline metabolism in cancer	0.743	0.714	0.816	0.815	0.759	0.575642	0.726557	1	1	0.502971	91.9	88.3	101	123.8	100.9	94	90.5	106.5	84.2	103.5	86.9	86.2	99.4	110.7	98.3	103.7	126.1	121.8	99.3	111.8	91.6
High	Q8NBI5	Solute carrier family 43 member 3 [OS=Homo sapiens]	3	2	5	2	491	54.5	8.53	13.53	transport	other membranes	transporter activity	SLC43A3	ENSG00000134802				0.743	0.768	0.655	0.835	0.703	1	1	1	1	0.565224	94.8	98	83.5	127.6	106.5	89.6	98.4	108.5	94.4	101.8	105	99.3	98.2	63.9	86.8	132.5	105.8	138.5	112.7	106.5	110.6
High	P17096-1	High mobility group protein HMG-I/HMG-Y [OS=Homo sapiens]	54	5	14	1	107	11.7	10.32	34.16	cell organization and biogenesis;DNA metabolism;other metabolic processes;stress response;other biological processes	cytosol;nucleus;other cell component	signal transduction activity or receptor binding;nucleic acid binding activity;other molecular function	HMGA1; LOC111152215	ENSAMEG00000001061; ENSCAFG00030004107; ENSCAFG00040011381; ENSCANG00000029050; ENSCATG00000042051; ENSCCAG00000024304; ENSCSAG00000009775; ENSECAG00000000734; ENSFCAG00000044104; ENSG00000137309; ENSGGOG00000025804; ENSMLEG00000042857; ENSMMUG00000019529; ENSMNEG00000005671; ENSPCTG00005015441; ENSPTRG00000040884; ENSRBIG00000030072; ENSRFEG00010017624; ENSUAMG00000015725; ENSUMAG00000010910	Adipogenesis; Adipogenesis; Pre-implantation embryo; Male infertility; 7q11.23 copy number variation syndrome; NAD metabolism in oncogene-induced senescence and mitochondrial dysfunction-associated senescence; Orexin receptor pathway; Adipogenesis	Vpr-mediated nuclear import of PICs; 2-LTR circle formation; Integration of viral DNA into host genomic DNA; Autointegration results in viral DNA circles; APOBEC3G mediated resistance to HIV-1 infection; Formation of Senescence-Associated Heterochromatin Foci (SAHF)		0.743	0.864	0.947	0.987	0.97	1	1	1	1	1	80.9	94.1	103.1	108.9	107.4	105.6	77.2	102.7	80.8	92.3	93.9	96.2	103	88.8	111	108.7	111.3	89.1	106.5	127.6	107.2
High	Q8N0W4	Neuroligin-4, X-linked [OS=Homo sapiens]	3	2	2	2	816	91.9	6.21	6.02	cell adhesion;cell-cell signaling;cell organization and biogenesis;transport;developmental processes;other biological processes	plasma membrane;other membranes;other cell component	signal transduction activity or receptor binding;other molecular function	NLGN4X	ENSG00000146938	Disruption of postsynaptic signaling by CNV	Neurexins and neuroligins	Cell adhesion molecules	0.743	0.622	0.606	0.781	0.633	1	0.463142	0.584621	1	0.366033	101.7	85	83	136.8	106.8	86.7	95.8	106.6	100.6	84.1	89.2	83.2	76.7	82	117.4	136.1	135.3	114.4	105.6	114.4	89.5
High	Q8NFW9	Rab effector MyRIP [OS=Homo sapiens]	1	1	2	1	859	95.6	5.6	4.79	transport;other biological processes	cytoskeleton;ER/Golgi;other cell component	cytoskeletal activity;other molecular function	MYRIP	ENSG00000170011	Deregulation of Rab and Rab effector genes in bladder cancer	Insulin processing		0.744	0.873	0.664	0.773	0.816	1	1	1	1	0.99628	91.7	107.6	81.8	123.2	95.2	100.6	89.2	76.2	136.1	105.6	104.7	90.5	79.6	88.4	79.4	119.9	165.8	99.6	84.8	116.6	92.7
High	Q14145	Kelch-like ECH-associated protein 1 [OS=Homo sapiens]	25	11	17	11	624	69.6	6.44	31.02	protein metabolism;other metabolic processes;stress response;developmental processes;other biological processes	cytosol;cytoskeleton;ER/Golgi;nucleus;other cell component	other molecular function	KEAP1	ENSG00000079999	Quercetin and Nf-kB / AP-1 induced apoptosis; Nuclear receptors meta-pathway; NRF2 pathway; Transcriptional activation by NRF2 in response to phytochemicals; Photodynamic therapy-induced NFE2L2 (NRF2) survival signaling; mRNA, protein, and metabolite inducation pathway by cyclosporin A; NRF2-ARE regulation; Head and neck squamous cell carcinoma; Antiviral and anti-inflammatory effects of Nrf2 on …	Potential therapeutics for SARS; Antigen processing: Ubiquitination & Proteasome degradation; Ub-specific processing proteases; ROS sensing by NFE2L2; Neddylation	Ubiquitin mediated proteolysis; Parkinson disease; Pathways in cancer; Chemical carcinogenesis; Hepatocellular carcinoma; Fluid shear stress and atherosclerosis	0.744	0.82	0.8	0.797	0.736	0.0490331	0.308062	0.16001	0.0805861	0.0107899	91.2	100.5	98.1	122.5	97.6	90.2	89	106.4	90.8	100.1	99	101.5	92.8	97.7	105.1	114.5	122.3	122	92.3	101.2	97.2
High	Q96F10	Diamine acetyltransferase 2 [OS=Homo sapiens]	14	3	4	3	170	19.1	6.04	2.09	other metabolic processes	other cell component	other molecular function	SAT2	ENSG00000141504	Ferroptosis		Arginine and proline metabolism; Metabolic pathways; Ferroptosis	0.744	0.857	0.797	0.8	0.81	0.00447342	0.168579	0.0195232	0.0109519	0.0273574	89.2	102.7	95.5	119.8	95.8	97	98.6	87.9	88.4	101.7	105	97.7	103	88.5	94.6	118.7	118.2	123.2	95	96.8	90.9
High	Q8WVD3-1	E3 ubiquitin-protein ligase RNF138 [OS=Homo sapiens]	8	2	2	2	245	28.2	6.93	2.4	cell-cell signaling;protein metabolism;DNA metabolism;other metabolic processes;stress response;signal transduction	other cell component	nucleic acid binding activity;other molecular function	RNF138	ENSG00000134758; ENSGGOG00000027857; ENSPPYG00000009094; ENSPTRG00000009956		Antigen processing: Ubiquitination & Proteasome degradation		0.744	0.831	0.776	0.851	0.852	0.630347	1	0.938517	1	1	88.4	98.7	92.1	118.7	101	101.2	88.2	87.2	96.2	98.5	110.9	83.2	100.9	91.9	84.8	119.4	101.6	118.5	90.3	106.1	100.8
High	Q9NYL2-2	Isoform 2 of Mitogen-activated protein kinase kinase kinase 20 [OS=Homo sapiens]	13	4	4	1	455	51.5	5.21	6.19				MAP3K20					0.745	0.747	0.865	0.776	0.892	0.0900444	0.160412	0.578857	0.076827	1	88.9	89.2	103.4	119.4	92.6	106.5	86.1	92.3	90.4	83.8	90.7	94.1	106.3	105.1	87.5	112.4	135.3	121.5	75.5	94.2	97.7
High	A0AV96	RNA-binding protein 47 [OS=Homo sapiens]	13	6	11	6	593	64.1	7.68	29.14	RNA metabolism OR transcription;other metabolic processes;developmental processes	nucleus	nucleic acid binding activity	RBM47	ENSG00000163694	TYROBP causal network in microglia			0.746	0.691	0.662	0.691	0.704	0.0140093	0.00549309	0.00159744	0.00256592	0.00149182	99.6	92.2	88.4	133.5	92.3	94	102.2	100.4	99.3	97.9	88	93	84.8	93	89.1	124.5	143.3	134.6	90.4	94.6	93.1
High	Q07002	Cyclin-dependent kinase 18 [OS=Homo sapiens]	11	4	9	2	472	54.1	8.66	22.45									0.746	0.643	0.799	0.806	0.603	1	1	1	1	0.660708	97.4	83.9	104.2	130.5	105.2	78.7	89.9	120.5	94.4	106.2	81.3	73.5	74.7	101	106.8	126.5	123	129.8	141.3	102	75
High	Q9UIF7-1	adenine DNA glycosylase [OS=Homo sapiens]	7	4	6	4	546	60	8.69	14.99	DNA metabolism;other metabolic processes;stress response	mitochondrion;nucleus	nucleic acid binding activity;other molecular function	MUTYH	ENSG00000132781	Base excision repair; DNA repair pathways, full network		Base excision repair	0.747	0.843	0.827	0.747	0.743	0.0347629	1	0.423857	0.0508805	0.165919	91.4	103.1	101.1	122.3	91.3	90.8	87.2	90	89.8	110.6	101.3	98.9	106.8	99.3	92.8	120.2	122.5	118.2	89.7	87.6	94.2
High	O43567	E3 ubiquitin-protein ligase RNF13 [OS=Homo sapiens]	6	1	2	1	381	42.8	4.98	2.91	protein metabolism;other metabolic processes;other biological processes	other membranes;cytosol;ER/Golgi;nucleus;other cytoplasmic organelle;other cell component	other molecular function	RNF13	ENSG00000082996				0.747	1.069	1.054	0.983	0.85	0.440334	1	1	1	1	78.6	112.5	110.9	105.2	103.4	89.4	79.4	77.4	77.9	104.3	111.4	124.1	122.3	109.8	99.1	87.4	104.2	131.1	102.4	82	113.6
High	Q9UJT1	tubulin delta chain [OS=Homo sapiens]	2	1	1	1	453	51	6.83	2.95	cell cycle OR cell proliferation;cell organization and biogenesis;other biological processes	cytosol;cytoskeleton;nucleus;other cell component	cytoskeletal activity;other molecular function	TUBD1	ENSG00000108423	Genes related to primary cilium development (based on CRISPR)			0.748	0.825	0.799	0.835	0.801	0.446348	1	0.556905	1	0.363679	89.6	98.8	95.7	119.8	100.1	95.9	86.5	90.4	102.8	99.8	88.4	107.5	96.6	101.1	83.1	121	108.1	129.4	101	109.5	96.7
High	O14495	Phospholipid phosphatase 3 [OS=Homo sapiens]	10	3	5	3	311	35.1	9.14	8.06	cell adhesion;cell-cell signaling;other metabolic processes;transport;signal transduction;other biological processes	plasma membrane;other membranes;ER/Golgi;other cell component	signal transduction activity or receptor binding;other molecular function	PLPP3	ENSG00000162407	Triacylglyceride synthesis; Sphingolipid metabolism overview; Sphingolipid metabolism: integrated pathway	Sphingolipid de novo biosynthesis	Glycerolipid metabolism; Glycerophospholipid metabolism; Ether lipid metabolism; Sphingolipid metabolism; Metabolic pathways; Phospholipase D signaling pathway; Fc gamma R-mediated phagocytosis; Fat digestion and absorption; Choline metabolism in cancer	0.748	0.834	0.847	0.788	0.859	0.108444	1	0.629662	0.25445	0.53675	88.4	98.6	100.1	118.2	93.1	101.5	89.6	89	90.3	108.6	93.8	99.9	101.5	90.9	101.8	115.1	119.9	119.9	94.4	96.4	90
High	Q9H4E7	differentially expressed in FDCP 6 homolog [OS=Homo sapiens]	2	1	1	1	631	73.9	6.05	3.12	other biological processes	plasma membrane;other membranes;cytosol;cytoskeleton;nucleus;other cell component	enzyme regulator activity	DEF6	ENSG00000023892		RHOA GTPase cycle; CDC42 GTPase cycle; RAC1 GTPase cycle; RAC2 GTPase cycle		0.748	0.964	0.75	0.941	0.894	1	1	1	1	1	84.7	109.2	85	113.3	106.6	101.3	96	82.7	78.4	126.5	86.1	106.6	83	103.9	76.1	110.6	108.9	112.3	83.2	104.1	146.1
High	Q9Y6M4-4	Isoform 4 of Casein kinase I isoform gamma-3 [OS=Homo sapiens]	13	4	6	1	424	49	9.11	8.8				CSNK1G3					0.748	1.504	1.349	1.053	1.109	1	1	1	1	1	66.4	133.4	119.7	88.7	93.4	98.4	58.9	96.9	61.2	110.8	123	136.1	110.3	101.2	121.7	116.7	80.9	81.8	86.1	139.7	85.2
High	Q4VCS5	Angiomotin [OS=Homo sapiens]	2	3	7	2	1084	118	7.64	13.88	cell organization and biogenesis;developmental processes;signal transduction;other biological processes	plasma membrane;other membranes;cytosol;cytoskeleton;nucleus;other cell component	other molecular function	AMOT	ENSG00000126016	VEGFA-VEGFR2 signaling pathway; Hippo-Merlin signaling dysregulation; Malignant pleural mesothelioma		Hippo signaling pathway; Tight junction	0.748	0.84	0.711	0.683	0.696	0.00203948	0.103606	0.00229803	0.000736762	0.000583803	95.9	107.8	91.2	128.3	87.6	89.3	94.8	87.1	99.1	106.5	101.4	112.3	98.1	90.1	87.6	142.6	125.8	126.8	92.6	85.1	86.6
High	Q9HA92	Radical S-adenosyl methionine domain-containing protein 1, mitochondrial [OS=Homo sapiens]	8	3	3	3	442	48.7	7.78	5.56	other metabolic processes	mitochondrion;other cell component	other molecular function	RSAD1	ENSG00000136444				0.75	0.919	1.198	0.906	1.003	1	1	1	1	1	77.9	95.5	124.4	103.9	94.2	104.2	77.6	61.6	101.9	113.4	87.3	95.1	123.9	124.8	87.2	103.4	76.9	107.9	93.8	89.3	94.4
Medium	Q8IWE2	Protein Noxp20 [OS=Homo sapiens]	4	1	1	1	563	60.7	4.68	0		cytosol;ER/Golgi;nucleus		FAM114A1	ENSG00000197712				0.751	0.816	0.971	0.663	0.736	0.645196	1	1	0.510872	0.34723	91.2	99.1	118.1	121.6	80.6	89.4	94.2	86.1	88.2	90.6	95.8	123.8	109.8	114.1	118	105.7	136	117.5	74.3	114.4	77.9
High	Q9UDY8	Mucosa-associated lymphoid tissue lymphoma translocation protein 1 [OS=Homo sapiens]	7	4	6	4	824	92.2	5.73	7.23	cell cycle OR cell proliferation;protein metabolism;other metabolic processes;stress response;transport;developmental processes;signal transduction;other biological processes	cytosol;nucleus;other cell component	other molecular function	MALT1	ENSG00000172175	B cell receptor signaling pathway; T-cell antigen receptor (TCR) pathway during Staphylococcus aureus infection; 22q11.2 copy number variation syndrome; Modulators of TCR signaling and T cell activation; T-cell receptor (TCR) signaling pathway	FCERI mediated NF-kB activation; Downstream TCR signaling; Activation of NF-kappaB in B cells; CLEC7A/inflammasome pathway	NF-kappa B signaling pathway; C-type lectin receptor signaling pathway; T cell receptor signaling pathway; B cell receptor signaling pathway; Shigellosis; Tuberculosis	0.751	0.911	0.871	0.863	0.902	0.75579	1	1	1	1	85.1	103.1	98.6	113.3	97.8	102.2	83.9	110.9	84.4	104.3	100.5	102.3	86.3	97.8	105.9	115.5	112.3	110.5	94.6	100.4	97
High	Q49A26-5	Isoform 5 of Putative oxidoreductase GLYR1 [OS=Homo sapiens]	39	11	34	2	472	51.5	8.27	60.96									0.751	1.238	1.082	0.85	1.006	1	1	1	1	1	76	125.4	109.5	101.2	86	101.8	65.5	94.2	61.5	107.9	92.4	114.1	94.2	166.4	81.8	110.5	84.8	87.1	74.1	73.3	118.7
High	Q9NPI1-1	Bromodomain-containing protein 7 [OS=Homo sapiens]	29	16	30	16	651	74.1	6.39	37.08	cell-cell signaling;cell cycle OR cell proliferation;signal transduction;other biological processes	cytosol;nucleus;other cell component	nucleic acid binding activity;other molecular function	BRD7	ENSG00000166164		Regulation of TP53 Activity through Acetylation	Hepatocellular carcinoma	0.751	0.854	0.838	0.762	0.803	0.199607	1	1	0.205908	1	90	102.3	100.4	119.8	91.3	96.2	86.8	95.5	85.5	96.1	98.6	98.9	93.7	113.4	96.8	114.8	126	115.5	84	88	95.7
High	Q8WYL5-1	Protein phosphatase Slingshot homolog 1 [OS=Homo sapiens]	3	2	2	2	1049	115.4	6.25	0	cell-cell signaling;cell organization and biogenesis;protein metabolism;other metabolic processes;other biological processes	plasma membrane;other membranes;cytosol;cytoskeleton;other cell component	cytoskeletal activity;other molecular function	SSH1	ENSG00000084112	Regulation of actin cytoskeleton		Axon guidance; Regulation of actin cytoskeleton	0.751	0.807	1.021	0.754	1.082	1	1	1	1	1	83.3	89.4	113.2	110.8	83.5	119.9	80.7	102.3	74	86.7	86.3	119.2	106.2	110.5	109.7	117.6	107.4	105.9	81	72.8	106.1
High	Q8WXB1-1	Protein N-lysine methyltransferase METTL21A [OS=Homo sapiens]	7	1	1	1	218	24.6	6.27	4.67	protein metabolism;other metabolic processes	cytosol;nucleus;other cell component	other molecular function	METTL21A	ENSG00000144401		Protein methylation		0.752	0.735	0.92	0.841	0.63	1	1	1	1	0.378193	92.5	90.4	113.1	123	103.5	77.5	80.7	112.3	92.2	89.7	90.2	107.5	85	113.3	112.8	100.2	150.6	122.6	96.7	111.9	103.2
Medium	O43462	Membrane-bound transcription factor site-2 protease [OS=Homo sapiens]	2	1	1	1	519	57.4	7.49	2.45	protein metabolism;other metabolic processes;stress response;developmental processes;signal transduction;other biological processes	other membranes;ER/Golgi;other cell component	other molecular function	MBTPS2	ENSG00000012174	Sterol regulatory element-binding proteins (SREBP) signaling; Type I collagen synthesis in the context of osteogenesis imperfecta; Unfolded protein response	Regulation of cholesterol biosynthesis by SREBP (SREBF); ATF6 (ATF6-alpha) activates chaperones; CREB3 factors activate genes; Assembly of active LPL and LIPC lipase complexes	Protein processing in endoplasmic reticulum	0.752	0.875	1.031	0.869	0.921	0.344055	1	1	1	1	82.8	96.4	113.5	110.1	95.7	101.4	76.4	105.8	83.1	89.9	99.7	96.7	114	116.3	100.9	104.2	110.5	122.3	96.1	89.6	99.2
High	Q9Y580	RNA-binding protein 7 [OS=Homo sapiens]	6	2	4	2	266	30.5	9.57	11.13	cell cycle OR cell proliferation;RNA metabolism OR transcription;other metabolic processes;other biological processes	nucleus	nucleic acid binding activity;other molecular function	RBM7	ENSG00000076053				0.752	0.842	0.764	0.758	0.802	0.142556	0.741118	0.178959	0.117408	0.0692332	91.8	102.7	93.2	122	92.5	97.8	92.5	92.5	97.8	105.3	103.5	96.3	101.5	87.1	94	139.7	115.4	123	90.6	95.1	93.2
High	Q9GZR1	sentrin-specific protease 6 [OS=Homo sapiens]	11	7	7	7	1112	126.1	6.73	13.65	protein metabolism;other metabolic processes;other biological processes	cytosol;nucleus;other cell component	other molecular function	SENP6	ENSG00000112701				0.752	0.812	0.806	0.752	0.803	0.0221391	0.249842	0.26872	0.0338652	0.121965	91.6	98.9	98.2	121.8	91.6	97.9	83	90.8	97.1	100.8	96.1	98	107.1	97.3	95.4	125.5	120.7	119.2	82.2	103.4	90.7
High	Q32P44	Echinoderm microtubule-associated protein-like 3 [OS=Homo sapiens]	3	2	2	2	896	95.1	7.12	4.81	cell cycle OR cell proliferation;cell organization and biogenesis;other biological processes	cytoskeleton;nucleus;other cell component	cytoskeletal activity	EML3	ENSG00000149499				0.753	0.683	0.851	0.686	1.01	1	1	1	1	1	90.6	82.3	102.5	120.4	82.6	121.6	109.4	73.9	85.3	70.6	98.4	77.4	124.6	96.5	69.2	113.3	101.3	130	75	95.8	77.7
High	Q96JM2-2	Isoform 2 of Zinc finger protein 462 [OS=Homo sapiens]	19	21	31	1	1412	161.4	7.8	65.22				ZNF462					0.753	0.859	0.866	0.792	0.831	0.0561079	1	1	0.324676	0.789687	88.6	101	101.9	117.7	93.1	97.8	89.2	78.5	88	90.6	117.3	100.4	104.1	101.3	96.3	117	111.8	122.5	92.6	85.6	103.4
High	O43251-8	Isoform 8 of RNA binding protein fox-1 homolog 2 [OS=Homo sapiens]	13	4	13	4	451	47.3	6.62	36.56				RBFOX2					0.753	0.837	0.87	0.804	0.728	0.097619	1	1	0.25445	0.318952	90.5	100.6	104.6	120.2	96.7	87.5	83.2	88.9	91.7	96.2	105.3	98.9	104.2	102.8	100.7	125.9	118.1	117.3	87.2	96.4	95
High	Q8IVL1-1	Neuron navigator 2 [OS=Homo sapiens]	3	7	7	7	2488	268	9.03	5.41	cell organization and biogenesis;developmental processes;other biological processes	extracellular matrix;nucleus	other molecular function	NAV2	ENSG00000166833				0.753	0.819	0.836	0.824	0.88	0.00141831	0.024776	0.0165147	0.0130494	0.107918	88.4	96.1	98.2	117.4	96.7	103.3	86.4	88.3	95.7	92.8	96.1	100.5	90.5	100.6	98.1	117.3	114.3	122.1	93.2	99.8	96.7
High	Q15345-2	Leucine-rich repeat-containing protein 41 [OS=Homo sapiens]	15	9	16	9	812	88.6	8.38	31.22	protein metabolism;other metabolic processes	cytosol;nucleus;other cell component	other molecular function	LRRC41	ENSG00000132128; ENSGGOG00000010618; ENSPTRG00000000690		Antigen processing: Ubiquitination & Proteasome degradation; Neddylation; RHOBTB3 ATPase cycle		0.754	0.916	0.769	0.728	0.824	0.004075	1	0.0176844	0.00168747	0.052335	90.6	110.1	92.4	120.2	87.6	99	89.5	90.8	87.9	115.2	107.6	108.8	86.7	103.4	91.4	133.4	114.5	118.8	86.8	82.8	86.5
Low	Q7Z4V0-1	Zinc finger protein 438 [OS=Homo sapiens]	1	1	1	1	828	91.8	9.39	1.74	other biological processes	cytosol;nucleus	nucleic acid binding activity;other molecular function	ZNF438	ENSG00000183621				0.754	0.786	0.784	0.903	0.981	0.745171	1	1	1	1	86.8	90.5	90.3	115.2	104	113.1	99.7	87.2	80.6	77.1	110.3	90.9	104.9	90.7	86.6	137.4	108.3	115.6	104.4	106.7	94
High	Q9BSV6	tRNA-splicing endonuclease subunit sen34 [OS=Homo sapiens]	15	3	4	3	310	33.6	8.43	11.09	RNA metabolism OR transcription;other metabolic processes	nucleus	nucleic acid binding activity;other molecular function	TSEN34	ENSG00000170892; ENSG00000273896; ENSG00000274078; ENSG00000274129; ENSG00000274672; ENSG00000274796; ENSG00000275165; ENSG00000278605; ENSG00000278622; ENSG00000278712		tRNA processing in the nucleus		0.754	0.809	0.799	0.754	0.795	0.0454847	0.155906	0.124706	0.015097	0.0713727	92.2	98.8	97.6	122.2	92.1	97.1	92.4	104	90.3	99.1	102.4	92	94.9	97.9	101.4	122.5	122.8	115	92.4	86.4	95.1
Medium	P17813	Endoglin [OS=Homo sapiens]	2	1	1	1	658	70.5	6.61	2.16	cell adhesion;cell organization and biogenesis;protein metabolism;other metabolic processes;stress response;transport;developmental processes;signal transduction;other biological processes	non-structural extracellular;plasma membrane;other membranes;nucleus;other cell component	signal transduction activity or receptor binding;kinase activity;other molecular function	ENG	ENSG00000106991	Hypothesized pathways in pathogenesis of cardiovascular disease; VEGFA-VEGFR2 signaling pathway; TGF-beta receptor signaling in skeletal dysplasias; TGF-beta receptor signaling			0.754	1.523	1.254	0.771	0.687	1	1	1	1	0.747936	75.6	152.5	125.6	100.2	77.2	68.8	89	73.9	69.6	91.6	149.1	179.3	117.3	122.8	145.5	97.9	138.5	89.5	75.5	53.3	103.6
High	Q96L34-1	Map/microtubule affinity-regulating kinase 4 [OS=Homo sapiens]	6	4	4	3	752	82.5	9.66	6.74	cell cycle OR cell proliferation;cell organization and biogenesis;protein metabolism;other metabolic processes;developmental processes;signal transduction;other biological processes	cytosol;cytoskeleton;other cell component	cytoskeletal activity;kinase activity;other molecular function	MARK4	ENSG00000007047		Anchoring of the basal body to the plasma membrane		0.755	0.727	0.817	0.754	0.725	0.667433	0.786333	1	0.867755	0.22716	94.8	91.3	102.6	125.6	94.7	91	80	106.4	93.5	84.4	90.1	96.1	101.3	96	124.8	117.8	143.6	124	86	108.3	93.5
Medium	Q86VU5	Catechol O-methyltransferase domain-containing protein 1 [OS=Homo sapiens]	3	1	1	1	262	28.8	8.38	2.66	other metabolic processes	other membranes	other molecular function	COMTD1	ENSG00000165644				0.755	0.765	0.828	0.741	0.963	0.926052	1	1	1	1	89.7	90.9	98.4	118.8	88	114.4	110.1	87.9	76.5	89.1	83.5	105.3	88.7	97.3	96.4	128.5	101.9	116.4	81.8	86.2	116
High	Q9H2C2	Protein arv1 [OS=Homo sapiens]	7	1	2	1	271	31	8.28	6.68	cell organization and biogenesis;other metabolic processes;transport;other biological processes	other membranes;ER/Golgi	transporter activity	ARV1	ENSG00000173409		Cholesterol biosynthesis		0.755	1.121	1.025	0.975	0.965	1	1	1	1	1	77.6	115.2	105.3	102.7	100.1	99.1	63.6	105.5	78	123.2	115.8	98.6	116.4	105.9	86.6	103.3	80.6	116.9	100.7	128	97.3
High	Q4G0N4	NAD kinase 2, mitochondrial [OS=Homo sapiens]	6	2	4	2	442	49.4	8.18	10.44	other metabolic processes	mitochondrion	kinase activity;other molecular function	NADK2	ENSG00000152620		Nicotinate metabolism	Nicotinate and nicotinamide metabolism; Metabolic pathways; Biosynthesis of cofactors	0.755	0.834	0.917	0.852	0.748	1	1	1	1	0.770043	88.7	98	107.7	117.5	100.1	87.9	88.6	111.9	82.3	85.3	97.9	99.8	96.1	107.6	130.9	96.4	119.6	117.3	100	112	94.9
High	Q9ULU4-19	Isoform 19 of Protein kinase C-binding protein 1 [OS=Homo sapiens]	32	33	84	32	1241	137.9	6.93	181.26				ZMYND8					0.756	0.819	0.788	0.765	0.777	1.06053e-05	0.000206827	4.50349e-05	6.80525e-06	1.86486e-05	92.5	100.3	96.4	122.4	93.5	95	92.7	93.7	92.7	97.2	101.5	100.5	95.1	99	96.6	123.1	122.7	122.5	93.8	87.8	95.2
High	P21926	CD9 antigen [OS=Homo sapiens]	30	8	35	8	228	25.4	7.15	61.17	cell adhesion;cell organization and biogenesis;other metabolic processes;stress response;transport;developmental processes;other biological processes	non-structural extracellular;plasma membrane;other membranes;other cell component	signal transduction activity or receptor binding	CD9	ENSG00000010278	Vitamin D receptor pathway	Platelet degranulation ; Uptake and function of diphtheria toxin; Acrosome Reaction and Sperm:Oocyte Membrane Binding	Hematopoietic cell lineage	0.756	0.848	0.833	0.864	0.792	0.185324	1	0.998549	1	1	89.1	99.9	98.1	117.8	101.8	93.3	85.4	87.2	90.4	102.1	97.3	97.7	96	103	91.9	116.6	111.9	115.3	95.1	102.7	99.6
High	O43505	beta-1,4-glucuronyltransferase 1 [OS=Homo sapiens]	11	4	6	4	415	47.1	7.2	12.9	protein metabolism;other metabolic processes	other membranes;ER/Golgi	other molecular function	B4GAT1	ENSG00000174684		Keratan sulfate biosynthesis; Defective LARGE causes MDDGA6 and MDDGB6; O-linked glycosylation	Mannose type O-glycan biosynthesis; Metabolic pathways	0.757	0.72	0.647	0.673	0.663	0.0064587	0.00344742	0.000377313	0.000397828	0.000356138	101.9	96.9	87	134.5	90.5	89.2	100.1	101.3	105	95.4	97	96.3	82.6	95.7	86.5	133.7	125.4	140.5	95.2	84.5	90
High	Q8N720-1	zinc finger protein 655 [OS=Homo sapiens]	13	6	6	6	491	57.4	7.14	15.03	other biological processes	nucleus;other cell component	nucleic acid binding activity;other molecular function	ZNF655	ENSG00000197343; ENSPPAG00000041610; ENSPTRG00000048790	Retinoblastoma gene in cancer	Generic Transcription Pathway		0.758	0.833	0.765	0.728	0.696	0.0540347	0.338983	0.0993944	0.0146089	0.0104408	95.1	104.5	96	125.5	91.4	87.4	101.3	94.9	92.2	106.4	95.8	104.3	109.1	95.8	88.3	132.9	116	125.2	91.2	95.7	84.5
High	Q0VF96	Cingulin-like protein 1 [OS=Homo sapiens]	22	25	33	24	1302	149	5.67	62.68	cell organization and biogenesis;other biological processes	cytoskeleton;other cell component		CGNL1	ENSG00000128849	VEGFA-VEGFR2 signaling pathway		Tight junction	0.758	0.854	0.769	0.734	0.732	0.0626842	0.726602	0.0737705	0.00995174	0.0104493	93.8	105.8	95.2	123.8	90.9	90.6	103	94.3	93.7	101.3	106.3	108.2	95.2	98.4	95.6	126.8	113.1	124.4	91.3	81.4	96.8
Medium	Q32NC0	UPF0711 protein C18orf21 [OS=Homo sapiens]	6	1	1	1	220	24.8	10.26	2.25				C18orf21	ENSG00000141428				0.758	0.889	0.889	0.896	0.944	1	1	1	1	1	84.6	99.2	99.2	111.6	100	105.4	113.3	69.4	83.8	98.2	105.4	92	99.7	88.5	98.2	122.4	110.5	110.4	99	93.7	103.7
High	P51955	Serine/threonine-protein kinase Nek2 [OS=Homo sapiens]	4	2	2	2	445	51.7	8.9	4.64	cell cycle OR cell proliferation;cell organization and biogenesis;protein metabolism;other metabolic processes;developmental processes;other biological processes	cytosol;cytoskeleton;nucleus;other cell component	kinase activity;other molecular function	NEK2	ENSG00000117650	Ciliopathies	Recruitment of NuMA to mitotic centrosomes; Regulation of PLK1 Activity at G2/M Transition; Loss of Nlp from mitotic centrosomes; Recruitment of mitotic centrosome proteins and complexes; Anchoring of the basal body to the plasma membrane; AURKA Activation by TPX2; APC-Cdc20 mediated degradation of Nek2A		0.758	0.793	0.969	0.987	0.907	0.089923	0.331595	1	1	1	84	87.9	107.4	110.8	109.3	100.5	82	84	95.4	87.9	83.9	98.5	107.3	110.1	99.7	112.7	110.7	101.1	110.7	109.3	105.4
Medium	Q8NB46	Serine/threonine-protein phosphatase 6 regulatory ankyrin repeat subunit C [OS=Homo sapiens]	1	1	1	1	1076	115	6.48	0				ANKRD52	ENSG00000139645				0.759	0.814	0.707	0.69	0.696	1	1	0.70986	0.310779	0.520136	97.6	104.6	90.9	128.6	88.8	89.5	99.1	89.9	112.9	102.4	119.9	106.3	82.1	99.5	92.4	130.6	136.2	98.1	72.9	94	90.2
High	Q2KHR3-1	Glutamine and serine-rich protein 1 [OS=Homo sapiens]	6	9	15	9	1735	189.9	7.08	26.39				QSER1	ENSG00000060749				0.759	0.793	0.79	0.816	0.752	0.17494	0.462408	0.336038	0.408484	0.0254967	92.8	96.9	96.5	122.2	99.7	91.9	92.4	101.8	91.4	96.3	100.8	96.5	93.9	96.1	102.6	119.3	129.6	121.6	102.3	97.9	99.3
Medium	Q5JVS0	Intracellular hyaluronan-binding protein 4 [OS=Homo sapiens]	4	1	1	1	413	45.8	7.46	2.16	cell organization and biogenesis;RNA metabolism OR transcription;other metabolic processes;other biological processes	non-structural extracellular;cytosol;cytoskeleton;ER/Golgi;nucleus;other cell component	nucleic acid binding activity;other molecular function	HABP4	ENSG00000130956		Platelet degranulation		0.759	0.607	0.893	1.059	1.055	1	1	1	1	1	84.8	67.8	99.7	111.7	118.2	117.8	72	117.1	85.4	111	68.3	62.2	100.4	106.5	56.6	105.2	145.4	112.5	119.1	124.8	97.7
High	P78364	polyhomeotic-like protein 1 [OS=Homo sapiens]	17	9	10	9	1004	105.5	9.03	25.18	protein metabolism;other metabolic processes;other biological processes	nucleus	nucleic acid binding activity;other molecular function	PHC1	ENSG00000111752	Malignant pleural mesothelioma	Oxidative Stress Induced Senescence; SUMOylation of DNA methylation proteins; SUMOylation of DNA damage response and repair proteins; SUMOylation of chromatin organization proteins; SUMOylation of RNA binding proteins; SUMOylation of transcription cofactors; RUNX1 interacts with co-factors whose precise effect on RUNX1 targets is not known; Regulation of PTEN gene transcription; Transcriptional R…		0.76	0.798	0.708	0.706	0.672	0.00339712	0.0256883	0.00256703	0.00124567	0.000261871	98.2	103.2	91.4	129.2	91.2	86.8	98.7	102.6	89.4	97.3	103.8	103.8	90.8	92	98.6	132.6	130	126	91.7	87.3	97
High	Q8WWI1-2	Isoform 2 of LIM domain only protein 7 [OS=Homo sapiens]	2	2	2	2	1670	190.8	7.02	0				LMO7					0.76	0.924	0.844	0.94	0.961	1	1	1	1	1	84	102.1	93.2	110.5	103.9	106.3	98.3	77.6	85.7	104.2	94.4	110.5	111.5	92.6	95.2	112.9	89.2	112.8	79.3	106.1	115.3
High	Q8WXW3	Progesterone-induced-blocking factor 1 [OS=Homo sapiens]	11	8	9	8	757	89.8	6.02	21.98	cell cycle OR cell proliferation;cell organization and biogenesis;protein metabolism;other metabolic processes;other biological processes	non-structural extracellular;cytoskeleton;nucleus;other cell component	signal transduction activity or receptor binding	PIBF1	ENSG00000083535	Genes related to primary cilium development (based on CRISPR); Joubert syndrome; Ciliopathies			0.76	0.831	0.773	0.747	0.788	0.0275331	0.204163	0.0252782	0.012372	0.106738	93.1	101.7	94.7	122.5	91.5	96.5	92.5	91.6	100.6	104	101.1	95.1	94.1	97.4	89	124	113.7	121.7	90.9	90.2	94.5
High	Q14332	Frizzled-2 [OS=Homo sapiens]	2	2	2	1	565	63.5	8.1	3.91	cell-cell signaling;developmental processes;signal transduction;other biological processes	plasma membrane;other membranes;other cell component	other molecular function	FZD2	ENSG00000180340	MicroRNAs in cardiomyocyte hypertrophy; Alzheimer's disease and miRNA effects; Physico-chemical features and toxicity-associated pathways; Embryonic stem cell pluripotency pathways; Wnt signaling pathway and pluripotency; Wnt signaling in kidney disease; Epithelial to mesenchymal transition in colorectal cancer; lncRNA in canonical Wnt signaling and colorectal cancer; Breast cancer pathway; Wnt s…	WNT5A-dependent internalization of FZD2, FZD5 and ROR2; Asymmetric localization of PCP proteins; Ca2+ pathway; Class B/2 (Secretin family receptors); Disassembly of the destruction complex and recruitment of AXIN to the membrane	mTOR signaling pathway; Wnt signaling pathway; Hippo signaling pathway; Signaling pathways regulating pluripotency of stem cells; Melanogenesis; Cushing syndrome; Alzheimer disease; Pathways of neurodegeneration; Human papillomavirus infection; Pathways in cancer; Proteoglycans in cancer; Basal cell carcinoma; Breast cancer; Hepatocellular carcinoma; Gastric cancer	0.76	0.887	0.881	0.769	1.154	1	1	1	1	1	83.6	97.7	96.9	110.1	84.6	127	85.1	73	99.6	106.1	83.8	99.4	98.6	108	82.7	114.1	88.2	112	108.3	84	86.1
High	P52747	zinc finger protein 143 [OS=Homo sapiens]	18	9	11	8	638	68.9	6.05	21.52	other biological processes	nucleus	nucleic acid binding activity;other molecular function	ZNF143	ENSG00000166478	IL-18 signaling pathway	RNA Polymerase III Abortive And Retractive Initiation; RNA Polymerase III Transcription Initiation From Type 3 Promoter; RNA polymerase II transcribes snRNA genes		0.76	0.894	0.828	0.838	0.817	0.0140902	1	0.124706	0.0623528	0.106681	88.8	104.4	96.7	116.8	97.9	95.4	88.4	88.2	98.8	108.4	103.9	101.8	96.3	99.5	95.1	116.2	107	116.8	97.9	92.1	97.4
High	Q9ULJ8	Neurabin-1 [OS=Homo sapiens]	14	12	15	12	1098	123.3	5.1	35.18	cell-cell signaling;cell organization and biogenesis;developmental processes;signal transduction;other biological processes	cytosol;cytoskeleton;other cell component	cytoskeletal activity;other molecular function	PPP1R9A	ENSG00000158528				0.76	0.835	0.804	0.803	0.841	0.0343294	0.440962	0.309853	0.0872676	0.372359	90.4	99.4	95.7	119	95.5	100	90.3	90.3	93.4	96.5	100.9	99.3	93	107.3	95.6	121.5	107.5	118.8	95.4	86	102.9
High	O60293	Zinc finger C3H1 domain-containing protein [OS=Homo sapiens]	11	16	21	16	1989	226.2	8.13	32.56	RNA metabolism OR transcription;other metabolic processes	nucleus;other cell component	other molecular function	ZFC3H1	ENSG00000133858				0.761	0.861	0.797	0.75	0.767	0.00161031	0.14784	0.00660154	0.000812486	0.00164645	92.5	104.7	96.9	121.6	91.1	93.3	88.6	97.1	92.8	105.1	102.6	108.1	99.5	97.3	91.9	127.2	121.3	122	93.7	83.8	91.5
High	O95562	Vesicle transport protein SFT2B [OS=Homo sapiens]	17	2	3	2	160	17.8	9.13	9.05	transport	other membranes		SFT2D2	ENSG00000213064	TYROBP causal network in microglia			0.761	0.871	0.84	0.883	0.812	0.102924	0.667314	0.524098	0.510718	0.156719	88.4	101.1	97.6	116.1	102.5	94.3	82.5	87.1	105.3	91.6	99.7	103.8	96.2	105.7	93.2	130.3	114.5	112.5	101.1	104.6	91.9
High	Q86T24	Transcriptional regulator Kaiso [OS=Homo sapiens]	11	4	4	4	672	74.4	5.12	7.34	cell-cell signaling;signal transduction;other biological processes	plasma membrane;other membranes;cytosol;nucleus;other cell component	nucleic acid binding activity;other molecular function	ZBTB33	ENSG00000177485	Wnt signaling pathway and pluripotency			0.761	0.842	0.891	0.894	0.709	1	1	1	1	0.307696	89.6	99.2	104.9	117.7	105.2	83.4	88.6	120.7	77.6	93.4	98	117.1	110.7	101.5	103.7	97.3	116.4	120.1	104	108.8	99.7
High	Q8N7C3	Probable E3 ubiquitin-protein ligase TRIML2 [OS=Homo sapiens]	11	4	8	4	387	44	5.72	17.92									0.761	0.731	0.706	0.705	0.746	0.0998904	0.0436864	0.0268411	0.00643587	0.0147531	98.2	94.3	91.1	129.1	91.1	96.3	111.2	94.3	99.3	95.4	88.1	99	90.9	92.1	97.6	134.1	127.2	130.5	78.7	92.7	92.1
High	Q86V81	THO complex subunit 4 [OS=Homo sapiens]	39	7	26	7	257	26.9	11.15	63.8	DNA metabolism;RNA metabolism OR transcription;other metabolic processes;transport;other biological processes	cytosol;nucleus;other cell component	nucleic acid binding activity	ALYREF			mRNA Splicing - Major Pathway; mRNA 3'-end processing; RNA Polymerase II Transcription Termination; Transport of Mature mRNA derived from an Intron-Containing Transcript; Transport of the SLBP independent Mature mRNA; Transport of the SLBP Dependant Mature mRNA; Transport of Mature mRNA Derived from an Intronless Transcript	Nucleocytoplasmic transport; mRNA surveillance pathway; Spliceosome; Amyotrophic lateral sclerosis; Herpes simplex virus 1 infection	0.761	0.812	0.803	0.793	0.83	0.0575657	0.246103	0.201558	0.159234	0.209028	91.4	97.5	96.4	120	95.2	99.6	89.9	88.7	85.6	98.2	94.6	88.9	93.6	92.7	96.5	170.8	116.5	111.7	100.1	92.3	90
High	Q8NHM5-1	Lysine-specific demethylase 2B [OS=Homo sapiens]	9	11	16	11	1336	152.5	8.56	33.76	protein metabolism;other metabolic processes;developmental processes;other biological processes	nucleus;other cell component	nucleic acid binding activity;other molecular function	KDM2B	ENSG00000089094	FBXL10 enhancement of MAP/ERK signaling in diffuse large B-cell lymphoma	HDMs demethylate histones		0.761	0.731	0.734	0.716	0.74	0.000643868	0.000538533	0.000328261	8.29364e-05	0.000418445	97.6	93.7	94.1	128.1	91.7	94.8	102.8	94	97.4	91.4	98.3	93.5	93.9	97.1	90.9	124	127.9	128.5	87.3	92.1	91.6
High	Q9NQ89	protein C12orf4 [OS=Homo sapiens]	9	2	3	2	552	63.8	6.37	6.79	other biological processes	other cell component		C12orf4	ENSG00000047621				0.762	0.864	0.929	0.843	0.797	0.506776	1	1	1	1	88	99.8	107.3	115.5	97.3	92.1	86.9	90.4	75	98.6	106.3	97.1	81.3	124.2	106	114.1	119.4	109.4	102.7	96.1	87.8
High	Q5JS54-1	Proteasome assembly chaperone 4 [OS=Homo sapiens]	30	3	5	3	123	13.8	6.52	13.09	cell organization and biogenesis	other cell component	other molecular function	PSMG4	ENSG00000180822; ENSGGOG00000012606; ENSPTRG00000033938				0.762	0.836	0.871	0.785	0.797	0.00227365	0.0600604	0.369916	0.00429542	0.00797044	90.5	99.3	103.5	118.8	93.3	94.6	91.1	86.1	95.1	94.8	101.2	100	104.2	111.3	100.5	116.1	119.7	119.8	87.8	95.1	93.9
High	O43463	Histone-lysine N-methyltransferase SUV39H1 [OS=Homo sapiens]	3	1	2	1	412	47.9	8.03	7.6	cell cycle OR cell proliferation;cell organization and biogenesis;protein metabolism;RNA metabolism OR transcription;other metabolic processes;stress response;other biological processes	nucleus;other cell component	nucleic acid binding activity;other molecular function	SUV39H1	ENSG00000101945	Histone modifications; Retinoblastoma gene in cancer; Interactions between LOXL4 and oxidative stress pathway; Effect of progerin on genes involved in Hutchinson-Gilford progeria syndrome	PKMTs methylate histone lysines; SIRT1 negatively regulates rRNA expression	Lysine degradation; Metabolic pathways	0.762	0.785	0.779	0.938	0.794	0.570421	1	0.732027	1	0.434219	90.4	93.2	92.4	118.6	111.3	94.1	88.4	90.8	101.6	88.2	93.6	112.5	92.6	96.8	92.8	102.7	130	119.2	111.8	89.8	112.2
High	Q8N0Z9-1	V-set and immunoglobulin domain-containing protein 10 [OS=Homo sapiens]	6	2	3	2	540	59.2	4.69	2.36	cell adhesion	plasma membrane;other membranes;other cell component	other molecular function	VSIG10	ENSG00000176834				0.762	0.802	0.781	0.71	0.69	0.0116789	0.21049	0.049212	0.0106704	0.0023348	96.3	101.5	98.8	126.4	89.8	87.2	87.8	98.5	96.1	106.3	101.2	100.7	96.4	99.8	98.5	127.1	117	126.1	102.1	89.4	89.5
Medium	Q14CB8-1	Rho GTPase-activating protein 19 [OS=Homo sapiens]	5	1	1	1	494	55.7	9.36	0	signal transduction;other biological processes	plasma membrane;other membranes;cytosol;nucleus;other cell component	enzyme regulator activity	ARHGAP19	ENSG00000213390		RHOA GTPase cycle		0.762	0.891	0.79	0.679	0.866	1	1	1	0.642358	1	91.6	107.2	95	120.3	81.7	104.2	105.9	88	90.5	114.1	105.9	93	74.4	103.7	93.9	143.4	118.8	105.1	60.5	101.4	80.7
High	Q6NZY4	Zinc finger CCHC domain-containing protein 8 [OS=Homo sapiens]	31	14	30	14	707	78.5	4.87	67.15	RNA metabolism OR transcription;other metabolic processes	nucleus	nucleic acid binding activity;other molecular function	ZCCHC8	ENSG00000033030				0.762	0.812	0.752	0.761	0.737	0.00196442	0.0164883	0.00122604	0.000735341	0.00111073	94.8	100.9	93.5	124.4	94.7	91.7	100.6	92.9	94.3	100.3	101.4	99.4	94.7	93	89.3	132.7	123.6	123.3	94.1	84.1	96.4
High	Q96GY0	Zinc finger C2HC domain-containing protein 1A [OS=Homo sapiens]	7	2	2	2	325	35.1	9.82	4.57			other molecular function	ZC2HC1A	ENSG00000104427				0.763	0.918	0.829	0.836	0.885	0.176387	1	0.84398	1	1	87.5	105.3	95.1	114.7	95.9	101.5	77.7	94.2	87.2	109.5	104.9	99.8	95.4	94.7	92.1	132.2	114.3	94.6	95.5	102.1	94
Medium	Q92529	SHC-transforming protein 3 [OS=Homo sapiens]	1	1	1	1	594	64	8.32	0	developmental processes;signal transduction	plasma membrane;other membranes;cytosol	signal transduction activity or receptor binding;other molecular function	SHC3	ENSG00000148082	Integrin-mediated cell adhesion; Brain-derived neurotrophic factor (BDNF) signaling pathway; Focal adhesion; Angiopoietin-like protein 8 regulatory pathway; Chemokine signaling pathway; Ras signaling; Breast cancer pathway; EGFR tyrosine kinase inhibitor resistance; Insulin signaling; ErbB signaling pathway	RAF/MAP kinase cascade; RET signaling; Signalling to RAS	EGFR tyrosine kinase inhibitor resistance; Endocrine resistance; ErbB signaling pathway; Ras signaling pathway; Chemokine signaling pathway; Phospholipase D signaling pathway; Focal adhesion; Natural killer cell mediated cytotoxicity; Neurotrophin signaling pathway; Insulin signaling pathway; Estrogen signaling pathway; Prolactin signaling pathway; Relaxin signaling pathway; Growth hormone synthe…	0.763	0.691	0.756	0.729	0.72	0.980006	1	1	0.431071	0.279701	98.2	89	97.4	128.8	93.9	92.7	98.6	90	107.6	82.2	126.1	89.3	101.7	97.7	91.6	129.3	116	140.1	78.4	95.9	94.2
High	Q12906-1	Interleukin enhancer-binding factor 3 [OS=Homo sapiens]	67	48	528	1	894	95.3	8.76	1292.42	protein metabolism;other metabolic processes;stress response;other biological processes	mitochondrion;nucleus;other cell component	nucleic acid binding activity	ILF3	ENSG00000129351				0.763	0.79	0.875	0.757	0.847	1	1	1	0.651077	1	91	94.3	104.3	119.2	90.3	101	93	111.9	84.1	95.3	103.1	96.3	112	106.5	92.4	122.1	98.8	121.8	97.7	73.5	92.2
High	O96017-1	Serine/threonine-protein kinase Chk2 [OS=Homo sapiens]	26	11	24	11	543	60.9	5.91	43.01	cell cycle OR cell proliferation;cell organization and biogenesis;protein metabolism;DNA metabolism;other metabolic processes;stress response;signal transduction;other biological processes	ER/Golgi;nucleus;other cell component	kinase activity;other molecular function	CHEK2	ENSG00000183765	miRNA regulation of DNA damage response; Cell cycle; ATM signaling in development and disease ; miRNA regulation of p53 pathway in prostate cancer; DNA damage response	Ubiquitin Mediated Degradation of Phosphorylated Cdc25A; Recruitment and ATM-mediated phosphorylation of repair and signaling proteins at DNA double strand breaks; Regulation of TP53 Degradation; Regulation of TP53 Activity through Phosphorylation; Regulation of TP53 Activity through Methylation; Chk1/Chk2(Cds1) mediated inactivation of Cyclin B:Cdk1 complex; Stabilization of p53	Cell cycle; p53 signaling pathway; Cellular senescence; Human T-cell leukemia virus 1 infection	0.763	0.792	0.771	0.772	0.735	0.000161682	0.00149983	0.000699896	0.000326789	5.21316e-05	94.8	98.4	95.7	124.1	95.8	91.3	94.6	96.4	90.7	98.6	98.2	97.7	94	95.5	101.8	121.2	130.5	124	92.4	95.6	98.5
High	Q9UKS6	Protein kinase C and casein kinase substrate in neurons protein 3 [OS=Homo sapiens]	25	9	18	9	424	48.5	6.18	32.55	cell organization and biogenesis;transport;other biological processes	plasma membrane;other membranes;cytosol;other cytoplasmic organelle;other cell component	cytoskeletal activity;other molecular function	PACSIN3	ENSG00000165912		Clathrin-mediated endocytosis		0.765	0.818	0.784	0.793	0.787	0.00329331	0.0437637	0.00562287	0.00881688	0.00204837	92.7	99.2	95.1	121.3	96.2	95.4	92.3	93.4	96	99.9	100.4	99.7	99.5	95.8	87.8	128.6	117.6	122.1	96.9	95.9	97.8
High	O95049-1	Tight junction protein ZO-3 [OS=Homo sapiens]	3	2	2	2	919	101.3	6.76	5.46	cell adhesion;cell organization and biogenesis;other biological processes	plasma membrane;other membranes;nucleus;other cell component	other molecular function	TJP3	ENSG00000105289	1q21.1 copy number variation syndrome		Tight junction	0.765	0.89	0.848	0.838	0.978	0.342292	1	1	0.77525	1	86.3	100.4	95.6	112.8	94.6	110.3	86.3	80.9	101.1	96.9	100.5	107.8	95	95.7	106.5	113.4	101.6	112.8	94.6	98	87.4
Medium	Q8N118	Cytochrome P450 4X1 [OS=Homo sapiens]	1	1	1	1	509	58.8	8.48	0		other membranes;ER/Golgi	other molecular function	CYP4X1	ENSG00000186377	Oxidation by cytochrome P450; Metapathway biotransformation Phase I and II		Serotonergic synapse	0.765	0.763	0.784	0.976	0.686	1	1	1	1	0.733324	92.3	92	94.6	120.6	117.8	82.7	100.2	88.7	80.9	117.7	88.4	80.4	90.9	123.7	81.2	115.9	109	131.3	113.1	136.3	91.8
High	Q5T7P8	Synaptotagmin-6 [OS=Homo sapiens]	17	7	13	7	510	57.3	8.19	21.32	cell-cell signaling;transport;other biological processes	plasma membrane;other membranes;cytosol;ER/Golgi;other cell component	other molecular function	SYT6	ENSG00000134207				0.766	0.722	0.75	0.755	0.636	0.396476	0.207243	0.346597	0.370486	0.02986	99.3	93.6	97.2	129.6	97.9	82.4	103.7	95.8	100	94.7	92.7	94.2	99.5	97.9	96.3	103	130.6	130.5	98.5	102.2	97.1
High	Q8NHV4	Protein NEDD1 [OS=Homo sapiens]	16	8	14	8	660	71.9	7.97	29.65	cell cycle OR cell proliferation;other biological processes	plasma membrane;other membranes;cytosol;cytoskeleton;nucleus		NEDD1	ENSG00000139350		Recruitment of NuMA to mitotic centrosomes; Regulation of PLK1 Activity at G2/M Transition; Loss of Nlp from mitotic centrosomes; Recruitment of mitotic centrosome proteins and complexes; Anchoring of the basal body to the plasma membrane; AURKA Activation by TPX2		0.767	0.92	0.852	0.871	0.902	0.0809185	1	0.565152	0.370486	0.877552	86.6	103.9	96.2	113	98.4	101.9	83	85.5	98.3	110.3	102.5	101.5	94.9	106.4	88.5	119.6	109.9	111.5	97.1	89.2	99.1
High	Q14244	Ensconsin [OS=Homo sapiens]	5	3	4	3	749	84	9.61	3.1	cell organization and biogenesis;stress response;other biological processes	plasma membrane;other membranes;cytosol;cytoskeleton;other cell component	signal transduction activity or receptor binding;other molecular function	MAP7	ENSG00000135525				0.767	0.84	1.05	0.929	0.973	1	1	1	1	1	82.8	90.7	113.3	107.9	100.3	105	79.2	79.7	84	87.3	92.1	80.1	109.2	127.7	95.2	130.9	104	87.5	104.2	75.5	96.6
High	O43542	DNA repair protein XRCC3 [OS=Homo sapiens]	6	2	2	2	346	37.8	8.48	5	cell organization and biogenesis;DNA metabolism;other metabolic processes;stress response;other biological processes	cytosol;mitochondrion;nucleus;other cell component	nucleic acid binding activity;other molecular function	XRCC3	ENSG00000126215	Fluoropyrimidine activity; Male infertility	Resolution of D-loop Structures through Holliday Junction Intermediates; Resolution of D-loop Structures through Synthesis-Dependent Strand Annealing (SDSA); Homologous DNA Pairing and Strand Exchange	Homologous recombination	0.768	0.982	0.834	0.894	0.833	0.383347	1	1	1	1	86.8	110.9	94.2	113	101	94.1	82.7	95.3	85.9	109.9	115.3	103.7	91.7	111	93.3	113.8	103.7	111.9	100.1	89.9	101
High	Q9BS31	zinc finger protein 649 [OS=Homo sapiens]	4	2	2	2	505	57.6	8.76	4.73	other biological processes	nucleus	nucleic acid binding activity;other molecular function	ZNF649	ENSG00000198093		Generic Transcription Pathway	Herpes simplex virus 1 infection	0.768	0.853	0.825	0.801	0.837	0.153592	1	0.793169	0.257393	0.37105	90.6	100.6	97.4	118	94.5	98.8	84	90.7	93.9	94	105.8	100.7	96.8	103.3	97.4	136.7	118.1	112.5	104.1	79.7	94.5
High	Q9ULK5	Vang-like protein 2 [OS=Homo sapiens]	10	4	6	3	521	59.7	9.22	14.17	cell-cell signaling;cell organization and biogenesis;developmental processes;signal transduction;other biological processes	plasma membrane;other membranes;other cell component		VANGL2	ENSG00000162738	Wnt signaling; Development of ureteric collection system	Asymmetric localization of PCP proteins; RND1 GTPase cycle; RND2 GTPase cycle; RND3 GTPase cycle	Wnt signaling pathway	0.768	0.788	0.782	0.772	0.728	0.00888022	0.0267788	0.0169719	0.0137666	0.00145203	95.3	97.7	97	124	95.7	90.3	95.5	95.2	96.5	100.6	98	92.9	97.2	91	102.4	126.8	121.4	124.4	96	92.6	103.1
High	Q9HCE6	Rho guanine nucleotide exchange factor 10-like protein [OS=Homo sapiens]	2	2	2	2	1279	140.3	5.88	1.86									0.768	0.872	0.812	0.822	0.791	0.057444	1	0.208645	0.25445	0.463615	91	103.3	96.2	118.5	97.3	93.8	94.1	91.5	83.5	103.8	96	111	96.7	100.9	85.1	119.1	119.7	112.2	91.6	97.9	98
High	Q6UXD5-1	Seizure 6-like protein 2 [OS=Homo sapiens]	8	6	7	6	910	97.5	4.89	11.36		plasma membrane;other membranes;ER/Golgi		SEZ6L2	ENSG00000174938	16p11.2 proximal deletion syndrome			0.768	0.895	0.841	0.82	0.738	0.0290149	1	0.330437	0.272958	0.0359743	91.1	106.1	99.6	118.5	97.2	87.5	91.2	78.5	98.2	101.9	106.2	110.7	93.6	101.1	99.7	118.6	114.6	121.4	104.6	97.3	92.7
High	Q13127-1	RE1-silencing transcription factor [OS=Homo sapiens]	1	1	1	1	1097	121.8	6.74	2.71	cell organization and biogenesis;protein metabolism;other metabolic processes;stress response;developmental processes;other biological processes	cytosol;nucleus;other cell component	nucleic acid binding activity;other molecular function	REST	ENSG00000084093	MECP2 and associated Rett syndrome; Sudden infant death syndrome (SIDS) susceptibility pathways	NGF-stimulated transcription; Potential therapeutics for SARS; Regulation of PTEN gene transcription; HDACs deacetylate histones	Signaling pathways regulating pluripotency of stem cells; Huntington disease	0.768	0.86	0.664	0.702	0.674	1	1	1	0.852199	1	98.8	110.6	85.3	128.5	90.2	86.6	116.1	94.3	78	143.3	105.2	105.5	104.2	81.5	72	160.1	92.8	122.7	86.1	76.1	87.5
High	Q5T8A7	Protein phosphatase 1 regulatory subunit 26 [OS=Homo sapiens]	1	1	1	1	1209	127.3	8.59	3.09	other biological processes	nucleus	enzyme regulator activity	PPP1R26	ENSG00000196422				0.769	0.897	0.712	0.796	0.833	1	1	0.650995	1	1	92.2	107.4	85.4	119.8	95.3	99.9	90.2	85.2	98.4	105.1	122.7	98.7	75.9	92	83.5	156	88.1	117.2	93.3	99	86.9
High	Q9Y6Q2-3	Isoform 3 of Stonin-1 [OS=Homo sapiens]	11	8	10	7	1135	127.2	5.31	16.27				STON1					0.769	0.843	0.788	0.79	0.812	0.0168583	0.235614	0.0475653	0.0396272	0.0197649	92.3	101.1	94.5	119.9	94.8	97.4	100.4	93	86	95.2	101.9	105.4	94	95.2	97.7	122.6	120.9	118.6	96.9	95.3	95.5
High	P56270-2	Isoform 2 of Myc-associated zinc finger protein [OS=Homo sapiens]	14	7	19	5	493	51	9.1	47.84				MAZ					0.769	0.939	0.88	0.775	0.853	0.0928361	1	0.960423	0.109385	0.921821	88.5	108	101.3	115	89.1	98.1	85.4	86.1	94.4	111.5	96.6	105.1	98.5	103.5	97	110.8	111.9	125.1	83.6	86.7	97.4
High	Q5TKA1-1	Protein lin-9 homolog [OS=Homo sapiens]	4	1	1	1	542	61.9	9.04	4.09	cell cycle OR cell proliferation;DNA metabolism;RNA metabolism OR transcription;other metabolic processes;other biological processes	nucleus;other cell component	nucleic acid binding activity	LIN9	ENSG00000183814	Gastric cancer network 1	G1/S-Specific Transcription; Polo-like kinase mediated events; Cyclin E associated events during G1/S transition ; Transcription of E2F targets under negative control by DREAM complex; Cyclin A:Cdk2-associated events at S phase entry; Transcription of E2F targets under negative control by p107 (RBL1) and p130 (RBL2) in complex with HDAC1	Cellular senescence	0.77	0.899	1.029	0.842	0.757	1	1	1	1	1	87.2	101.8	116.6	113.3	95.4	85.7	87.9	95.2	80.6	102.7	117.5	97.3	117.5	121.8	97.7	114.2	85	138.7	70.1	96.1	107.3
High	P07942	Laminin subunit beta-1 [OS=Homo sapiens]	29	38	112	38	1786	197.9	4.94	228.17	cell adhesion;cell organization and biogenesis;developmental processes;other biological processes	non-structural extracellular;extracellular matrix;ER/Golgi;other cell component	signal transduction activity or receptor binding;extracellular structural activity;other molecular function	LAMB1	ENSG00000091136	Alpha 6 beta 4 signaling pathway; Complement system; Focal adhesion; Focal adhesion: PI3K-Akt-mTOR-signaling pathway; PI3K-Akt signaling pathway; Inflammatory response pathway; Small cell lung cancer; Malignant pleural mesothelioma	Degradation of the extracellular matrix; ECM proteoglycans; Regulation of Insulin-like Growth Factor (IGF) transport and uptake by Insulin-like Growth Factor Binding Proteins (IGFBPs); Post-translational protein phosphorylation; Non-integrin membrane-ECM interactions; L1CAM interactions; Laminin interactions; MET activates PTK2 signaling; EGR2 and SOX10-mediated initiation of Schwann cell myelina…	PI3K-Akt signaling pathway; Focal adhesion; ECM-receptor interaction; Toxoplasmosis; Amoebiasis; Human papillomavirus infection; Pathways in cancer; Small cell lung cancer	0.77	0.719	0.741	0.737	0.795	8.24323e-06	4.1839e-06	3.18731e-06	2.49322e-06	1.47285e-05	97	90.6	93.3	126	92.9	100.2	97.4	96.1	98.4	88.4	93	91	93.8	91.1	94.6	126.6	124.6	127.6	95.1	91.1	93.3
High	Q02318	Sterol 26-hydroxylase, mitochondrial [OS=Homo sapiens]	10	5	7	5	531	60.2	8.9	11.54	other metabolic processes	other membranes;mitochondrion	other molecular function	CYP27A1	ENSG00000135929	Vitamin D metabolism; PPAR signaling pathway; Oxidation by cytochrome P450; Vitamin D-sensitive calcium signaling in depression; Cholesterol metabolism with Bloch and Kandutsch-Russell pathways; Metapathway biotransformation Phase I and II	Endogenous sterols; Synthesis of bile acids and bile salts via 7alpha-hydroxycholesterol; Synthesis of bile acids and bile salts via 27-hydroxycholesterol; Synthesis of bile acids and bile salts via 24-hydroxycholesterol; Defective CYP27A1 causes CTX	Primary bile acid biosynthesis; Metabolic pathways; PPAR signaling pathway; Cholesterol metabolism	0.77	0.8	0.755	0.685	0.749	0.00506639	0.0461246	0.00634903	0.000625477	0.00220493	97.1	100.9	95.2	126.1	86.3	94.4	97.1	96.3	93.5	105.3	99.5	100	97	94.3	93.3	125	142.3	123	79.2	92.8	85.6
Medium	Q5VSY0	G kinase-anchoring protein 1 [OS=Homo sapiens]	2	1	1	1	366	42.1	8.82	0	signal transduction;other biological processes	ER/Golgi	other molecular function	GKAP1	ENSG00000165113				0.77	0.775	0.731	0.743	0.612	0.257695	0.59391	0.291499	0.49112	0.0876284	99.8	100.4	94.7	129.6	96.3	79.2	77.3	95.8	93.2	93.9	91.5	93.7	88.4	80.8	92.2	228.1	120.9	121	113.3	90	86.6
High	Q15800	Methylsterol monooxygenase 1 [OS=Homo sapiens]	9	2	7	2	293	35.2	7.23	14.11	other metabolic processes	plasma membrane;other membranes;ER/Golgi	other molecular function	MSMO1	ENSG00000052802	Cholesterol biosynthesis pathway; Cholesterol metabolism with Bloch and Kandutsch-Russell pathways	Cholesterol biosynthesis	Steroid biosynthesis; Metabolic pathways	0.771	0.903	0.869	0.863	0.768	0.722418	1	1	1	0.345897	89.4	104.7	100.7	116	100.1	89.1	89.7	102.4	84.6	105.1	97.6	112.6	101.1	100.7	101.9	101.3	117.6	116.4	105.3	98.1	100.4
High	Q9HAF1	Chromatin modification-related protein MEAF6 [OS=Homo sapiens]	38	5	7	5	191	21.6	9.32	20.8	protein metabolism;other metabolic processes	nucleus;other cell component		MEAF6	ENSG00000163875		HATs acetylate histones; Regulation of TP53 Activity through Acetylation		0.771	0.904	0.882	0.872	0.857	0.137199	1	1	1	0.811468	87.5	102.6	100.2	113.5	99	97.3	85.6	88	88.6	103.3	92.8	105.2	87.8	113.7	100.8	113	114.8	114.3	99.6	89.6	107.6
High	P10301	Ras-related protein R-Ras [OS=Homo sapiens]	18	3	10	1	218	23.5	6.93	14.18	developmental processes;signal transduction;other biological processes	plasma membrane;other membranes	other molecular function	RRAS	ENSG00000126458	G protein signaling pathways; MAPK signaling pathway; Canonical and non-canonical Notch signaling; MAPK and NFkB signaling pathways inhibited by Yersinia YopJ; T-cell antigen receptor (TCR) pathway during Staphylococcus aureus infection; MAPK cascade; Ras signaling; Inhibition of exosome biogenesis and secretion by Manumycin A in CRPC cells; EGFR tyrosine kinase inhibitor resistance; Angiotensin …	SEMA3A-Plexin repulsion signaling by inhibiting Integrin adhesion; Sema4D mediated inhibition of cell attachment and migration	MAPK signaling pathway; Ras signaling pathway; Rap1 signaling pathway; cAMP signaling pathway; Phospholipase D signaling pathway; Mitophagy; Autophagy; Cellular senescence; Axon guidance; Apelin signaling pathway; C-type lectin receptor signaling pathway; Regulation of actin cytoskeleton; Salmonella infection; Proteoglycans in cancer	0.771	0.939	1.049	1.219	0.673	1	1	1	1	1	81.9	99.7	111.3	106.2	129.4	71.5	77.1	115.7	81	98.7	91.7	103.3	96.6	111.8	110.2	95.8	105.9	105.1	136.7	128.1	91
High	P42575-1	caspase-2 [OS=Homo sapiens]	3	2	2	2	452	50.7	6.81	6.43	cell cycle OR cell proliferation;protein metabolism;other metabolic processes;stress response;developmental processes;signal transduction;other biological processes	other membranes;cytosol;mitochondrion;nucleus;other cell component	other molecular function	CASP2	ENSG00000106144; ENSPPAG00000028627; ENSPTRG00000019805; ENSPTRG00000047033	Apoptosis modulation and signaling; Parkinson's disease pathway; Apoptosis; Apoptosis modulation by HSP70; Acute viral myocarditis; Apoptosis modulation by HSP70	TP53 Regulates Transcription of Caspase Activators and Caspases; NOD1/2 Signaling Pathway; NADE modulates death signalling	Apoptosis	0.771	0.808	0.845	0.901	0.897	0.0276307	0.500243	0.228117	1	0.459625	88.6	92.8	97.1	114.9	103.6	103.1	87.5	87.3	91	91.4	91.7	111.1	89.6	101.1	96	113.1	117	113.5	100.2	107.9	102.3
High	Q9UDY2-6	Isoform 6 of Tight junction protein ZO-2 [OS=Homo sapiens]	33	31	97	1	1157	130.4	7.56	181.79				TJP2					0.771	0.868	0.817	0.735	0.81	1	1	1	1	1	92.5	104.1	98	120	88.2	97.2	94.5	106.2	89.2	118.1	106.3	82.9	100.1	104.8	97.7	124.9	99.5	122.5	70.1	90.1	107.9
Medium	O00559	Receptor-binding cancer antigen expressed on SiSo cells [OS=Homo sapiens]	8	1	1	1	213	24.4	6.29	2.55	other biological processes	other membranes;ER/Golgi;other cell component	enzyme regulator activity	EBAG9	ENSG00000147654		Estrogen-dependent gene expression	Estrogen signaling pathway	0.771	0.864	1.006	1.068	1.114	0.909682	1	1	1	1	79.4	89	103.7	103	110	114.8	68.7	79.3	95.2	92.4	84.9	88.8	103.5	111.7	92.6	113.9	97.1	102.8	109.8	82.8	112.6
High	O14924	Regulator of G-protein signaling 12 [OS=Homo sapiens]	4	5	5	4	1447	156.3	7.44	4.95	signal transduction;other biological processes	plasma membrane;other membranes;cytosol;nucleus;other cell component	enzyme regulator activity;other molecular function	RGS12	ENSG00000159788		G alpha (i) signalling events		0.772	0.88	0.669	0.805	0.765	1	1	1	1	1	94.7	108	82.1	122.7	98.8	93.8	91.3	100.8	87.8	104.2	110.9	99.9	158	79.2	65.1	118.3	119.7	93.7	150.2	95.3	50.7
High	Q96CS2-1	HAUS augmin-like complex subunit 1 [OS=Homo sapiens]	12	4	6	4	278	31.8	5.53	12.6	cell cycle OR cell proliferation;cell organization and biogenesis;other biological processes	cytosol;cytoskeleton		HAUS1	ENSG00000152240; ENSPTRG00000009992		Recruitment of NuMA to mitotic centrosomes; Regulation of PLK1 Activity at G2/M Transition; Loss of Nlp from mitotic centrosomes; Recruitment of mitotic centrosome proteins and complexes; Anchoring of the basal body to the plasma membrane; AURKA Activation by TPX2		0.772	0.869	0.75	0.833	0.818	0.00408638	0.0779003	0.00356314	0.0288054	0.0269758	91.9	103.5	89.2	119	99.1	97.3	88.9	96	92.3	105.9	104	90.2	94	89.7	87.5	119.6	123.4	118.3	99.6	94.5	101.2
High	O15234	Protein CASC3 [OS=Homo sapiens]	10	6	6	6	703	76.2	6.48	15.76	RNA metabolism OR transcription;other metabolic processes;transport;other biological processes	other membranes;cytosol;nucleus;other cell component	nucleic acid binding activity;other molecular function	CASC3	ENSG00000108349		Regulation of expression of SLITs and ROBOs; Transport of Mature mRNA derived from an Intron-Containing Transcript; mRNA 3'-end processing; RNA Polymerase II Transcription Termination; mRNA Splicing - Major Pathway; Nonsense Mediated Decay (NMD) enhanced by the Exon Junction Complex (EJC)	Nucleocytoplasmic transport; mRNA surveillance pathway	0.772	0.856	0.86	0.817	0.824	0.103271	1	0.727155	0.407232	0.622038	90.3	100.1	100.6	117	95.6	96.4	84.1	96.2	91.7	95.3	101.7	101.9	90.6	102.2	103.5	118.8	106.4	119.2	97.1	86.4	106.7
High	Q9NZM5	ribosome biogenesis protein NOP53 [OS=Homo sapiens]	15	5	9	5	478	54.4	10.32	18.47	cell cycle OR cell proliferation;cell organization and biogenesis;DNA metabolism;RNA metabolism OR transcription;other metabolic processes;stress response;signal transduction;other biological processes	cytosol;nucleus;other cell component	nucleic acid binding activity;other molecular function	NOP53	ENSG00000105373				0.773	0.794	0.774	0.722	0.649	1	1	1	1	1	98.4	101.1	98.6	127.4	91.9	82.6	200.6	69.8	93.1	110.1	95.7	91.3	93.3	98.1	78.9	144.1	86.1	120.5	102.2	86.7	87
High	P61978-2	Isoform 2 of Heterogeneous nuclear ribonucleoprotein K [OS=Homo sapiens]	67	30	534	1	464	51	5.33	855.71				HNRNPK					0.773	0.886	0.744	0.758	0.778	0.203339	1	0.161809	0.117814	0.137007	93.9	107.7	90.4	121.5	92	94.5	90.5	101.5	93.4	114.5	101.6	107.1	88.4	100.5	90	124.6	108.1	120.9	91.6	83.1	103.9
High	Q14790-4	Isoform 4 of Caspase-8 [OS=Homo sapiens]	20	6	8	6	496	57.7	5.43	17.84				CASP8					0.774	0.892	0.89	0.851	0.89	0.0124828	0.697358	0.438945	0.0881936	0.699615	87.6	101.1	100.8	113.3	96.4	100.9	87.3	93.9	87.4	100.8	103.2	97.2	105.5	93	100.6	113	110.8	113.6	88.7	96.2	101.1
High	Q9BVC5	Ashwin [OS=Homo sapiens]	11	3	3	3	232	25.8	9.74	6.67	developmental processes	nucleus;other cell component		C2orf49	ENSG00000135974		tRNA processing in the nucleus		0.774	0.796	0.887	0.775	0.96	0.0548774	0.263456	0.644595	0.0377019	1	89.4	92	102.5	115.6	89.6	110.9	82.9	87.3	96	103.2	89.8	87.7	100.1	100.8	97.4	127.9	112.9	112.5	87.4	82.6	90.3
High	P23229-1	integrin alpha-6 [OS=Homo sapiens]	25	23	48	23	1130	126.5	6.61	110.8	cell adhesion;cell organization and biogenesis;developmental processes;signal transduction;other biological processes	plasma membrane;other membranes;other cell component	other molecular function	ITGA6	ENSG00000091409	Integrin-mediated cell adhesion; Arrhythmogenic right ventricular cardiomyopathy; Alpha 6 beta 4 signaling pathway; Mammary gland development pathway - Embryonic development (Stage 1 of 4); Focal adhesion; Regulation of apoptosis by parathyroid hormone-related protein; Focal adhesion: PI3K-Akt-mTOR-signaling pathway; PI3K-Akt signaling pathway; Ebola virus infection in host; Small cell lung cance…	Syndecan interactions; Laminin interactions; Assembly of collagen fibrils and other multimeric structures; Integrin cell surface interactions; Basigin interactions; Type I hemidesmosome assembly	PI3K-Akt signaling pathway; Focal adhesion; ECM-receptor interaction; Cell adhesion molecules; Hematopoietic cell lineage; Regulation of actin cytoskeleton; Toxoplasmosis; Human papillomavirus infection; Pathways in cancer; Small cell lung cancer; Hypertrophic cardiomyopathy; Arrhythmogenic right ventricular cardiomyopathy; Dilated cardiomyopathy	0.774	0.886	0.814	0.829	0.794	0.000301727	0.102583	0.00346619	0.00273226	0.00164645	91.1	104.3	95.8	117.7	97.6	93.5	89.7	92.2	90.8	103.9	101.3	105.9	95.5	100.4	93.1	116	117.3	118.2	92.2	100.1	97.3
High	Q96T88	E3 ubiquitin-protein ligase UHRF1 [OS=Homo sapiens]	31	20	51	20	793	89.8	7.56	81.35	cell cycle OR cell proliferation;protein metabolism;DNA metabolism;other metabolic processes;stress response;other biological processes	nucleus;other cell component	nucleic acid binding activity;other molecular function	UHRF1	ENSG00000276043	Pathways affected in adenoid cystic carcinoma; Malignant pleural mesothelioma	DNA methylation		0.774	0.816	0.826	0.815	0.844	0.0518206	0.385199	0.428726	0.202709	1	91.5	96.5	97.7	118.2	96.3	99.8	91.8	85.4	95.6	95	96.8	97.6	97.9	100.8	95	118.6	105	119.2	96.6	90.6	99.9
High	Q9NRZ9	Lymphoid-specific helicase [OS=Homo sapiens]	36	27	96	27	838	97	7.93	196.53	cell cycle OR cell proliferation;cell organization and biogenesis;DNA metabolism;other metabolic processes;developmental processes;other biological processes	nucleus;other cell component	other molecular function	HELLS	ENSG00000119969	Apoptosis; Apoptosis-related network due to altered Notch3 in ovarian cancer			0.774	0.752	0.735	0.757	0.797	0.00044159	0.000414383	0.000168718	0.000376446	0.000493525	96.5	93.7	91.6	124.6	94.3	99.3	97.7	94.9	97.4	90.3	95.7	94.6	93.2	89.4	92.4	126.8	124	125.8	96.2	95.2	95
High	O95297-1	Myelin protein zero-like protein 1 [OS=Homo sapiens]	13	3	6	3	269	29.1	8.72	11.85	cell-cell signaling;signal transduction	plasma membrane;other membranes	other molecular function	MPZL1	ENSG00000197965			Cell adhesion molecules	0.775	0.84	0.761	0.741	0.801	0.0426564	0.515549	0.119102	0.0344765	0.152309	94.6	102.6	92.8	122	90.4	97.7	96.3	86.6	95.4	105.4	103.4	94.8	103	93.6	90.6	128.2	109.9	123	92.6	91.1	91.1
High	P35080-2	Isoform IIb of Profilin-2 [OS=Homo sapiens]	34	4	44	2	140	15.1	6.1	79.58				PFN2					0.775	0.779	0.847	0.788	0.83	0.0916267	0.154754	0.916478	0.234573	0.129527	92.7	93.1	101.3	119.5	94.2	99.2	90.7	96.8	92.9	93.7	92.2	93.3	100.5	107.5	101.5	106.9	126.7	119.8	92.9	104.4	94.4
Medium	Q9UJA9	Ectonucleotide pyrophosphatase/phosphodiesterase family member 5 [OS=Homo sapiens]	2	1	1	1	477	54.6	6.43	0	other biological processes	non-structural extracellular;plasma membrane;other membranes	other molecular function	ENPP5	ENSG00000112796				0.776	0.793	0.927	0.964	0.836	1	1	1	1	1	87.9	89.8	105.1	113.3	109.2	94.7	118.5	82.3	87.9	116.6	86.2	89.8	122.9	105.1	79.9	98.1	126.8	113.3	120.4	109.2	84.9
High	Q9H3R5	Centromere protein H [OS=Homo sapiens]	38	8	14	8	247	28.5	5.29	34.74	cell cycle OR cell proliferation;cell organization and biogenesis;other biological processes	cytosol;nucleus;other cell component	other molecular function	CENPH	ENSG00000153044		RHO GTPases Activate Formins; Separation of Sister Chromatids; Resolution of Sister Chromatid Cohesion; EML4 and NUDC in mitotic spindle formation; Amplification of signal from unattached kinetochores via a MAD2 inhibitory signal; Deposition of new CENPA-containing nucleosomes at the centromere		0.776	0.67	0.668	0.716	0.599	1	0.567635	0.337513	0.733124	0.0578072	105.2	90.7	90.5	135.5	97	81.1	106.5	101.3	105.7	91.2	93.7	89.4	91	81	93.9	136.2	145.4	132.6	97.6	107.7	92.7
High	Q8WUB8	PHD finger protein 10 [OS=Homo sapiens]	9	3	4	3	498	56	6.62	2.23	developmental processes;other biological processes	nucleus	other molecular function	PHF10	ENSG00000130024			Hepatocellular carcinoma	0.777	0.742	0.696	0.741	0.782	0.8231	0.749383	0.764861	0.406509	0.699898	98.4	93.9	88.2	126.6	93.8	99.1	87.7	95.7	110.2	86.4	101.3	91.3	85.3	118.1	85.7	123.1	133.7	114	99.8	82.9	91.2
High	Q96J84-1	Kin of IRRE-like protein 1 [OS=Homo sapiens]	11	6	7	6	757	83.5	5.73	8.84	cell adhesion	plasma membrane;other membranes;other cell component	cytoskeletal activity;other molecular function	KIRREL1	ENSG00000183853	Genes controlling nephrogenesis; 1q21.1 copy number variation syndrome	Nephrin family interactions		0.777	0.775	0.714	0.696	0.714	0.0913434	0.0838246	0.0587961	0.00875184	0.0343231	99.7	99.5	91.6	128.3	89.3	91.6	107.1	99.7	90.2	100.4	99.4	86.4	105.7	91.5	88.8	134.5	125.8	128.2	91	80.4	89.3
High	Q9NWH9-1	SAFB-like transcription modulator [OS=Homo sapiens]	31	34	90	34	1034	117.1	7.87	172.26	other biological processes	nucleus	nucleic acid binding activity	SLTM	ENSG00000137776; ENSPTRG00000007121				0.777	0.782	0.773	0.764	0.792	0.00255869	0.0156944	0.0103527	0.00219283	0.0161689	95.4	96	94.9	122.7	93.8	97.2	95.1	90.2	97	95.5	100	95.7	102.3	94.6	94.2	123.7	112.2	122.4	94.3	93.5	91.6
Medium	Q8IWB1	Inositol 1,4,5-trisphosphate receptor-interacting protein [OS=Homo sapiens]	1	1	1	1	547	62	5.88	2.41	other biological processes	plasma membrane;other membranes;nucleus	enzyme regulator activity	ITPRIP	ENSG00000148841				0.778	0.812	0.925	0.824	1.011	0.294241	1	1	1	1	87.2	91	103.7	112.2	92.4	113.4	87.3	91.1	83.5	91.2	97.6	90.5	97.9	103.9	104.9	112.3	92.1	123.9	88	106.6	92.6
Medium	Q96RD6-1	Isoform 1 of Pannexin-2 [OS=Homo sapiens]	1	1	2	1	643	70.6	8.82	4.43				PANX2					0.778	0.798	0.692	0.898	0.828	1	1	1	1	1	93.5	95.9	83.2	120.2	107.9	99.5	94.4	92.8	100.2	89.8	96.8	100.7	84	82.4	97.5	135.2	105	121.3	108.9	116.2	103.9
High	Q9Y287	Integral membrane protein 2B [OS=Homo sapiens]	32	6	20	6	266	30.3	5.14	37.53	developmental processes;other biological processes	non-structural extracellular;plasma membrane;other membranes;ER/Golgi;other cytoplasmic organelle;other cell component	other molecular function	ITM2B	ENSG00000136156		Amyloid fiber formation		0.778	0.783	0.839	0.791	0.808	0.00144509	0.00356703	0.0194351	0.00340815	0.00193258	93.4	94	100.7	120	94.9	96.9	92.5	96.2	94.2	92.3	94.8	96.1	101.6	103.1	96.5	113.2	124.1	121.1	95.8	95.4	97.9
High	O15294	UDP-N-acetylglucosamine--peptide N-acetylglucosaminyltransferase 110 kDa subunit [OS=Homo sapiens]	11	12	27	12	1046	116.9	6.7	58.4	protein metabolism;other metabolic processes;signal transduction;other biological processes	plasma membrane;other membranes;cytosol;mitochondrion;nucleus;other cell component	other molecular function	OGT	ENSG00000147162	Ectoderm differentiation; Ectoderm differentiation; Malignant pleural mesothelioma	UCH proteinases; Regulation of necroptotic cell death; HATs acetylate histones	Other types of O-glycan biosynthesis; Insulin resistance	0.778	0.818	0.768	0.78	0.769	5.34612e-05	0.000593423	4.15865e-05	3.21979e-05	1.86486e-05	95.1	99.8	93.8	122.1	95.3	93.9	95.1	99.1	94.2	98.3	102.7	99.9	92.6	93.8	96.7	122.5	119	122.2	91.6	97.4	95.3
High	P78549	Endonuclease III-like protein 1 [OS=Homo sapiens]	17	3	3	3	312	34.4	9.67	9.18	DNA metabolism;other metabolic processes;stress response	mitochondrion;nucleus	nucleic acid binding activity;other molecular function	NTHL1	ENSG00000065057	Base excision repair; DNA repair pathways, full network	Displacement of DNA glycosylase by APEX1; Recognition and association of DNA glycosylase with site containing an affected pyrimidine; Cleavage of the damaged pyrimidine ; Defective NTHL1 substrate processing; Defective NTHL1 substrate binding	Base excision repair	0.778	0.74	0.738	0.804	0.826	0.408436	0.160432	0.0581253	0.577218	0.385905	95.6	90.9	90.7	122.8	98.7	101.4	93.9	92.7	111.4	89.3	101.8	83.4	83.7	90.5	89.1	118.9	120.6	123.1	96.9	115.4	91.8
High	Q9Y4E1	WASH complex subunit 2C [OS=Homo sapiens]	28	24	45	6	1318	144.6	4.79	72.31									0.779	0.818	0.876	0.783	0.972	0.218116	0.314713	1	0.100932	1	89.4	93.8	100.6	114.8	89.9	111.5	98.2	89.7	88.3	78.9	102.3	94.2	104.8	99.7	101	129.1	108.2	115.2	90.2	80.6	93.5
High	Q96QE3-1	ATPase family AAA domain-containing protein 5 [OS=Homo sapiens]	6	7	7	7	1844	207.4	9.19	10.5	stress response;other biological processes	nucleus;other cell component	nucleic acid binding activity;other molecular function	ATAD5	ENSG00000176208				0.779	0.78	0.679	0.7	0.643	0.0246905	0.037204	0.000710626	0.00256592	0.000719767	102	102.1	89	131	91.7	84.2	101	104.5	101.2	100	102.1	101.3	88.9	88.3	79.4	129.9	126.6	135.8	91	86.8	100.5
High	Q96L73-1	Histone-lysine N-methyltransferase, H3 lysine-36 and H4 lysine-20 specific [OS=Homo sapiens]	4	8	9	8	2696	296.5	8.03	12.95	protein metabolism;other metabolic processes;other biological processes	nucleus;other cell component	nucleic acid binding activity;other molecular function	NSD1	ENSG00000165671	Histone modifications; Pathways affected in adenoid cystic carcinoma	PKMTs methylate histone lysines	Lysine degradation; Metabolic pathways	0.779	0.806	0.753	0.766	0.771	0.0272655	0.0855574	0.0322212	0.0109854	0.0123782	95.9	99.2	92.7	123.1	94.3	94.9	96.7	96	96	95.8	99.8	99.3	102.6	92.3	92.8	123.2	122.1	124.6	89.1	94.4	94.5
High	P42857	Neuron-specific protein family member 1 [OS=Homo sapiens]	6	1	1	1	185	20.9	5.72	2.65	cell-cell signaling;cell organization and biogenesis;protein metabolism;other metabolic processes;transport;signal transduction;other biological processes	plasma membrane;other membranes;ER/Golgi;nucleus;other cytoplasmic organelle;other cell component	signal transduction activity or receptor binding;other molecular function	NSG1	ENSG00000168824				0.779	0.74	0.849	0.735	0.696	1	1	0.908216	0.933581	0.268669	97.4	92.5	106.2	125	91.9	87.1	100	96.9	99.8	94.7	99.4	88.3	108.8	70.1	109.1	125.6	133.5	128.1	91.9	94.1	102.7
High	Q9Y6X5	Bis(5'-adenosyl)-triphosphatase ENPP4 [OS=Homo sapiens]	5	2	2	2	453	51.6	6.15	2.38	other metabolic processes;stress response;other biological processes	plasma membrane;other membranes	other molecular function	ENPP4	ENSG00000001561		Neutrophil degranulation	Purine metabolism; Metabolic pathways	0.779	1.023	1.004	0.925	0.952	1	1	1	1	1	82.3	108	106	105.6	97.7	100.5	66.7	93.8	81.6	115.9	70	107.1	76.5	105.1	124.3	104.7	93.6	136.8	96.8	96.7	130.6
High	Q6UXK5	Leucine-rich repeat neuronal protein 1 [OS=Homo sapiens]	5	3	4	3	716	80.7	6.15	6.95	other biological processes	non-structural extracellular;extracellular matrix;other membranes		LRRN1	ENSG00000175928				0.779	0.879	0.768	0.72	0.687	0.0831377	0.755359	0.0278564	0.005596	0.00395067	96.8	109.2	95.3	124.2	89.3	85.3	97.4	92.6	108.7	101.9	110.8	109.9	96	88.3	96.3	129	125	121.3	78.1	95.4	90
High	O15347	High mobility group protein B3 [OS=Homo sapiens]	13	2	5	2	200	23	8.37	4.96	cell organization and biogenesis;DNA metabolism;other metabolic processes;stress response;developmental processes;other biological processes	nucleus;other cell component	nucleic acid binding activity	HMGB3	ENSG00000029993				0.779	0.874	0.775	0.988	0.818	1	1	1	1	1	89.3	100.2	88.8	114.6	113.2	93.8	89.7	88.5	106.6	97.1	100.7	107.6	88.6	89.3	102.7	154.7	115.2	79	113.8	119.6	87.3
High	P04733	Metallothionein-1F [OS=Homo sapiens]	33	2	13	1	61	6.1	7.83	22.3	stress response;other biological processes	nucleus;other cell component	other molecular function	MT1F	ENSG00000198417	Copper homeostasis; Zinc homeostasis	Metallothioneins bind metals	Mineral absorption	0.78	0.937	1.055	0.939	1.07	1	1	1	1	1	80.9	97.3	109.5	103.8	97.4	111.1	77.5	78.1	92.3	105.8	93.9	93.1	122.6	105.7	89.6	95.9	100.2	100.9	93	94	105.6
Medium	Q8WTW4	GATOR complex protein NPRL2 [OS=Homo sapiens]	2	1	1	1	380	43.6	6.52	0	protein metabolism;other metabolic processes;stress response;other biological processes	other membranes;other cytoplasmic organelle;other cell component	enzyme regulator activity;kinase activity	NPRL2	ENSG00000114388	22q11.2 copy number variation syndrome	Amino acids regulate mTORC1	mTOR signaling pathway	0.78	0.94	1.015	0.977	0.868	1	1	1	1	0.845136	83.9	101.1	109.1	107.5	105.1	93.3	84.3	80.6	106.5	101.7	103.1	97.4	87.1	117.4	109.8	121.2	102.5	108.1	114.5	102.6	105.7
High	Q8WV92	MIT domain-containing protein 1 [OS=Homo sapiens]	15	3	5	3	249	29.3	8	9.86	cell cycle OR cell proliferation;cell organization and biogenesis;other biological processes	other membranes;other cytoplasmic organelle;other cell component	other molecular function	MITD1	ENSG00000158411				0.78	0.797	0.769	0.68	0.732	0.597806	0.829802	0.618036	0.294506	0.0650966	98.4	100.5	96.9	126.1	85.7	92.3	98	110.5	89.2	100.2	91.8	103.1	96.6	92.3	104.3	131.2	125.7	125.4	85.3	109.5	85.4
High	Q70Z53	Protein FRA10AC1 [OS=Homo sapiens]	19	5	12	5	315	37.5	8.1	11.96	other metabolic processes	nucleus	other molecular function	FRA10AC1	ENSG00000148690				0.78	0.862	0.768	0.823	0.868	0.00714727	0.276649	0.0204997	0.0321995	0.108567	91.7	101.4	90.3	117.6	96.8	102.1	91.2	86.5	95.8	104	99.1	100.8	89.5	101.3	89.8	122.6	117	114.9	96.3	92.6	98.6
High	Q8NDH3	Probable aminopeptidase NPEPL1 [OS=Homo sapiens]	11	4	11	4	523	55.8	6.87	15.51	protein metabolism	other cell component	other molecular function	NPEPL1	ENSG00000215440				0.78	0.916	0.888	0.86	0.914	0.0176385	1	1	0.264801	0.701766	87.3	102.6	99.4	112	96.3	102.4	87.2	82.5	90.1	101	102.5	114.1	96.3	106.3	99.3	107.5	114.6	111.8	96.2	88.8	101.7
High	O15194-1	CTD small phosphatase-like protein [OS=Homo sapiens]	11	3	4	2	276	31.1	5.54	2.79	protein metabolism;other metabolic processes;other biological processes	nucleus	other molecular function	CTDSPL	ENSG00000144677; ENSPTRG00000014749				0.78	0.81	0.812	0.766	0.857	0.0712294	0.244057	0.262283	0.0864754	0.464019	93.1	96.7	96.9	119.4	91.5	102.4	95.5	92.5	89.2	101.8	96	89	88.3	107.4	96.2	118.5	123.8	116.6	90.8	86.4	102.6
High	O00463	TNF receptor-associated factor 5 [OS=Homo sapiens]	4	2	4	2	557	64.4	7.43	1.67	protein metabolism;other metabolic processes;signal transduction;other biological processes	plasma membrane;other membranes;cytosol;cytoskeleton	signal transduction activity or receptor binding;other molecular function	TRAF5	ENSG00000082512	RANKL/RANK signaling pathway; TNF-related weak inducer of apoptosis (TWEAK) signaling pathway; Small cell lung cancer; SARS-CoV-2 innate immunity evasion and cell-specific immune response; Neuroinflammation and glutamatergic signaling		NF-kappa B signaling pathway; Necroptosis; NOD-like receptor signaling pathway; IL-17 signaling pathway; TNF signaling pathway; Shigellosis; Human cytomegalovirus infection; Herpes simplex virus 1 infection; Epstein-Barr virus infection; Human immunodeficiency virus 1 infection; Pathways in cancer; Viral carcinogenesis; Small cell lung cancer	0.78	0.98	0.894	0.95	0.838	1	1	1	1	1	86	108.1	98.5	110.3	104.8	92.4	76.7	83.6	112.7	108.4	91.2	105	94.9	104.1	95.7	113.2	107.1	98.2	101.8	136.7	93.8
High	Q9NR23	Growth/differentiation factor 3 [OS=Homo sapiens]	33	11	58	11	364	41.4	7.94	118.03	developmental processes;signal transduction;other biological processes	non-structural extracellular;other cell component	signal transduction activity or receptor binding;other molecular function	GDF3	ENSG00000184344	Endoderm differentiation; Mesodermal commitment pathway; Mesodermal commitment pathway		Cytokine-cytokine receptor interaction	0.781	0.762	0.772	0.779	0.752	0.00875349	0.00612258	0.0101108	0.00674899	0.00298386	96.7	94.4	95.6	123.8	96.4	93.1	95.4	99.5	96.7	90.4	94.5	94.9	91.5	95.6	102.5	116.7	129.6	123.9	96.5	98	93.4
High	Q9UK32	Ribosomal protein S6 kinase alpha-6 [OS=Homo sapiens]	10	8	14	2	745	83.8	6.34	32	protein metabolism;other metabolic processes;stress response;developmental processes;signal transduction;other biological processes	cytosol;mitochondrion;nucleus;other cell component	kinase activity;other molecular function	RPS6KA6	ENSG00000072133	Angiopoietin-like protein 8 regulatory pathway; Thermogenesis; Thyroid hormones production and peripheral downstream signaling effects; Cytoplasmic ribosomal proteins; Insulin signaling	Recycling pathway of L1; RSK activation	MAPK signaling pathway; Oocyte meiosis; mTOR signaling pathway; Thermogenesis; Long-term potentiation; Neurotrophin signaling pathway; Progesterone-mediated oocyte maturation; Insulin resistance; Yersinia infection; Chemical carcinogenesis	0.781	0.799	0.884	0.844	0.94	0.476589	1	1	1	1	89.3	91.4	101.1	114.3	96.5	107.5	102.5	88.9	85.7	107.3	91	89.7	101	87.9	100.7	113.9	101.6	118.3	96.1	105.9	95.4
Low	Q6ZSY5	protein phosphatase 1 regulatory subunit 3F [OS=Homo sapiens]	1	1	1	1	799	82.7	4.6	0	other biological processes	other membranes;other cell component	other molecular function	PPP1R3F	ENSG00000049769			Insulin signaling pathway	0.781	0.887	1.031	0.883	0.784	1	1	1	1	1	87.3	99.2	115.3	111.8	98.8	87.7	88.7	79.7	99.1	100.7	116	78.5	118.9	117.1	97.2	117.8	111.2	113.5	109.9	78.8	100.3
High	Q06418	Tyrosine-protein kinase receptor TYRO3 [OS=Homo sapiens]	2	2	2	2	890	96.8	5.67	2.57	cell adhesion;protein metabolism;other metabolic processes;stress response;transport;developmental processes;signal transduction;other biological processes	plasma membrane;other membranes;ER/Golgi;nucleus;other cell component	kinase activity;other molecular function	TYRO3	ENSG00000092445	Ebola virus infection in host; Complement system in neuronal development and plasticity			0.781	0.57	0.505	0.471	0.522	1	0.172433	0.0180214	0.0106216	0.0704041	121.7	88.9	78.8	155.8	73.4	81.4	146.2	116.1	123	87.1	89.8	95	67.3	79.6	82.4	157.4	110.2	157.6	67.9	81.5	74.2
High	P56199	Integrin alpha-1 [OS=Homo sapiens]	2	3	3	3	1179	130.8	6.29	1.67	cell adhesion;cell organization and biogenesis;developmental processes;signal transduction;other biological processes	plasma membrane;other membranes;other cell component	signal transduction activity or receptor binding;other molecular function	ITGA1	ENSG00000213949	Integrin-mediated cell adhesion; Arrhythmogenic right ventricular cardiomyopathy; miRNA targets in ECM and membrane receptors; Focal adhesion; Hepatocyte growth factor receptor signaling; NOTCH1 regulation of endothelial cell calcification; PI3K-Akt signaling pathway; Ebola virus infection in host; Malignant pleural mesothelioma; Regulation of actin cytoskeleton	Smooth Muscle Contraction; Integrin cell surface interactions; CHL1 interactions; Other semaphorin interactions; Laminin interactions; Platelet Adhesion to exposed collagen	PI3K-Akt signaling pathway; Focal adhesion; ECM-receptor interaction; Hematopoietic cell lineage; Regulation of actin cytoskeleton; Human papillomavirus infection; Hypertrophic cardiomyopathy; Arrhythmogenic right ventricular cardiomyopathy; Dilated cardiomyopathy	0.781	0.759	0.888	0.783	0.81	1	1	1	1	1	93.4	90.7	106.1	119.5	93.6	96.8	76.5	91.4	98.5	115.9	79.3	88.9	103.9	133.3	81	117	82.5	118.8	90.2	91.6	100.8
Medium	Q9UKT9-3	Isoform 3 of Zinc finger protein Aiolos [OS=Homo sapiens]	2	1	1	1	470	53.4	6.46	2.59				IKZF3					0.782	0.951	0.953	0.897	0.907	0.942859	1	1	1	1	85.4	104	104.2	109.3	98	99.2	98.1	83.9	86	104.6	98.4	108.4	108.9	104.9	97.9	100.2	110.3	110	98.6	104.4	77.3
High	O94921-1	Cyclin-dependent kinase 14 [OS=Homo sapiens]	4	2	3	1	469	53	8.92	4.72	cell-cell signaling;cell cycle OR cell proliferation;protein metabolism;other metabolic processes;signal transduction;other biological processes	plasma membrane;other membranes;cytosol;nucleus;other cell component	kinase activity;other molecular function	CDK14	ENSCATG00000032271; ENSCSAG00000012501; ENSG00000058091; ENSGGOG00000003585; ENSMLEG00000038830; ENSMNEG00000032203; ENSPANG00000022338			Transcriptional misregulation in cancer	0.782	0.964	0.887	0.785	0.839	1	1	1	1	1	89.2	110	101.2	114.1	89.6	95.8	85.9	91.4	100.8	112.8	116.3	76.4	125	76.2	103.7	139.9	89.4	117	120.4	91.8	57.8
High	Q9NPF0	CD320 antigen [OS=Homo sapiens]	9	2	4	2	282	29	4.75	8.24	other metabolic processes;transport;signal transduction;other biological processes	plasma membrane;other membranes;ER/Golgi;other cytoplasmic organelle	signal transduction activity or receptor binding;other molecular function	CD320	ENSG00000167775		Cobalamin (Cbl, vitamin B12) transport and metabolism; Defective CD320 causes MMATC		0.782	0.657	0.693	0.794	0.679	0.640939	0.373732	0.158037	1	0.0984957	101.9	85.6	90.4	130.3	103.4	88.5	103.4	86.6	110.6	86.4	103.4	86.9	94.1	77	91.7	133.2	116	132.2	104.9	117.3	96.2
High	Q96EX2-1	RING finger and transmembrane domain-containing protein 2 [OS=Homo sapiens]	13	3	3	3	444	48.9	7.84	9.05	protein metabolism;other metabolic processes;other biological processes	other membranes	other molecular function	RNFT2	ENSG00000135119				0.782	0.911	0.993	0.733	0.9	1	1	1	1	1	88.2	102.8	112	112.8	82.7	101.5	79.9	99.6	84.1	111.5	98	91.4	106.8	121.9	74.3	114	100.9	107.5	78.9	69.1	94.1
High	Q15773	Myeloid leukemia factor 2 [OS=Homo sapiens]	37	10	47	10	248	28.1	6.9	103.51	other biological processes	nucleus;other cell component		MLF2	ENSG00000089693				0.782	0.834	0.792	0.753	0.785	0.000215989	0.0087637	0.000557129	8.82456e-05	0.000287254	94.9	101.2	96.1	121.3	91.4	95.2	97	91.1	94.6	100.6	100.9	105.2	95.7	91.2	99.2	128.5	117.8	120.9	91.1	90.2	91.1
High	O43295	SLIT-ROBO Rho GTPase-activating protein 3 [OS=Homo sapiens]	2	2	2	2	1099	124.4	6.68	6.04	signal transduction;other biological processes	cytosol;other cell component	enzyme regulator activity	SRGAP3	ENSG00000196220		CDC42 GTPase cycle; RAC1 GTPase cycle; Inactivation of CDC42 and RAC1	Axon guidance	0.782	0.95	0.888	0.797	0.975	0.275442	1	0.775686	0.519046	1	87.1	105.7	98.8	111.3	88.7	108.5	79.4	99.3	87.5	90.8	107.6	106.2	99.2	99.3	83.4	111.8	123.6	108	99.8	89.1	87.4
High	Q8ND24	Ring finger protein 214 [OS=Homo sapiens]	17	12	17	12	703	77.6	6.95	33.12	protein metabolism;other metabolic processes		other molecular function	RNF214	ENSG00000167257				0.782	0.805	0.729	0.77	0.773	0.0133752	0.0833807	0.00540456	0.00860416	0.00846176	96.6	99.4	90	123.4	95.1	95.4	94.6	96.1	97.3	98.9	104.4	97.7	95.9	89.6	88	134.7	114.5	122.9	91.1	96.8	94.7
High	Q9UK76	Jupiter microtubule associated homolog 1 [OS=Homo sapiens]	37	2	4	2	154	16	5.6	11.61		other membranes;nucleus;other cell component		JPT1	ENSG00000189159				0.783	0.877	1.263	1.182	1.119	1	1	1	1	1	75.5	84.5	121.7	96.4	113.9	107.9	77.5	88.4	77.7	87	79.7	90.6	125.3	83.1	129.6	99.2	99.8	83.2	123.4	117.3	97.5
High	Q96S99	Pleckstrin homology domain-containing family F member 1 [OS=Homo sapiens]	7	2	2	2	279	31.2	8.24	1.73	cell organization and biogenesis;other biological processes	other membranes;nucleus;other cytoplasmic organelle;other cell component	other molecular function	PLEKHF1	ENSG00000166289				0.783	0.905	0.825	0.861	0.904	0.178681	1	0.793143	0.723677	1	89	102.9	93.8	113.7	97.9	102.8	99.9	89.9	75.8	108.7	94.6	104	90.4	101.3	94.8	116.5	111.2	114.9	83.6	105.6	98.9
Medium	O95452	Gap junction beta-6 protein [OS=Homo sapiens]	2	1	1	1	261	30.4	8.51	1.99	cell-cell signaling;cell organization and biogenesis;transport;developmental processes;other biological processes	plasma membrane;other membranes;cytosol;cytoskeleton;other cell component	transporter activity;cytoskeletal activity	GJB6	ENSG00000121742	Calcium regulation in cardiac cells	Gap junction assembly		0.783	0.796	0.823	0.835	1.059	1	1	1	1	1	88.7	90.2	93.3	113.3	94.6	120	110	90.6	90.5	85.8	92.1	101.1	106.6	95.2	85.4	115.6	124.3	113.7	77.9	101.8	96.6
High	P17706-1	Tyrosine-protein phosphatase non-receptor type 2 [OS=Homo sapiens]	22	9	17	9	415	48.4	8.29	34.58	protein metabolism;other metabolic processes;developmental processes;signal transduction;other biological processes	plasma membrane;other membranes;cytosol;ER/Golgi;nucleus	signal transduction activity or receptor binding;other molecular function	PTPN2	ENSG00000175354; ENSGGOG00000010259	Immune response to tuberculosis	Negative regulation of MET activity; Interleukin-37 signaling	JAK-STAT signaling pathway	0.784	0.828	0.795	0.796	0.798	0.101246	0.392733	0.0881918	0.0947673	0.0992227	94	99.4	95.3	120	95.5	95.8	101	94.9	93.9	100.4	97.7	100.7	97.6	91.5	96.3	124.9	121.2	102.1	96.4	98.6	93.6
High	Q9Y366	Intraflagellar transport protein 52 homolog [OS=Homo sapiens]	9	2	4	2	437	49.7	5.26	10.33	cell organization and biogenesis;transport;developmental processes;signal transduction;other biological processes	cytoskeleton;other cell component	other molecular function	IFT52	ENSG00000101052	Ciliary landscape; Genes related to primary cilium development (based on CRISPR); Ciliopathies	Intraflagellar transport; Hedgehog 'off' state		0.784	1.186	0.957	0.821	0.873	0.163567	1	1	0.629894	0.694111	83.7	126.6	102.1	106.8	87.7	93.2	86.7	82.5	82.1	124.8	113.8	125.2	96.7	100.7	127.9	105.3	107.2	104	86.5	86	97
High	P17010	Zinc finger X-chromosomal protein [OS=Homo sapiens]	8	5	5	5	805	90.5	6.14	12.15	developmental processes;other biological processes	nucleus;other cell component	nucleic acid binding activity;other molecular function	ZFX	ENSG00000005889	Hematopoietic stem cell gene regulation by GABP alpha/beta complex			0.784	0.846	0.827	0.842	0.802	0.0788852	0.894199	0.410938	0.381698	0.169679	92.2	99.5	97.3	117.6	99	94.4	85.4	92.1	97.3	103.3	99.4	98.9	90.6	105.6	97.1	117.4	111.8	120.7	98.8	88.9	107.5
High	Q96H79	Zinc finger CCCH-type antiviral protein 1-like [OS=Homo sapiens]	18	3	3	3	300	32.9	8.13	3.68		cytosol		ZC3HAV1L	ENSG00000146858				0.784	0.819	0.805	0.745	0.828	1	1	1	1	1	94.5	98.7	97	120.5	89.7	99.7	86.7	97.7	100.1	102.1	88.7	102.1	99.6	107.7	100.3	73	124.6	127.8	92.8	107.6	92.8
Medium	P20273	B-cell receptor CD22 [OS=Homo sapiens]	2	1	1	1	847	95.3	6.65	0	cell adhesion;other biological processes	plasma membrane;other membranes;other cytoplasmic organelle;other cell component	signal transduction activity or receptor binding;other molecular function	CD22	ENSG00000012124	B cell receptor signaling pathway	Immunoregulatory interactions between a Lymphoid and a non-Lymphoid cell; CD22 mediated BCR regulation; Antigen activates B Cell Receptor (BCR) leading to generation of second messengers	Cell adhesion molecules; Hematopoietic cell lineage; B cell receptor signaling pathway	0.785	0.939	0.809	0.726	0.779	0.718146	1	1	0.533856	0.449866	93.5	111.9	96.4	119.1	86.4	92.8	92.5	96.5	86	93.4	110.7	123.5	93.6	95.3	124.7	125.7	105.6	117.8	80.1	85.5	103
High	Q8IYS1	Peptidase M20 domain-containing protein 2 [OS=Homo sapiens]	6	2	2	2	436	47.7	5.85	0	protein metabolism;other biological processes	nucleus	other molecular function	PM20D2	ENSG00000146281				0.785	0.975	0.881	0.968	0.978	1	1	1	1	1	84.3	104.7	94.6	107.4	104	105	99.1	85	78	82.5	105.5	109.7	91.1	105.5	95.4	93.5	108.3	109.4	104.8	96.2	117.7
High	Q86U42-1	polyadenylate-binding protein 2 [OS=Homo sapiens]	69	14	44	14	306	32.7	5.06	93.31	RNA metabolism OR transcription;other metabolic processes;transport;signal transduction;other biological processes	nucleus;other cell component	nucleic acid binding activity;other molecular function	BCL2L2; BCL2L2-PABPN1; LOC101332651; LOC102975296; LOC106988220; LOC109255027; LOC110585402; LOC111164107; LOC112822568; LOC116541350; PABPN1	ENSCATG00000038536; ENSCCAG00000033954; ENSCJAG00000007960; ENSDLEG00000019901; ENSFCAG00000031922; ENSG00000100836; ENSGGOG00000022683; ENSMMUG00000014747; ENSMNEG00000045065; ENSOGAG00000008710; ENSPANG00000021100; ENSPTRG00000006167; ENSSSCG00000002023	mRNA processing	mRNA Splicing - Major Pathway; mRNA 3'-end processing; RNA Polymerase II Transcription Termination; Processing of Intronless Pre-mRNAs; Inhibition of Host mRNA Processing and RNA Silencing	mRNA surveillance pathway; Influenza A	0.785	0.838	0.831	0.799	0.793	0.000131811	0.00303042	0.000767425	0.00026223	0.00016485	93.3	99.7	98.8	118.9	95	94.3	93.1	92.2	97.5	99.4	102.3	97.7	98.6	99.9	94.4	121	114.3	118.6	94.7	97.4	94.2
High	Q9P0T7	Transmembrane protein 9 [OS=Homo sapiens]	37	5	12	5	183	20.6	6.65	30.69	cell organization and biogenesis;transport;other biological processes	non-structural extracellular;other membranes;cytoskeleton;other cytoplasmic organelle;other cell component		TMEM9	ENSG00000116857				0.785	0.799	0.749	0.753	0.705	0.0148293	0.141516	0.0160596	0.0137812	0.00131562	98.3	100	93.8	125.3	94.3	88.3	87.6	98.8	103.7	105.2	100.3	100.5	98.5	94.3	93.7	125.9	126.6	114.4	94.8	99.4	94.2
High	Q9GZU7-1	carboxy-terminal domain RNA polymerase II polypeptide A small phosphatase 1 [OS=Homo sapiens]	8	2	2	1	261	29.2	6	2.03	protein metabolism;other metabolic processes;developmental processes;other biological processes	nucleus	other molecular function	CTDSP1	ENSCATG00000034995; ENSG00000144579; ENSGGOG00000013361; ENSPANG00000001099; ENSPPAG00000043173; ENSPTRG00000012918	mir-124 predicted interactions with cell cycle and differentiation ; Epithelial to mesenchymal transition in colorectal cancer			0.785	0.669	0.709	0.856	0.657	0.1854	0.0219849	0.0581395	1	0.0263114	100.8	85.8	91	128.3	109.8	84.3	104.3	99.4	91.3	71.6	94.6	84.7	89.5	92	89.8	126.6	125.9	130.4	107.7	119.4	108.3
High	P05413	Fatty acid-binding protein, heart [OS=Homo sapiens]	30	5	14	5	133	14.8	6.8	33.12	other metabolic processes;transport;other biological processes	non-structural extracellular;cytosol	transporter activity;cytoskeletal activity;other molecular function	FABP3	ENSG00000121769	PPAR signaling pathway; Fatty acid transporters	Triglyceride catabolism	PPAR signaling pathway	0.786	0.771	0.894	0.928	0.638	1	1	1	1	0.133108	94	92.2	106.9	119.6	111	76.3	84	105.2	94.1	92.3	93.1	91.3	104.9	107	119.5	90.8	135	119.8	111.2	123	101.5
High	Q9H788	SH2 domain-containing protein 4A [OS=Homo sapiens]	24	8	15	8	454	52.7	8.06	21.66	other biological processes	cytosol;other cell component	other molecular function	SH2D4A	ENSG00000104611				0.786	0.852	0.807	0.836	0.818	0.0314495	0.380831	0.0420581	0.174398	0.0256301	92.4	100.2	95	117.7	98.4	96.2	97	92.1	92.9	99.9	102.4	100.7	90.4	96.1	95.4	124	111.2	118.2	97.4	98.9	102.9
High	Q9Y365	START domain-containing protein 10 [OS=Homo sapiens]	4	1	1	1	291	33	7.12	3.13	transport	other membranes;cytosol;cytoskeleton;other cell component	other molecular function	STARD10	ENSG00000214530		Synthesis of PC		0.786	0.953	0.991	0.788	0.832	1	1	1	1	1	88.1	106.9	111.2	112.2	88.4	93.4	136.6	84.3	88.3	125.4	107.1	84	115.4	90.6	111.4	116.1	112.4	106.6	98.9	75.2	88.5
High	Q6ZN18-1	Zinc finger protein AEBP2 [OS=Homo sapiens]	15	5	6	5	517	54.4	5.21	10.78	cell organization and biogenesis;other biological processes	nucleus;other cell component	nucleic acid binding activity;other molecular function	AEBP2	ENSG00000139154; ENSPPAG00000031923; ENSPTRG00000004747	Histone modifications; Mesodermal commitment pathway; Interactome of polycomb repressive complex 2 (PRC2)	PKMTs methylate histone lysines; PRC2 methylates histones and DNA		0.786	0.747	0.69	0.729	0.739	0.0100282	0.0246658	0.00244158	0.00474552	0.00420059	100.5	95.5	88.3	127.9	93.2	94.6	103.9	88.1	99.7	94.6	103.7	94.7	94	87.5	86.2	138.7	126.9	121.5	96.2	92.4	91.8
High	Q86V59	paraneoplastic antigen-like protein 8A [OS=Homo sapiens]	23	7	12	7	439	48.1	8.97	25.34				PNMA8A	ENSG00000182013				0.786	0.909	0.877	0.814	0.856	0.0419308	0.885864	0.364808	0.0483291	0.270873	90	104	100.4	114.5	93.1	98	98.1	89	87.7	102.8	106.4	96.8	100.8	99.2	96.6	113.2	123.7	112.6	89.2	92.1	94.3
High	Q96BR5	Cytochrome c oxidase assembly factor 7 [OS=Homo sapiens]	54	11	21	11	231	25.7	6.02	40.55		mitochondrion;nucleus		COA7	ENSG00000162377			Thermogenesis	0.787	0.838	0.808	0.779	0.744	0.00116202	0.0129844	0.00134156	0.000988069	0.000195738	95.2	101.5	97.8	121	94.3	90.1	95	92.5	102.1	101.2	99.1	102	97.5	91	98.1	120.8	122.1	119.4	94.1	99.6	92.6
High	Q9C0H6-1	kelch-like protein 4 [OS=Homo sapiens]	5	3	4	3	718	80.2	6.86	15.1		cytoskeleton;other cell component	cytoskeletal activity	KLHL4	ENSG00000102271				0.787	0.844	0.894	0.78	0.899	1	1	1	0.945543	1	90.7	97.3	103	115.3	89.9	103.7	85.4	105.8	90.6	113.1	97.1	96.2	102.9	105.1	95.6	120.5	93.6	115.1	100.7	89.8	83.3
High	Q15397	Pumilio homolog 3 [OS=Homo sapiens]	35	20	57	19	648	73.5	9.64	100.69	other biological processes	ER/Golgi;nucleus;other cell component	nucleic acid binding activity	PUM3	ENSG00000080608				0.787	0.819	0.809	0.762	0.792	4.94686e-05	0.00029912	0.00012699	1.42862e-05	2.15962e-05	95	98.9	97.6	120.8	92	95.7	95.3	95.2	97.8	96.9	100.1	99.2	96.5	98.3	97.9	121.1	119	121.9	92	92.2	94.2
High	O75794	Cell division cycle protein 123 homolog [OS=Homo sapiens]	35	9	16	9	336	39.1	4.81	39.97	cell cycle OR cell proliferation;cell organization and biogenesis;other biological processes	other cell component		CDC123	ENSG00000151465				0.788	0.848	0.829	0.802	0.831	2.20921e-05	0.00149983	0.00017374	3.73233e-05	0.000121645	92.7	99.9	97.5	117.7	94.4	97.8	90.9	93.1	94.9	100.3	99.8	102.6	94.1	97.9	99.3	118.8	118.2	114.3	93	94.8	95.6
High	Q14186	Transcription factor Dp-1 [OS=Homo sapiens]	12	3	3	3	410	45	6.05	5.2	cell cycle OR cell proliferation;RNA metabolism OR transcription;other metabolic processes;other biological processes	cytosol;nucleus;other cell component	nucleic acid binding activity;other molecular function	TFDP1	ENSG00000198176	Cell cycle; Retinoblastoma gene in cancer; TGF-beta signaling pathway; G1 to S cell cycle control	Oxidative Stress Induced Senescence; Pre-NOTCH Transcription and Translation; Transcriptional regulation of granulopoiesis; TP53 Regulates Transcription of Genes Involved in G2 Cell Cycle Arrest; G1/S-Specific Transcription; Transcription of E2F targets under negative control by DREAM complex; Cyclin D associated events in G1; Defective binding of RB1 mutants to E2F1,(E2F2, E2F3); Inhibition of r…	Cell cycle; TGF-beta signaling pathway	0.788	0.844	0.888	0.927	0.916	0.376994	0.885502	1	1	1	88.1	94.4	99.3	111.9	103.7	102.5	87.7	89	99	90.6	95.4	95.8	90.1	100.4	105.2	116.3	113.1	98.6	104.8	105.3	103
High	A1L020	RNA-binding protein MEX3A [OS=Homo sapiens]	22	8	18	8	520	54.1	7.27	58.94		cytosol;nucleus;other cell component	nucleic acid binding activity;other molecular function	MEX3A	ENSG00000254726				0.788	0.853	0.834	0.817	0.846	0.101002	0.689784	0.128093	0.065957	0.15123	92	99.6	97.4	116.8	95.4	98.8	91.1	101.6	92.6	99.9	100.3	103.8	98.1	100.4	86.2	122.1	115.2	117.6	96.8	87	96.1
High	P54753	ephrin type-B receptor 3 [OS=Homo sapiens]	4	3	3	1	998	110.3	6.32	4.04	cell adhesion;cell organization and biogenesis;protein metabolism;other metabolic processes;developmental processes;signal transduction;other biological processes	non-structural extracellular;plasma membrane;other membranes;cytosol;other cell component	kinase activity;other molecular function	EPHB3	ENSG00000182580	Neural crest cell migration during development; Neural crest cell migration in cancer	EPHB-mediated forward signaling; Ephrin signaling; EPH-ephrin mediated repulsion of cells	Axon guidance	0.788	0.868	1.057	0.829	0.791	1	1	1	1	1	88.6	97.7	118.9	112.5	93.3	89	89.7	97.8	75.2	98.8	105.7	89.2	102.8	125.7	120.3	92.2	117.3	113.9	66.4	94.4	119.1
High	P20023-1	Complement receptor type 2 [OS=Homo sapiens]	3	3	3	3	1033	112.8	7.52	7.5	cell cycle OR cell proliferation;stress response;developmental processes;signal transduction;other biological processes	non-structural extracellular;plasma membrane;other membranes;other cell component	nucleic acid binding activity;other molecular function	CR2	ENSG00000117322	B cell receptor signaling pathway; Complement system; Oxidative damage response; 16p11.2 distal deletion syndrome; Complement system in neuronal development and plasticity; Complement and coagulation cascades	Regulation of Complement cascade	Complement and coagulation cascades; Hematopoietic cell lineage; B cell receptor signaling pathway; Epstein-Barr virus infection	0.788	0.966	0.799	0.861	0.814	0.10877	1	0.137896	0.570812	0.461976	90.4	110.9	91.7	114.8	98.8	93.4	85.5	93.2	91.3	111.1	111.9	113.3	83.5	93.3	92.6	118.2	115.8	107	89.9	99.7	102.3
High	Q9UJA3	DNA helicase MCM8 [OS=Homo sapiens]	12	6	9	5	840	93.6	7.75	16.84	cell cycle OR cell proliferation;cell organization and biogenesis;DNA metabolism;other metabolic processes;stress response;other biological processes	cytosol;nucleus;other cell component	nucleic acid binding activity;other molecular function	MCM8	ENSG00000125885	Ciliary landscape	CDT1 association with the CDC6:ORC:origin complex; Orc1 removal from chromatin; Activation of ATR in response to replication stress; E2F-enabled inhibition of pre-replication complex formation; Activation of the pre-replicative complex; CDC6 association with the ORC:origin complex; Unwinding of DNA		0.788	0.815	0.846	0.898	0.795	0.679727	1	1	1	0.614444	92	95.1	98.7	116.7	104.8	92.8	102.3	91.8	89	95	91.1	103	98.5	105.1	88.6	103.9	116.5	121.3	104.6	90.2	115
High	Q9UBC2-3	Isoform 3 of Epidermal growth factor receptor substrate 15-like 1 [OS=Homo sapiens]	44	24	53	1	754	83.2	5.08	109.22				EPS15L1					0.789	0.927	0.958	0.803	0.917	1	1	1	1	1	87.7	103.1	106.6	111.2	89.3	102	73.8	123.4	86.5	101.7	89.3	105.8	95.5	106.1	105.1	109.7	61.7	131.9	124.9	81.1	88.1
High	O95863	Zinc finger protein SNAI1 [OS=Homo sapiens]	4	1	1	1	264	29.1	8.65	2.92	cell organization and biogenesis;developmental processes;signal transduction;other biological processes	cytosol;nucleus;other cell component	nucleic acid binding activity;other molecular function	SNAI1	ENSG00000124216	Neural crest differentiation; Mesodermal commitment pathway; Kit receptor signaling pathway; Mesodermal commitment pathway; TGF-beta signaling in thyroid cells for epithelial-mesenchymal transition; Epithelial to mesenchymal transition in colorectal cancer; FGFR3 signaling in chondrocyte proliferation and terminal differentiation; CCL18 signaling pathway	Regulation of PTEN gene transcription	Adherens junction	0.789	0.943	0.847	0.98	1.077	1	1	1	1	1	84	100.4	90.2	106.5	104.3	114.7	85	75.9	76.2	113.5	91.1	86	81.8	147.5	48.5	115.8	77.9	96.6	99.3	94.7	89.2
Medium	O43529	Carbohydrate sulfotransferase 10 [OS=Homo sapiens]	2	1	1	1	356	42.2	8.03	2.54	cell adhesion;protein metabolism;other metabolic processes	other membranes;ER/Golgi	other molecular function	CHST10	ENSG00000115526	Metapathway biotransformation Phase I and II	Reactions specific to the complex N-glycan synthesis pathway	Mannose type O-glycan biosynthesis; Metabolic pathways	0.789	0.977	1.067	0.915	1.013	0.718146	1	1	1	1	82.2	101.8	111.1	104.2	95.3	105.5	71.5	89.6	82.5	102.3	96.4	108.1	111.7	83.1	115.6	95.5	126.2	104.7	119.3	95.7	87.7
High	P17301	Integrin alpha-2 [OS=Homo sapiens]	8	7	8	7	1181	129.2	5.31	14.88	cell adhesion;cell cycle OR cell proliferation;cell organization and biogenesis;stress response;developmental processes;signal transduction;other biological processes	plasma membrane;other membranes;nucleus;other cell component	signal transduction activity or receptor binding;other molecular function	ITGA2	ENSG00000164171	Integrin-mediated cell adhesion; Arrhythmogenic right ventricular cardiomyopathy; Interleukin-11 signaling pathway; Complement system; Focal adhesion; TGF-beta signaling pathway; Focal adhesion: PI3K-Akt-mTOR-signaling pathway; PI3K-Akt signaling pathway; Ebola virus infection in host; Small cell lung cancer; Malignant pleural mesothelioma	ECM proteoglycans; Laminin interactions; MET activates PTK2 signaling; Integrin cell surface interactions; CHL1 interactions; Syndecan interactions; Platelet Adhesion to exposed collagen	Phagosome; PI3K-Akt signaling pathway; Focal adhesion; ECM-receptor interaction; Platelet activation; Hematopoietic cell lineage; Regulation of actin cytoskeleton; Human papillomavirus infection; Pathways in cancer; Proteoglycans in cancer; Small cell lung cancer; Hypertrophic cardiomyopathy; Arrhythmogenic right ventricular cardiomyopathy; Dilated cardiomyopathy	0.789	0.85	0.868	0.85	0.816	0.893422	1	1	1	0.796097	91.6	98.6	100.7	116	98.6	94.6	85.5	107.9	92	99	100.1	97.5	108.4	99.2	101.1	95	116.5	118.6	99	94.8	100.5
High	Q4KMQ2-1	Anoctamin-6 [OS=Homo sapiens]	10	5	8	5	910	106.1	7.77	16.54	cell organization and biogenesis;stress response;transport;signal transduction;other biological processes	plasma membrane;other membranes;cytosol	transporter activity;other molecular function	ANO6	ENSG00000177119		Neutrophil degranulation; Stimuli-sensing channels		0.79	0.924	0.948	0.83	0.792	0.395001	1	1	0.639581	0.0917501	89.6	105	107.6	113.5	94.3	89.9	87.8	105.5	90.2	105.7	106.2	93.1	91.8	108.4	111.2	114.3	120.1	113.8	103.8	94.9	92.3
High	P62633-1	Cellular nucleic acid-binding protein [OS=Homo sapiens]	55	9	61	1	177	19.5	7.71	107.66	DNA metabolism;other metabolic processes;other biological processes	cytosol;ER/Golgi;nucleus;other cell component	nucleic acid binding activity;other molecular function	Cnbp; CNBP; LOC101344172; LOC111159043; LOC113917796	ENSAMEG00000015334; ENSBIXG00000009042; ENSBMUG00000014129; ENSCAFG00000004320; ENSCANG00000042967; ENSCATG00000020089; ENSCCAG00000034056; ENSCGRG00001000923; ENSCJAG00000017430; ENSCPOG00000032294; ENSCSAG00000008817; ENSDLEG00000010302; ENSECAG00000009512; ENSFCAG00000042197; ENSG00000169714; ENSHGLG00000002069; ENSLAFG00000002502; ENSLCNG00005005148; ENSMFAG00000030262; ENSMLEG00000041892; EN…				0.79	0.915	0.926	0.854	0.912	0.455573	1	1	1	1	87.8	101.7	103	111.2	95	101.4	86.3	86	91.7	103.6	97.8	100	101.2	107.8	94.3	111.2	101.4	109.3	91.4	93.4	99.6
High	Q13433-1	Zinc transporter ZIP6 [OS=Homo sapiens]	3	2	2	2	755	85	6.95	5.31	transport;other biological processes	plasma membrane;other membranes;ER/Golgi	transporter activity	SLC39A6	ENSG00000141424	Nuclear receptors meta-pathway; NRF2 pathway; Zinc homeostasis	Zinc influx into cells by the SLC39 gene family	Alzheimer disease; Parkinson disease	0.79	0.985	0.95	0.91	0.91	0.24476	1	1	1	0.671921	85.5	106.6	102.8	108.2	98.5	98.4	73.8	86.7	89.6	116.4	108.1	99.1	102.2	104.3	107.8	125.9	100.8	109.8	97	103.7	99.9
Low	Q9UH36	SRR1-like protein [OS=Homo sapiens]	4	1	1	1	339	38.5	5.41	0	other metabolic processes;other biological processes	nucleus;other cell component		SRRD	ENSG00000100104				0.79	1.004	0.943	0.889	0.958	1	1	1	1	1	84.9	107.9	101.3	107.5	95.5	102.9	123.9	70.4	79.9	106.3	101.6	99.1	122.8	84.4	95.4	101.2	104.5	85	90	79.8	92.8
High	O95218-1	Zinc finger Ran-binding domain-containing protein 2 [OS=Homo sapiens]	42	19	63	19	330	37.4	10.01	123.1	RNA metabolism OR transcription;other metabolic processes	nucleus	nucleic acid binding activity;other molecular function	ZRANB2	ENSANAG00000018241; ENSCANG00000036472; ENSCATG00000025001; ENSG00000132485; ENSGGOG00000023501; ENSMFAG00000003326; ENSMLEG00000036639; ENSMNEG00000042080; ENSNLEG00000009455; ENSPANG00000013398; ENSPPAG00000037049; ENSPTRG00000000856; ENSSBOG00000013268				0.79	0.901	0.865	0.818	0.863	0.000246236	0.339039	0.0158826	0.00128675	0.0119322	90.5	103.2	99.2	114.6	93.7	98.8	86.1	90.3	92.8	101.4	103	110.1	96.7	100.6	98.9	117.9	111.2	114.3	93.5	91.8	95
High	Q96E39	RNA binding motif protein, X-linked-like-1 [OS=Homo sapiens]	60	30	196	7	390	42.1	9.89	283.27	cell organization and biogenesis;RNA metabolism OR transcription;other metabolic processes;other biological processes	nucleus	nucleic acid binding activity	RBMXL1	ENSG00000213516				0.79	0.853	0.874	0.81	0.818	0.00203145	0.123801	0.180349	0.00705048	0.0115157	92.2	99.5	101.9	116.6	94.4	95.4	89.2	95.8	92.4	97.8	99.7	103.7	99.7	102.1	104.1	106.6	117.3	116.9	94.7	93.8	97
High	P29374-1	AT-rich interactive domain-containing protein 4A [OS=Homo sapiens]	5	5	5	4	1257	142.7	5.1	9.65	cell organization and biogenesis;protein metabolism;other metabolic processes;developmental processes;other biological processes	plasma membrane;other membranes;cytosol;nucleus;other cell component	nucleic acid binding activity	ARID4A	ENSG00000032219		Potential therapeutics for SARS; HDACs deacetylate histones		0.79	0.816	0.772	0.792	0.752	0.891481	1	0.810853	0.839608	0.350057	96.3	99.5	94.1	121.9	96.5	91.6	92.7	102.6	95	95.6	110.5	98.1	102.8	88	92.8	108.4	120.2	132.9	82.3	95.2	112.2
Medium	P04150	Glucocorticoid receptor [OS=Homo sapiens]	1	1	1	1	777	85.6	6.38	2.62	cell cycle OR cell proliferation;cell organization and biogenesis;signal transduction;other biological processes	cytosol;cytoskeleton;mitochondrion;nucleus;other cell component	nucleic acid binding activity;other molecular function	NR3C1	ENSG00000113580	Nuclear receptors; Adipogenesis; Mammary gland development pathway - Pregnancy and lactation (Stage 3 of 4); Endoderm differentiation; Glucocorticoid receptor pathway; Nuclear receptors meta-pathway; Transcription factor regulation in adipogenesis; White fat cell differentiation; Vitamin D in inflammatory diseases; 16p11.2 proximal deletion syndrome; Sudden infant death syndrome (SIDS) susceptibi…	Potential therapeutics for SARS; Regulation of RUNX2 expression and activity; HSP90 chaperone cycle for steroid hormone receptors (SHR) in the presence of ligand; FOXO-mediated transcription of oxidative stress, metabolic and neuronal genes; Circadian Clock; SUMOylation of intracellular receptors; PTK6 Expression	Neuroactive ligand-receptor interaction	0.791	0.878	0.837	0.816	0.785	1	1	1	0.827424	1	92.9	103.2	98.3	117.5	95.8	92.3	113.6	88.8	90.3	116.8	92.2	100.3	121.1	88.2	95.6	118.1	109.4	114.3	77.2	98.1	93.2
High	Q13123	Protein Red [OS=Homo sapiens]	31	14	58	14	557	65.6	6.64	127.66	cell cycle OR cell proliferation;RNA metabolism OR transcription;other metabolic processes;signal transduction;other biological processes	cytoskeleton;nucleus;other cell component	other molecular function	IK	ENSG00000113141				0.791	0.963	0.975	0.952	0.971	0.0702967	1	1	1	1	84	102.2	103.5	106.2	101	103.1	81.4	84.6	90.2	90.5	103	109.1	95.4	104.3	106.6	112.9	107	100.7	101.8	96.9	102.7
High	O95819	Mitogen-activated protein kinase kinase kinase kinase 4 [OS=Homo sapiens]	18	19	46	1	1239	142	7.46	103.36	cell organization and biogenesis;protein metabolism;other metabolic processes;developmental processes;signal transduction;other biological processes	other cell component	cytoskeletal activity;kinase activity;other molecular function	MAP4K4	ENSG00000071054	MAPK signaling pathway; Angiopoietin-like protein 8 regulatory pathway; Mechanoregulation and pathology of YAP/TAZ via Hippo and non-Hippo mechanisms; Hippo-Yap signaling pathway; Insulin signaling; Malignant pleural mesothelioma	Oxidative Stress Induced Senescence	MAPK signaling pathway	0.791	0.971	0.926	0.89	0.97	1	1	1	1	1	85.5	105	100.2	108.1	96.2	104.9	104.7	82.4	83.3	109.6	102.3	100.3	116.8	96	97.6	130.4	93.3	105.4	93.8	99.9	87.6
High	Q8WWV3-1	Reticulon-4-interacting protein 1, mitochondrial [OS=Homo sapiens]	15	4	7	4	396	43.6	9.11	9.3	developmental processes;other biological processes	other membranes;mitochondrion	other molecular function	RTN4IP1	ENSG00000130347; ENSGGOG00000008254				0.791	0.853	0.828	0.755	0.796	0.0196498	0.396888	0.146395	0.00739113	0.0381288	94.5	101.8	98.9	119.5	90.2	95.1	101.5	83.3	95	101.7	103.2	102.5	94	104.6	99.5	118	122.7	120.2	83.1	93.7	90.8
High	P38159-2	Isoform 2 of RNA-binding motif protein, X chromosome [OS=Homo sapiens]	67	34	266	11	378	40.8	10.04	391.98				RBMX					0.791	0.897	0.856	0.81	0.855	0.0319334	0.777642	0.437318	0.0458209	0.536892	91.1	103.3	98.6	115.2	93.3	98.5	93	90.9	90.9	96	103.7	103.1	98.5	101.6	98.3	115	108.4	117.2	93.1	87.6	97.3
High	Q6UX07	Dehydrogenase/reductase SDR family member 13 [OS=Homo sapiens]	10	3	3	3	377	40.8	7.69	4.23	other metabolic processes	non-structural extracellular;other membranes;mitochondrion	other molecular function	DHRS13	ENSG00000167536				0.791	0.904	0.922	0.92	0.934	1	1	1	1	1	86.7	99.1	101.1	109.7	100.9	102.4	101.8	86.1	88.2	100.9	89.5	113.9	105.8	102.9	72	111.6	109	111.9	102.7	103.8	90.2
Medium	Q86T03-1	Type 1 phosphatidylinositol 4,5-bisphosphate 4-phosphatase [OS=Homo sapiens]	4	1	1	1	277	29.5	8.91	2.39	cell organization and biogenesis;other metabolic processes;stress response;other biological processes	plasma membrane;other membranes;nucleus;other cytoplasmic organelle	other molecular function	LOC111162295; PIP4P1; TMEM55B	ENSG00000165782; ENSMMUG00000056289; ENSMPUG00000018121; ENSPPYG00000005566		PI5P Regulates TP53 Acetylation; Synthesis of PIPs in the nucleus	Phosphatidylinositol signaling system	0.791	1.023	0.936	0.926	1.038	0.785055	1	1	1	1	83.1	107.4	98.3	105	97.2	109	83.5	82.8	79.2	107.1	118.9	105.4	116.6	98	88	87.7	115	104.7	86.2	96.9	106.4
High	Q96JM7	Lethal(3)malignant brain tumor-like protein 3 [OS=Homo sapiens]	11	7	9	6	780	88.3	6.46	13.67	cell organization and biogenesis;developmental processes;other biological processes	nucleus	other molecular function	L3MBTL3	ENSG00000198945				0.791	0.788	0.755	0.779	0.819	0.00667414	0.0112881	0.00825315	0.00619801	0.0257489	96.3	95.8	91.9	121.7	94.8	99.6	94.7	95.1	95.5	96.5	94.7	91	90.8	104	89.4	120.2	120.1	126.4	93.6	93.1	96.5
High	P03905	NADH-ubiquinone oxidoreductase chain 4 [OS=Homo sapiens]	6	2	2	2	459	51.5	9.35	2.5	cell organization and biogenesis;other metabolic processes;stress response;transport;developmental processes;other biological processes	other membranes;mitochondrion	transporter activity;other molecular function	MT-ND4	ENSG00000198886	Electron transport chain: OXPHOS system in mitochondria; Oxidative phosphorylation	Complex I biogenesis	Oxidative phosphorylation; Metabolic pathways; Thermogenesis; Retrograde endocannabinoid signaling; Alzheimer disease; Parkinson disease; Amyotrophic lateral sclerosis; Huntington disease; Prion disease; Pathways of neurodegeneration; Chemical carcinogenesis; Diabetic cardiomyopathy	0.791	0.907	0.967	1.02	0.722	1	1	1	1	0.446177	87.8	100.6	107.3	111	113.2	80.1	87.9	105.4	88.3	95.5	101.2	104.8	80.1	107.9	128.9	98.9	124.9	111.6	113.9	107.3	116.8
High	Q9Y6Q3-1	zinc finger protein 37 homolog [OS=Homo sapiens]	15	7	7	6	630	71.2	9.09	11.29	other biological processes	nucleus	nucleic acid binding activity;other molecular function	ZFP37	ENSG00000136866		Generic Transcription Pathway	Herpes simplex virus 1 infection	0.792	0.856	0.828	0.81	0.85	0.107077	0.562998	0.170881	0.0634623	0.484572	92.5	100	96.7	116.9	94.6	99.3	90.1	102.8	92.2	104.7	94.1	99.7	93.2	96.9	96.5	117.2	116.5	112.9	89.3	94.4	95
High	Q8WW01	tRNA-splicing endonuclease subunit Sen15 [OS=Homo sapiens]	24	2	4	2	171	18.6	4.58	10.67	RNA metabolism OR transcription;other metabolic processes	nucleus	nucleic acid binding activity;other molecular function	TSEN15	ENSG00000198860		tRNA processing in the nucleus		0.792	0.929	0.798	0.907	0.887	0.407107	1	0.161809	0.62127	1	89.4	104.9	90.1	112.9	102.4	100.2	87.8	89	107.9	104.4	104.4	106	87.6	89.7	90.8	109	114.7	112.4	103.1	85.2	101.9
High	P51530	DNA replication ATP-dependent helicase/nuclease DNA2 [OS=Homo sapiens]	5	5	6	5	1060	120.3	7.74	8.93	cell cycle OR cell proliferation;cell organization and biogenesis;DNA metabolism;RNA metabolism OR transcription;other metabolic processes;stress response;signal transduction;other biological processes	mitochondrion;nucleus;other cell component	nucleic acid binding activity;other molecular function	DNA2	ENSG00000138346		Processing of DNA double-strand break ends; G2/M DNA damage checkpoint; Regulation of TP53 Activity through Phosphorylation; Resolution of D-loop Structures through Holliday Junction Intermediates; Presynaptic phase of homologous DNA pairing and strand exchange; Resolution of D-loop Structures through Synthesis-Dependent Strand Annealing (SDSA); Defective HDR through Homologous Recombination (HRR…	DNA replication	0.792	0.821	0.717	0.791	0.685	0.923998	0.826106	0.14861	0.259417	0.0276241	98.8	102.5	89.5	124.8	98.8	85.6	119.6	100.2	94.8	103.8	106.3	92.3	89.3	90.7	94.2	112.4	128.9	126.5	100.1	100.6	87.1
Medium	O15527-1	N-glycosylase/DNA lyase [OS=Homo sapiens]	3	1	1	1	345	38.8	8.6	2.96	DNA metabolism;other metabolic processes;stress response;other biological processes	cytosol;mitochondrion;nucleus;other cell component	cytoskeletal activity;nucleic acid binding activity;other molecular function	OGG1	ENSG00000114026	Base excision repair; DNA repair pathways, full network	Recognition and association of DNA glycosylase with site containing an affected purine; Recognition and association of DNA glycosylase with site containing an affected pyrimidine; Cleavage of the damaged pyrimidine ; Cleavage of the damaged purine; Displacement of DNA glycosylase by APEX1; APEX1-Independent Resolution of AP Sites via the Single Nucleotide Replacement Pathway; Defective OGG1 Subst…	Base excision repair	0.793	0.924	0.921	0.909	0.918	0.293469	1	1	1	1	87	101.4	101.1	109.8	99.8	100.8	83.6	86.3	91.6	105.6	100.6	97.2	99.4	116.3	100.3	98.5	111.1	108.9	107.1	99	86.9
High	Q9NXW9-1	Alpha-ketoglutarate-dependent dioxygenase alkB homolog 4 [OS=Homo sapiens]	26	5	7	5	302	33.8	6.67	15.68	cell cycle OR cell proliferation;cell organization and biogenesis;protein metabolism;DNA metabolism;other metabolic processes;other biological processes	nucleus;other cell component	cytoskeletal activity;other molecular function	ALKBH4	ENSG00000160993				0.793	0.791	0.875	0.821	0.92	0.389899	0.696449	1	0.787026	0.672251	91.5	91.3	101	115.4	94.7	106.2	93.6	93.6	92.5	93.4	96.6	92.4	92.6	106.2	103.3	118.5	118	111.1	95.8	99.5	96.9
High	Q587J7-1	Putative ATP-dependent RNA helicase TDRD12 [OS=Homo sapiens]	15	15	33	15	1177	132.5	6.74	54.58	cell cycle OR cell proliferation;cell organization and biogenesis;DNA metabolism;RNA metabolism OR transcription;other metabolic processes;other biological processes	other cell component	nucleic acid binding activity;other molecular function	TDRD12	ENSG00000173809		PIWI-interacting RNA (piRNA) biogenesis		0.793	0.795	0.792	0.827	0.73	0.168672	0.286673	0.192865	0.26839	0.0204809	96.4	96.6	96.2	121.5	100.5	88.8	94.2	99.9	96.4	96.7	99	95.5	96.3	90.7	102	115.1	133.4	121.6	100.6	103.3	93.3
High	Q6UWZ7	BRCA1-A complex subunit Abraxas 1 [OS=Homo sapiens]	9	4	5	4	409	46.6	7.05	6.94	cell cycle OR cell proliferation;cell organization and biogenesis;protein metabolism;DNA metabolism;other metabolic processes;stress response;signal transduction;other biological processes	nucleus	cytoskeletal activity;other molecular function	ABRAXAS1	ENSG00000163322		Recruitment and ATM-mediated phosphorylation of repair and signaling proteins at DNA double strand breaks; Metalloprotease DUBs; Processing of DNA double-strand break ends; G2/M DNA damage checkpoint; Nonhomologous End-Joining (NHEJ)	Homologous recombination	0.793	0.903	0.887	0.885	0.918	0.106791	1	0.918036	0.34484	0.87173	88.4	100.6	98.8	111.4	98.6	102.2	96	88	88.9	100.3	101.2	106.1	104.7	99.4	93	118.5	104.5	112	99.2	86.9	99.8
High	O00165	HCLS1-associated protein X-1 [OS=Homo sapiens]	28	6	14	6	279	31.6	4.92	39.84	cell organization and biogenesis;other biological processes	plasma membrane;other membranes;cytosol;cytoskeleton;mitochondrion;ER/Golgi;nucleus;other cell component	other molecular function	HAX1	ENSG00000143575				0.793	0.875	0.788	0.74	0.805	0.0710342	1	0.289263	0.0157176	0.164924	95.2	105	94.5	120	88.8	96.6	93.6	90.4	94.9	109.5	102.8	103.3	92.9	109.4	92.6	126.1	115.2	118	78.5	87.3	94.6
High	Q15050	Ribosome biogenesis regulatory protein homolog [OS=Homo sapiens]	30	10	36	10	365	41.2	10.7	81.08	cell cycle OR cell proliferation;cell organization and biogenesis;RNA metabolism OR transcription;other metabolic processes;transport;other biological processes	nucleus;other cell component	nucleic acid binding activity	RRS1	ENSG00000179041				0.793	1.044	0.939	0.986	0.997	0.0100959	1	1	1	1	82.6	108.8	97.8	104.2	102.7	103.8	78	82.3	88.9	103.2	108.6	108.4	96.2	97.5	104.5	116.5	103.8	102.5	102.3	105.2	100.8
High	Q8TB03	Uncharacterized protein CXorf38 [OS=Homo sapiens]	21	4	7	4	319	36.6	6.3	20				CXorf38	ENSG00000185753				0.793	0.921	0.886	0.877	1.015	0.603741	1	1	1	1	86.7	100.6	96.8	109.3	95.8	110.9	84	86.7	96.9	93.5	100.6	108.4	109.2	92.3	96.8	109.3	115	94.9	103.1	86.4	95.8
High	Q99808	Equilibrative nucleoside transporter 1 [OS=Homo sapiens]	14	5	19	5	456	50.2	8.29	41.37	cell-cell signaling;other metabolic processes;stress response;transport;developmental processes;signal transduction;other biological processes	plasma membrane;other membranes;other cell component	transporter activity	SLC29A1	ENSG00000112759	Fluoropyrimidine activity	Transport of nucleosides and free purine and pyrimidine bases across the plasma membrane	Alcoholism	0.793	0.9	0.967	0.918	0.838	0.061622	1	1	1	0.388216	87.9	99.7	107.1	110.8	101.7	92.9	78.2	89.1	89.6	104.1	101	95.8	97.6	110.8	108.5	105.1	112.3	112.3	100.5	111.7	103
High	P67809	Nuclease-sensitive element-binding protein 1 [OS=Homo sapiens]	56	18	205	13	324	35.9	9.88	621.33	RNA metabolism OR transcription;other metabolic processes;transport;developmental processes;other biological processes	non-structural extracellular;other membranes;cytosol;nucleus;other cell component	nucleic acid binding activity;other molecular function	YBX1	ENSG00000065978	Brain-derived neurotrophic factor (BDNF) signaling pathway; MECP2 and associated Rett syndrome; mRNA processing; Sudden infant death syndrome (SIDS) susceptibility pathways	mRNA Splicing - Major Pathway; mRNA Splicing - Minor Pathway; Noncanonical activation of NOTCH3		0.793	0.938	0.935	0.875	1.013	0.607565	1	1	1	1	85.7	101.3	101	108.1	94.5	109.4	84.5	83.3	85.4	99.7	99.8	100.3	99.5	106.5	89.4	113.5	98	106.4	93.1	90.4	101.3
High	Q9Y625	Glypican-6 [OS=Homo sapiens]	9	3	3	2	555	62.7	5.41	9.71	cell adhesion;cell-cell signaling;cell organization and biogenesis;signal transduction;other biological processes	non-structural extracellular;extracellular matrix;plasma membrane;other membranes;ER/Golgi;other cytoplasmic organelle;other cell component	other molecular function	GPC6	ENSG00000183098	miR-509-3p alteration of YAP1/ECM axis	A tetrasaccharide linker sequence is required for GAG synthesis; HS-GAG biosynthesis; HS-GAG degradation; Defective B4GALT7 causes EDS, progeroid type; Defective B3GAT3 causes JDSSDHD; Defective EXT2 causes exostoses 2; Defective EXT1 causes exostoses 1, TRPS2 and CHDS; Defective B3GALT6 causes EDSP2 and SEMDJL1; Retinoid metabolism and transport		0.794	1.053	1.025	0.937	0.98	1	1	1	1	1	82.3	109.1	106.2	103.6	97.2	101.5	78.6	115.1	84	80.8	111.4	112.6	57.7	118.6	108.5	117.9	105.8	89.6	99.2	120.4	98.9
High	Q9NQX7	Integral membrane protein 2C [OS=Homo sapiens]	27	6	13	6	267	30.2	8	24.74	developmental processes;other biological processes	plasma membrane;other membranes;ER/Golgi;other cytoplasmic organelle;other cell component	other molecular function	ITM2C	ENSG00000135916	IL-18 signaling pathway			0.794	0.846	0.828	0.812	0.777	0.00100053	0.0177885	0.00374168	0.00271504	0.000422836	94.2	100.4	98.2	118.6	96.3	92.2	94.8	93.6	95.9	97.1	102.4	101	98.9	99.2	93.3	121	115.2	119.4	93	101.4	96.9
High	Q86Y07	serine/threonine-protein kinase VRK2 [OS=Homo sapiens]	4	2	2	2	508	58.1	8.84	5.03	protein metabolism;other metabolic processes;stress response;other biological processes	other membranes;mitochondrion;ER/Golgi;nucleus;other cell component	kinase activity;other molecular function	VRK2	ENSG00000028116		RAC1 GTPase cycle; RAC3 GTPase cycle; RHOG GTPase cycle; RAC2 GTPase cycle; RHOD GTPase cycle		0.795	0.913	0.847	0.763	0.86	1	1	1	0.81785	1	92.1	105.8	98.1	115.9	88.4	99.7	101	90.7	93.6	108.3	85.8	107.6	107.1	99.8	73.6	112.6	117.8	119.8	84.1	89.9	93.2
High	Q15149-3	Isoform 3 of Plectin [OS=Homo sapiens]	41	185	463	1	4570	517.7	5.74	980.82				PLEC					0.795	0.883	0.954	0.805	0.919	0.662593	1	1	1	1	89.1	98.9	106.9	112	90.2	102.9	90.6	87.9	55.8	88.5	132.3	97.6	99.5	119.9	105.5	110.6	115.2	108.5	84.6	119.4	89
Medium	Q9UN36-1	Protein NDRG2 [OS=Homo sapiens]	4	2	2	1	371	40.8	5.21	3.96	cell-cell signaling;signal transduction;other biological processes	cytosol;ER/Golgi;nucleus;other cell component		NDRG2	ENSG00000165795				0.795	1.056	0.954	0.878	1.042	0.375353	1	1	1	1	83.3	110.7	100	104.8	92	109.2	83.6	74.7	98.9	111	110.2	112.4	100.3	91.5	106	110	105	102.9	99.7	85.1	92.3
High	O43490-1	Prominin-1 [OS=Homo sapiens]	6	4	4	4	865	97.1	7.27	8.05	developmental processes;other biological processes	non-structural extracellular;plasma membrane;other membranes;ER/Golgi;other cell component	cytoskeletal activity;other molecular function	PROM1	ENSG00000007062	Extracellular vesicle-mediated signaling in recipient cells		Transcriptional misregulation in cancer	0.795	0.895	0.919	0.865	0.85	0.148533	1	1	0.865863	0.660708	89.6	100.8	103.6	112.7	97.5	95.7	84.5	91.1	92.1	91.5	102.4	104.3	87.8	105.4	105.2	114.5	118.7	111.6	99.1	94.7	101.9
High	Q93052	Lipoma-preferred partner [OS=Homo sapiens]	28	8	11	8	612	65.7	7.37	21.55	cell adhesion	plasma membrane;other membranes;cytosol;cytoskeleton;nucleus;other cell component	other molecular function	LPP	ENSG00000145012	MFAP5 effect on permeability and motility of endothelial cells via cytoskeleton rearrangement			0.796	0.932	0.849	0.904	0.895	0.910801	1	1	1	1	88.8	104	94.8	111.6	100.9	99.9	85.2	86.1	92.4	101.1	100.8	100.8	89.7	103.1	91.9	118.5	105.9	108.2	97.9	81.7	97.8
High	P48454-1	Serine/threonine-protein phosphatase 2B catalytic subunit gamma isoform [OS=Homo sapiens]	9	3	4	2	512	58.1	6.98	6.14	protein metabolism;other metabolic processes;developmental processes;signal transduction;other biological processes	cytosol;other cell component	other molecular function	PPP3CC	ENSG00000120910	Energy metabolism; Alzheimer's disease and miRNA effects; Amyotrophic lateral sclerosis (ALS); Initiation of transcription and translation elongation at the HIV-1 LTR; G protein signaling pathways; MAPK signaling pathway; Wnt signaling; Alzheimer's disease	DARPP-32 events; Activation of BAD and translocation to mitochondria	MAPK signaling pathway; Calcium signaling pathway; cGMP-PKG signaling pathway; Oocyte meiosis; Cellular senescence; Wnt signaling pathway; Axon guidance; VEGF signaling pathway; Osteoclast differentiation; C-type lectin receptor signaling pathway; Natural killer cell mediated cytotoxicity; Th1 and Th2 cell differentiation; Th17 cell differentiation; T cell receptor signaling pathway; B cell recep…	0.796	0.951	1.291	1.387	1.044	1	1	1	1	1	73.8	88.2	119.7	92.8	128.6	96.9	66.6	121.2	70	97.1	81.5	83.7	82.1	157.8	113.6	83.9	99.9	88	129.9	69.6	122.1
High	Q8IWI9-1	MAX gene-associated protein [OS=Homo sapiens]	8	17	23	17	3026	331.6	6.79	38.3									0.796	0.841	0.807	0.809	0.844	0.000498343	0.00643311	0.00112592	0.000779819	0.00479041	93.6	99	95	117.7	95.2	99.4	90.2	93.2	99.6	97.5	99.6	98.6	94.6	98.2	92.7	117.2	113.4	121.3	94.8	93.9	96.3
Medium	Q8N4T4-1	Rho guanine nucleotide exchange factor 39 [OS=Homo sapiens]	3	1	1	1	335	38.3	9.64	2.39	other biological processes	plasma membrane;other membranes	enzyme regulator activity	ARHGEF39	ENSG00000137135		RAC1 GTPase cycle; NRAGE signals death through JNK; G alpha (12/13) signalling events		0.796	0.793	0.783	0.758	0.751	0.145576	0.253333	0.0977924	0.0355277	0.013842	97.8	97.5	96.3	122.9	93.2	92.3	97.2	108.8	92.2	104.6	96.9	96.7	95.7	93.7	99.2	122.2	128.1	116.7	84.8	102.5	92.6
High	Q9NSI6-2	Isoform B of Bromodomain and WD repeat-containing protein 1 [OS=Homo sapiens]	6	10	10	9	2269	257.1	8.4	16.1				BRWD1					0.796	0.73	0.844	0.74	0.692	0.853434	0.624095	1	0.345961	0.155999	99.4	91.2	105.5	124.9	92.5	86.5	113.4	98	88.6	83.7	89.9	108.8	95.6	104	110.1	123.2	117.7	125.6	95.9	89.6	91.2
High	Q9BZX2-1	Uridine-cytidine kinase 2 [OS=Homo sapiens]	18	5	13	4	261	29.3	6.7	28.78	other metabolic processes	cytosol;other cell component	kinase activity;other molecular function	UCK2	ENSANAG00000031914; ENSCATG00000024308; ENSCCAG00000017279; ENSCJAG00000004523; ENSCSAG00000010772; ENSG00000143179; ENSGGOG00000038402; ENSMFAG00000032681; ENSMMUG00000053859; ENSMNEG00000040312; ENSPANG00000016507; ENSPTRG00000001619	Fluoropyrimidine activity; Pyrimidine metabolism	Pyrimidine salvage	Pyrimidine metabolism; Drug metabolism; Metabolic pathways	0.796	0.863	0.827	0.813	0.927	1	1	1	1	1	91.4	99.1	95	114.8	93.3	106.4	81.4	86.1	89.4	95	93.3	91.2	84.6	113.9	89.4	117.4	102.5	108.1	87.9	85	97.5
High	P11137-4	Isoform 4 of Microtubule-associated protein 2 [OS=Homo sapiens]	20	8	16	1	559	58.9	9.72	44.76				MAP2					0.796	0.879	0.857	0.838	0.974	1	1	1	1	1	89.4	98.7	96.3	112.3	94.1	109.3	87.5	91.3	84.9	125.1	96.6	84.6	94.2	95.2	73.2	114.3	104.3	109.9	84.1	134.1	92.1
Medium	Q9HB21-1	pleckstrin homology domain-containing family A member 1 [OS=Homo sapiens]	5	2	2	2	404	45.5	8.56	0	cell organization and biogenesis;other metabolic processes;stress response;developmental processes;signal transduction;other biological processes	plasma membrane;other membranes;cytosol;nucleus;other cell component	other molecular function	PLEKHA1	ENSG00000107679		Synthesis of PIPs at the plasma membrane		0.797	0.815	0.85	0.758	0.844	0.00554928	0.0242838	0.0499066	0.00132015	0.00991599	94.4	96.6	100.7	118.5	89.8	100	93	99.1	93.8	101.2	95	96	104.4	97.6	100.1	125.5	117.8	115.4	86.4	89.3	94.7
High	Q04759-1	Protein kinase C theta type [OS=Homo sapiens]	10	6	8	4	706	81.8	7.61	9.8	cell organization and biogenesis;protein metabolism;other metabolic processes;stress response;developmental processes;signal transduction;other biological processes	plasma membrane;other membranes;cytosol;cytoskeleton;other cell component	kinase activity;other molecular function	PRKCQ	ENSG00000065675	Glioblastoma signaling pathways; Corticotropin-releasing hormone signaling pathway; Vitamin D receptor pathway; Myometrial relaxation and contraction pathways; MFAP5-mediated ovarian cancer cell motility and invasiveness; G protein signaling pathways; T-cell antigen receptor (TCR) pathway during Staphylococcus aureus infection; Wnt signaling pathway and pluripotency; Non-genomic actions of 1,25 d…	FCERI mediated NF-kB activation; Downstream TCR signaling; G alpha (z) signalling events; RUNX1 regulates genes involved in megakaryocyte differentiation and platelet function; RAS processing; Effects of PIP2 hydrolysis; Inactivation, recovery and regulation of the phototransduction cascade; Netrin-1 signaling; Apoptotic cleavage of cellular proteins	NF-kappa B signaling pathway; Autophagy; Vascular smooth muscle contraction; Th1 and Th2 cell differentiation; Th17 cell differentiation; T cell receptor signaling pathway; Inflammatory mediator regulation of TRP channels; Adipocytokine signaling pathway; Insulin resistance; Shigellosis; PD-L1 expression and PD-1 checkpoint pathway in cancer	0.797	0.846	0.813	0.777	0.761	0.0518206	0.572387	0.116123	0.0294429	0.0176225	95.7	101.7	97.6	120.2	93.3	91.4	104.1	96.1	88.1	104.9	101.1	102.1	98	99	95.7	121.4	110.7	120.6	87.2	93.7	101.1
High	Q8WV41	Sorting nexin-33 [OS=Homo sapiens]	12	5	8	5	574	65.2	6.79	9.93	cell cycle OR cell proliferation;cell organization and biogenesis;transport;other biological processes	other membranes;cytosol;other cell component	other molecular function	SNX33	ENSG00000173548			Salmonella infection	0.797	0.803	0.809	0.842	0.782	0.0036241	0.00896968	0.00626624	0.00746632	0.00272001	95	95.7	96.5	119.2	100.4	93.2	94.9	93.4	97.8	96.5	94.8	95.6	96.4	90.2	101.1	119.1	118.4	126.6	100.3	91.2	100.8
High	P28289	Tropomodulin-1 [OS=Homo sapiens]	11	3	8	2	359	40.5	5.1	16.18	cell organization and biogenesis;developmental processes;other biological processes	other membranes;cytosol;cytoskeleton	cytoskeletal activity	TMOD1	ENSG00000136842	Striated muscle contraction pathway; VEGFA-VEGFR2 signaling pathway	Striated Muscle Contraction		0.797	0.741	0.747	0.759	0.739	0.0768583	0.141516	0.161286	0.0830513	0.0796722	99.9	93	93.7	125.4	95.2	92.7	100.9	83.8	100.7	93.8	91.6	99.2	104	94.4	92.5	132.4	110.5	126.4	90.5	98.5	96
High	Q5VUA4	Zinc finger protein 318 [OS=Homo sapiens]	3	6	7	6	2279	251	7.2	14.5	cell cycle OR cell proliferation;other biological processes	cytosol;nucleus	nucleic acid binding activity;other molecular function	ZNF318	ENSG00000171467	Androgen receptor signaling pathway			0.797	0.899	0.885	0.836	0.907	0.0974069	1	0.564188	0.049204	0.572367	89.9	101.3	99.7	112.7	94.2	102.2	89.3	90.3	99.8	101.2	101.9	103.6	100.2	102.3	95	123.1	106.6	113.3	94.7	82.2	94.8
Low	P24864-1	G1/S-specific cyclin-E1 [OS=Homo sapiens]	2	1	1	1	410	47	6.04	0	cell-cell signaling;cell cycle OR cell proliferation;cell organization and biogenesis;protein metabolism;DNA metabolism;other metabolic processes;signal transduction;other biological processes	cytosol;cytoskeleton;nucleus;other cell component	enzyme regulator activity;kinase activity;other molecular function	CCNE1	ENSG00000105173	Androgen receptor signaling pathway; miRNA regulation of DNA damage response; miRNAs involved in DNA damage response; Cell cycle; Thyroid stimulating hormone (TSH) signaling pathway; Glioblastoma signaling pathways; Parkin-ubiquitin proteasomal system pathway; Parkinson's disease pathway; Retinoblastoma gene in cancer; ATM signaling pathway; Vitamin D receptor pathway; PI3K-Akt signaling pathway;…	CDK-mediated phosphorylation and removal of Cdc6; SCF(Skp2)-mediated degradation of p27/p21; G1/S-Specific Transcription; TP53 Regulates Transcription of Genes Involved in G1 Cell Cycle Arrest; Association of TriC/CCT with target proteins during biosynthesis; Cyclin D associated events in G1; Defective binding of RB1 mutants to E2F1,(E2F2, E2F3); RHOBTB3 ATPase cycle; DNA Damage/Telomere Stress I…	Cell cycle; Oocyte meiosis; p53 signaling pathway; PI3K-Akt signaling pathway; Cellular senescence; Cushing syndrome; Hepatitis B; Measles; Human papillomavirus infection; Human T-cell leukemia virus 1 infection; Epstein-Barr virus infection; Pathways in cancer; Viral carcinogenesis; MicroRNAs in cancer; Prostate cancer; Small cell lung cancer; Gastric cancer	0.797	0.898	0.705	0.701	0.755	1	1	1	0.643015	0.715519	98.5	110.9	87	123.6	86.6	93.3	102.1	98.1	79.2	95.8	110.4	136.2	86.7	83.8	122.9	110.8	123	127.8	86.3	88.9	79.7
High	O43852-4	Isoform 4 of Calumenin [OS=Homo sapiens]	63	21	133	2	323	38.1	4.58	265.73				CALU					0.798	0.986	0.982	1.013	1.026	0.980006	1	1	1	1	82.5	101.9	101.5	103.4	104.8	106	81.3	82.8	95.2	98	102.3	103	81.7	111.2	101.9	137.6	103.8	92.9	113.1	105.2	94.7
Medium	P09958	Furin [OS=Homo sapiens]	1	1	1	1	794	86.6	6.47	2.67	cell organization and biogenesis;protein metabolism;other metabolic processes;transport;developmental processes;signal transduction;other biological processes	non-structural extracellular;plasma membrane;other membranes;ER/Golgi;other cytoplasmic organelle;other cell component	enzyme regulator activity;other molecular function	FURIN	ENSG00000140564	SARS-CoV-2 altering angiogenesis via NRP1	Potential therapeutics for SARS; Formation of the cornified envelope; Amyloid fiber formation; Collagen degradation; Signaling by PDGF; Signaling by NODAL; Pre-NOTCH Processing in Golgi; Uptake and function of anthrax toxins; Attachment and Entry; Assembly of active LPL and LIPC lipase complexes; Activation of Matrix Metalloproteinases; TGF-beta receptor signaling activates SMADs; Removal of amin…		0.798	0.966	0.832	0.9	0.834	0.279058	1	0.290409	1	0.272186	89.9	108.7	93.7	112.6	101.3	93.9	90.6	90.6	87.7	112.9	102.3	109.6	94.4	95.7	76.2	126.7	113.3	113.5	112.3	100	102.1
Medium	Q16854	Deoxyguanosine kinase, mitochondrial [OS=Homo sapiens]	3	1	1	1	277	32	8.66	2.25	protein metabolism;other metabolic processes;other biological processes	cytosol;mitochondrion;other cell component	kinase activity;other molecular function	DGUOK	ENSG00000114956		Purine salvage	Purine metabolism; Metabolic pathways	0.798	0.911	0.918	0.879	0.913	1	1	1	1	1	88.4	100.9	101.7	110.7	97.3	101	86	119.4	84.2	98.3	95.1	108.6	99	86.7	105.1	92.1	127.7	107.8	94.8	124	87.7
High	Q01973	Inactive tyrosine-protein kinase transmembrane receptor ROR1 [OS=Homo sapiens]	14	11	15	10	937	104.2	7.17	23.89	cell-cell signaling;protein metabolism;other metabolic processes;developmental processes;signal transduction;other biological processes	plasma membrane;other membranes;cytoskeleton;other cell component	kinase activity;other molecular function	ROR1	ENSG00000185483	Nuclear receptors; Wnt signaling pathway; lncRNA in canonical Wnt signaling and colorectal cancer; Wnt signaling; ncRNAs involved in Wnt signaling in hepatocellular carcinoma; Malignant pleural mesothelioma	WNT5A-dependent internalization of FZD2, FZD5 and ROR2	Wnt signaling pathway	0.798	0.894	0.884	0.868	0.875	0.0117288	0.777445	0.409948	0.174653	0.409498	90	100.8	99.7	112.8	97.9	98.7	86.9	95.8	88.9	103.8	99.5	99.2	102.9	98.4	97.1	107.6	111.3	114.5	94	102.1	96.6
High	Q9H7P6	Multivesicular body subunit 12B [OS=Homo sapiens]	9	2	3	2	319	35.6	8.15	7.36	protein metabolism;other metabolic processes;transport;other biological processes	plasma membrane;other membranes;cytosol;nucleus;other cytoplasmic organelle;other cell component	other molecular function	MVB12B	ENSG00000196814		Endosomal Sorting Complex Required For Transport (ESCRT); HCMV Late Events; Budding and maturation of HIV virion; Membrane binding and targetting of GAG proteins; Late endosomal microautophagy	Endocytosis	0.799	0.88	0.874	0.807	0.721	0.024175	0.619362	0.327577	0.0545659	0.00442774	94.3	103.9	103.3	118.1	95.3	85.1	86.2	94.2	97.7	108.5	103.8	98.5	103.2	97.7	104.3	125.5	116.5	118	90.7	95.2	100.9
High	O96006	zinc finger BED domain-containing protein 1 [OS=Homo sapiens]	10	7	11	7	694	78.1	6.1	24.05	protein metabolism;other metabolic processes;other biological processes	other membranes;cytoskeleton;nucleus;other cell component	nucleic acid binding activity;other molecular function	ZBED1	ENSG00000214717		SUMOylation of chromatin organization proteins		0.799	0.816	0.783	0.787	0.788	0.00123646	0.00993302	0.000826506	0.000648387	0.00122011	96.4	98.5	94.5	120.6	94.9	95.1	95.3	97.4	97	101.3	98.8	99.1	91.9	95.4	95.1	121.4	122.5	113.7	89.8	97.3	95.6
High	Q9NZJ6	Ubiquinone biosynthesis O-methyltransferase, mitochondrial [OS=Homo sapiens]	4	1	1	1	369	41	7.42	3.1	other metabolic processes;other biological processes	other membranes;mitochondrion	other molecular function	COQ3	ENSG00000132423		Ubiquinol biosynthesis	Ubiquinone and other terpenoid-quinone biosynthesis; Metabolic pathways; Biosynthesis of cofactors	0.799	0.904	0.837	0.773	0.768	1	1	1	0.963929	1	94.3	106.7	98.9	118.1	91.3	90.7	125.3	91.7	94.9	80.8	117.7	107.4	110.6	70.6	99.5	118.8	124.2	111.9	102.2	68.1	91.9
High	Q4AC94-1	Isoform 1 of C2 domain-containing protein 3 [OS=Homo sapiens]	1	2	2	2	1963	218	7.88	2.46				C2CD3					0.799	0.84	0.95	0.903	1.078	1	1	1	1	1	86.1	90.5	102.4	107.7	97.3	116.1	90.4	103.9	83.4	97.2	95	66.3	115.8	107.5	77.1	108.4	113.2	117.7	111.5	102.1	92
High	Q9H582-1	zinc finger protein 644 [OS=Homo sapiens]	16	12	15	12	1327	149.5	8.16	23.12	other biological processes	nucleus	nucleic acid binding activity;other molecular function	ZNF644	ENSG00000122482				0.799	0.944	0.891	0.844	0.876	0.0494985	1	1	0.332602	0.44864	89.5	105.8	99.9	112.1	94.5	98.1	86.3	89.6	93	105.9	94.7	111.9	100	104.6	97.9	112.2	107.2	114.8	100.7	92.9	94.6
High	Q66PJ3-1	ADP-ribosylation factor-like protein 6-interacting protein 4 [OS=Homo sapiens]	20	6	22	1	421	44.9	10.93	67.55	RNA metabolism OR transcription;other metabolic processes	nucleus		ARL6IP4	ENSG00000182196				0.799	0.785	0.856	0.84	1.068	1	1	1	1	1	89.7	88.1	96	112.2	94.2	119.8	85.8	108.1	90.3	61.6	113.6	88.7	91.4	96.7	107.1	123.7	97.4	113	81.3	95	94.8
High	O15446-1	DNA-directed RNA polymerase I subunit RPA34 [OS=Homo sapiens]	10	3	3	3	510	55	8.51	5.83	RNA metabolism OR transcription;other metabolic processes;signal transduction	cytosol;mitochondrion;nucleus;other cell component	other molecular function	POLR1G	ENSG00000117877		B-WICH complex positively regulates rRNA expression; NoRC negatively regulates rRNA expression; RNA Polymerase I Transcription Initiation; RNA Polymerase I Promoter Escape; RNA Polymerase I Transcription Termination	RNA polymerase	0.799	0.98	1.102	1.052	0.864	1	1	1	1	1	82.7	101.4	114	103.5	108.9	89.5	82.3	66.3	72.7	89.2	90.9	76.7	96	102.9	100.3	264.5	91	73.4	166.5	86.2	95.7
High	O00213	amyloid-beta A4 precursor protein-binding family B member 1 [OS=Homo sapiens]	9	5	6	5	710	77.2	5.06	9.96	cell organization and biogenesis;protein metabolism;DNA metabolism;other metabolic processes;stress response;developmental processes;signal transduction;other biological processes	plasma membrane;other membranes;ER/Golgi;nucleus;other cell component	signal transduction activity or receptor binding;cytoskeletal activity;other molecular function	APBB1	ENSG00000166313	Alzheimer's disease and miRNA effects; Alzheimer's disease	Recruitment and ATM-mediated phosphorylation of repair and signaling proteins at DNA double strand breaks	Alzheimer disease	0.8	0.883	0.809	0.771	0.758	0.0788852	0.914563	0.0801164	0.036648	0.0273574	95.5	105.6	96.7	119.5	92.2	90.6	97.2	94.6	92.9	102.9	104.5	109.1	87.6	95.7	97.8	139.4	116	118.3	91.2	84.7	97.7
High	Q6PCT2-1	F-box/LRR-repeat protein 19 [OS=Homo sapiens]	2	2	3	2	694	75.7	9.17	1.75	protein metabolism;other metabolic processes;other biological processes	cytosol;other cell component	nucleic acid binding activity;other molecular function	FBXL19	ENSG00000099364; ENSGGOG00000003625; ENSPTRG00000008021		Antigen processing: Ubiquitination & Proteasome degradation; Neddylation		0.8	0.883	0.794	0.835	0.846	0.233061	0.715544	0.123496	0.500499	0.361784	93	102.7	92.4	116.3	97.1	98.4	90.8	105	92	93	101.6	102.3	87.5	97.1	91.4	124.1	108.2	115.1	93.8	96.1	107.9
High	Q6PCB8	Embigin [OS=Homo sapiens]	14	3	5	3	327	36.9	6.54	9.27	cell adhesion;cell organization and biogenesis;transport;developmental processes	plasma membrane;other membranes;other cell component	other molecular function	EMB	ENSG00000170571		Proton-coupled monocarboxylate transport		0.8	0.849	0.858	0.856	0.764	1	1	1	1	0.717156	93.6	99.3	100.4	117	100.2	89.4	102.6	84.3	95	93.4	109.2	100.8	101.9	77.7	104.6	125.3	118.8	113.9	108.5	101.7	92.4
Low	Q9HC96	Calpain-10 [OS=Homo sapiens]	1	1	1	1	672	74.9	7.74	1.79	cell organization and biogenesis;protein metabolism;other biological processes	plasma membrane;other membranes;cytosol;mitochondrion;other cell component	cytoskeletal activity;other molecular function	CAPN10	ENSG00000142330	Integrin-mediated cell adhesion	Degradation of the extracellular matrix		0.8	0.927	0.874	0.931	0.886	0.924982	1	1	1	1	88.6	102.7	96.8	110.7	103.1	98.1	87.2	93.4	88.4	105.3	92.9	102.5	96.6	114.5	78.8	110.5	109	111.3	102.8	85.4	110.5
High	Q68CZ2-1	Tensin-3 [OS=Homo sapiens]	14	12	24	11	1445	155.2	6.81	46.11		cytosol;other cell component		TNS3	ENSG00000136205		MET interacts with TNS proteins		0.8	0.81	0.838	0.814	0.798	0.000211733	0.000696158	0.00576532	0.000584666	0.000348446	94.8	96.1	99.4	118.6	96.5	94.7	90.4	97	94.6	95.9	92.4	96.1	98.8	99.2	105.3	118.3	115.9	122.3	96.3	97.9	94
High	Q15043	Zinc transporter ZIP14 [OS=Homo sapiens]	10	5	13	5	492	54.2	5.33	29.5	other metabolic processes;transport;developmental processes;signal transduction;other biological processes	plasma membrane;other membranes;other cytoplasmic organelle	transporter activity	SLC39A14	ENSG00000104635	Nuclear receptors meta-pathway; NRF2 pathway; Zinc homeostasis; Ferroptosis	Zinc influx into cells by the SLC39 gene family	Ferroptosis; Alzheimer disease; Parkinson disease	0.8	0.875	0.896	0.89	0.89	0.0423495	0.692459	1	0.946404	1	89.7	98.1	100.5	112.1	99.8	99.8	85	89.3	93.9	93.9	97.7	100.4	96	104.7	100.1	113.2	107.2	111.6	99.4	98.1	103.3
High	Q8NAF0	Zinc finger protein 579 [OS=Homo sapiens]	6	2	3	2	562	60.5	8.69	12.12		nucleus	nucleic acid binding activity;other molecular function	ZNF579	ENSG00000218891				0.8	0.793	0.932	0.986	0.832	0.604185	1	1	1	0.949468	89.8	89	104.7	112.3	110.7	93.4	90.4	77.3	99.9	77.6	104.1	89.6	107.6	105.4	96.9	127.6	95.9	113.1	115.4	111.5	106.3
High	O00180	potassium channel subfamily K member 1 [OS=Homo sapiens]	12	2	2	2	336	38.1	6.37	7.92	transport;other biological processes	plasma membrane;other membranes;other cytoplasmic organelle;other cell component	transporter activity;other molecular function	KCNK1	ENSG00000135750		Tandem of pore domain in a weak inwardly rectifying K+ channels (TWIK); Phase 4 - resting membrane potential		0.8	0.855	0.795	0.757	0.658	1	1	1	1	1	98.7	105.4	98.1	123.4	93.3	81.1	97.4	137.2	87.7	104	87.8	120.9	73.6	111.7	96.7	122.5	121.7	92.1	108.4	85.4	92.1
High	Q13563	polycystin-2 [OS=Homo sapiens]	3	3	5	3	968	109.6	5.69	7.27	cell-cell signaling;cell cycle OR cell proliferation;cell organization and biogenesis;stress response;transport;developmental processes;signal transduction;other biological processes	plasma membrane;other membranes;cytoskeleton;ER/Golgi;other cell component	signal transduction activity or receptor binding;transporter activity;cytoskeletal activity;other molecular function	PKD2	ENSG00000118762	Ciliopathies	VxPx cargo-targeting to cilium		0.8	0.91	0.867	0.783	0.851	0.574547	1	1	0.421346	1	92.1	104.8	99.8	115.1	90.2	98	97.5	81	93.8	106.7	102.3	109.4	113.6	90.5	101.7	117.2	121.4	100.6	81.4	92.1	91.9
High	Q13111-1	Chromatin assembly factor 1 subunit A [OS=Homo sapiens]	25	17	31	17	956	106.9	5.94	52.65									0.8	0.837	0.836	0.823	0.878	0.0642029	0.205996	0.201851	0.0766642	0.383479	92.8	97.1	97	116	95.4	101.8	94.5	97.6	90.7	90.7	98.9	99.9	98.8	99.1	94.3	118.1	110.6	118.5	101.9	85.9	97.2
High	Q8NC96	adaptin ear-binding coat-associated protein 1 [OS=Homo sapiens]	27	6	17	6	275	29.7	6.8	34.83	transport	plasma membrane;other membranes;cytosol		NECAP1	ENSG00000089818		Cargo recognition for clathrin-mediated endocytosis; Golgi Associated Vesicle Biogenesis		0.801	0.874	0.803	0.799	0.768	0.00875349	0.261678	0.0101486	0.00899066	0.00112173	95.2	103.9	95.5	118.9	95.1	91.4	94.7	95.8	97.2	110.8	104.5	98.3	96.2	96.1	93.3	121.9	119.6	117.5	95.6	99.1	92.5
High	Q9Y535	DNA-directed RNA polymerase III subunit RPC8 [OS=Homo sapiens]	27	3	4	3	204	22.9	4.58	7.21	RNA metabolism OR transcription;other metabolic processes;stress response	cytosol;cytoskeleton;nucleus;other cell component	nucleic acid binding activity;other molecular function	POLR3H	ENSG00000100413	Pyrimidine metabolism; Eukaryotic transcription initiation; Cytosolic DNA-sensing pathway	RNA Polymerase III Abortive And Retractive Initiation; RNA Polymerase III Transcription Initiation From Type 1 Promoter; RNA Polymerase III Transcription Initiation From Type 2 Promoter; RNA Polymerase III Transcription Initiation From Type 3 Promoter; RNA Polymerase III Transcription Termination; Cytosolic sensors of pathogen-associated DNA ; RNA Polymerase III Chain Elongation	RNA polymerase; Cytosolic DNA-sensing pathway	0.801	0.843	0.923	0.787	0.887	0.955646	1	1	0.295655	1	91.7	96.5	105.7	114.5	90.1	101.5	87	111.4	91	95.8	104.8	91.7	104.9	91.3	111.3	114.7	113.6	109.5	85.2	89.4	90.1
High	O60890	Oligophrenin-1 [OS=Homo sapiens]	3	2	3	2	802	91.6	7.96	6.85	cell organization and biogenesis;transport;developmental processes;signal transduction;other biological processes	cytoskeleton;other cell component	signal transduction activity or receptor binding;enzyme regulator activity;cytoskeletal activity;other molecular function	OPHN1	ENSG00000079482		RHOC GTPase cycle; RHOA GTPase cycle; CDC42 GTPase cycle; RAC1 GTPase cycle; RHOB GTPase cycle; RHOQ GTPase cycle; RHOG GTPase cycle; RAC2 GTPase cycle; RAC3 GTPase cycle; RHOJ GTPase cycle		0.801	0.862	0.882	0.881	0.975	0.390039	1	1	1	1	89	95.7	98	111.1	97.9	108.3	70.1	92.7	90.9	97.8	113.6	86.4	100	108.4	91.7	113.5	105.2	118.2	91.3	100	108
High	Q8WVV9	Heterogeneous nuclear ribonucleoprotein L-like [OS=Homo sapiens]	36	15	54	14	542	60	7.72	119.31	RNA metabolism OR transcription;other metabolic processes;other biological processes	nucleus	nucleic acid binding activity	HNRNPLL	ENSG00000143889				0.801	0.859	0.832	0.819	0.753	0.00102426	0.0275543	0.00548265	0.00151177	0.000264292	94.9	101.8	98.5	118.5	97.1	89.2	93.3	98.2	94.7	101.6	101.1	101.5	98.3	95.7	101.1	114.5	118.2	118.9	97.8	96.8	93.2
High	Q96N38-1	Zinc finger protein 714 [OS=Homo sapiens]	18	3	7	1	554	63.8	9.1	5.13	other biological processes	nucleus	nucleic acid binding activity;other molecular function	ZNF714			Generic Transcription Pathway	Herpes simplex virus 1 infection	0.802	1.034	0.802	1.085	0.788	1	1	1	1	1	87.3	112.6	87.3	108.9	118.2	85.8	80.9	158.1	84	75.8	108.4	117.5	84	83.3	132.8	89.1	124.8	104.8	113.8	120.9	98.8
High	Q96AE4-2	Isoform 2 of Far upstream element-binding protein 1 [OS=Homo sapiens]	52	29	192	1	653	68.6	7.31	422.21				FUBP1					0.802	0.888	0.888	0.786	0.905	0.242694	1	0.942388	0.339173	0.752827	91.3	101.1	101.1	113.9	89.5	103.1	89.6	87.7	98.7	99.3	95.2	104.2	102.3	94.7	99.3	130.1	111.8	106.8	86.8	87.9	106.8
High	Q12840	Kinesin heavy chain isoform 5A [OS=Homo sapiens]	27	25	62	12	1032	117.3	5.9	134.15	cell-cell signaling;cell organization and biogenesis;transport;developmental processes;other biological processes	cytosol;cytoskeleton;other cell component	cytoskeletal activity;other molecular function	KIF5A	ENSG00000155980	Alzheimer's disease and miRNA effects; Alzheimer's disease	COPI-dependent Golgi-to-ER retrograde traffic; MHC class II antigen presentation; Kinesins; Insulin processing; RHO GTPases activate KTN1	Endocytosis; Dopaminergic synapse; Alzheimer disease; Parkinson disease; Amyotrophic lateral sclerosis; Huntington disease; Prion disease; Pathways of neurodegeneration; Salmonella infection; Non-small cell lung cancer	0.802	0.85	0.778	0.705	0.72	0.014513	0.184298	0.0074445	0.000819411	0.00141837	99.1	105.1	96.1	123.6	87.1	89	94.8	102.9	98.1	103.6	104	107.1	95.2	93.2	97.2	123.9	122.3	122.4	83	86.2	95.1
High	P62158	Calmodulin [OS=Homo sapiens]	44	7	36	7	149	16.8	4.22	54.46	cell cycle OR cell proliferation;signal transduction;other biological processes	plasma membrane;other membranes;cytoskeleton;other cell component	enzyme regulator activity;cytoskeletal activity;other molecular function	CALM2	ENSG00000143933	Physiological and pathological hypertrophy of the heart; MicroRNAs in cardiomyocyte hypertrophy; Alzheimer's disease and miRNA effects; T cell receptor and co-stimulatory signaling; Cardiac hypertrophic response; Myometrial relaxation and contraction pathways; G protein signaling pathways; Ras signaling; Melanoma; Endochondral ossification; Endochondral ossification with skeletal dysplasias; CAMK…		Ras signaling pathway; Rap1 signaling pathway; Calcium signaling pathway; cGMP-PKG signaling pathway; cAMP signaling pathway; Phosphatidylinositol signaling system; Oocyte meiosis; Cellular senescence; Adrenergic signaling in cardiomyocytes; Vascular smooth muscle contraction; Apelin signaling pathway; C-type lectin receptor signaling pathway; Circadian entrainment; Long-term potentiation; Neurot…	0.802	0.98	1.004	1.041	0.926	1	1	1	1	1	83.6	102.2	104.7	104.3	108.5	96.6	81.8	89.6	83.7	111.5	102.4	100.3	113.4	84.8	104.9	128.7	104.4	83.3	99	109.8	108.7
High	O00767	acyl-CoA desaturase [OS=Homo sapiens]	11	3	19	3	359	41.5	9	30.34	other metabolic processes;other biological processes	other membranes;ER/Golgi;nucleus	other molecular function	SCD	ENSG00000099194	Sterol regulatory element-binding proteins (SREBP) signaling; SREBF and miR33 in cholesterol and lipid homeostasis; Adipogenesis; Liver X receptor pathway; Nuclear receptors meta-pathway; Fatty acid biosynthesis; Angiopoietin-like protein 8 regulatory pathway; PPAR signaling pathway; Cholesterol metabolism with Bloch and Kandutsch-Russell pathways	Activation of gene expression by SREBF (SREBP); Fatty acyl-CoA biosynthesis; NR1H2 & NR1H3 regulate gene expression linked to lipogenesis	Biosynthesis of unsaturated fatty acids; Metabolic pathways; Fatty acid metabolism; PPAR signaling pathway; AMPK signaling pathway; Alcoholic liver disease	0.802	0.882	0.79	0.918	0.903	1	1	1	1	1	90.9	99.9	89.5	113.3	104.1	102.4	93.3	93.1	96.2	109.2	99.2	102.6	87.1	92.7	92	116.4	96	118.1	106.9	100	115
High	O94885	SAM and SH3 domain-containing protein 1 [OS=Homo sapiens]	7	6	7	6	1247	136.6	6.09	16.32	protein metabolism;other metabolic processes;other biological processes	other cell component	other molecular function	SASH1	ENSG00000111961				0.802	0.946	0.898	0.827	0.809	0.444041	1	1	0.380489	0.542981	91.2	107.4	102	113.6	93.9	91.9	90.3	94.1	91.5	104.2	107.9	108.1	109.6	89.8	102.4	127.8	103.5	114.1	95.7	83.2	94.3
Low	Q96GM1-2	Isoform 2 of Phospholipid phosphatase-related protein type 2 [OS=Homo sapiens]	2	1	3	1	427	45.5	9.52	1.88				PLPPR2					0.802	0.874	0.863	0.768	0.852	0.107889	1	0.420853	0.083478	0.225027	93.3	101.6	100.4	116.3	89.4	99.1	90.1	93.6	94.2	103.7	100.1	102	104.6	89.3	100.7	128.4	112	116.7	85.6	99.1	89.7
High	Q9BV40	vesicle-associated membrane protein 8 [OS=Homo sapiens]	30	3	5	3	100	11.4	7.34	14.61	cell organization and biogenesis;other metabolic processes;stress response;transport;other biological processes	plasma membrane;other membranes;cytosol;other cytoplasmic organelle;other cell component	other molecular function	VAMP8	ENSG00000118640		Neutrophil degranulation; Cargo recognition for clathrin-mediated endocytosis; Golgi Associated Vesicle Biogenesis; ER-Phagosome pathway; Lysosome Vesicle Biogenesis; trans-Golgi Network Vesicle Budding	SNARE interactions in vesicular transport; Autophagy; Platelet activation	0.802	0.942	0.927	0.832	0.833	1	1	1	1	1	90.2	105.9	104.2	112.4	93.5	93.6	87	81.7	90.6	118.4	100.1	102.2	100.6	123.9	94.2	112.5	99.5	108.5	81.7	90.2	105
High	Q96LR5	Ubiquitin-conjugating enzyme E2 E2 [OS=Homo sapiens]	34	6	26	3	201	22.2	7.71	57.57	protein metabolism;other metabolic processes;stress response;other biological processes	nucleus	other molecular function	UBE2E2	ENSG00000182247		Antigen processing: Ubiquitination & Proteasome degradation	Ubiquitin mediated proteolysis	0.802	0.845	0.832	0.833	0.813	0.00221075	0.0384248	0.00831201	0.00954377	0.00203463	93.9	98.9	97.4	117	97.5	95.2	94.4	94.7	96.2	99.3	100.5	99.7	100.2	98.2	93.4	108.7	118.1	118	98.3	98	98.3
High	Q68CR1-1	Protein sel-1 homolog 3 [OS=Homo sapiens]	2	2	3	2	1132	128.5	7.28	7.06		other membranes;nucleus		SEL1L3	ENSG00000091490				0.803	0.756	0.818	0.806	0.863	0.00100759	0.000457309	0.00281782	0.00136034	0.0147531	95.4	89.9	97.2	118.9	95.9	102.6	91.9	95.4	100.2	94.4	89.9	89.1	93.3	97.2	101.2	115.4	119.3	118.8	94.3	98.1	95.8
High	Q13049	E3 ubiquitin-protein ligase TRIM32 [OS=Homo sapiens]	9	4	5	4	653	71.9	6.98	4.95	cell organization and biogenesis;protein metabolism;other metabolic processes;stress response;developmental processes;other biological processes	cytosol;cytoskeleton;nucleus;other cell component	cytoskeletal activity;nucleic acid binding activity;other molecular function	TRIM32	ENSG00000119401	Ciliopathies	Antigen processing: Ubiquitination & Proteasome degradation; Regulation of innate immune responses to cytosolic DNA	Ubiquitin mediated proteolysis	0.803	0.763	0.717	0.749	0.699	1	1	0.384017	0.664395	0.686647	101.8	96.8	90.9	126.8	95	88.7	102.8	84.3	119.9	101.6	88.8	97.7	91.8	94.7	79.2	129.1	108.6	128.1	95.9	102.8	84.7
High	Q9UJC3	Protein Hook homolog 1 [OS=Homo sapiens]	38	24	44	23	728	84.6	5.15	100.08	cell organization and biogenesis;transport;other biological processes	cytosol;cytoskeleton;other cell component	cytoskeletal activity;other molecular function	HOOK1	ENSG00000134709				0.803	0.872	0.833	0.806	0.842	0.00163499	0.0381339	0.0077359	0.00158127	0.00960846	93.4	101.5	96.9	116.4	93.8	98	94.6	90.6	95.6	94.5	103.2	102.8	98.1	98.2	94.1	120.6	117.9	115.8	95	87.5	96.9
High	Q9NUY8	TBC1 domain family member 23 [OS=Homo sapiens]	14	7	14	7	699	78.3	5.41	30.47	cell organization and biogenesis;transport;developmental processes	cytosol;ER/Golgi;other cell component		TBC1D23	ENSG00000036054				0.803	0.866	0.864	0.855	0.847	0.086182	0.801744	0.245197	0.350724	0.1047	92	99.2	99	114.6	98	97.1	95.8	90.2	93	93.9	100.3	108.9	87.4	100.1	101.7	110.6	124.7	115.9	96.6	99	100.3
High	Q9BTE1	Dynactin subunit 5 [OS=Homo sapiens]	6	1	2	1	182	20.1	8.02	4.62	developmental processes	other membranes;cytosol;cytoskeleton;nucleus;other cell component		DCTN5	ENSG00000166847		MHC class II antigen presentation; HSP90 chaperone cycle for steroid hormone receptors (SHR) in the presence of ligand; COPI-mediated anterograde transport; COPI-independent Golgi-to-ER retrograde traffic	Vasopressin-regulated water reabsorption; Amyotrophic lateral sclerosis; Huntington disease; Pathways of neurodegeneration; Salmonella infection	0.803	0.818	0.77	0.837	0.686	1	1	0.67497	1	0.115195	98	99.9	94	122.1	102.2	83.8	97.4	104.6	92.2	99.3	97.1	104	85.8	93.5	100.5	105.9	127.4	121.4	101.6	119.3	98.6
High	Q01201	Transcription factor RelB [OS=Homo sapiens]	5	2	2	2	579	62.1	6.24	3.65	stress response;developmental processes;signal transduction;other biological processes	cytosol;cytoskeleton;nucleus;other cell component	nucleic acid binding activity;other molecular function	RELB	ENSG00000104856	RANKL/RANK signaling pathway; TNF-related weak inducer of apoptosis (TWEAK) signaling pathway; Thymic stromal lymphopoietin (TSLP) signaling pathway; Photodynamic therapy-induced NF-kB survival signaling; MAPK signaling pathway; Toll-like receptor signaling related to MyD88; EDA signaling in hair follicle development; Ebola virus infection in host; miRNAs involvement in the immune response in sep…	Dectin-1 mediated noncanonical NF-kB signaling; NIK-->noncanonical NF-kB signaling; CD209 (DC-SIGN) signaling	MAPK signaling pathway; NF-kappa B signaling pathway; Osteoclast differentiation; C-type lectin receptor signaling pathway; Human T-cell leukemia virus 1 infection; Epstein-Barr virus infection	0.803	0.812	0.778	0.878	0.779	1	1	1	1	0.808928	95.4	96.5	92.4	118.8	104.3	92.5	96.5	124.6	94.7	97.5	113.1	80.6	93.4	97.7	87	126	120.1	91.1	99.3	105.5	117.5
High	O75379-1	Vesicle-associated membrane protein 4 [OS=Homo sapiens]	33	3	6	3	141	16.4	7.34	9.78	cell organization and biogenesis;transport;other biological processes	plasma membrane;other membranes;ER/Golgi;other cytoplasmic organelle;other cell component		VAMP4	ENSCATG00000035773; ENSG00000117533; ENSGGOG00000023200; ENSMFAG00000031870; ENSMLEG00000033096; ENSMMUG00000023203; ENSMNEG00000025169; ENSNLEG00000015204; ENSPANG00000022546; ENSPPAG00000028975; ENSPTRG00000001680; ENSRBIG00000031656; ENSRROG00000036404		Cargo recognition for clathrin-mediated endocytosis; Retrograde transport at the Trans-Golgi-Network	SNARE interactions in vesicular transport	0.803	0.996	0.976	0.857	1.006	1	1	1	1	1	85.5	106	103.9	106.4	91.2	107.1	86.3	84.6	98.4	120.4	107	81.9	104.8	104.9	85.1	122.2	83.7	107.4	94.6	79.6	92
High	Q9Y6K8	Adenylate kinase isoenzyme 5 [OS=Homo sapiens]	8	3	3	3	562	63.3	5.07	8.18	other metabolic processes	cytosol;cytoskeleton;other cell component	kinase activity;other molecular function	AK5	ENSG00000154027		Interconversion of nucleotide di- and triphosphates	Purine metabolism; Thiamine metabolism; Metabolic pathways; Biosynthesis of cofactors	0.804	0.733	0.709	0.76	0.811	1	1	0.739754	1	0.552102	100.1	91.2	88.4	124.6	94.7	101.1	102.3	104.5	101.5	93.3	106	89.1	88.4	97.4	90.4	127.4	99.7	130.6	98.4	96.8	94.7
High	O95478	Ribosome biogenesis protein NSA2 homolog [OS=Homo sapiens]	24	5	21	5	260	30	10.27	29.56	RNA metabolism OR transcription;other metabolic processes	nucleus;other cell component		NSA2	ENSG00000164346				0.804	0.878	0.854	0.812	0.815	0.00176941	0.0591026	0.0169072	0.00165188	0.00111073	93.4	102.1	99.2	116.2	94.4	94.7	91.7	101.6	93.1	103.7	101.8	99	101.2	98.4	98.9	112	116.6	115.9	93.4	96.9	94.1
High	O75128	Protein cordon-bleu [OS=Homo sapiens]	5	5	6	5	1261	135.5	7.75	9.69	cell organization and biogenesis;developmental processes;other biological processes	plasma membrane;other membranes;cytoskeleton;other cell component	cytoskeletal activity	COBL	ENSG00000106078				0.804	0.931	0.857	0.917	0.902	0.0765042	1	0.723824	1	1	89.2	103.2	95	110.9	101.6	100	86.4	89	92.1	95.9	102.9	105.1	89.8	94.8	107	112.1	110.6	107.7	101.4	96.5	103
High	Q9H611	ATP-dependent DNA helicase PIF1 [OS=Homo sapiens]	5	2	2	2	641	69.8	9.72	2.23	cell organization and biogenesis;DNA metabolism;other metabolic processes;stress response;other biological processes	mitochondrion;nucleus;other cell component	enzyme regulator activity;nucleic acid binding activity;other molecular function	PIF1	ENSG00000140451		Telomere Extension By Telomerase		0.804	0.876	0.643	0.547	0.607	1	1	0.543075	0.316968	0.541725	107.8	117.4	86.2	134	73.2	81.4	83.7	102.6	105.6	146.2	111.8	107.9	85.6	82.1	81.3	116.6	127.6	141.8	63.4	110.9	69.7
Low	Q9H8L6	Multimerin-2 [OS=Homo sapiens]	1	1	1	1	949	104.3	5.86	2.19	developmental processes;other biological processes	non-structural extracellular;extracellular matrix		MMRN2	ENSG00000173269	VEGFA-VEGFR2 signaling pathway			0.805	0.928	0.955	0.996	0.92	1	1	1	1	1	86.2	99.4	102.2	107.1	106.7	98.5	84.2	112.3	83.3	97.1	116.7	80	99.9	124.8	93.3	90.1	126.6	104.6	104.2	112.6	87.6
High	P49674	Casein kinase I isoform epsilon [OS=Homo sapiens]	21	7	13	4	416	47.3	9.66	13.73	cell-cell signaling;protein metabolism;DNA metabolism;other metabolic processes;stress response;transport;signal transduction;other biological processes	cytosol;nucleus;other cell component	kinase activity;other molecular function	CSNK1E	ENSG00000213923	Alzheimer's disease and miRNA effects; Melatonin metabolism and effects; Wnt signaling pathway; Wnt signaling pathway and pluripotency; Hedgehog signaling pathway; lncRNA in canonical Wnt signaling and colorectal cancer; Wnt signaling; ncRNAs involved in Wnt signaling in hepatocellular carcinoma; Malignant pleural mesothelioma; Alzheimer's disease	Major pathway of rRNA processing in the nucleolus and cytosol; Circadian Clock; WNT mediated activation of DVL; Recruitment of NuMA to mitotic centrosomes; Regulation of PLK1 Activity at G2/M Transition; Loss of Nlp from mitotic centrosomes; Recruitment of mitotic centrosome proteins and complexes; Anchoring of the basal body to the plasma membrane; AURKA Activation by TPX2	FoxO signaling pathway; Wnt signaling pathway; Hedgehog signaling pathway; Hippo signaling pathway; Hippo signaling pathway; Circadian rhythm; Alzheimer disease; Pathways of neurodegeneration	0.805	0.897	0.902	0.953	0.963	9.94947e-05	0.0314631	0.0615058	1	0.831853	87.5	97.5	98	108.7	103.6	104.7	87.4	89.1	83.9	97.4	95.2	98	97.9	100.3	97.6	108.2	108.6	108.7	110.6	103.5	102
High	Q96FC9-1	ATP-dependent DNA helicase DDX11 [OS=Homo sapiens]	7	5	6	5	970	108.2	7.31	13.19	cell cycle OR cell proliferation;cell organization and biogenesis;DNA metabolism;other metabolic processes;stress response;other biological processes	cytoskeleton;nucleus;other cell component	nucleic acid binding activity;other molecular function	DDX11	ENSG00000013573		XBP1(S) activates chaperone genes		0.805	0.806	0.798	0.798	0.843	0.927744	1	0.671999	0.935278	0.614444	95.7	95.7	94.9	118.8	94.8	100.2	95.3	97.5	100	89.2	97.6	102.5	101.2	83.9	96.7	121.1	111.7	121.3	100.2	95.3	96.7
High	Q8IUF8	ribosomal oxygenase 2 [OS=Homo sapiens]	12	4	8	4	465	52.8	6.7	14.84	protein metabolism;other metabolic processes;other biological processes	cytosol;nucleus;other cell component	other molecular function	RIOX2	ENSG00000170854		HDMs demethylate histones		0.805	0.909	0.832	0.84	0.882	0.0718992	1	0.174477	0.183731	0.724571	91.7	103.5	94.8	113.9	95.6	100.5	91.2	91.6	92.8	103.4	95.7	115.8	94.7	98.4	89	113.8	120.2	104.7	95.6	93	96.4
High	P35568	Insulin receptor substrate 1 [OS=Homo sapiens]	6	6	6	6	1242	131.5	8.54	14.63	signal transduction;other biological processes	plasma membrane;other membranes;cytosol;nucleus;other cell component	signal transduction activity or receptor binding;other molecular function	IRS1	ENSG00000169047	Type II diabetes mellitus; Leptin signaling pathway; Prolactin signaling pathway; Alzheimer's disease and miRNA effects; Glioblastoma signaling pathways; AGE/RAGE pathway; Adipogenesis; Oncostatin M signaling pathway; Brain-derived neurotrophic factor (BDNF) signaling pathway; Alpha 6 beta 4 signaling pathway; Transcription factor regulation in adipogenesis; Factors and pathways affecting insulin…	RAF/MAP kinase cascade; Signaling by ALK fusions and activated point mutants; PIP3 activates AKT signaling; Constitutive Signaling by Aberrant PI3K in Cancer; PI5P, PP2A and IER3 Regulate PI3K/AKT Signaling; PI3K Cascade; Interleukin-7 signaling; PI3K/AKT activation; Signaling by ALK; Growth hormone receptor signaling; Signaling by Leptin; SOS-mediated signalling; IRS activation; Signal attenuati…	cGMP-PKG signaling pathway; FoxO signaling pathway; Autophagy; mTOR signaling pathway; PI3K-Akt signaling pathway; AMPK signaling pathway; Longevity regulating pathway; Longevity regulating pathway; Neurotrophin signaling pathway; Insulin signaling pathway; Adipocytokine signaling pathway; Regulation of lipolysis in adipocytes; Type II diabetes mellitus; Insulin resistance; Non-alcoholic fatty li…	0.805	0.862	0.792	0.75	0.788	0.000320009	0.00854938	0.000129313	2.47446e-05	9.15172e-05	96.7	103.5	95	120.1	90.1	94.6	100.6	96.8	96.5	104.4	101.6	103.6	96.2	91.7	95.1	122.1	114.2	120.2	92.3	90.2	90.1
High	Q9NSC2	Sal-like protein 1 [OS=Homo sapiens]	4	5	6	4	1324	140.3	7.02	3.92	developmental processes;other biological processes	nucleus;other cell component	nucleic acid binding activity;other molecular function	SALL1	ENSG00000103449	GDNF/RET signaling axis; Development of ureteric collection system	POU5F1 (OCT4), SOX2, NANOG activate genes related to proliferation		0.805	0.787	0.783	0.864	0.717	0.703259	0.989569	0.56065	1	0.598429	97.5	95.3	94.7	121.1	104.6	86.8	92.6	95.8	97.5	93.6	105.7	86.8	93.5	93.1	90	118.9	125.8	114.2	111.6	88.5	102.8
High	Q8N9B5-1	Junction-mediating and -regulatory protein [OS=Homo sapiens]	3	3	4	3	988	111.4	6.18	5.63	cell organization and biogenesis;DNA metabolism;other metabolic processes;stress response;signal transduction;other biological processes	cytoskeleton;nucleus;other cell component	cytoskeletal activity;other molecular function	JMY	ENSG00000152409		Regulation of TP53 Activity through Methylation		0.806	0.939	0.901	0.871	0.827	0.00993745	1	0.974757	0.197119	0.109213	90.5	105.4	101.1	112.3	97.8	92.9	81.6	91.8	90.6	105.6	110.3	100.6	108.1	101.3	97.2	113.7	110.4	112.4	94.2	98.4	98
High	O15120	1-acyl-sn-glycerol-3-phosphate acyltransferase beta [OS=Homo sapiens]	6	1	2	1	278	30.9	9.01	4.84	other metabolic processes;other biological processes	plasma membrane;other membranes;ER/Golgi	other molecular function	AGPAT2	ENSG00000169692	Adipogenesis; Triacylglyceride synthesis; Ciliary landscape; Congenital generalized lipodystrophy (CGL)	Neutrophil degranulation; Synthesis of PA	Glycerolipid metabolism; Glycerophospholipid metabolism; Metabolic pathways; Phospholipase D signaling pathway; Fat digestion and absorption	0.806	0.934	0.806	0.941	1.039	1	1	1	1	1	87.5	101.4	87.5	108.6	102.2	112.8	81.2	87.5	112.2	129	101.4	80.6	88.3	85.7	87.5	111.5	99	108.5	102.1	98.7	106.2
High	Q96M96-1	FYVE, RhoGEF and PH domain-containing protein 4 [OS=Homo sapiens]	32	23	36	23	766	86.6	6.13	77.81	cell organization and biogenesis;other biological processes	cytosol;cytoskeleton;ER/Golgi;other cell component	enzyme regulator activity;cytoskeletal activity;other molecular function	FGD4	ENSG00000139132	Glucocorticoid receptor pathway; Nuclear receptors meta-pathway; Intracellular trafficking proteins involved in CMT neuropathy	CDC42 GTPase cycle; G alpha (12/13) signalling events; NRAGE signals death through JNK		0.806	0.869	0.828	0.846	0.818	0.00280316	0.0437563	0.00939354	0.0100496	0.00176078	93.6	101	96.1	116.1	98.2	94.9	93.7	93.6	97.9	97	101	102.1	95.6	96.1	99.5	116.2	115.5	117.1	96.1	99.5	98.3
High	Q71UM5	40S ribosomal protein S27-like [OS=Homo sapiens]	39	3	17	1	84	9.5	9.45	25.77	cell cycle OR cell proliferation;cell organization and biogenesis;protein metabolism;other metabolic processes;stress response;signal transduction;other biological processes	cytosol;translational apparatus;nucleus	enzyme regulator activity;nucleic acid binding activity;other molecular function	RPS27L	ENSG00000185088		Regulation of expression of SLITs and ROBOs; L13a-mediated translational silencing of Ceruloplasmin expression; Translation initiation complex formation; Formation of a pool of free 40S subunits; Formation of the ternary complex, and subsequently, the 43S complex; Ribosomal scanning and start codon recognition; GTP hydrolysis and joining of the 60S ribosomal subunit; Major pathway of rRNA process…	Ribosome; Coronavirus disease	0.806	0.958	0.909	0.863	0.857	1	1	1	1	1	89.7	106.6	101.1	111.3	96	95.4	75.7	76.4	82.4	109.7	90.7	79.9	86.1	141.3	77.3	94.9	82.7	94.7	81.7	70.8	93.8
High	Q96BT3-1	Centromere protein T [OS=Homo sapiens]	9	3	3	3	561	60.4	6.58	2.76	cell cycle OR cell proliferation;cell organization and biogenesis;other biological processes	cytosol;nucleus;other cell component	nucleic acid binding activity;other molecular function	CENPT	ENSG00000102901		Separation of Sister Chromatids; Resolution of Sister Chromatid Cohesion; RHO GTPases Activate Formins; EML4 and NUDC in mitotic spindle formation; Amplification of signal from unattached kinetochores via a MAD2 inhibitory signal; Deposition of new CENPA-containing nucleosomes at the centromere		0.806	0.793	0.846	1.005	0.971	1	1	1	1	1	89.2	87.7	93.7	110.7	111.2	107.5	101.3	87.5	81.8	78.9	86	108.3	92.7	91.8	87.6	79.6	108.4	112.7	113.5	109	100.9
High	Q58FG1	Putative heat shock protein HSP 90-alpha A4 [OS=Homo sapiens]	14	5	79	1	418	47.7	5.19	198.6	stress response;other biological processes	plasma membrane;other membranes;cytosol;nucleus;other cell component	other molecular function	HSP90AA4P					0.807	0.901	0.831	0.814	0.809	1	1	1	1	1	93.7	104.8	96.6	116.2	94.7	94	93	92.4	109.8	88.6	104	130.9	89.8	95.9	111.3	92.7	115.4	115.9	94	86.1	96
High	O43164	E3 ubiquitin-protein ligase Praja-2 [OS=Homo sapiens]	19	8	12	7	708	78.2	4.39	16.29	protein metabolism;other metabolic processes;stress response;signal transduction;other biological processes	plasma membrane;other membranes;cytoskeleton;ER/Golgi;other cell component	other molecular function	PJA2	ENSG00000198961		Antigen processing: Ubiquitination & Proteasome degradation		0.807	0.997	0.817	0.765	0.776	0.111876	1	0.194648	0.0434455	0.0291041	93.8	115.8	95	116.2	88.9	90.2	86	92.3	102.6	114	107.4	117.1	103.7	88	93.5	142.1	114.4	112.9	85.5	92.7	87.5
High	P50993	Sodium/potassium-transporting ATPase subunit alpha-2 [OS=Homo sapiens]	20	17	123	4	1020	112.2	5.66	296.52	other metabolic processes;stress response;transport;developmental processes;signal transduction;other biological processes	plasma membrane;other membranes;other cytoplasmic organelle;other cell component	transporter activity;other molecular function	ATP1A2	ENSG00000018625	Synaptic vesicle pathway	Potential therapeutics for SARS; Ion transport by P-type ATPases; Ion homeostasis	cGMP-PKG signaling pathway; cAMP signaling pathway; Cardiac muscle contraction; Adrenergic signaling in cardiomyocytes; Insulin secretion; Thyroid hormone synthesis; Thyroid hormone signaling pathway; Aldosterone synthesis and secretion; Aldosterone-regulated sodium reabsorption; Endocrine and other factor-regulated calcium reabsorption; Proximal tubule bicarbonate reclamation; Salivary secretion…	0.807	0.85	0.796	0.991	0.788	1	1	0.888228	1	0.724571	92.6	97.5	91.3	114.7	113.7	90.4	93	108.1	86.1	89	102.1	97.9	87.1	99.3	91.7	115.2	103.5	118.2	118.8	94.9	114.2
High	Q9UG56-3	Phosphatidylserine decarboxylase proenzyme, mitochondrial [OS=Homo sapiens]	5	2	2	2	409	46.6	9.42	6.18	cell organization and biogenesis;protein metabolism;other metabolic processes;other biological processes	other membranes;mitochondrion;nucleus	other molecular function	PISD	ENSG00000241878	Kennedy pathway from sphingolipids; Glycerolipids and glycerophospholipids	Synthesis of PE	Glycerophospholipid metabolism; Metabolic pathways	0.807	0.902	0.912	0.958	0.811	1	1	1	1	0.461976	89.9	100.4	101.5	111.3	106.6	90.3	90	101.7	91.4	100.6	105.2	102.1	103.3	93	111.3	93.9	113.2	113.4	108.5	111.1	105.3
High	Q69YN2-1	CWF19-like protein 1 [OS=Homo sapiens]	18	6	14	6	538	60.6	7.24	36.93	RNA metabolism OR transcription;other metabolic processes	nucleus	enzyme regulator activity	CWF19L1	ENSG00000095485				0.807	0.93	0.842	0.836	0.898	0.161098	1	0.642691	0.331514	0.451581	91.2	105	95.1	112.9	94.5	101.4	94.9	86.8	92.7	105.1	108.3	106.8	95.8	98.3	96.7	115.9	109.1	114.9	96.1	88.5	98.8
High	Q9BQF6	Sentrin-specific protease 7 [OS=Homo sapiens]	4	2	2	2	1050	119.6	6.61	6.07	protein metabolism;other metabolic processes	nucleus;other cell component	other molecular function	SENP7	ENSG00000138468				0.808	0.816	0.751	0.723	0.785	0.0858876	0.232249	0.0388209	0.0173538	0.0864586	99.2	100.3	92.3	122.9	88.8	96.5	100.9	88.4	98	99	108.6	88.7	92.2	91.2	84.9	161.5	121.3	119.2	87.7	82.2	89.4
High	Q3MIT2	Putative tRNA pseudouridine synthase Pus10 [OS=Homo sapiens]	5	2	2	2	529	60.2	6.54	2.31	RNA metabolism OR transcription;other metabolic processes	mitochondrion;nucleus;other cell component	nucleic acid binding activity;other molecular function	PUS10	ENSG00000162927				0.808	0.747	0.753	0.932	0.821	1	1	1	1	1	95.8	88.6	89.3	118.5	110.5	97.3	91.5	95.1	108.4	96.2	84.4	87.9	82.1	88.6	100.6	117.7	106.7	123.9	109.7	100.2	111.1
High	Q9Y2H6	Fibronectin type-III domain-containing protein 3a [OS=Homo sapiens]	5	4	4	4	1198	131.8	6.71	8.15	cell adhesion;developmental processes;other biological processes	other membranes;cytosol;ER/Golgi;other cell component		FNDC3A	ENSG00000102531				0.808	0.915	0.859	0.961	0.792	1	1	1	1	0.826367	90.9	102.9	96.6	112.4	108.1	89.1	87.6	87.8	109.4	91.3	99.4	102.1	91.6	93.3	113.6	103.1	108.6	117.8	100.4	112	104.4
High	O15344-1	E3 ubiquitin-protein ligase Midline-1 [OS=Homo sapiens]	26	16	36	16	667	75.2	6.8	95.44	cell organization and biogenesis;protein metabolism;other metabolic processes;stress response;developmental processes;other biological processes	cytosol;cytoskeleton;nucleus;other cell component	cytoskeletal activity;other molecular function	MID1	ENSCANG00000031338; ENSCCAG00000029160; ENSCJAG00000000987; ENSCSAG00000015273; ENSG00000101871; ENSMFAG00000037182; ENSMLEG00000034816; ENSMMUG00000020179; ENSMNEG00000026727; ENSPANG00000006683; ENSPPAG00000038224; ENSRBIG00000037000; ENSTSYG00000003295		Interferon gamma signaling	Ubiquitin mediated proteolysis	0.808	0.849	0.884	0.858	0.845	0.00913003	0.0946709	0.336837	0.0647282	0.143706	92.5	97.2	101.1	114.4	98.1	96.7	89.2	94.4	92.2	99.8	93.1	96.9	97.8	104.8	100.8	109.6	117	114.1	94.8	98.9	97.8
High	O15054	Lysine-specific demethylase 6B [OS=Homo sapiens]	2	2	2	2	1643	176.5	8.54	2.79	cell organization and biogenesis;protein metabolism;other metabolic processes;stress response;developmental processes;other biological processes	nucleus	nucleic acid binding activity;other molecular function	KDM6B	ENSG00000132510	Pathways affected in adenoid cystic carcinoma; Vitamin D-sensitive calcium signaling in depression	Oxidative Stress Induced Senescence; HDMs demethylate histones		0.808	1.067	0.847	0.88	1.125	1	1	1	1	1	84.7	111.8	88.7	104.8	92.2	117.9	105.4	86.2	84	113.8	115.6	84.8	89.9	90.3	90.5	106.6	112.7	96.9	93.9	91.3	100.8
High	Q9BW92	Threonine--tRNA ligase, mitochondrial [OS=Homo sapiens]	29	17	35	17	718	81	7.3	73.12	protein metabolism;RNA metabolism OR transcription;other metabolic processes	mitochondrion	other molecular function	TARS2	ENSG00000143374		Mitochondrial tRNA aminoacylation	Aminoacyl-tRNA biosynthesis	0.808	0.84	0.823	0.797	0.765	0.00238807	0.0496854	0.00663305	0.00145889	0.000359026	96.4	100.2	98.1	119.2	95	91.2	96.7	94.7	98.8	100.5	99	106.4	98.8	97	98.4	109.5	119.6	120.4	92.5	97.1	95.3
High	Q3KQV9	UDP-N-acetylhexosamine pyrophosphorylase-like protein 1 [OS=Homo sapiens]	29	13	28	12	507	57	6.32	76.26	other metabolic processes		other molecular function	UAP1L1	ENSG00000197355			Amino sugar and nucleotide sugar metabolism; Metabolic pathways; Biosynthesis of nucleotide sugars	0.808	0.897	0.88	0.858	0.895	0.0740801	0.838714	0.478575	0.279149	0.165698	90.9	100.9	98.9	112.4	96.4	100.6	98.1	91.1	90.2	97	103.2	101.1	99.1	94.4	103.6	116.3	111.9	112.6	96.6	100.3	95.6
High	Q96C57	Uncharacterized protein C12orf43 [OS=Homo sapiens]	13	3	3	3	262	28.2	9.42	4.81	cell-cell signaling;signal transduction;other biological processes	nucleus		CUSTOS	ENSG00000157895				0.809	0.942	0.943	0.949	0.98	0.828636	1	1	1	1	86.3	100.6	100.6	106.7	101.3	104.5	80.1	89.6	84.6	97.9	111.5	98.6	95.7	98.7	100.7	122.5	104.6	87.7	104.7	94.3	99.3
High	P09619	Platelet-derived growth factor receptor beta [OS=Homo sapiens]	2	2	2	2	1106	123.9	4.98	0	cell cycle OR cell proliferation;cell organization and biogenesis;protein metabolism;other metabolic processes;stress response;developmental processes;signal transduction;other biological processes	plasma membrane;other membranes;ER/Golgi;nucleus;other cytoplasmic organelle;other cell component	signal transduction activity or receptor binding;kinase activity;other molecular function	PDGFRB	ENSG00000113721	Glioblastoma signaling pathways; PDGF pathway; Focal adhesion; Osteoblast signaling; Imatinib and chronic myeloid leukemia; MAPK signaling pathway; Embryonic stem cell pluripotency pathways; Focal adhesion: PI3K-Akt-mTOR-signaling pathway; Clear cell renal cell carcinoma pathways; PI3K-Akt signaling pathway; Ras signaling; Hippo signaling regulation pathways; Hippo-Merlin signaling dysregulation;…	PIP3 activates AKT signaling; Constitutive Signaling by Aberrant PI3K in Cancer; PI5P, PP2A and IER3 Regulate PI3K/AKT Signaling; RAF/MAP kinase cascade; Downstream signal transduction	EGFR tyrosine kinase inhibitor resistance; MAPK signaling pathway; Ras signaling pathway; Rap1 signaling pathway; Calcium signaling pathway; Phospholipase D signaling pathway; PI3K-Akt signaling pathway; Focal adhesion; Gap junction; JAK-STAT signaling pathway; Regulation of actin cytoskeleton; Human papillomavirus infection; Pathways in cancer; MicroRNAs in cancer; Glioma; Prostate cancer; Melan…	0.809	0.912	0.895	1.096	0.958	0.539399	1	1	1	1	85.6	96.5	94.7	105.8	116	101.4	84.9	81.7	90	95.7	80.7	109.8	93.9	90.1	108.5	123.7	95.1	105	104.6	115	116.2
High	O76041-2	Isoform 2 of Nebulette [OS=Homo sapiens]	10	3	3	2	270	31.2	8.31	7.4				NEBL					0.809	0.821	0.82	0.768	0.863	0.245414	0.671875	0.46262	0.195448	0.712751	95.6	97	96.9	118.1	90.6	101.9	83.2	101.9	96.3	93.5	99	97.7	89	101.5	97.6	125.7	114.3	119	93.4	91	91.3
High	Q9BPZ2	spindlin-2B [OS=Homo sapiens]	12	3	5	2	258	29.1	7.23	9.47	cell cycle OR cell proliferation;other biological processes	cytosol;nucleus	other molecular function	SPIN2B	ENSG00000186787				0.809	0.83	0.829	0.784	0.952	0.485519	0.560842	0.495475	0.233085	1	93.3	95.7	95.6	115.3	90.4	109.8	103.3	92.9	93.9	90	99.7	96.2	96.2	98	93.4	116	101.9	119.1	99.4	89.8	90.9
High	Q92993-1	Histone acetyltransferase KAT5 [OS=Homo sapiens]	7	4	4	4	513	58.5	8.48	8.03	protein metabolism;DNA metabolism;other metabolic processes;stress response;signal transduction;other biological processes	nucleus;other cell component	other molecular function	HTATIP; KAT5	ENSANAG00000035412; ENSCANG00000040731; ENSCCAG00000033565; ENSG00000172977; ENSGGOG00000003283; ENSMLEG00000035009; ENSMNEG00000035393; ENSPANG00000021813; ENSPPAG00000042045; ENSPPYG00000003052; ENSPTRG00000003890; ENSRBIG00000038205; ENSRROG00000042827; ENSSBOG00000020725	Androgen receptor signaling pathway; ATM signaling in development and disease ; Joubert syndrome; Gastrin signaling pathway; Androgen receptor signaling pathway	Recruitment and ATM-mediated phosphorylation of repair and signaling proteins at DNA double strand breaks; HATs acetylate histones; Formation of the beta-catenin:TCF transactivating complex; Estrogen-dependent gene expression; DNA Damage/Telomere Stress Induced Senescence; Regulation of TP53 Activity through Phosphorylation; Processing of DNA double-strand break ends; G2/M DNA damage checkpoint; …	Spinocerebellar ataxia; Human T-cell leukemia virus 1 infection	0.809	0.859	0.821	0.867	0.898	0.0216898	0.760267	0.221522	0.198422	0.655111	92.4	98.1	93.8	114.2	99	102.6	91.8	83.4	92.1	97.4	108.9	95.7	92.8	93.1	103.4	121.4	113.4	109.5	101.1	98.2	90.9
Medium	A0PJW6	Transmembrane protein 223 [OS=Homo sapiens]	4	1	1	1	202	22	11.02	0	developmental processes	other membranes		TMEM223	ENSG00000168569				0.81	0.966	1.015	0.955	0.969	1	1	1	1	1	85	101.4	106.6	105	100.3	101.7	83	84.1	89.1	116.1	100.4	76.2	105.5	135.8	88.3	103.9	86.1	104.9	105.6	84.9	99.2
High	Q6NWY9-3	Isoform 3 of Pre-mRNA-processing factor 40 homolog B [OS=Homo sapiens]	8	6	12	4	870	99.2	6.83	19				PRPF40B					0.81	0.836	0.886	0.886	0.917	1	1	1	1	1	91	94	99.7	112.5	99.6	103.2	98.4	86.2	90.2	106.9	90	93.1	116.2	95.9	98.8	117.1	94	111.4	106.7	98.7	97.8
High	Q96P48-6	Arf-GAP with Rho-GAP domain, ANK repeat and PH domain-containing protein 1 [OS=Homo sapiens]	16	15	24	15	1450	162.1	6.23	47.31	cell cycle OR cell proliferation;cell organization and biogenesis;signal transduction;other biological processes	plasma membrane;other membranes;cytosol;ER/Golgi;nucleus;other cell component	signal transduction activity or receptor binding;enzyme regulator activity;other molecular function	ARAP1	ENSG00000186635		CDC42 GTPase cycle; RAC1 GTPase cycle; PTK6 Regulates RTKs and Their Effectors AKT1 and DOK1; RHOA GTPase cycle	Endocytosis	0.81	0.851	0.857	0.809	0.859	0.541615	1	0.960197	0.31513	0.15123	93.7	98.4	99.1	115.7	93.6	99.4	94.6	103.3	95	98.6	100.3	99.8	102.7	97	100.5	112.9	117.3	118.1	94.9	93.6	94.9
High	P08174-1	Complement decay-accelerating factor [OS=Homo sapiens]	15	5	11	5	381	41.4	7.59	23.06	other metabolic processes;stress response;other biological processes	non-structural extracellular;plasma membrane;other membranes;ER/Golgi;other cell component	other molecular function	CD55	ENSG00000196352	Allograft rejection; Complement system; Acute viral myocarditis; Complement system in neuronal development and plasticity; Complement activation; Complement and coagulation cascades	Neutrophil degranulation; COPI-mediated anterograde transport; Regulation of Complement cascade; Class B/2 (Secretin family receptors)	Complement and coagulation cascades; Hematopoietic cell lineage; Viral myocarditis	0.81	0.869	0.869	0.822	0.813	0.0613807	1	0.631969	0.213327	0.105608	93.8	100.6	100.6	115.8	95.1	94.1	81.5	93.6	97.6	113.9	100.4	98.9	105.8	100.4	93.8	115.5	118	115	91.5	94.9	100.2
Medium	Q8N4P2	Tetratricopeptide repeat protein 30B [OS=Homo sapiens]	1	1	1	1	665	76.1	5.2	2.33	cell organization and biogenesis;transport	cytoskeleton;other cell component	other molecular function	TTC30B	ENSG00000196659	Ciliary landscape; Genes related to primary cilium development (based on CRISPR)	Intraflagellar transport		0.811	0.947	0.8	1.115	0.661	1	1	1	1	0.913786	91.2	106.5	90	112.5	125.4	74.3	113.6	92	66.6	87.5	108.7	107.4	113.3	90.8	84	134.8	87.4	113.5	106.7	126.5	133.5
High	Q8IWQ3-1	Serine/threonine-protein kinase BRSK2 [OS=Homo sapiens]	7	5	9	5	736	81.6	8.79	11.71	cell cycle OR cell proliferation;cell organization and biogenesis;protein metabolism;other metabolic processes;stress response;transport;developmental processes;signal transduction;other biological processes	cytoskeleton;ER/Golgi;nucleus;other cell component	cytoskeletal activity;kinase activity;other molecular function	BRSK2	ENSG00000174672				0.811	0.823	0.875	0.836	0.852	0.565386	0.580836	1	0.865882	0.225027	93.6	95	101.1	115.5	96.5	98.3	93.3	103.3	94.5	90.8	95.8	98.1	97.1	105.6	102	103.7	121.8	116.5	96.7	103.7	97.3
High	Q9Y2E4	Disco-interacting protein 2 homolog C [OS=Homo sapiens]	1	2	2	1	1556	170.7	7.39	5.67				DIP2C	ENSG00000151240				0.811	0.893	0.97	0.983	1.039	1	1	1	1	1	85.4	94	102.2	105.3	103.6	109.5	100.9	86.1	81.6	94.8	94.8	79.8	109.3	99.3	103	106.2	114.8	82.4	96.2	112.3	104.4
High	Q9NQ55-1	suppressor of SWI4 1 homolog [OS=Homo sapiens]	24	8	31	8	473	53.2	10.13	73.93	cell organization and biogenesis;RNA metabolism OR transcription;other metabolic processes	nucleus;other cell component	nucleic acid binding activity	PPAN	ENSG00000130810				0.811	0.828	0.876	0.83	0.77	0.0285228	0.185294	0.403454	0.0976163	0.0130541	95.2	97.1	102.8	117.3	97.3	90.3	84.7	100.9	95.9	97.4	99.1	97.8	98.5	103.5	104	110.4	123.8	118.1	103.7	98	91.5
Low	O43708	maleylacetoacetate isomerase [OS=Homo sapiens]	5	1	1	1	216	24.2	8.54	0	other metabolic processes;other biological processes	cytosol;mitochondrion	other molecular function	GSTZ1	ENSG00000100577	Metapathway biotransformation Phase I and II	Regulation of pyruvate dehydrogenase (PDH) complex; Glutathione conjugation; Tyrosine catabolism	Tyrosine metabolism; Metabolic pathways	0.811	0.954	1.101	1.062	0.997	1	1	1	1	1	82.1	96.6	111.5	101.2	107.6	101	91.2	79.5	79.3	131.2	93.4	75	92.2	108.3	107.9	112.5	97.9	84.6	151.1	104	100.7
Low	Q330K2-1	NADH dehydrogenase (ubiquinone) complex I, assembly factor 6 [OS=Homo sapiens]	2	1	1	1	333	38.2	9.36	2	cell organization and biogenesis;other metabolic processes	other membranes;mitochondrion;nucleus;other cell component	other molecular function	NDUFAF6	ENSG00000156170; ENSPPAG00000000905		Complex I biogenesis	Thermogenesis	0.812	0.788	1.017	0.846	0.575	1	1	1	1	0.295745	96.7	93.8	121.1	119.1	100.8	68.5	78.7	141.2	94.4	104.1	88.4	91.6	119.9	92	118.3	90.6	155.6	116.3	98.4	128.1	89.8
High	Q9Y5Q0	fatty acid desaturase 3 [OS=Homo sapiens]	16	5	7	4	445	51.1	7.77	15.7	other metabolic processes	other membranes;ER/Golgi	other molecular function	FADS3	ENSG00000221968				0.812	0.825	0.841	0.913	0.86	0.0365825	0.116841	0.0696711	1	0.149633	92.7	94.3	96.1	114.3	104.4	98.3	92.4	95.9	91.2	94	91.1	99.6	89	98.2	95.8	117.6	113.9	110.1	99.6	104	114.1
High	Q96DC7	Transmembrane and coiled-coil domain-containing protein 6 [OS=Homo sapiens]	8	2	6	2	493	54.4	5.81	8.95	transport	other membranes	other molecular function	TMCO6	ENSG00000113119				0.812	0.791	0.796	0.808	0.858	0.939416	1	0.845615	1	0.6895	96.2	93.7	94.3	118.5	95.7	101.7	98	94.6	98	95.5	104.8	88.5	96.1	81.3	108.4	122.2	120.7	107.8	92.3	97.5	106
High	P17026	zinc finger protein 22 [OS=Homo sapiens]	18	4	7	3	224	25.9	10.04	12.92	developmental processes;other biological processes	nucleus	nucleic acid binding activity;other molecular function	ZNF22	ENSG00000165512				0.812	0.961	0.837	0.875	0.793	0.271845	1	0.966238	1	0.158007	92.3	109.3	95.1	113.7	99.4	90.2	83.6	98.4	93.6	111.5	102.7	110.8	92.2	96.5	103.2	102.3	117.8	115.3	100.9	104.3	97.7
High	Q96RL1	BRCA1-A complex subunit RAP80 [OS=Homo sapiens]	13	8	8	8	719	79.7	5.45	16.69	cell cycle OR cell proliferation;protein metabolism;DNA metabolism;other metabolic processes;stress response;signal transduction;other biological processes	nucleus	nucleic acid binding activity;other molecular function	UIMC1	ENSG00000087206		Recruitment and ATM-mediated phosphorylation of repair and signaling proteins at DNA double strand breaks; Processing of DNA double-strand break ends; G2/M DNA damage checkpoint; Nonhomologous End-Joining (NHEJ); Metalloprotease DUBs	Homologous recombination	0.812	0.834	0.765	0.819	0.759	0.165928	0.579252	0.0540074	0.223015	0.0457147	97.6	100.3	92.1	120.3	98.5	91.3	98.5	96.6	97.8	94.1	100.5	108.4	89.1	92.2	95.9	121.8	109.8	120.4	93.3	98.6	104.1
High	Q5T7N2	LINE-1 type transposase domain-containing protein 1 [OS=Homo sapiens]	55	52	228	52	865	98.8	4.93	434.78	other biological processes	other cell component	nucleic acid binding activity	L1TD1	ENSG00000240563				0.812	0.86	0.858	0.801	0.829	0.00151958	0.0419144	0.0464196	0.0020642	0.00854707	94.4	100	99.7	116.3	93.2	96.4	93.7	92.4	93.8	101.1	98.2	99.2	99	106.5	96.7	116.1	114.6	115.3	92.4	90.5	98.3
High	P58557	Endoribonuclease YbeY [OS=Homo sapiens]	10	3	5	3	167	19.3	7.55	6.1	protein metabolism;RNA metabolism OR transcription;other metabolic processes	nucleus	other molecular function	YBEY	ENSG00000182362				0.812	0.872	0.842	0.774	0.792	0.304174	0.972547	1	0.100219	0.12157	95.7	102.7	99.2	117.8	91.2	93.3	95.5	94.2	100.8	95.8	102.5	102.6	113.9	99	95.3	117.6	119.3	106.3	91	95.1	90.8
High	Q9BZV1	UBX domain-containing protein 6 [OS=Homo sapiens]	18	4	8	4	441	49.7	6.89	16.25	protein metabolism;other metabolic processes;stress response;transport	other membranes;cytosol;cytoskeleton;nucleus;other cytoplasmic organelle;other cell component		UBXN6	ENSG00000167671			Protein processing in endoplasmic reticulum	0.812	0.836	0.867	0.862	0.802	0.163484	0.952781	0.80386	0.726794	0.389867	94.1	96.9	100.4	115.8	99.9	92.9	92.5	97	87.2	95.3	95.1	105.7	89.6	98.7	109.3	113.9	115.3	113.4	101.2	98.2	97.5
High	Q96A19	Coiled-coil domain-containing protein 102A [OS=Homo sapiens]	4	2	2	2	550	62.6	5.58	3.16		cytoskeleton		CCDC102A	ENSG00000135736				0.812	0.819	0.725	0.827	0.751	1	1	0.989029	1	0.795638	98.8	99.6	88.2	121.6	100.6	91.3	94.8	99.6	99.7	81.7	100.4	107.6	83.9	88.9	103.9	125.5	122.6	97.7	117.5	101.4	95.5
High	Q9UK22	F-box only protein 2 [OS=Homo sapiens]	40	7	15	7	296	33.3	4.37	34.7	protein metabolism;other metabolic processes;stress response;other biological processes	other membranes;cytosol;ER/Golgi;other cell component	other molecular function	FBXO2	ENSG00000116661		Antigen processing: Ubiquitination & Proteasome degradation; Neddylation	Ubiquitin mediated proteolysis; Protein processing in endoplasmic reticulum	0.812	0.947	0.933	0.959	0.851	1	1	1	1	1	88.6	103.3	101.7	109.1	104.5	92.8	88	84.3	91.4	111.5	102.6	97	101.1	115.4	96.9	108.7	85	108.3	103.9	99.5	105
High	Q6ZRY4	RNA-binding protein with multiple splicing 2 [OS=Homo sapiens]	19	4	14	3	209	22.5	8.6	27.29	developmental processes;other biological processes	other cell component	nucleic acid binding activity;other molecular function	RBPMS2	ENSG00000166831				0.812	0.837	0.815	0.824	0.848	0.00149439	0.00977359	0.007515	0.00270541	0.0111498	94.9	97.7	95.2	116.8	96.3	99.1	93.2	95.1	96.5	97.9	95.5	98.5	95.4	102.8	95.2	117.6	117	109.7	94.6	96.9	96.4
Medium	Q9Y2Y1	DNA-directed RNA polymerase III subunit RPC10 [OS=Homo sapiens]	8	1	1	1	108	12.3	7.83	2.47	RNA metabolism OR transcription;other metabolic processes;stress response	cytosol;nucleus	nucleic acid binding activity;other molecular function	POLR3K	ENSG00000161980	Pyrimidine metabolism; Eukaryotic transcription initiation; Cytosolic DNA-sensing pathway	RNA Polymerase III Abortive And Retractive Initiation; RNA Polymerase III Transcription Initiation From Type 1 Promoter; RNA Polymerase III Transcription Initiation From Type 2 Promoter; RNA Polymerase III Transcription Initiation From Type 3 Promoter; RNA Polymerase III Transcription Termination; Cytosolic sensors of pathogen-associated DNA ; RNA Polymerase III Chain Elongation	RNA polymerase; Cytosolic DNA-sensing pathway	0.813	0.949	0.981	0.876	0.927	0.559772	1	1	1	1	87.9	102.6	106.1	108.2	94.8	100.3	72.8	87.8	90.5	102.4	95.4	104.3	105.9	111.2	81.6	120.7	99.7	108	117.4	94.6	91
High	Q14964	Ras-related protein Rab-39A [OS=Homo sapiens]	21	4	4	3	217	25	7.65	7.25	cell organization and biogenesis;other metabolic processes;transport;signal transduction	plasma membrane;other membranes;cytosol;ER/Golgi;other cytoplasmic organelle;other cell component	other molecular function	RAB39A	ENSG00000179331		Intra-Golgi traffic; RAB GEFs exchange GTP for GDP on RABs; RAB geranylgeranylation		0.813	0.905	0.914	0.865	0.728	0.597876	1	1	1	0.228616	93.4	104	105	114.8	99.3	83.6	98	81	93.6	94	104.2	110.7	99.7	115.8	105.2	105.3	120.7	115.1	89.3	99.5	111.6
High	P29558-1	RNA-binding motif, single-stranded-interacting protein 1 [OS=Homo sapiens]	11	4	7	2	406	44.5	8.79	16.29	RNA metabolism OR transcription;other metabolic processes	cytosol;nucleus;other cell component	nucleic acid binding activity	RBMS1	ENSG00000153250; ENSNLEG00000001667; ENSPTRG00000052304				0.813	0.934	0.863	0.959	1.001	0.661329	1	1	1	1	87.6	100.6	92.9	107.7	103.3	107.8	82	100.4	88.2	112.2	101.3	98.4	89.2	93.6	99.3	98.5	109	108.5	106.4	99.3	104
Medium	O75386	Tubby-related protein 3 [OS=Homo sapiens]	2	1	2	1	442	49.6	7.74	3.95	developmental processes;signal transduction;other biological processes	non-structural extracellular;plasma membrane;other membranes;cytoskeleton;nucleus;other cell component	signal transduction activity or receptor binding;other molecular function	TULP3	ENSG00000078246	H19 action Rb-E2F1 signaling and CDK-Beta-catenin activity; Genes related to primary cilium development (based on CRISPR)	Hedgehog 'off' state		0.813	0.949	0.875	0.852	0.859	0.316552	1	0.46262	0.528357	0.189758	91.2	106.4	98.2	112.2	95.6	96.4	90.9	89.5	106.2	95.4	106.1	109.1	91.7	98.8	97.9	118.9	110.4	111.8	92.8	104.8	95.3
High	O95427	GPI ethanolamine phosphate transferase 1 [OS=Homo sapiens]	2	2	2	2	931	105.7	8.65	4.32	protein metabolism;other metabolic processes	plasma membrane;other membranes;cytosol;ER/Golgi	other molecular function	PIGN	ENSG00000197563		Synthesis of glycosylphosphatidylinositol (GPI)	Glycosylphosphatidylinositol (GPI)-anchor biosynthesis; Metabolic pathways	0.813	0.923	0.935	0.813	0.853	0.90636	1	1	0.620825	1	91.4	103.8	105.1	112.4	91.4	95.9	91	89.7	101.5	118.5	103.2	86.9	105.1	104.6	98.5	113.9	102.7	111.8	90.9	94.7	88.6
High	Q4VC05	B-cell CLL/lymphoma 7 protein family member A [OS=Homo sapiens]	17	2	2	2	210	22.8	5.14	4.59	other biological processes			BCL7A	ENSG00000110987; ENSG00000282873				0.813	0.877	0.886	0.842	1.076	1	1	1	1	1	88.8	95.8	96.7	109.2	92	117.5	117.9	77.9	90.3	76.2	115.1	97.5	98.4	68.6	110.9	156.6	111.1	97.4	93.6	110.1	81.6
High	Q96N21-1	AP-4 complex accessory subunit tepsin [OS=Homo sapiens]	4	1	3	1	525	55.1	7.03	2.75		other membranes;cytosol;ER/Golgi;nucleus;other cell component		TEPSIN	ENSG00000167302				0.813	0.857	0.781	0.791	0.881	1	1	1	0.375833	1	95.3	100.3	91.5	117.1	92.6	103.2	98.6	96.6	94.9	91.5	101.8	115.8	92.8	87.3	112.6	118.8	124.3	103.4	65.8	94	95.9
High	Q86UW6	NEDD4-binding protein 2 [OS=Homo sapiens]	2	3	4	3	1770	198.7	5.21	4.8	other metabolic processes	cytosol	kinase activity;other molecular function	N4BP2	ENSG00000078177				0.814	0.916	0.89	0.807	0.827	0.742503	1	1	0.266906	0.811468	92.9	104.6	101.6	114.2	92.2	94.5	96	87.5	98.2	100.5	108.2	108.1	105	108.7	83.7	128	118	108.5	95.2	69.7	95.4
High	Q9Y6X4-1	Soluble lamin-associated protein of 75 kDa [OS=Homo sapiens]	13	6	9	6	670	74.9	4.6	21.39		other membranes;nucleus		FAM169A	ENSG00000198780		RHOF GTPase cycle		0.814	0.826	0.777	0.745	0.819	0.0391652	0.23409	0.0458692	0.0132815	0.102064	98.1	99.5	93.6	120.4	89.8	98.7	98.8	101.2	86.2	91.9	108	100.3	93.1	94.3	96.6	121.4	122.6	115.9	90.5	86.2	97
High	Q5BKZ1	DBIRD complex subunit ZNF326 [OS=Homo sapiens]	28	13	53	13	582	65.6	5.15	90.61	RNA metabolism OR transcription;other metabolic processes;other biological processes	nucleus;other cell component	nucleic acid binding activity;other molecular function	ZNF326	ENSG00000162664				0.814	0.858	0.815	0.808	0.836	0.00542085	0.102583	0.0144998	0.00352057	0.0123194	95.2	100.3	95.3	116.9	94.5	97.8	95.5	93.4	97.6	99	103.3	100.6	99.7	95.3	95.6	119.3	109.2	117.2	92	94.7	95.4
High	Q9UHA3	Probable ribosome biogenesis protein RLP24 [OS=Homo sapiens]	21	3	10	3	163	19.6	9.98	20.93	cell organization and biogenesis;protein metabolism;other metabolic processes	cytosol;translational apparatus;nucleus	nucleic acid binding activity;other molecular function	RSL24D1	ENSG00000137876			Ribosome; Coronavirus disease	0.814	0.961	0.914	0.952	0.849	0.367687	1	1	1	1	89	105	99.9	109.3	104.1	92.7	88.7	86.5	95	106.8	104.7	93.4	93.1	100.2	99.6	113	109	106	105.4	103.8	98.2
High	Q99807-1	5-demethoxyubiquinone hydroxylase, mitochondrial [OS=Homo sapiens]	13	2	2	2	217	24.3	8.59	3.09	other metabolic processes;developmental processes;other biological processes	other membranes;mitochondrion;nucleus	other molecular function	COQ7	ENSG00000167186		Ubiquinol biosynthesis	Ubiquinone and other terpenoid-quinone biosynthesis; Metabolic pathways; Biosynthesis of cofactors	0.814	0.865	0.851	0.803	0.934	1	1	1	1	1	92.8	98.5	96.9	113.9	91.5	106.4	92.1	107.9	88.2	115.8	87.9	97.8	93.8	98.8	96.2	102	113.1	118.1	105.3	85.4	90.8
High	Q5T6V5	queuosine salvage protein [OS=Homo sapiens]	28	9	21	9	341	39	5.88	29.18	RNA metabolism OR transcription;other metabolic processes			C9orf64	ENSG00000165118				0.814	0.85	0.814	0.821	0.79	0.493401	1	0.809686	0.5643	0.0916652	96	100.3	95.9	117.9	96.8	93.1	94.7	96.8	97.9	97.3	101	101.5	96.7	94.1	105.8	110.8	130	118.8	96.1	97.8	97.5
High	Q9BYP7	Serine/threonine-protein kinase WNK3 [OS=Homo sapiens]	16	24	44	16	1800	198.3	6.07	69.39	cell organization and biogenesis;protein metabolism;other metabolic processes;stress response;signal transduction;other biological processes	cytosol;other cell component	kinase activity;other molecular function	WNK3	ENSG00000196632		Stimuli-sensing channels		0.814	0.892	0.87	0.801	0.831	0.0643533	1	0.629662	0.0511071	0.395412	93.8	102.8	100.2	115.2	92.3	95.7	95.2	89.9	93.3	106	102.2	101.7	101.2	99.7	98.8	120.4	103	114.6	92.5	91.9	91.5
High	P17096-2	Isoform HMG-Y of High mobility group protein HMG-I/HMG-Y [OS=Homo sapiens]	49	5	11	1	96	10.7	10.32	23.63				HMGA1					0.814	0.991	1.032	1.061	1.228	1	1	1	1	0.888831	79.8	97.1	101.1	97.9	103.9	120.3	79.3	89.6	74.8	88.7	97.1	96.5	95.6	100.5	112.1	109.2	97.4	78.2	103.3	129.5	100.9
High	Q8N3X1	Formin-binding protein 4 [OS=Homo sapiens]	13	10	17	10	1017	110.2	4.74	30.6		nucleus		FNBP4	ENSG00000109920; ENSG00000285182				0.815	0.868	0.798	0.772	0.778	0.00165556	0.0616694	0.00374168	0.000532117	0.00155077	97.1	103.6	95.2	119.3	92.1	92.7	97.4	91.2	98.3	103.9	100	104.7	100.2	95.5	93.9	119.6	113.4	121.7	89.8	92.4	93
High	Q9BZD3	Putative GRINL1B complex locus protein 2 [OS=Homo sapiens]	11	3	3	3	368	41.7	6.8	6.09									0.815	1.071	0.966	0.946	1.018	0.0710342	1	1	1	1	84.1	110.5	99.7	103.2	97.6	105	77.8	91.2	82.9	109	110.2	106.3	98.3	104.9	97.4	101.8	110	99.7	96.3	104.4	93.7
High	Q6ZWT7	Lysophospholipid acyltransferase 2 [OS=Homo sapiens]	8	2	2	2	520	59.5	8.03	4.63	other metabolic processes;other biological processes	other membranes;ER/Golgi	other molecular function	MBOAT2	ENSG00000143797		Acyl chain remodelling of PC; Acyl chain remodelling of PE	Glycerolipid metabolism; Glycerophospholipid metabolism; Metabolic pathways	0.815	0.9	1.007	0.732	0.877	1	1	1	0.728761	0.869049	91.7	101.3	113.4	112.6	82.4	98.7	100.6	92.8	90.1	102.5	103.9	90.9	89.3	114.7	117.7	113.9	112.6	119.6	83.3	81.9	103.9
High	Q9UBC3	DNA (Cytosine-5)-methyltransferase 3B [OS=Homo sapiens]	51	36	192	7	853	95.7	8.43	448.24	DNA metabolism;other metabolic processes;stress response;other biological processes	nucleus	nucleic acid binding activity;other molecular function	DNMT3B	ENSG00000088305	One-carbon metabolism; Trans-sulfuration and one-carbon metabolism; Mesodermal commitment pathway; Hematopoietic stem cell gene regulation by GABP alpha/beta complex; MTHFR deficiency	NoRC negatively regulates rRNA expression; PRC2 methylates histones and DNA; Defective pyroptosis; DNA methylation; SUMOylation of DNA methylation proteins	Cysteine and methionine metabolism; Metabolic pathways; MicroRNAs in cancer	0.815	0.815	0.856	0.85	0.882	0.0232114	0.0488475	0.178959	0.102607	0.0628377	93.7	93.7	98.4	115	97.8	101.4	92.3	96.1	95	95.1	94.3	94.9	99.7	96.5	102.6	111.6	116.5	116.7	99	99.5	97.4
High	Q96EV8-1	dysbindin [OS=Homo sapiens]	6	2	2	2	351	39.5	4.67	0	cell organization and biogenesis;stress response;transport;developmental processes;other biological processes	plasma membrane;other membranes;cytosol;cytoskeleton;ER/Golgi;nucleus;other cytoplasmic organelle;other cell component		DTNBP1	ENSG00000047579		Golgi Associated Vesicle Biogenesis		0.815	0.962	0.931	0.9	0.922	0.255701	1	1	1	1	88.5	104.4	101	108.5	97.6	100	88.3	89.1	91.8	95.8	105.8	105.1	93.4	101.9	101.7	114.9	103.1	109.2	98.3	102.8	94.3
High	P08582-1	Melanotransferrin [OS=Homo sapiens]	6	3	3	3	738	80.2	5.94	6.23	transport;other biological processes	non-structural extracellular;plasma membrane;other membranes;ER/Golgi;other cytoplasmic organelle;other cell component	other molecular function	MELTF	ENSG00000163975	3q29 copy number variation syndrome	Post-translational modification: synthesis of GPI-anchored proteins; Regulation of Insulin-like Growth Factor (IGF) transport and uptake by Insulin-like Growth Factor Binding Proteins (IGFBPs); Post-translational protein phosphorylation		0.816	0.991	0.79	0.77	0.886	1	1	1	1	1	93.2	113.2	90.3	114.2	88	101.2	93.4	83.2	110.9	117.4	113.5	102.1	90.5	108.2	71.2	114.5	96.5	121.1	88.2	91.8	82.8
High	O14782	Kinesin-like protein KIF3C [OS=Homo sapiens]	6	5	5	2	793	89.4	8.22	13.05	transport;other biological processes	cytosol;cytoskeleton;other cell component	cytoskeletal activity;other molecular function	KIF3C	ENSG00000084731		Intraflagellar transport; COPI-dependent Golgi-to-ER retrograde traffic; MHC class II antigen presentation; Kinesins		0.816	0.894	0.924	0.797	0.838	1	1	1	1	1	92.9	101.8	105.2	113.9	90.8	95.4	89.9	114.8	83.7	101.8	98.5	95.9	101.8	89.8	102.6	110.2	121.1	109.3	109.9	86	87.8
High	A6NK58	Putative lipoyltransferase 2, mitochondrial [OS=Homo sapiens]	10	2	2	2	231	25.2	8.27	0	protein metabolism;other metabolic processes;other biological processes	mitochondrion	other molecular function	LIPT2	ENSG00000175536		Glyoxylate metabolism and glycine degradation	Lipoic acid metabolism; Metabolic pathways; Biosynthesis of cofactors	0.816	0.891	0.8	0.784	0.856	1	1	1	1	1	95.2	103.9	93.3	116.6	91.4	99.7	125.4	95.5	86	104.2	109.1	88.5	93.6	80.5	102.1	117.3	109.3	116.9	109.3	77.4	91.7
High	O14524-1	Nuclear envelope integral membrane protein 1 [OS=Homo sapiens]	9	5	9	5	444	50.6	6.93	16.27	cell organization and biogenesis	other membranes;nucleus		NEMP1	ENSG00000166881				0.816	0.872	0.894	0.879	0.986	1	1	1	1	1	89.9	96	98.4	110.2	96.9	108.6	83.8	87.5	85.9	110.8	91.7	89.5	94	120.5	89.4	105.2	103.6	105.2	96	87.1	92.5
High	Q12846	Syntaxin-4 [OS=Homo sapiens]	33	7	16	7	297	34.2	6.28	38.22	cell-cell signaling;cell organization and biogenesis;stress response;transport;other biological processes	non-structural extracellular;plasma membrane;other membranes;cytosol;ER/Golgi;other cytoplasmic organelle;other cell component	enzyme regulator activity;other molecular function	STX4	ENSG00000103496	Insulin signaling	ER-Phagosome pathway; Translocation of SLC2A4 (GLUT4) to the plasma membrane; trans-Golgi Network Vesicle Budding; Disinhibition of SNARE formation; Other interleukin signaling	SNARE interactions in vesicular transport; Vasopressin-regulated water reabsorption	0.816	0.939	0.996	0.92	0.855	0.200231	1	1	1	1	88.6	102	108.2	108.6	99.8	92.8	87.8	87.5	91.2	107.4	100.7	101.1	107.3	107.2	94	107.1	111	107.6	94.5	98.9	99.1
High	Q8TAF3-1	WD repeat-containing protein 48 [OS=Homo sapiens]	27	14	33	14	677	76.2	7.03	69.73	protein metabolism;DNA metabolism;other metabolic processes;stress response;developmental processes;other biological processes	cytosol;nucleus;other cytoplasmic organelle;other cell component	nucleic acid binding activity;other molecular function	WDR48	ENSANAG00000001805; ENSCAFG00000005066; ENSCANG00000036746; ENSCATG00000045029; ENSCCAG00000035592; ENSCSAG00000014688; ENSFCAG00000025123; ENSG00000114742; ENSGGOG00000002185; ENSLCNG00005009903; ENSMLEG00000040913; ENSMMUG00000020138; ENSMNEG00000033674; ENSNLEG00000005481; ENSPANG00000006231; ENSPPAG00000029758; ENSPTRG00000014765; ENSRROG00000029632; ENSSSCG00070011863; ENSSTOG00000011459	DNA repair pathways, full network	Fanconi Anemia Pathway; Ub-specific processing proteases; Recognition of DNA damage by PCNA-containing replication complex; Ub-specific processing proteases; Recognition of DNA damage by PCNA-containing replication complex; Fanconi Anemia Pathway; Signaling by cytosolic PDGFRA and PDGFRB fusion proteins	Fanconi anemia pathway	0.817	0.866	0.866	0.838	0.822	0.0488439	0.262864	0.0992527	0.056822	0.0247309	94.1	99.7	99.8	115.2	96.5	94.7	93.9	101.8	93.3	99.5	98.9	101	90.9	99.6	102.2	111.6	119.5	115	96.3	102.5	91.3
High	O75420	GRB10-interacting GYF protein 1 [OS=Homo sapiens]	20	17	26	17	1035	114.5	5.39	41.2	signal transduction	cytosol;other cell component		GIGYF1	ENSG00000146830				0.817	0.876	0.864	0.859	0.911	0.0445262	0.534286	0.264462	0.129037	0.358504	92	98.7	97.3	112.7	96.7	102.6	91.2	94.6	88.9	96.7	97.8	103.4	100.7	96.5	94.7	127.6	109.9	111.7	95.9	88.6	102
High	Q8N9F7	Lysophospholipase D GDPD1 [OS=Homo sapiens]	10	2	3	2	314	36.1	8.47	7.88	other metabolic processes	other membranes;ER/Golgi;other cell component	other molecular function	GDPD1	ENSG00000153982		Glycerophospholipid catabolism	Ether lipid metabolism; Metabolic pathways	0.817	0.977	0.987	1.156	1.041	1	1	1	1	1	82	98	99.1	100.4	116.1	104.5	80.5	79	101.4	106.5	96.3	93	96.9	97.3	99.8	115.5	98.6	93.9	91.9	114	119.5
High	P16949-1	Stathmin [OS=Homo sapiens]	37	6	23	4	149	17.3	5.97	61.91	cell cycle OR cell proliferation;cell organization and biogenesis;developmental processes;signal transduction;other biological processes	other membranes;cytosol;cytoskeleton;other cell component	cytoskeletal activity	LOC101348598; Stathmin; STMN1	ENSAMEG00000010298; ENSANAG00000030242; ENSBIXG00000025259; ENSBTAG00000013761; ENSCAFG00000029191; ENSCATG00000016402; ENSCCAG00000028161; ENSCHIG00000023552; ENSCJAG00000009462; ENSCSAG00000000960; ENSFCAG00000040721; ENSG00000117632; ENSGGOG00000026648; ENSLCNG00005009740; ENSMFAG00000041588; ENSMLEG00000037590; ENSMLUG00000010762; ENSMMUG00000000653; ENSMNEG00000044643; ENSNLEG00000009154; EN…	MAPK signaling pathway; Microtubule cytoskeleton regulation; Retinoblastoma gene in cancer; RAC1/PAK1/p38/MMP2 pathway; MAPK signaling pathway; EGF/EGFR signaling pathway; IL-18 signaling pathway; MAPK signaling pathway; MAPK signaling pathway	Nuclear signaling by ERBB4	MAPK signaling pathway; MicroRNAs in cancer	0.817	0.824	1.034	1.093	0.835	1	1	1	1	1	87.5	88.2	110.7	107.1	117.1	89.4	87	91.9	78.3	116.2	87.7	81.8	124.6	77.5	110.1	128.3	106.4	75.9	103.7	122.4	116.4
High	Q92636	Protein FAN [OS=Homo sapiens]	6	4	5	4	917	104.3	6.23	6.38	other metabolic processes;signal transduction;other biological processes	cytosol;other cell component	enzyme regulator activity	NSMAF	ENSG00000035681	TNF-alpha signaling pathway; Orexin receptor pathway	TNFR1-mediated ceramide production	Sphingolipid signaling pathway	0.817	0.85	0.793	0.912	0.807	0.451319	0.976684	0.880299	0.953083	0.231677	94.7	98.5	91.9	115.8	105.7	93.5	94.8	96.7	89.7	99.7	98.6	91.9	85.8	92	117.9	131.2	116	115.7	105.8	87.9	105.9
High	O15155	BET1 homolog [OS=Homo sapiens]	25	2	3	2	118	13.3	9.06	9.82	cell organization and biogenesis;transport	other membranes;ER/Golgi	other molecular function	BET1	ENSG00000105829		COPI-mediated anterograde transport; COPII-mediated vesicle transport	SNARE interactions in vesicular transport	0.818	0.926	0.927	0.853	0.81	0.0885543	1	1	0.44431	0.15137	92	104.2	104.3	112.5	96	91.1	83.2	91.8	91.6	111.6	100.9	103.7	98.7	123.1	103.8	103.5	112	118.2	95.5	94	95.7
High	Q86YZ3	Hornerin [OS=Homo sapiens]	7	5	10	5	2850	282.2	10.04	25.5	cell organization and biogenesis;developmental processes	non-structural extracellular;plasma membrane;other cytoplasmic organelle;other cell component	other molecular function	HRNR	ENSG00000197915		Neutrophil degranulation		0.818	0.772	0.816	0.809	0.886	1	1	1	1	1	96.2	90.8	96	117.6	95.2	104.3	114	93.7	76.6	137.1	62.6	88.5	93.5	115.6	73.5	114.6	85.1	141	95.3	92.8	66.3
High	Q8IW92	Beta-galactosidase-1-like protein 2 [OS=Homo sapiens]	3	1	1	1	636	72	7.62	0	other metabolic processes	non-structural extracellular;other cytoplasmic organelle	other molecular function	GLB1L2	ENSG00000149328				0.818	0.904	0.908	0.725	0.767	1	1	1	1	1	95.8	105.9	106.4	117.2	84.9	89.8	96.2	96.8	84.9	106.3	72.3	128.5	115.9	96.9	106.8	117.7	83.5	142.8	85.3	94	79
Medium	Q70JA7	Chondroitin sulfate synthase 3 [OS=Homo sapiens]	1	1	1	1	882	100.2	8.75	0	protein metabolism;other metabolic processes	other membranes;ER/Golgi	other molecular function	CHSY3	ENSG00000198108		Chondroitin sulfate biosynthesis	Glycosaminoglycan biosynthesis; Metabolic pathways	0.818	0.83	0.775	0.784	0.908	1	1	1	1	1	96	97.4	90.9	117.3	92	106.5	97.2	112.6	90	102.9	98.6	69.5	77.4	92	116.3	126.4	97.1	118.8	93.2	97.7	87.2
High	Q8NHY2-1	E3 ubiquitin-protein ligase RFWD2 [OS=Homo sapiens]	10	5	6	5	731	80.4	6.84	13.79	protein metabolism;other metabolic processes;other biological processes	other membranes;cytosol;ER/Golgi;nucleus;other cell component	other molecular function	COP1	ENSG00000143207; ENSPTRG00000001711		Autodegradation of the E3 ubiquitin ligase COP1; Neddylation	p53 signaling pathway; Ubiquitin mediated proteolysis	0.819	0.854	0.832	0.762	0.842	0.0573943	0.583278	0.320835	0.0475757	0.392837	96.1	100.3	97.7	117.4	89.5	98.9	97.1	82.1	96.5	96.8	102.1	100.7	101.9	94.1	98.1	117.9	125.7	112.6	89.9	88.1	94.1
High	Q8IVB5	LIX1-like protein [OS=Homo sapiens]	5	2	2	2	337	36.5	8.56	2.52	cell organization and biogenesis;other metabolic processes	other cell component		LIX1L	ENSG00000271601				0.819	0.982	0.862	0.798	0.754	0.0925279	1	0.645498	0.102861	0.0359743	94.2	113	99.1	115.1	91.9	86.8	96.7	84	95.2	111.5	114.2	114.1	100.1	100.8	96.9	116.2	122.9	106.1	92.8	100.6	83.5
High	Q0VAQ4	Small cell adhesion glycoprotein [OS=Homo sapiens]	26	1	1	1	97	10.7	4.22	2.43		plasma membrane;other membranes;nucleus;other cell component		SMAGP	ENSG00000170545				0.819	0.655	0.935	1.06	0.567	1	1	1	1	0.382147	97.6	78	111.4	119.2	126.3	67.6	56.8	117.5	100.6	74.5	80.4	97.3	88.4	115.7	114.8	84.5	194.3	122.8	130.2	93.1	145.3
High	Q6UN15-3	Isoform 3 of Pre-mRNA 3'-end-processing factor FIP1 [OS=Homo sapiens]	13	7	19	1	520	58.3	5.55	34.11				FIP1L1					0.819	1.029	0.99	0.772	1.023	0.453957	1	1	0.389245	1	87.2	109.6	105.5	106.5	82.2	108.9	87.9	83.4	88.4	100.4	113.1	110.4	106.3	96.6	106.9	121.7	103.1	107.3	82.8	92.8	81.1
High	P11474-1	Steroid hormone receptor ERR1 [OS=Homo sapiens]	13	4	4	3	423	45.5	6.38	8.39	developmental processes;signal transduction;other biological processes	non-structural extracellular;cytoskeleton;nucleus;other cell component	nucleic acid binding activity;other molecular function	ESRRA	ENSG00000173153; ENSPANG00000024911; ENSPPYG00000003107	Energy metabolism; Nuclear receptors; Pre-implantation embryo; Mitochondrial gene expression	Regulation of RUNX2 expression and activity; Nuclear Receptor transcription pathway; PPARA activates gene expression; Transcriptional activation of mitochondrial biogenesis		0.819	0.82	0.834	0.882	0.854	0.0113694	0.0126436	0.0124714	0.0675072	0.0355499	94.3	94.4	96	115.2	101.6	98.4	99.2	94.1	94.5	94.6	97.4	90.7	96.2	100	89.7	111.4	119.3	115.4	101.8	97.4	101.9
High	Q8WY91	THAP domain-containing protein 4 [OS=Homo sapiens]	6	2	2	2	577	62.9	9.28	6.16	other metabolic processes		nucleic acid binding activity;other molecular function	THAP4	ENSG00000176946				0.819	0.933	0.897	1.078	0.986	1	1	1	1	1	86	98	94.2	105	113.2	103.6	85.9	87	95.6	99.1	101.9	95.6	93.9	95.3	108.5	106.3	87.9	115.9	120.7	94.9	114.6
High	Q5VUD6-1	Protein FAM69B [OS=Homo sapiens]	2	1	1	1	431	48.6	8.68	2.47		other membranes;ER/Golgi		DIPK1B	ENSG00000165716				0.819	0.908	0.928	0.928	0.892	1	1	1	1	1	89.8	99.5	101.7	109.6	101.7	97.8	88.5	103.3	88.6	88.4	112.6	98.2	109.4	100.4	99.7	108.2	116.8	98.9	111.2	80.2	100.4
High	A6NGB9	WAS/WASL-interacting protein family member 3 [OS=Homo sapiens]	4	1	1	1	483	49.4	10.15	2.69	other biological processes	cytosol;cytoskeleton	cytoskeletal activity	WIPF3	ENSG00000122574		Regulation of actin dynamics for phagocytic cup formation; FCGR3A-mediated phagocytosis; CDC42 GTPase cycle; RAC1 GTPase cycle; RHO GTPases Activate WASPs and WAVEs	Endocytosis; Pathogenic Escherichia coli infection; Yersinia infection	0.819	0.856	0.834	1.017	0.621	1	1	1	1	1	95.5	99.8	97.2	116.6	118.6	72.4	94.1	95.8	77.1	98.3	90.6	118.1	76	95.8	108.2	77.8	114.9	117.3	136	107.6	116.9
High	P06454-1	Prothymosin alpha [OS=Homo sapiens]	25	7	48	7	111	12.2	3.78	111.94	RNA metabolism OR transcription;other metabolic processes;other biological processes	cytosol;nucleus	other molecular function	PTMA	ENSCATG00000024952; ENSCCAG00000025294; ENSG00000187514; ENSGGOG00000009874; ENSMFAG00000031087; ENSMMUG00000012140; ENSMNEG00000029751; ENSNLEG00000014135; ENSRROG00000033267	VEGFA-VEGFR2 signaling pathway			0.819	0.971	1.05	1.19	1.124	1	1	1	1	1	79.9	94.7	102.3	97.5	116	109.6	77.2	81.4	74	96	91.5	91.1	121.5	98.4	98.9	129.6	94.2	68.7	146.8	112.1	99.5
High	Q5JNZ3	Zinc finger protein 311 [OS=Homo sapiens]	7	3	7	1	666	76.3	8.72	5.13	other biological processes	nucleus	nucleic acid binding activity;other molecular function	ZNF311	ENSG00000169260; ENSG00000197935; ENSG00000223687; ENSG00000225351; ENSG00000233831; ENSG00000235178; ENSG00000235589		Generic Transcription Pathway	Herpes simplex virus 1 infection	0.819	0.789	0.76	0.82	0.929	1	1	1	1	1	96.1	92.5	89.1	117.3	96.1	109	76.9	112.7	98.9	84.6	105	95.3	77.2	104	91.7	120.7	150.8	90.5	95.9	114.9	98.9
High	Q9Y6Q1	Calpain-6 [OS=Homo sapiens]	5	3	3	3	641	74.5	7.05	6.71	cell organization and biogenesis;protein metabolism;other biological processes	cytoskeleton;other cell component	cytoskeletal activity;other molecular function	CAPN6	ENSG00000077274	Integrin-mediated cell adhesion	Degradation of the extracellular matrix		0.819	0.85	0.703	0.821	0.787	0.471576	1	0.0246042	1	0.0896036	98.7	102.3	84.7	120.5	98.9	94.8	96.4	99.7	100.4	108.2	98.6	103.4	78.5	85.6	86.3	109.3	125.5	121.7	99.9	117.4	96.6
High	Q9ULL5-3	Isoform 3 of Proline-rich protein 12 [OS=Homo sapiens]	6	9	10	9	2036	210.9	7.87	27.2		nucleus;other cell component		PRR12	ENSG00000126464				0.819	0.937	0.843	0.842	0.844	0.712867	1	0.959138	0.416633	0.971766	93	106.3	95.7	113.5	95.6	95.8	92.5	96.2	93.5	80.1	106.9	110.8	96.2	89.5	101.1	137.7	111.8	114.2	96.1	73.3	101.7
High	Q13613-1	Myotubularin-related protein 1 [OS=Homo sapiens]	6	3	3	3	665	74.6	7.14	8.8	protein metabolism;other metabolic processes;other biological processes	plasma membrane;other membranes;cytosol;other cell component	other molecular function	MTMR1	ENSG00000063601		RHOF GTPase cycle; Synthesis of PIPs at the plasma membrane	Inositol phosphate metabolism; Metabolic pathways; Phosphatidylinositol signaling system	0.82	0.969	0.952	0.881	0.851	0.14304	1	1	0.839608	0.250776	89.9	106.2	104.3	109.6	96.6	93.3	79.6	99	90	106.5	108.2	97.6	104.5	96.8	115.9	108.3	116.3	109.9	96.8	100.4	94.6
High	P63027	Vesicle-associated membrane protein 2 [OS=Homo sapiens]	34	3	8	1	116	12.7	8.13	21.48	cell-cell signaling;cell organization and biogenesis;transport;other biological processes	plasma membrane;other membranes;cytosol;ER/Golgi;other cell component	cytoskeletal activity;other molecular function	VAMP2	ENSG00000220205	Synaptic vesicle pathway; Insulin signaling; 7q11.23 copy number variation syndrome; Galanin receptor pathway; Sudden infant death syndrome (SIDS) susceptibility pathways	Cargo recognition for clathrin-mediated endocytosis; Translocation of SLC2A4 (GLUT4) to the plasma membrane; Sensory processing of sound by inner hair cells of the cochlea; Lysosome Vesicle Biogenesis; trans-Golgi Network Vesicle Budding; Golgi Associated Vesicle Biogenesis; Insertion of tail-anchored proteins into the endoplasmic reticulum membrane; Glutamate Neurotransmitter Release Cycle; Regu…	SNARE interactions in vesicular transport; Synaptic vesicle cycle; Insulin secretion; Vasopressin-regulated water reabsorption; Salivary secretion	0.82	1.066	1.089	1.143	1.091	1	1	1	1	1	79.2	103	105.2	96.6	110.5	105.4	61.5	97.7	72.9	123	77.2	94.9	82.5	168.6	96.9	85.7	89	97.4	101.7	65.9	127.3
Medium	Q9NP66	High mobility group protein 20A [OS=Homo sapiens]	3	1	1	1	347	40.1	6.49	2.37	cell organization and biogenesis;other biological processes	nucleus	nucleic acid binding activity;other molecular function	HMG20A	ENSG00000140382				0.82	0.762	0.665	0.805	0.533	1	1	1	1	0.262755	107.3	99.7	87	130.9	105.4	69.8	111.5	88	109.5	115.3	101.8	85.7	88.8	129.6	60.5	168.7	133.6	95.1	90.1	107.6	110
High	A6NI28	Rho GTPase-activating protein 42 [OS=Homo sapiens]	2	2	3	1	874	98.5	7.99	7.83	signal transduction;other biological processes		enzyme regulator activity	ARHGAP42	ENSG00000165895		RHOA GTPase cycle; CDC42 GTPase cycle; RAC1 GTPase cycle; RAC2 GTPase cycle; RAC3 GTPase cycle		0.82	0.952	0.915	0.859	0.758	0.885869	1	1	1	0.377846	92.7	107.7	103.5	113.1	97.2	85.7	92.7	87.8	100.5	103.7	111.2	107.7	103.4	86.7	116.3	113.1	100.5	122.6	98	97.2	92.4
High	O95260-2	Isoform ATE1-2 of Arginyl-tRNA--protein transferase 1 [OS=Homo sapiens]	22	7	9	7	518	59	7.02	16.14				ATE1					0.82	0.841	0.87	0.881	0.855	0.351686	1	1	0.826109	1	93.4	95.8	99.2	113.9	100.4	97.4	90.3	93.7	92.5	94.9	102.7	92.4	95.6	98.2	112.7	113.2	112.8	108	99.4	90.3	99.8
Medium	Q8IY26	Phospholipid phosphatase 6 [OS=Homo sapiens]	3	1	2	1	295	32.2	9.99	1.67	other metabolic processes	plasma membrane;other membranes	other molecular function	PLPP6	ENSG00000205808		Cholesterol biosynthesis		0.82	0.955	0.992	0.879	0.931	1	1	1	1	1	88.2	102.7	106.8	107.6	94.5	100.2	96.5	86.4	88.6	85.2	103.1	106.1	106.7	107.2	123.2	108.9	99.6	108	95.3	94.9	91.5
High	Q15257-2	Isoform 1 of Serine/threonine-protein phosphatase 2A activator [OS=Homo sapiens]	45	13	65	1	323	36.8	6.29	123.15				PTPA					0.82	0.84	0.999	0.792	0.878	0.282482	0.889447	1	0.429193	1	92.3	94.6	112.5	112.6	89.2	98.8	90.6	103.8	77.2	92.8	91.5	98.3	102.7	110.3	114.1	108.6	123.8	110.5	87.5	102.6	86.7
High	Q9H8P0	Polyprenol reductase [OS=Homo sapiens]	6	2	7	2	318	36.5	9.39	0	protein metabolism;other metabolic processes	other membranes;ER/Golgi	other molecular function	SRD5A3	ENSG00000128039		Androgen biosynthesis; Synthesis of Dolichyl-phosphate; Defective SRD5A3 causes SRD5A3-CDG (CDG-1q) and KHRZ	Steroid hormone biosynthesis; N-Glycan biosynthesis; Metabolic pathways	0.82	0.869	0.916	0.85	0.873	0.0470847	0.639829	0.990387	0.107366	0.475344	92.4	97.9	103.2	112.6	95.7	98.3	88	96.3	90.8	108.2	93.2	96.2	99.1	101.4	105.5	118.9	109	110.7	96.7	94	91.9
High	Q9BTC8	Metastasis-associated protein MTA3 [OS=Homo sapiens]	34	18	67	12	594	67.5	8.57	132.81	protein metabolism;other metabolic processes;other biological processes	nucleus;other cell component	nucleic acid binding activity;other molecular function	MTA3	ENSG00000057935	Pre-implantation embryo; Effect of progerin on genes involved in Hutchinson-Gilford progeria syndrome	HDACs deacetylate histones; ERCC6 (CSB) and EHMT2 (G9a) positively regulate rRNA expression; Regulation of PTEN gene transcription; Potential therapeutics for SARS; RNA Polymerase I Transcription Initiation		0.82	0.868	0.862	0.854	0.853	0.00319494	0.0668363	0.0460685	0.0174769	0.00527258	93.6	99	98.4	114.1	97.4	97.4	91.5	96	93.8	99.2	100.9	98.3	95.8	98.6	103.9	112.7	116.7	114.4	100.6	95.2	97.6
High	Q9UKE5-2	Isoform 2 of Traf2 and NCK-interacting protein kinase [OS=Homo sapiens]	12	13	20	8	1331	151.2	7.36	26.1				TNIK					0.82	0.794	0.837	0.832	0.91	0.419901	0.705371	0.710577	0.350724	1	94.8	91.7	96.7	115.5	96.1	105.2	101.7	89.1	94.1	91.1	107.8	88.2	96.1	90.7	104.1	120.1	107.5	114.7	101.2	85.4	95.4
High	Q5NDL2	EGF domain-specific O-linked N-acetylglucosamine transferase [OS=Homo sapiens]	4	2	2	2	527	62	7.05	2.45	protein metabolism;other metabolic processes	ER/Golgi	other molecular function	EOGT	ENSG00000163378			Other types of O-glycan biosynthesis	0.821	0.869	0.838	0.831	0.942	0.61332	1	1	0.981345	1	92.9	98.4	94.8	113.2	94	106.6	98.4	89.7	91.3	96.7	94.2	101.4	111	93.2	92.4	108.9	111.3	112.1	109.8	92.4	86.7
Low	O94856	Neurofascin [OS=Homo sapiens]	1	1	2	1	1347	149.9	6.65	0	cell adhesion;cell organization and biogenesis;developmental processes;other biological processes	plasma membrane;other membranes;other cell component	other molecular function	NFASC	ENSG00000163531		Neutrophil degranulation; Neurofascin interactions; Interaction between L1 and Ankyrins	Cell adhesion molecules	0.821	0.945	0.952	0.965	0.756	1	1	1	1	0.401046	90.6	104.2	105.1	110.3	106.4	83.4	90	99.7	87.8	102.6	109.8	103.5	104.4	89.8	110	109.6	104.3	111.4	105.8	110.3	104.1
High	Q9UBQ0	Vacuolar protein sorting-associated protein 29 [OS=Homo sapiens]	45	8	31	1	182	20.5	6.79	71.7	transport	other membranes;cytosol;other cytoplasmic organelle;other cell component	other molecular function	VPS29	ENSG00000111237		WNT ligand biogenesis and trafficking	Endocytosis	0.821	1.03	1.159	1.041	1.167	1	1	1	1	1	79.2	99.4	111.8	96.5	100.5	112.6	133.1	79	75	99.1	102.1	79.6	100.7	131.3	111.5	96.2	126.6	93.7	34.8	116.9	100.2
High	Q8TE77	Protein phosphatase Slingshot homolog 3 [OS=Homo sapiens]	14	6	9	6	659	73	5.3	13.74	cell organization and biogenesis;protein metabolism;other metabolic processes	cytoskeleton;nucleus;other cell component	cytoskeletal activity;other molecular function	SSH3	ENSG00000172830	Regulation of actin cytoskeleton		Axon guidance; Regulation of actin cytoskeleton	0.821	0.893	0.864	0.869	0.823	0.0383787	1	0.252786	0.453667	0.0704167	93.5	101.6	98.4	113.9	99	93.7	93.9	94.9	92.8	99.8	103.6	102.1	99	98.8	96.3	116.4	114.3	101.2	97.9	99.4	103.5
High	Q01105-2	Isoform 2 of Protein SET [OS=Homo sapiens]	60	14	254	1	277	32.1	4.22	585.83				SET					0.821	0.8	0.696	0.739	1.135	1	1	1	1	1	94.9	92.5	80.4	115.6	85.4	131.2	104.2	80.1	96.8	110.8	88.7	94.3	97.6	82	79.4	134.8	80.1	117.9	67.9	88.1	87.1
High	Q8N4N3-1	kelch-like protein 36 [OS=Homo sapiens]	3	2	2	2	616	69.9	6.24	5.93	protein metabolism;other metabolic processes		other molecular function	KLHL36	ENSG00000135686				0.821	0.952	0.859	0.926	0.694	0.455573	1	1	1	0.093174	93.8	108.7	98.1	114.3	105.8	79.3	85	100.7	91.8	105.1	106.4	115.8	92.8	96	105.4	108.7	123.9	111.8	111.1	103.5	90.1
High	P29966	Myristoylated alanine-rich C-kinase substrate [OS=Homo sapiens]	92	17	80	16	332	31.5	4.45	237.23	cell organization and biogenesis;developmental processes	plasma membrane;other membranes;cytoskeleton;nucleus;other cell component	cytoskeletal activity;other molecular function	MARCKS	ENSG00000277443	Brain-derived neurotrophic factor (BDNF) signaling pathway	Acetylcholine regulates insulin secretion	Fc gamma R-mediated phagocytosis; MicroRNAs in cancer	0.821	0.959	0.997	0.94	1.049	0.215356	1	1	1	1	85.5	99.7	103.8	104.1	97.9	109.1	82.5	84.8	86.5	97.8	98.9	100.6	105	102.9	94	121.4	103.2	98.5	100.7	89.4	97.1
High	Q8TF68-1	Zinc finger protein 384 [OS=Homo sapiens]	13	5	10	5	577	63.2	8.95	31.29	other biological processes	nucleus	nucleic acid binding activity;other molecular function	ZNF384	ENSG00000126746				0.822	0.852	0.866	0.806	0.785	0.0361799	0.247621	0.148303	0.0514434	0.0133869	96.1	99.7	101.2	116.9	94.3	91.7	89.4	100.1	96.7	104	95.6	100.3	91.5	101.9	103.9	114.4	119.7	117.7	90.9	94.9	103.6
High	P52630-3	signal transducer and activator of transcription 2 [OS=Homo sapiens]	7	5	7	5	851	97.9	5.49	13.34	stress response;signal transduction;other biological processes	plasma membrane;other membranes;cytosol;nucleus;other cell component	nucleic acid binding activity;other molecular function	STAT2	ENSG00000170581	Type III interferon signaling; Adipogenesis; Chemokine signaling pathway; Immune response to tuberculosis; Non-genomic actions of 1,25 dihydroxyvitamin D3; IL-10 anti-inflammatory signaling pathway ; Overview of interferons-mediated signaling pathway; Measles virus infection; Hepatitis B infection; Type I interferon induction and signaling during SARS-CoV-2 infection; Host-pathogen interaction of…	Potential therapeutics for SARS; Regulation of IFNA signaling; Interleukin-20 family signaling	Chemokine signaling pathway; Necroptosis; Osteoclast differentiation; NOD-like receptor signaling pathway; C-type lectin receptor signaling pathway; JAK-STAT signaling pathway; Hepatitis C; Hepatitis B; Measles; Influenza A; Human papillomavirus infection; Kaposi sarcoma-associated herpesvirus infection; Herpes simplex virus 1 infection; Epstein-Barr virus infection; Coronavirus disease; Pathways…	0.822	0.908	0.749	0.737	0.631	1	1	1	0.613132	0.0618014	101.7	112.3	92.7	123.8	91.3	78.2	101.7	106.6	104.9	116.9	115.8	108.7	95.6	95.6	94.1	139.1	105.8	127.6	78.1	96.7	94.1
Medium	Q8TAT5	endonuclease 8-like 3 [OS=Homo sapiens]	2	1	1	1	605	67.7	9	2.58	DNA metabolism;other metabolic processes;stress response	nucleus;other cell component	nucleic acid binding activity;other molecular function	NEIL3	ENSG00000109674	Base excision repair; DNA repair pathways, full network	Recognition and association of DNA glycosylase with site containing an affected purine; Recognition and association of DNA glycosylase with site containing an affected pyrimidine; Cleavage of the damaged pyrimidine ; Cleavage of the damaged purine; Defective Base Excision Repair Associated with NEIL3; NEIL3-mediated resolution of ICLs	Base excision repair	0.822	0.937	0.864	0.878	0.828	1	1	1	1	1	92.5	105.4	97.3	112.6	98.9	93.2	99.8	92.4	94	92.4	107.1	116.4	95	100.7	98.9	123.7	85.3	114.4	105.8	96.9	100.5
High	P10071	Transcriptional activator GLI3 [OS=Homo sapiens]	7	7	9	5	1580	169.8	7.4	14.51	cell cycle OR cell proliferation;cell organization and biogenesis;protein metabolism;other metabolic processes;stress response;developmental processes;signal transduction;other biological processes	cytosol;cytoskeleton;nucleus;other cell component	nucleic acid binding activity;other molecular function	GLI3	ENSG00000106571	Ectoderm differentiation; Ectoderm differentiation; Tgif disruption of Shh signaling; Tumor suppressor activity of SMARCB1; Hedgehog signaling pathway; Hedgehog signaling pathway; Endochondral ossification; Osteoblast differentiation and related diseases; Ciliopathies; Endochondral ossification with skeletal dysplasias; Genes controlling nephrogenesis; GDNF/RET signaling axis; Development of uret…	GLI3 is processed to GLI3R by the proteasome; RUNX2 regulates osteoblast differentiation; GLI proteins bind promoters of Hh responsive genes to promote transcription	cAMP signaling pathway; Hedgehog signaling pathway; Pathways in cancer; Basal cell carcinoma	0.822	0.9	0.904	0.904	0.879	0.0488853	0.595665	0.359682	0.421357	0.358504	91.2	99.8	100.2	110.9	100.3	97.5	90.4	86.2	102.4	96.7	98.9	101.4	94.7	100.2	99.4	116.2	110	108.6	99.5	97.2	101.1
Medium	Q6AHZ1-1	Zinc finger protein 518A [OS=Homo sapiens]	1	1	1	1	1483	166.7	9.28	2.71	cell organization and biogenesis;other biological processes	nucleus	nucleic acid binding activity;other molecular function	ZNF518A	ENSG00000177853				0.822	1.023	0.929	0.841	0.883	0.915119	1	1	1	1	89.7	111.7	101.4	109.1	91.8	96.3	67.1	97	90.1	112.1	121.6	106.3	101.8	109.5	84.8	109.6	137.1	94.2	106.7	69.9	92.2
High	Q14103-3	Isoform 3 of Heterogeneous nuclear ribonucleoprotein D0 [OS=Homo sapiens]	54	21	261	4	306	32.8	8.16	631.98				HNRNPD					0.822	0.877	0.885	0.834	0.853	0.0480707	0.602073	0.463862	0.0983998	0.693637	93.6	99.8	100.8	113.8	94.9	97.1	92.2	93.8	92.1	101	98.4	98.2	99.3	101.7	96.4	113.1	112.1	110.9	93.5	93.3	97.4
High	O14763	Tumor necrosis factor receptor superfamily member 10B [OS=Homo sapiens]	11	3	7	3	440	47.8	5.55	2.63	stress response;signal transduction;other biological processes	plasma membrane;other membranes;other cell component	other molecular function	TNFRSF10B	ENSG00000120889	miRNA regulation of DNA damage response; Apoptosis modulation and signaling; Apoptosis; Apoptosis-related network due to altered Notch3 in ovarian cancer; miRNA regulation of p53 pathway in prostate cancer; Unfolded protein response; DNA damage response	Cell surface interactions at the vascular wall; Regulation by c-FLIP; RIPK1-mediated regulated necrosis; CASP8 activity is inhibited; TP53 Regulates Transcription of Death Receptors and Ligands; Dimerization of procaspase-8; TRAIL signaling	Cytokine-cytokine receptor interaction; Viral protein interaction with cytokine and cytokine receptor; p53 signaling pathway; Apoptosis; Necroptosis; Natural killer cell mediated cytotoxicity; Pathogenic Escherichia coli infection; Salmonella infection; Influenza A; Lipid and atherosclerosis	0.822	0.875	0.785	0.963	0.826	0.989056	1	1	1	1	93.6	99.6	89.4	113.8	109.6	94	93.7	83.8	98.2	99.7	89.9	99.9	89.5	100.2	89.3	102.6	122.4	113.9	114.6	86.5	109.7
High	Q9NYB9	abl interactor 2 [OS=Homo sapiens]	10	4	7	3	513	55.6	6.16	14.59	cell organization and biogenesis;protein metabolism;other metabolic processes;developmental processes;signal transduction;other biological processes	cytosol;cytoskeleton;nucleus;other cell component	other molecular function	ABI2	ENSG00000138443	Regulation of actin cytoskeleton	Regulation of actin dynamics for phagocytic cup formation; FCGR3A-mediated phagocytosis; RAC1 GTPase cycle; RAC3 GTPase cycle; VEGFA-VEGFR2 Pathway; RAC2 GTPase cycle; RHO GTPases Activate WASPs and WAVEs	Regulation of actin cytoskeleton	0.822	0.915	0.915	0.848	0.889	1	1	1	1	1	91.6	101.9	101.9	111.3	94.4	99	87.4	86.4	97.9	98.2	97.3	93.6	163.3	97.3	97	111.8	98	106.3	89.6	90.2	92.5
High	P15924-1	Desmoplakin [OS=Homo sapiens]	23	58	86	58	2871	331.6	6.81	182.22	cell adhesion;cell organization and biogenesis;protein metabolism;other metabolic processes;stress response;developmental processes;other biological processes	plasma membrane;other membranes;cytoskeleton;other cell component	cytoskeletal activity;other molecular function	DSP	ENSG00000096696	Arrhythmogenic right ventricular cardiomyopathy; Lung fibrosis; Epithelial to mesenchymal transition in colorectal cancer	Neutrophil degranulation; Formation of the cornified envelope; RND3 GTPase cycle; RND1 GTPase cycle; Apoptotic cleavage of cell adhesion proteins	Arrhythmogenic right ventricular cardiomyopathy	0.823	0.816	0.756	0.736	0.752	0.00402437	0.00939772	0.000717402	0.000192055	0.000306333	101.1	100.3	92.9	122.9	90.4	92.5	101.5	106.4	93.3	99.6	100.7	100.8	96.3	91.8	93.3	123.4	121.3	123.5	93.8	85.9	90.8
High	Q13888-1	General transcription factor IIH subunit 2 [OS=Homo sapiens]	11	4	4	4	395	44.4	6.76	9.57	DNA metabolism;RNA metabolism OR transcription;other metabolic processes;stress response;transport;other biological processes	nucleus	other molecular function	GTF2H2	ENSG00000145736; ENSG00000275045; ENSG00000276910	Eukaryotic transcription initiation; Nucleotide excision repair; DNA repair pathways, full network; Nucleotide excision repair in xeroderma pigmentosum	Formation of RNA Pol II elongation complex ; Formation of HIV elongation complex in the absence of HIV Tat; Formation of HIV-1 elongation complex containing HIV-1 Tat; RNA Polymerase II Pre-transcription Events; TP53 Regulates Transcription of DNA Repair Genes; Formation of the Early Elongation Complex; Formation of the HIV-1 Early Elongation Complex; RNA Pol II CTD phosphorylation and interactio…	Basal transcription factors; Nucleotide excision repair; Viral carcinogenesis	0.823	0.863	0.858	0.848	0.736	1	1	1	1	0.391061	96.3	100.9	100.5	117	99.2	86.1	92.3	107.2	96	100.6	98.6	113.2	90.5	100.1	115.6	99.6	121.5	116.6	85.4	98.8	108
High	Q8IWZ6-1	Bardet-Biedl syndrome 7 protein [OS=Homo sapiens]	2	1	1	1	715	80.3	6.05	2.13	cell organization and biogenesis;transport;developmental processes;signal transduction;other biological processes	plasma membrane;other membranes;cytosol;cytoskeleton;nucleus;other cell component	other molecular function	BBS7	ENSG00000138686; ENSGGOG00000002169	Ciliary landscape; Genes related to primary cilium development (based on CRISPR); Joubert syndrome; Ciliopathies	BBSome-mediated cargo-targeting to cilium		0.823	1.052	0.886	0.739	0.864	1	1	1	1	1	92	117.7	99.1	111.8	82.7	96.7	91.9	93.4	79.4	114	117.5	126.5	104.9	98.9	92.4	111.7	86.5	119.1	75.7	82.6	101.3
High	Q3KR37	GRAM domain-containing protein 1B [OS=Homo sapiens]	3	2	2	2	738	85.3	6.21	2.16	cell organization and biogenesis;transport;other biological processes	plasma membrane;other membranes;ER/Golgi;other cell component	transporter activity;other molecular function	GRAMD1B	ENSG00000023171	Ectoderm differentiation			0.823	1.12	1.055	0.983	0.983	1	1	1	1	1	82.8	112.7	106.1	100.6	98.9	98.9	80.6	103.2	80.8	110.1	121.8	98.3	94.4	107.9	103.7	98.3	97.7	108.4	92.1	96.6	116
Medium	Q14188	Transcription factor Dp-2 [OS=Homo sapiens]	2	1	1	1	446	49.2	6.57	2.58	cell cycle OR cell proliferation;developmental processes;other biological processes	cytoskeleton;nucleus;other cell component	nucleic acid binding activity;other molecular function	TFDP2	ENSG00000114126	Cell cycle; Retinoblastoma gene in cancer; G1 to S cell cycle control	Transcriptional Regulation by E2F6; Oxidative Stress Induced Senescence; TP53 Regulates Transcription of Genes Involved in G2 Cell Cycle Arrest; G1/S-Specific Transcription; Transcription of E2F targets under negative control by p107 (RBL1) and p130 (RBL2) in complex with HDAC1; Cyclin D associated events in G1; Oncogene Induced Senescence; Defective binding of RB1 mutants to E2F1,(E2F2, E2F3); T…	Cell cycle	0.823	0.9	0.801	0.753	0.806	0.454001	1	0.265593	0.142453	0.206531	97.1	106.3	94.6	118	88.9	95.1	88.6	96.6	107.1	100.8	105.7	114.5	95	94	90	117.4	110.3	125.6	101.8	83.6	88.4
High	Q5T7W0	zinc finger protein 618 [OS=Homo sapiens]	10	6	11	6	954	104.9	7.09	20.65	other biological processes	nucleus;other cell component	nucleic acid binding activity;other molecular function	ZNF618	ENSG00000157657				0.823	0.825	0.785	0.811	0.821	0.305177	0.624095	0.220343	0.195448	0.841987	97.5	97.7	93	118.5	96.1	97.3	93.5	97.5	96.4	100.1	96.6	94.9	85.8	101.9	92	117.2	117.7	116.3	95	89.3	96
High	Q9Y3D9	28S ribosomal protein S23, mitochondrial [OS=Homo sapiens]	11	2	3	2	190	21.8	8.9	7.9	protein metabolism;other metabolic processes	other membranes;mitochondrion;translational apparatus;nucleus	other molecular function	MRPS23	ENSG00000181610		Mitochondrial translation initiation; Mitochondrial translation elongation; Mitochondrial translation termination		0.823	0.857	0.958	0.856	0.912	0.745171	1	1	0.779605	1	91.3	95.1	106.3	111	95	101.3	87.7	90.1	105.4	105.9	93.8	91.2	104.9	112.1	90.7	123.9	109.5	101	97.1	91.6	93.7
High	Q5HYI7	Metaxin-3 [OS=Homo sapiens]	19	5	11	5	312	35.1	7.8	24.85	cell organization and biogenesis;transport	other cell component		MTX3	ENSG00000177034				0.823	0.862	0.869	0.85	0.891	0.722418	1	1	0.858982	1	93.3	97.7	98.5	113.3	96.3	101	91.6	88.7	98.4	109.7	96	90	96.8	105.6	94.9	114.5	103.8	111.3	94.7	87.2	99.9
High	Q01085	Nucleolysin TIAR [OS=Homo sapiens]	28	9	21	5	375	41.6	7.74	34.13	stress response;other biological processes	nucleus;other cytoplasmic organelle;other cell component	nucleic acid binding activity	TIAL1	ENSG00000151923		FGFR2 alternative splicing		0.823	0.952	0.934	0.901	0.888	0.0460191	1	1	0.901265	0.620652	89.8	103.9	101.9	109.1	98.3	96.9	89.1	86.5	93.7	103.1	97.9	103.8	103.3	101.1	96.6	108.2	105	115.9	94.1	97.5	107.7
High	Q15776	Zinc finger protein with KRAB and SCAN domains 8 [OS=Homo sapiens]	11	6	6	4	578	65.8	7.39	12.47	other biological processes	nucleus	nucleic acid binding activity;other molecular function	ZKSCAN8	ENSG00000198315		Generic Transcription Pathway		0.823	0.995	0.815	0.865	0.751	1	1	1	1	1	94.1	113.8	93.1	114.3	98.9	85.8	88.3	73.6	104	106.8	125.8	96	87.4	111.9	81	105.8	107.3	121.2	80.5	108.2	92.8
High	Q86X83	COMM domain-containing protein 2 [OS=Homo sapiens]	13	2	3	2	199	22.7	6.73	8.55		other cell component		COMMD2	ENSG00000114744		Neddylation		0.824	0.885	0.782	0.785	0.843	0.137199	0.629595	0.037827	0.0304848	0.172658	96.5	103.8	91.7	117.2	92	98.8	96.3	97.2	99	92	104.5	110	92.3	98.3	84.6	118	112.8	123.9	92.6	86.5	96.2
Medium	P09871	Complement C1s subcomponent [OS=Homo sapiens]	2	1	1	1	688	76.6	4.96	0	protein metabolism;stress response;other biological processes	non-structural extracellular	other molecular function	C1S	ENSG00000182326	Complement system; Oxidative damage response; Complement system in neuronal development and plasticity; Network map of SARS-CoV-2 signaling pathway; Complement activation; Complement and coagulation cascades	Initial triggering of complement; Classical antibody-mediated complement activation; Regulation of Complement cascade	Complement and coagulation cascades; Pertussis; Staphylococcus aureus infection; Coronavirus disease; Systemic lupus erythematosus	0.824	0.797	0.787	0.905	0.896	1	1	1	1	1	94.9	91.8	90.6	115.2	104.2	103.3	94.3	117.1	81.7	63.5	91.2	125.5	88.3	90.1	114.9	116.4	98.2	114.5	103.6	84.1	110.5
High	P05204	Non-histone chromosomal protein HMG-17 [OS=Homo sapiens]	22	2	8	2	90	9.4	9.99	16.46	cell organization and biogenesis;other biological processes	non-structural extracellular;nucleus;other cell component	nucleic acid binding activity;other molecular function	HMGN2	ENSG00000198830				0.824	0.806	1.158	1.062	0.98	1	1	1	1	1	84.8	82.9	119.2	102.9	109.3	100.8	85.8	90.3	66.4	134	83.9	72.5	120.5	80.4	120.8	119.9	104.1	71.2	109.8	130.1	110.5
High	O00115	Deoxyribonuclease-2-alpha [OS=Homo sapiens]	4	2	5	2	360	39.6	8.05	8.52	cell organization and biogenesis;DNA metabolism;other metabolic processes;developmental processes;other biological processes	other cytoplasmic organelle	nucleic acid binding activity;other molecular function	DNASE2	ENSG00000105612		Lysosome Vesicle Biogenesis	Lysosome	0.824	0.938	0.925	0.815	0.873	0.00291926	1	1	0.00686994	0.10682	92	104.7	103.2	111.6	91	97.5	92.2	81.8	94	100.4	105	106.9	103.4	103.5	107.4	114.9	110.1	111.9	89.4	92.6	91.2
High	Q9Y3C1	nucleolar protein 16 [OS=Homo sapiens]	17	3	6	3	178	21.2	9.94	8.83	other biological processes	nucleus;other cell component		NOP16	ENSG00000048162				0.824	1.014	0.956	1.084	0.988	0.337607	1	1	1	1	84.3	103.7	97.8	102.3	110.9	101.1	79.6	82	87	96.5	101	103	95.2	93.3	102.7	149.2	99.6	94.1	107.9	108.3	95.8
High	Q8NBJ4	Golgi membrane protein 1 [OS=Homo sapiens]	37	14	30	14	401	45.3	4.97	71.85	cell organization and biogenesis;other biological processes	plasma membrane;other membranes;ER/Golgi		GOLM1	ENSG00000135052		Regulation of Insulin-like Growth Factor (IGF) transport and uptake by Insulin-like Growth Factor Binding Proteins (IGFBPs); Post-translational protein phosphorylation		0.824	0.854	0.779	0.777	0.761	0.00893094	0.0628739	0.00240997	0.00136034	0.000450924	99	102.5	93.6	120.1	93.4	91.4	102.4	96.3	98.7	99.8	106.8	102.2	97.3	93.2	90.1	130.8	116.5	119.7	94.3	90.6	93.1
Medium	P18405	3-oxo-5-alpha-steroid 4-dehydrogenase 1 [OS=Homo sapiens]	3	1	2	1	259	29.4	8.94	0	other metabolic processes;stress response;developmental processes;other biological processes	other membranes;ER/Golgi;other cell component	other molecular function	SRD5A1	ENSG00000145545	Mammalian disorder of sexual development	Androgen biosynthesis	Steroid hormone biosynthesis; Metabolic pathways	0.824	0.895	1.152	1.021	0.797	1	1	1	1	1	86.9	94.3	121.5	105.5	107.7	84	119.5	86	78	93.4	79.7	101.2	103.3	127.8	120.3	84.3	121.1	104.4	112.8	106.6	91.7
High	Q9BXS4	Transmembrane protein 59 [OS=Homo sapiens]	23	5	6	5	323	36.2	5.1	11.27	protein metabolism;other metabolic processes;other biological processes	plasma membrane;other membranes;ER/Golgi;other cytoplasmic organelle	other molecular function	TMEM59	ENSG00000116209		RND1 GTPase cycle; RHOH GTPase cycle		0.824	0.895	0.87	0.814	0.824	0.0426564	1	0.33781	0.102148	0.0403612	94.6	102.7	99.8	114.8	93.4	94.6	98.3	86.3	95.6	103.7	103.2	103.9	94.2	100.8	103	115.9	118.7	109.2	94.3	92.9	100.7
High	P51797-1	Chloride transport protein 6 [OS=Homo sapiens]	4	2	2	2	869	97.2	6.81	5.36	cell organization and biogenesis;transport;signal transduction;other biological processes	other membranes;other cytoplasmic organelle;other cell component	transporter activity;other molecular function	CLCN6	ENSG00000011021		Signaling by BRAF and RAF1 fusions; Stimuli-sensing channels		0.825	0.78	0.783	0.934	0.842	1	1	1	1	1	95.8	90.7	91	116.2	108.5	97.8	77.1	94.5	112.3	102.5	89.4	83.5	107.2	89.7	84.2	117.6	114.6	94.4	98.9	123.1	107
High	Q9P1Q0	Vacuolar protein sorting-associated protein 54 [OS=Homo sapiens]	7	6	11	6	977	110.5	6.55	12.03	cell organization and biogenesis;transport;other biological processes	other membranes;cytosol;ER/Golgi;nucleus;other cell component	other molecular function	VPS54	ENSG00000143952		Retrograde transport at the Trans-Golgi-Network		0.825	0.865	0.796	0.767	0.748	0.0535	0.587477	0.0291093	0.0138825	0.00661009	98.9	103.8	95.5	120	92	89.7	104.8	98.1	91	110.1	100.4	102.9	94.7	97.3	92.5	117.2	119.1	118.9	90.4	98.7	91.2
High	Q8WX77	Insulin-like growth factor-binding protein-like 1 [OS=Homo sapiens]	3	1	4	1	278	29	7.93	5.24	other biological processes	non-structural extracellular	other molecular function	IGFBPL1	ENSG00000137142				0.825	0.95	0.986	0.867	0.939	0.0943964	1	1	0.229226	0.704828	88.9	102.4	106.2	107.8	93.5	101.2	86.6	88.5	96.7	102	103.2	101.8	110.7	105.8	101	116.7	107.4	104.4	93.1	90.4	96.3
High	Q9BUL5-1	PHD finger protein 23 [OS=Homo sapiens]	10	4	7	4	403	43.8	5.78	15.4	other metabolic processes;other biological processes	nucleus;other cell component	other molecular function	PHF23	ENSG00000040633; ENSGGOG00000005820; ENSPPAG00000042657				0.825	0.898	0.844	0.812	0.811	0.0309327	0.612379	0.0675055	0.0631968	0.0343231	95.4	103.9	97.5	115.6	93.9	93.7	87.3	94.5	96.5	102.9	104.6	101.8	98	96.6	89.5	133.9	113.8	114.5	101.5	91.9	93
High	P19793	retinoic acid receptor RXR-alpha [OS=Homo sapiens]	11	4	5	4	462	50.8	7.8	7.86	other metabolic processes;signal transduction;other biological processes	cytosol;mitochondrion;nucleus;other cell component	nucleic acid binding activity;other molecular function	RXRA	ENSG00000186350	Vitamin D metabolism; Energy metabolism; Nuclear receptors; Adipogenesis; Liver X receptor pathway; Constitutive androstane receptor pathway; Pregnane X receptor pathway; Vitamin D receptor pathway; PPAR-alpha pathway; Farnesoid X receptor pathway; Glucocorticoid receptor pathway; Nuclear receptors meta-pathway; NRF2 pathway; Transcription factor regulation in adipogenesis; Angiopoietin-like prot…	Activation of anterior HOX genes in hindbrain development during early embryogenesis; Regulation of pyruvate dehydrogenase (PDH) complex; NR1H3 & NR1H2 regulate gene expression linked to cholesterol transport and efflux; SUMOylation of intracellular receptors; Transcriptional activation of mitochondrial biogenesis; Cytoprotection by HMOX1; PPARA activates gene expression; Transcriptional regulati…	PPAR signaling pathway; PI3K-Akt signaling pathway; Th17 cell differentiation; Thyroid hormone signaling pathway; Adipocytokine signaling pathway; Parathyroid hormone synthesis, secretion and action; Non-alcoholic fatty liver disease; Bile secretion; Hepatitis C; Pathways in cancer; Transcriptional misregulation in cancer; Chemical carcinogenesis; Thyroid cancer; Small cell lung cancer; Non-small…	0.825	0.825	0.838	0.696	0.843	0.57613	0.624095	0.41467	0.0259109	0.429583	98.4	98.5	100.1	119.3	83	100.6	96.3	103.7	100.9	101	106.3	88	103.7	85.9	102.6	113.6	122.4	124.6	85.2	81.2	86.4
Medium	P0CJ78	Zinc finger protein 865 [OS=Homo sapiens]	1	1	2	1	1059	111	9.19	0	other biological processes	nucleus	nucleic acid binding activity;other molecular function	ZNF865	ENSG00000261221				0.825	0.737	0.826	0.865	0.918	1	1	1	1	1	95.7	85.5	95.9	116	100.3	106.5	88.8	106.9	93.5	82.1	106.6	83.6	97	93.7	90.2	78.3	113.3	121.5	98	121.1	97.2
High	P13929-1	Beta-enolase [OS=Homo sapiens]	30	10	159	3	434	47	7.71	335.24	other metabolic processes;other biological processes	plasma membrane;other membranes;cytosol	other molecular function	ENO3	ENSG00000108515; ENSPPAG00000039862; ENSPTRG00000008617	Clear cell renal cell carcinoma pathways; Glycolysis and gluconeogenesis	Glycolysis; Gluconeogenesis	Glycolysis / Gluconeogenesis; Metabolic pathways; Carbon metabolism; Biosynthesis of amino acids; RNA degradation; HIF-1 signaling pathway	0.825	0.933	0.841	0.815	0.83	0.092261	0.898411	0.0567815	0.0570222	0.0517175	94.4	106.8	96.3	114.4	93.2	94.9	94.1	100.3	93.3	95.3	106.4	110.9	98.4	84.5	95.9	131.1	114	113.8	91.8	96.8	92.9
High	Q9P0Z9	Peroxisomal sarcosine oxidase [OS=Homo sapiens]	32	10	18	10	390	44	8.41	42.19	other metabolic processes	cytosol;other cytoplasmic organelle	other molecular function	PIPOX	ENSG00000179761		Peroxisomal protein import; Lysine catabolism	Glycine, serine and threonine metabolism; Lysine degradation; Metabolic pathways; Peroxisome	0.825	0.924	0.88	0.843	0.903	0.0654955	1	0.583625	0.117213	0.795638	92.1	103.2	98.2	111.6	94	100.8	90.6	99.5	90.8	101.7	101.7	102.1	95.4	105.1	96.8	110	107.2	110.4	92.7	92.4	100
High	Q9H1C4	Protein unc-93 homolog B1 [OS=Homo sapiens]	4	2	2	2	597	66.6	6.96	3.23	stress response;transport;signal transduction;other biological processes	other membranes;ER/Golgi;other cytoplasmic organelle;other cell component	signal transduction activity or receptor binding	UNC93B1	ENSG00000110057		Trafficking and processing of endosomal TLR; UNC93B1 deficiency - HSE		0.826	1.009	1.041	0.831	0.967	0.44809	1	1	0.458836	1	87.3	106.7	110.1	105.8	87.9	102.2	78.2	101	87.8	100.4	110	107.3	112.9	98.7	110.7	117.3	98.5	106.4	84.6	88.4	92.6
High	Q9NX74	tRNA-dihydrouridine(20) synthase [NAD(P)+]-like [OS=Homo sapiens]	13	5	7	5	493	55	7.11	11.77	RNA metabolism OR transcription;other metabolic processes;other biological processes	cytosol;ER/Golgi;other cell component	enzyme regulator activity;nucleic acid binding activity;other molecular function	DUS2	ENSG00000167264		tRNA modification in the nucleus and cytosol		0.826	0.9	0.834	0.761	0.885	0.143315	0.653118	0.079054	0.0126881	0.576125	95.1	103.7	96.2	115.3	87.7	102	105	93.2	93.9	104.3	102.4	96.6	96.7	91.4	94.9	118.8	112.3	113.8	86.6	86.1	94.9
High	Q13627-1	dual specificity tyrosine-phosphorylation-regulated kinase 1A [OS=Homo sapiens]	10	6	11	6	763	85.5	8.75	20.53	protein metabolism;other metabolic processes;developmental processes;other biological processes	cytoskeleton;nucleus;other cell component	cytoskeletal activity;kinase activity;other molecular function	DYRK1A	ENSECAG00000024965; ENSG00000157540; ENSPTRG00000013901	T cell receptor and co-stimulatory signaling; Hedgehog signaling pathway	G0 and Early G1		0.826	0.849	0.835	0.844	0.834	0.0357793	0.19995	0.0820182	0.04087	0.0777792	95.5	98.2	96.6	115.7	97.6	96.4	94.6	95.5	94.7	103.8	97.3	95.2	95.8	100.8	93.5	114.7	114.7	120.8	88	96.8	101.3
High	Q9NZ53-1	Podocalyxin-like protein 2 [OS=Homo sapiens]	2	1	2	1	605	65	4.34	2.38	cell adhesion	plasma membrane;other membranes;ER/Golgi	other molecular function	PODXL2	ENSG00000114631		Cytosolic sulfonation of small molecules		0.826	1.029	0.953	1.034	0.929	1	1	1	1	1	85.9	107	99.1	104	107.5	96.6	85.8	131.1	79.4	106.9	89.1	120.6	99	118.4	64.7	97.7	105.5	103.9	90	107.4	109.3
High	Q8IUX1-1	Complex I assembly factor TMEM126B, mitochondrial [OS=Homo sapiens]	15	2	3	2	230	25.9	8.81	4.41	cell organization and biogenesis	other membranes;mitochondrion		TMEM126B	ENSG00000171204		Complex I biogenesis		0.826	0.957	0.819	0.789	0.808	0.523021	1	0.889923	0.400757	0.270581	95.3	110.5	94.5	115.4	91	93.3	95.4	101.2	88.6	120.4	100.9	110.5	106	94.6	90.7	102.6	115.5	116.1	99.7	90.2	91.1
High	Q9H6S3	epidermal growth factor receptor kinase substrate 8-like protein 2 [OS=Homo sapiens]	6	4	4	4	715	80.6	6.84	8.54	signal transduction;other biological processes	plasma membrane;other membranes;cytosol;other cell component	cytoskeletal activity	EPS8L2	ENSG00000177106		Sensory processing of sound by inner hair cells of the cochlea; Sensory processing of sound by outer hair cells of the cochlea		0.826	0.821	0.855	0.869	0.903	0.336138	0.1972	0.491385	0.830213	1	94	93.4	97.2	113.8	98.9	102.8	105.8	87.8	94.6	85	94	96	92.8	97.9	99.1	122.2	102.3	114.5	100.6	99.6	99.1
High	Q71RG4-1	Transmembrane and ubiquitin-like domain-containing protein 2 [OS=Homo sapiens]	2	1	2	1	321	33.8	5.03	5.08	protein metabolism;other metabolic processes;stress response	other membranes		TMUB2	ENSG00000168591				0.826	0.814	0.816	0.778	0.739	0.0817107	0.189221	0.161286	0.0328753	0.0115054	99.7	98.2	98.4	120.6	93.9	89.2	102.5	100.3	91.2	98.1	99.6	98.8	95.7	99	102.8	123.2	109.4	121.4	89.9	94.4	99.9
High	Q9NUJ3	T-complex protein 11-like protein 1 [OS=Homo sapiens]	8	3	4	3	509	57	5.59	7.72	signal transduction	cytoskeleton		TCP11L1	ENSG00000176148				0.826	0.869	0.834	0.796	0.791	0.0588204	0.402913	0.0869534	0.0191544	0.0178291	96.9	101.9	97.8	117.3	93.4	92.8	97.7	98.4	93.9	102.7	99.7	103.3	98.5	106.2	87.2	124.6	114.3	118.2	86.5	94.1	97.5
High	Q9HBU6-1	ethanolamine kinase 1 [OS=Homo sapiens]	9	4	6	4	452	50.9	6.54	14.45	other metabolic processes	cytosol	kinase activity;other molecular function	ETNK1	ENSG00000139163	Kennedy pathway from sphingolipids; One-carbon metabolism and related pathways; Glycerolipids and glycerophospholipids	Synthesis of PE	Glycerophospholipid metabolism; Metabolic pathways	0.826	0.876	0.891	0.853	0.772	0.158381	0.810018	0.807138	0.174653	0.0104408	95	100.7	102.5	115	98.1	88.8	94.3	98.3	95.5	103.9	99.6	101.2	100.7	104.7	103	114.5	123.3	115.6	98.6	101.5	89.1
High	Q8N5H7-1	SH2 domain-containing protein 3C [OS=Homo sapiens]	2	2	2	2	860	94.4	8.07	0	stress response;signal transduction;other biological processes	plasma membrane;other membranes;other cell component	enzyme regulator activity;other molecular function	SH2D3C	ENSG00000095370				0.826	0.886	0.793	0.818	0.844	1	1	1	1	1	96	102.8	92.1	116.1	95	98	99.7	93.5	69.9	100.2	78.6	125.6	86.5	132.4	89.7	113.1	95.3	119.6	102	86.8	92.5
High	Q14527	Helicase-like transcription factor [OS=Homo sapiens]	31	25	42	25	1009	113.9	8.6	87.58	cell organization and biogenesis;protein metabolism;other metabolic processes;other biological processes	nucleus;other cell component	nucleic acid binding activity;other molecular function	HLTF	ENSG00000071794	Retinoblastoma gene in cancer	E3 ubiquitin ligases ubiquitinate target proteins		0.827	0.832	0.806	0.762	0.812	0.050704	0.122971	0.0221664	0.00740472	0.00915714	98.4	99.1	96	119.1	90.8	96.7	97.1	99.9	99.5	97.9	101.3	100.2	97.1	89.4	97.8	120.4	119.5	125.6	91.8	93.7	89.7
[truncated: 7,129 more rows]
[truncated: 40 more columns]

## Sheet: ARV-825
Protein FDR Confidence: Combined	Accession	Description	Coverage [%]	# Peptides	# PSMs	# Unique Peptides	# AAs	MW [kDa]	calc. pI	Score Sequest HT: Sequest HT	Biological Process	Cellular Component	Molecular Function	Gene Symbol	Ensembl Gene ID	WikiPathways	Reactome Pathways	KEGG Pathways	Abundances (Normalized): F19: 127N, Sample, ARV	Abundances (Normalized): F19: 128N, Sample, ARV	Abundances (Normalized): F19: 129N, Sample, ARV	Abundances (Normalized): F19: 126, Sample, DMSO	Abundances (Normalized): F19: 127C, Sample, DMSO	Abundances (Normalized): F19: 128C, Sample, DMSO	Ratio	log2(Ratio)	P-Value	− log10(P-Value)	q-Value	− log10(q-Value)	Rank (P-Value)
[truncated: 7,808 more rows]

[truncated: 4 more sheets: L-P, F-P, Cl-P, CF3-P]
