# Supplementary material for: Lenalidomide derivatives and proteolysis-targeting chimeras for controlling neosubstrate degradation
Source: Nat Commun. 2023 Aug 18;14:4683. doi: 10.1038/s41467-023-40385-9 (PMC10439208; doi:10.1038/s41467-023-40385-9)
Supplement: Supplementary file 8 — Source Data [file 41467_2023_40385_MOESM8_ESM.xlsx]

## Sheet: Fig. 1
	Fig. 1c	Relative AS signal										Fig. 1h	Relative AS signal
		IKZF1			SALL4			PLZF					IKZF1			SALL4			PLZF
	DMSO	1.15884	0.881215	0.959945	1.05757	1.22191	1	0.94019	1.01062	1.04919		DMSO	1	0.99	1.01	1.03017	0.978448	0.991379	1.02886	0.952275	1.01887
	Thal	22.1105	17.4006	18.5518	48.5153	46.8812	49.1829	23.4489	23.5416	22.4131		Tha	13.185	12.575	12.46	41.7931	39.75	39.4914	11.7003	11.0344	11.2708
	Len	34.1202	29.4254	31.9365	37.2795	40.0919	34.7595	26.0838	27.1683	27.564		Len	34.725	34.425	35.715	35.0647	34.4698	33.4914	19.9945	19.6615	20.6804
	Pom	36.9151	34.6001	30.8536	53.1532	54.2238	58.3315	30.7898	30.5584	30.1269		Pom	32.035	40.225	40.365	45.5862	47.0474	49.4871	18.4895	19.6249	21.8557
	5HT	2.44544	1.77901	1.8163	50.1486	43.7261	48.0501	14.1772	14.1375	13.171		NE-003	20.09	19.945	19.69	31.5388	31.9526	30.069	10.5416	11.8735	11.4007
	4HT	1.53246	0.941989	0.888122	3.22006	3.34076	2.81244	0.996646	1.22191	1.21744		NE-011	11.275	10.96	10.895	6.36638	6.68103	5.875	3.38291	3.48946	3.62264
	NE-001	0.923343	0.819061	0.974448	1.90344	1.8533	1.53296	1.03913	1.07267	1.15763		NE-012	4.05	4.8	4.15	2.14655	2.49138	2.36638	1.74806	1.77469	1.94118
	NE-002	1.09738	0.776934	0.97721	1.28877	1.35747	1.15135	0.991056	0.916154	1.15707		NE-005	46.65	44.475	44.705	43.6767	39.8276	42.9655	25.8812	26.2775	25.8346
	NE-003	18.5214	20.8273	20.2749	36.6769	37.3018	37.8682	21.2985	22.1599	20.4092		NE-013	23.7	23.765	24.2	6.49569	6.53448	6.13362	7.52164	7.40844	7.15871
	NE-004	4.02901	4.3087	4.17887	6.69731	5.72052	7.7883	4.43656	4.59754	4.51481		NE-014	6.785	6.65	6.765	1.82759	1.78017	1.61207	2.58047	2.62708	2.28413
	NE-005	44.7952	48.9048	49.2238	37.6173	36.2347	36.5848	25.2057	29.5752	29.033
	NE-006	1.96961	1.74931	2.12293	1.35655	1.67688	1.44197	2.24092	2.30464	2.29346
	NE-007	1.4619	1.52381	1.54762	7.62816	6.87726	8.69314	3.28202	4.30381	3.66213
	NE-008	4.1	4.17619	4.22381	5.29603	6.23466	5.78339	12.5191	13.4428	13.4142
	NE-009	5.77143	6.04286	5.8619	3.55235	3.36823	3.0361	10.8065	12.3965	10.827
	NE-010	1.08095	1.33333	1.37143	44.0253	45.3249	47.296	15.7602	15.1104	14.8978

## Sheet: Fig. 2
		Fig. 2b (IKZF1)	Relative AS signal
			Thalidomide			Pomalidomide			Lenalidomide			F-Le			Cl-Le			Br-Le
	Compound (mol/l)	9.7656e-09	1.12121	1.09091	0.80303	1.0303	1.09848	1.19697	1.01515	0.954545	0.977273	0.931818	1.06818	0.962121	1.05303	0.992424	1.40909	1.44697	1.15152	1.14394
		3.9063e-08	1.05303	1.24242	1.12121	1.27273	1.23485	1.40152	1.10606	1.15909	1.09848	1.14394	1.09848	1.06061	1.12879	1.0303	1.45455	1.21212	1.04545	1.00758
		1.5625e-07	1.44697	1.2197	1.25	3.53788	3.28788	3.09848	1.65152	1.49242	1.68939	1.65152	1.39394	1.5303	1.5	1.42424	1.71212	0.984848	1.12121	1.12121
		6.25e-07	4.31061	3.56061	3.69697	17.3409	16.5909	17.0379	7.64394	6.79545	7.37121	6.68182	6.34091	5.98485	1.73485	1.81061	2.65909	1.27273	1.14394	1.19697
		2.5e-06	23.1364	19.8106	21.2955	45.1136	43.9318	44.8636	29.8864	29.2121	28.8636	24.9091	26.1591	22.6742	4.39394	3.80303	5.5303	1.61364	1.59091	1.51515
		1e-05	49.2652	45.6288	50.5	66.1667	64.6364	66.5606	48.8561	49.2348	49.7121	40.7273	39	39.7348	9.02273	9.09848	12.3182	2.31818	2.40152	2.29545
		4e-05	64.0379	65.8636	70.3333	77.5	75.4318	76.2348	59.3106	59.2879	59.2348	59.6364	56.8485	56.6667	13.5682	13.2424	17.4773	3.49242	3.55303	3.23485
		0.0001	76.7652	73.6136	76.053	80.7879	81.7727	83.5455	61.1515	64.3409	62.3561	62.2045	65.3712	59.7045	14.6591	15.1364	19.4242	4.58333	4.5	4.16667
		Fig. 2b (SALL4)	Relative AS signal
			Thalidomide			Pomalidomide			Lenalidomide			F-Le			Cl-Le			Br-Le
	Compound (mol/l)	9.7656e-09	0.985915	1.08451	1.1831	1.05634	1.08451	1.04225	1.12676	1.12676	1.11268	1.39437	1.1831	1.07042	1.07042	1.04225	1.12676	1.07042	1.26761	1.16901
		3.9063e-08	1.08451	1.08451	1.16901	1.11268	1.15493	1.09859	1.15493	1.16901	1.09859	1.32394	1.16901	1.11268	1.14085	1.11268	1.15493	1.23944	1.12676	1.14085
		1.5625e-07	1.11268	1.07042	1.23944	1.92958	2.16901	2.15493	1.88732	1.87324	1.92958	1.78873	1.94366	1.92958	1.60563	1.47887	1.40845	1.02817	1.52113	1.15493
		6.25e-07	1.66197	1.49296	1.57746	9.53521	10.2113	10.2254	8.66197	8.85915	8.87324	9.64789	9.28169	9.57746	5.64789	5.19718	6.09859	1.47887	1.8169	1.83099
		2.5e-06	4.8169	4.57746	4.84507	39.3803	39.5634	37.0423	38.0282	37.9014	38.1127	40.9155	39.4225	39.6197	22.0282	20.7746	24.5493	4.8169	4.90141	4.69014
		1e-05	26.0282	22.6338	22.8451	70.6901	74.8732	71.338	71.0563	68.0845	72.4789	73.6056	70.4366	70.9014	46.7606	46.1831	50.9859	15.0704	15.3521	13.2817
		4e-05	47.2817	49.4366	50.9437	99.2535	96.507	90.5493	82.6479	90.4225	82.8451	97.507	97.1972	94.2394	60.6901	58.9014	62.662	26.0423	25.9014	24.9014
		0.0001	57.8873	54.7746	59.3803	106.521	109.986	102.183	95.5634	89.5634	93.4085	107.915	104.31	101.676	66.3803	69.8028	69.7887	29.6338	29.2535	27.1831
		Fig. 2b (PLZF)	Relative AS signal
			Thalidomide			Pomalidomide			Lenalidomide			F-Le			Cl-Le			Br-Le
	Compound (mol/l)	9.7656e-09	0.802817	0.808853	0.881288	0.881288	0.808853	0.857143	0.875252	0.802817	0.754527	0.796781	0.869215	0.869215	1.01408	0.923541	0.790744	0.971831	0.929577	0.826962
		3.9063e-08	0.790744	0.826962	0.826962	0.89336	0.839034	0.851107	0.857143	0.899396	0.923541	0.875252	0.911469	0.875252	0.917505	0.826962	0.947686	0.899396	0.965795	0.875252
		1.5625e-07	1.7505	1.72636	1.54527	2.19718	2.22133	2.52314	2.18511	2.25755	2.26962	2.22133	2.2334	2.49899	1.77465	1.95573	1.99195	2.0161	1.666	1.71429
		6.25e-07	2.36922	2.47485	2.67103	6.26258	6.2173	7.1831	5.65895	5.99095	6.63984	6.02113	6.09658	6.82093	2.21831	2.44467	2.48994	2.67103	2.48994	2.42958
		2.5e-06	4.52716	5.32696	5.76459	19.6932	20.7042	21.8511	16.5694	21.7002	21.5946	21.0362	20.9608	22.5151	5.97586	5.29678	6.76056	3.1992	3.12374	2.98793
		1e-05	15.2565	15.3924	15.6036	46.8712	43.7928	45.8451	36.67	39.6429	42.8421	40.0352	40.5936	42.8421	10.8199	11.0463	10.8954	4.75352	4.75352	4.9497
		4e-05	29.4115	32.0221	29.7284	66.0664	65.0704	65.0402	49.3612	50.4477	48.501	59.4266	59.834	63.5614	15.3924	14.5624	14.9095	6.32294	6.47384	5.94567
		0.0001	38.5563	38.1338	40.4427	72.6911	69.8843	74.8793	53.0131	54.1449	54.1298	66.5795	66.4437	71.7103	16.2072	16.5543	15.2716	7.09256	6.83602	6.91147

## Sheet: Fig. 3
		Fig. 3c	Relative SELP expression								Relative ITGB3 expression
			3 days			6 days					3 days			6 days
		DMSO	1.42124	1.05493	0.523824	1.53015	0.387877	1.08198		DMSO	0.95879	1.00646	1.03475	0.990716	0.990716	1.01857
		Po	10.5353	8.20869	7.14608	18.5113	16.4537	19.2974		Po	1.95787	2.04101	1.90433	1.30424	1.19186	1.30424
		Le	5.30426	4.19059	2.45743	13.211	8.53665	13.9643		Le	2.21804	2.12769	2.14249	1.43052	1.28926	1.38179
		F-Le	3.90996	4.1329	7.65898	11.2382	6.72874	14.8289		F-Le	1.95787	1.78916	1.90433	1.29523	1.30424	1.2774
		Cl-Le	3.13215	3.80304	2.94273	7.92825	6.35108	6.85427		Cl-Le	1.66935	1.74024	1.68096	1.36592	1.28332	1.39462
		Br-Le	0.88709	1.69015	1.66688	2.63354	4.04742	1.82387		Br-Le	1.99901	1.9852	2.01291	1.11719	1.2057	0.858492
		Fig. 3d (MM1.S)	Cell viability (%)														Fig. 3d (H929)	Cell viability (%)
			Po			Le			F-Le			Cl-Le						Po			Le			F-Le			Cl-Le
	Compound (mol/l)	2.4414e-10	92.9622	80.1612	82.5976	99.9014	86.6708	93.8139	110.856	82.8127	84.9271	78.4657	89.1254	89.6598		Compound (mol/l)	2.4414e-10	102.307	99.124	100.622	96.6602	92.6837	87.6676	98.0475	99.4814	94.4618	95.9817	93.1236	92.009
		9.7656e-10	86.5807	86.9333	76.6927	111.055	99.5351	85.3021	106.751	83.295	69.4585	81.0636	83.5681	88.8515			9.7656e-10	102.556	98.4066	99.7774	93.122	92.1698	89.2018	103.877	99.268	96.6171	88.0519	85.9452	90.076
		3.9063e-09	72.3084	58.982	59.529	94.4189	81.9266	78.0134	93.0967	78.4063	69.6923	60.3673	80.8432	79.1633			3.9063e-09	98.5033	92.6624	93.7082	89.3439	86.0012	86.6007	101.566	98.0672	95.5343	92.8969	88.2924	90.3454
		1.5625e-08	45.8021	39.8226	36.9916	73.9016	69.1907	66.3759	79.4699	50.9345	59.1897	66.2155	79.5078	84.3058			1.5625e-08	83.3137	77.6224	72.4273	87.4893	86.4215	85.6433	96.2198	92.3147	94.5408	93.4942	82.5792	85.3195
		6.25e-08	28.379	18.2179	21.8021	44.0922	36.9473	36.6514	45.0816	34.2766	36.0602	67.7662	71.7444	69.0186			6.25e-08	24.1366	19.9151	23.7125	73.7505	72.3362	74.6312	62.6969	62.5419	66.7594	88.8211	79.7793	86.7324
		2.5e-07	17.0326	13.8735	15.32	33.6192	27.1549	23.1969	31.8064	20.6083	29.9419	61.4243	52.0974	56.7985			2.5e-07	12.4047	14.1535	11.4729	34.9358	31.0219	31.0777	23.8256	19.8074	17.8824	76.9652	75.0702	82.6434
		1e-06	12.7928	8.13919	11.212	26.2624	19.2464	20.8008	20.9532	13.3847	15.9293	39.8831	42.2002	40.8963			1e-06	6.78604	12.9446	5.36397	22.7722	19.3301	23.3724	13.4789	12.271	10.7705	64.0942	61.4727	63.2853
		4e-06	12.2012	10.7659	11.3033	24.0645	18.9461	21.437	18.9778	13.2712	14.6402	39.993	39.2724	38.9584			4e-06	12.298	10.1111	10.6918	13.7252	12.3156	14.5345	10.6386	4.1632	6.24744	44.3941	46.7374	47.5171
		1.6e-05	14.1712	10.8596	12.4482	24.2184	16.4556	22.2939	18.0204	12.4235	17.8301	45.7291	38.1157	41.2981			1.6e-05	13.875	11.4525	13.8786	9.46248	9.07739	8.51936	6.48088	5.87939	5.09855	46.2178	36.4071	40.2754
		Fig. 3e (MDS-L)	Cell viability (%)
			Po				Le				F-Le				Cl-Le
	Compound (mol/l)	2.4414e-10									98.2378	97.3093	98.2468	101.135
		9.7656e-10	99.7151	100.567	100.933	98.4759	102.747	98.3255	94.6022	95.6627	100.512	94.5216	98.3968	101.058	100.276	98.0199	98.6985	97.8908
		3.9063e-09	101.777	101.345	98.4293	104.61	92.9167	92.2518	87.139	90.1942	87.0757	77.9731	91.5852	90.5378	92.0415	99.5364	100.599	107.501
		1.5625e-08	83.6057	86.8331	87.1502	86.9044	76.3259	78.834	83.3517	83.5211	61.0124	66.8663	72.1368	72.1953	90.1178	90.2616	92.4704	98.4848
		6.25e-08	73.0145	73.107	75.8155	76.4635	65.8395	63.8289	68.0466	68.7014	49.3792	54.8652	59.9721	63.0601	85.6709	86.9295	90.2721	92.1905
		2.5e-07	68.6666	69.1124	69.3581	69.3201	62.3128	64.2434	67.1484	67.404	43.7225	47.4212	52.3551	53.9047	76.8978	74.8035	74.2771	84.4247
		1e-06	66.1124	68.5535	67.7945	68.0908	63.5541	64.4826	61.6534	64.2812	43.3863	47.7718	52.778	54.5379	68.6394	73.0642	75.0629	77.2014
		4e-06	66.8066	71.5377	70.2686	70.9413	68.4628	67.8355	71.2573	69.7461	36.5588	43.8955	49.1617	50.0851	69.1792	71.5836	73.9122	75.5113
		1.6e-05	64.7118	68.0868	69.2819	67.0689	63.479	64.1443	67.2855	66.54	39.9418	42.8894	46.9707	46.1669	78.7154	78.9461	80.3216	82.2957

## Sheet: Fig. 4
	Fig. 4b	Relative AS signal
		IKZF1			SALL4			PLZF
	DMSO	0.913043	1.01976	1.06719	1.04082	0.941327	1.01786	1.01887	0.984906	0.996226
	Len	37.0198	37.8735	38.4901	23.3571	24.1301	25.8444	23.7962	24.9736	25.6302
	Pom	41.6798	42.4743	44.2055	38.2347	40.0485	42.8189	32.2415	30.5887	32.083
	F3C-Le	0.960474	0.960474	1.05534	0.84949	0.834184	1.03316	1.10943	1.10943	1.16604
	F3CO-Le	1.33992	1.35178	1.50593	0.903061	0.818878	0.94898	1.30189	1.35849	1.34717
	Fig. 4g (IKZF1)	IKZF1-HiBit (%)
		Pomalidomide			Lenalidomide			F-Le			Cl-Le			Br-Le			F3C-Le			F3CO-Le
Compound (mol/l)	9.7656e-10	83.6436	87.3011	82.619	81.8664	94.7673	91.0879	95.9549	88.6768	93.06	100.263	90.3998	91.6743	95.6508	98.3986	113.123	92.6796	94.8053	91.8908	96.7355	114.837	115.013
	3.9063e-09	70.7466	80.9636	78.1388	91.0712	97.8135	89.5021	80.2814	83.3875	94.1151	87.0725	84.8287	95.2622	98.711	107.873	100.602	70.3172	93.8344	104.117	99.3325	108.715	125.002
	1.5625e-08	72.0432	63.7498	64.9685	87.4108	79.6403	88.5204	68.2608	73.9439	75.5145	97.4118	89.3464	85.2011	100.542	111.381	102.241	95.4587	111.794	104.936	109.942	123.008	116.561
	6.25e-08	50.5636	47.7696	53.58	73.3254	81.1367	67.7464	72.3255	59.5467	64.8897	94.3206	86.7335	85.6984	103.18	102.627	97.2315	91.306	91.6237	103.798	118.188	121.911	116.692
	2.5e-07	35.0709	32.5545	40.0009	63.8551	63.4629	57.5918	49.4899	48.9508	56.4182	80.5396	79.826	78.0486	106.098	100.346	89.7489	87.426	89.8142	93.5282	129.181	120.606	124.403
	1e-06	28.4007	35.8779	34.7298	59.008	51.4256	48.0464	47.9928	47.9892	50.1719	70.8946	70.9873	72.287	96.3151	93.7969	102.666	95.6647	87.3982	106.373	124.075	114.51	116.902
	4e-06	35.4541	33.4039	38.1757	55.9677	54.3662	52.3417	40.6281	47.1428	47.1179	71.8529	76.4256	71.9235	101.488	102.439	92.4659	101.726	103.395	104.218	115.829	119.34	125.788
	1.6e-05	33.0977	33.4191	34.2746	48.3382	47.5523	49.0387	43.7889	39.8634	44.682	64.5201	73.863	76.6128	91.9429	101.401	96.1276	102.405	98.705	119.214	120.277	117.648	115.607
	Fig. 4g (CK1α)	CK1α-HiBit (%)
		Pomalidomide			Lenalidomide			F-Le			Cl-Le			Br-Le			F3C-Le			F3CO-Le
Compound (mol/l)	9.7656e-10	92.6938	97.7747	99.2871	95.6562	92.7493	93.9308	86.484	89.6615	90.9212	90.7186	89.3682	86.6246	91.7234	91.8046	93.8488	96.8036	96.8151	96.1044	80.7898	90.2786	93.1036
	3.9063e-09	91.7203	95.0573	94.3371	95.6953	96.0023	89.5316	85.8545	90.468	87.6151	94.702	85.7072	89.4424	89.5129	96.2962	94.1049	95.6521	98.3925	99.3561	89.3029	89.8647	85.7208
	1.5625e-08	91.6268	93.0403	93.4401	93.0004	92.5822	90.2844	80.8637	80.7898	81.1179	94.0829	85.6649	90.3941	90.1963	94.0108	92.6027	88.8616	94.6521	94.2553	92.5338	90.9682	91.8048
	6.25e-08	93.3066	95.1391	92.3584	90.9034	88.2538	89.0744	72.7122	74.5819	77.5737	86.8866	82.9075	83.4665	88.5607	88.4864	91.499	92.1694	93.7492	95.0895	82.4884	86.9853	84.4343
	2.5e-07	83.3894	88.1564	86.695	89.9989	87.9549	83.1211	63.5337	63.4417	63.4505	83.7278	78.4255	79.4381	88.8936	89.4254	89.0308	88.6778	88.4826	91.068	77.8415	81.5502	78.972
	1e-06	82.6254	84.5961	85.0642	81.446	78.3722	78.5681	55.4066	54.8672	56.5252	78.0607	75.0357	74.8551	85.3029	87.0656	88.1776	86.6783	90.0906	91.2326	69.4623	69.6103	73.1287
	4e-06	78.7225	84.6776	85.0953	74.0449	72.1539	73.9644	50.4568	50.924	52.6235	74.0844	71.0283	71.1415	81.6339	84.4182	86.3632	85.0936	86.401	84.9573	71.7487	78.0733	80.6013
	1.6e-05	83.662	85.1839	84.095	74.332	72.3753	70.6911	47.7957	49.744	48.7483	73.5695	71.2774	71.3566	82.9857	86.3602	84.4793	89.4414	88.1486	91.7102	76.8688	80.7319	84.8082
	Fig. 4g (SALL4)	SALL4-HiBit (%)
		Pomalidomide			Lenalidomide			F-Le			Cl-Le			Br-Le			F3C-Le			F3CO-Le
Compound (mol/l)	9.7656e-10	90.1655	87.7417	72.7365	103.105	100.836	89.4038	89.7684	93.702	91.3224	109.818	106.725	93.3757	95.431	96.1237	99.338	92.4591	91.1303	101.698	88.2949	91.0626	100.059
	3.9063e-09	72.7216	72.0935	65.227	95.6993	102.586	84.8435	92.5751	102.247	96.5236	96.4372	95.943	108.418	106.325	106.7	104.205	101.614	93.1805	97.8821	96.4126	81.1989	102.369
	1.5625e-08	54.9671	48.1199	53.9128	89.9615	93.0747	81.7061	98.7222	100.044	113.612	113.788	96.3015	97.9794	110.841	101.811	120.811	109.555	88.7693	100.254	103.245	105.142	100.47
	6.25e-08	32.3938	41.9083	36.9347	71.3442	83.0274	79.0259	103.678	101.418	98.1425	98.0591	107.744	107.47	113.867	113.17	129.679	97.2109	103.462	107.157	120.497	118.36	117.368
	2.5e-07	20.1646	30.4202	26.4498	64.3681	74.1986	70.0666	78.1745	97.2645	89.7067	106.776	104.713	107.641	107.956	116.256	133.166	100.504	103.617	106.681	111.172	103.059	120.355
	1e-06	16.5883	25.0615	23.4668	65.9446	74.3279	60.3378	78.2602	85.6401	85.6932	101.479	116.286	112.378	127.306	125.337	114.647	111.607	111.407	113.493	109.216	108.168	118.479
	4e-06	20.7118	24.8046	22.7105	57.7365	63.1564	58.0855	84.6072	90.7533	92.7696	110.895	114.256	119.634	110.518	121.931	125.666	105.725	113.559	115.601	116.137	116.193	119.305
	1.6e-05	14.3311	16.7962	20.0972	58.0474	65.7591	58.7648	81.4874	80.8328	72.2652	108.858	98.9127	95.0683	118.165	120.494	120.985	117.126	117.937	116.725	126.139	110.348	99.0963
	Fig. 4g (PLZF)	PLZF-HiBit (%)
		Pomalidomide			Lenalidomide			F-Le			Cl-Le			Br-Le			F3C-Le			F3CO-Le
Compound (mol/l)	9.7656e-10	90.4331	96.754	98.5029	98.9938	96.0224	89.2225	103.407	112.935	107.016	112.704	109.389	106.901	109.499	120.932	117.147	98.4599	96.9033	100.137	101.99	109.538	108.303
	3.9063e-09	90.4686	95.0159	94.8128	102.455	101.354	97.9024	106.032	109.599	111.02	113.765	108.075	109.41	110.585	126.002	117.725	90.9907	99.3913	97.2095	102.181	113.428	110.321
	1.5625e-08	79.7519	88.9603	82.4268	103.699	96.9474	93.9588	101.281	107.879	106.236	111.597	113.495	110.746	115.949	126.039	120.678	96.3877	106.263	101.761	104.852	115.627	116.354
	6.25e-08	60.0116	66.6913	69.7561	98.722	97.9034	94.237	101.477	104.902	105.281	111.551	111.72	104.605	122.678	121.967	120.398	103.329	105.208	101.169	110.597	115.452	118.877
	2.5e-07	49.7128	53.521	53.9367	94.3305	89.2085	93.3562	101.933	103.664	105.842	112.922	110.887	104.32	122.708	124.642	126.011	103.585	105.961	103.204	114.243	118.38	118.562
	1e-06	41.453	46.923	44.4125	88.4845	87.2749	85.8117	101.982	102.956	102.248	111.749	104.88	101.144	107.673	115.309	116.488	101.544	107.947	105.073	111.003	118.974	116.335
	4e-06	39.327	43.3662	43.0052	79.7745	86.495	85.5571	91.7566	95.3005	97.7305	110.372	105.789	101.713	112.372	117.471	115.342	105.588	105.647	107.038	114.195	121.536	120.01
	1.6e-05	34.9366	39.9576	37.3117	78.4618	83.0982	82.3151	90.055	92.9469	92.3528	105.537	106.066	99.098	113.332	110.746	114.97	104.945	111.877	111.207	118.268	124.096	116.487

## Sheet: Fig. 5
	Fig. 5e	Relative MEIS2 band intensity									Fig. 5f	Ratio (Thalidomide derivatives / DMSO)
		Th	Po	Le	F-Le	Cl-Le	Br-Le	CF3-Le	CF3O-Le			Th	Po	Le	F-Le	Cl-Le	Br-Le	CF3-Le	CF3O-Le
		1	1.16124	1.20481	1.15573	1.17699	1.19033	1.17135	1.31008		IKZF1	0.95279	0.43395	0.61459	0.52715	0.76968	0.86594	1.03466	0.98158
		1	1.11514	1.19719	1.23486	1.21412	1.19602	1.13177	1.16366		IKZF3	0.83006	0.33313	0.54387	0.44087	0.70405	0.8713	0.93905	0.92002
		1	1.17925	1.1382	1.12663	1.12148	1.16357	1.12316	1.22949		CSNK1A1	0.93272	0.90347	0.83026	0.62916	0.82752	0.90334	0.9987	0.94826
											CSNK1A1 iso3	1.10656	0.97541	0.80191	0.78552	1.0296	0.98497	1.10018	0.87022
											DTWD1	0.75245	0.28073	0.86902	0.89094	0.93822	0.93529	0.93563	0.95178
											ZFP91	0.84814	0.47176	0.94489	0.92877	1.05099	1.06139	1.04035	1.03513
											RAB28	0.69437	0.4256	0.48347	0.38058	0.38566	0.38175	0.72926	0.9459
											GZF1	0.87351	0.71487	0.8992	0.83001	1.02706	0.9124	0.99181	0.98926
											ZNF276	1.14012	0.80259	1.02171	1.01131	1.10783	1.19595	1.08301	1.10454
											WIZ iso3	1.05104	1.04839	0.98204	0.95902	1.00603	1.04528	1.00058	0.91428
											WIZ iso4	1.08181	1.156	0.87754	0.94665	0.85366	0.99085	0.95986	0.92124
											GSPT1	1.00417	1.0005	0.9976	0.97113	0.98534	0.98146	0.9968	0.99115
											E4F1	1.18982	1.05535	1.00287	1.03733	1.02083	1.09378	1.15347	1.2902
											PATZ1	0.95903	0.98407	1.00455	1.02049	1.0091	1.03604	1.0349	1.04856
											ZMYM2	1.02099	0.94803	0.98833	1.01426	1.00685	0.99976	1.00945	1.00776
											ZNF654	0.97637	0.99772	1.02119	0.99321	0.99214	1.02383	0.9909	0.94229
											ZKSCAN5	1.04149	1.04711	1.13865	1.13437	1.08405	1.06852	1.07093	1.01499

## Sheet: Fig. 6
		Fig. 6b	Relative AS signal
			Po-P			Le-P			F-P			Cl-P			F3C-P
	Compound (mol/l)	4.8828e-09	0.939731	1.1175	1.2312	1.00255	1.11562	1.21738	0.740604	1.0572	1.07165	0.927796	1.06097	1.142
		1.9531e-08	0.888222	0.987472	1.10808	0.990612	0.989356	1.36563	0.859955	1.05657	1.14451	0.981818	1.09928	1.02265	0.895132	0.947897	0.951666
		7.8125e-08	0.802792	1.06536	1.07981	0.829175	1.00694	1.02453	0.832944	0.944757	1.06725	0.842994	1.093	1.00318	0.989984	1.09677	0.882568
		3.125e-07	0.450393	0.626278	0.631303	0.390089	0.49562	0.549642	0.469237	0.436573	0.453533	0.391973	0.480544	0.5264	0.75568	0.792741	0.740604
		1.25e-06	0.143849	0.131914	0.186564	0.0829175	0.0873146	0.105531	0.0395742	0.0439714	0.0458559	0.0552783	0.0860583	0.0804048	0.179655	0.219229	0.188449
		5e-06	0.0609318	0.050253	0.0628163	0.0251265	0.0288955	0.0326645	0.027011	0.0213575	0.0238702	0.0282673	0.0251265	0.0244983	0.0439714	0.0458559	0.0389461
		2e-05	0.0527657	0.0590473	0.0596754	0.0314081	0.0226139	0.0251265	0.0263828	0.0244983	0.0257547	0.0244983	0.03078	0.0257547	0.0433432	0.0439714	0.0433432
		8e-05													0.0345489	0.0376898	0.0301518
		Fig. 6c (BRD2)	Relative AS signal																	Fig. 6c (BRD3)	Relative AS signal
			Po-P			Le-P			F-P			Cl-P			F3C-P						Po-P			Le-P			F-P			Cl-P			F3C-P
	Compound (mol/l)	1.2207e-09	1.04313	0.873315	0.881402	1.06739	1.09164	1.0593	1.10782	2.33693	1.18059	0.962264	0.978437	0.954178	0.881402	0.889488	0.873315		Compound (mol/l)	1.2207e-09	0.696653	0.728033	0.910042	0.960251	0.935146	1.01046	1.11715	1.1046	1.26778	1.01674	0.878661	1.34937	0.778243	0.797071	0.84728
		4.8828e-09	1.32615	1.24528	1.35849	2.84636	2.51482	2.5876	4.0027	3.84906	4.08356	1.72237	1.58491	1.48787	1.09164	1.06739	1.14825			4.8828e-09	1.00418	0.916318	1.12971	2.11506	2.08368	1.90795	4.54393	4.42469	4.54393	1.63808	1.43096	1.99582	0.966527	0.891213	0.953975
		1.9531e-08	4.0593	4.47978	4.02695	14.4744	13.6011	15.0728	15.6873	15.5903	15.7601	6.14555	5.83827	5.3531	1.71429	1.6496	1.90836			1.9531e-08	3.63389	3.79079	3.93515	14.5795	15.069	14.6736	20.8556	20.9561	21.0502	7.80753	6.47699	8.67364	1.50628	1.66946	1.55021
		7.8125e-08	12.2102	12.655	12.7035	26.3774	27.0162	28.0755	23.2237	23.0296	24.0081	12.2345	13.4313	13.407	5.13477	4.86792	5.03774			7.8125e-08	13.864	14.9686	14.5732	31.9331	31.6004	29.7615	29.0335	27.9979	28.4059	16.8577	16.8703	19.3494	5.82427	5.62343	6.30126
		3.125e-07	14.0377	14.814	14.3612	23.8059	24.2102	25.3666	20.2561	19.8032	20.5553	11.6927	13.2776	12.8814	10.3585	10.2534	9.69542			3.125e-07	15.477	15.182	14.6674	25.8828	24.6778	24.2573	23.8808	22.9205	23.0774	15.59	14.9561	17.8996	12.3013	12.0314	12.1444
		1.25e-06	7.58491	8.14286	7.81132	10.3908	10.6819	11.1348	8.39353	9.29111	9.02426	5.87062	7.03504	6.50943	8.98383	9.81671	9.74394			1.25e-06	6.6841	6.31381	5.94351	8.39121	8.29079	7.60669	9.1569	8.39749	8.7113	6.85356	6.47699	8.29079	9.78452	10.9268	9.97908
		5e-06	2.96765	3.0566	2.78976	3.8248	3.8248	3.67116	3.34771	3.1779	3.93801	2.74933	2.87062	2.73315	5.15094	5.19946	5.15903			5e-06	2.64226	1.95816	2.0272	2.25314	2.30335	2.14017	2.72385	3.00628	2.74895	2.53556	2.56695	3.69665	4.82008	5.27197	5.22176
		2e-05	2.02965	2.06199	2.04582	1.75472	1.81132	1.86792	1.85175	1.68194	1.97305	1.21294	1.24528	1.31806	1.39084	1.52022	1.45553			2e-05	1.59414	1.73222	1.55021	1.48117	1.24895	1.38703	1.66318	1.5251	1.61297	2.22176	1.22385	1.64435	1.33682	1.41841	1.3682
		Fig. 6d	BRD3-HiBit (%)
			Po-P			Le-P			F-P			Cl-P			F3C-P			OTX-015
	Compound (mol/l)	3.0518e-11	89.1783	98.128	97.5362
		1.2207e-10	86.6862	98.128	97.5362
		4.8828e-10	81.1914	85.3172	82.7822	82.8078	79.9741	76.9514	77.8295	78.9936	74.6928	89.0183	83.4085	77.4516	88.1099	87.8207	88.573	109.195	109.598	110.968
		1.9531e-09	53.9877	55.3152	57.484	66.4535	65.0633	60.3978	63.6368	68.4397	65.9152	77.8624	75.8067	75.8272	89.1096	95.5674	97.3616	110.363	112.011	113.177
		7.8125e-09	25.703	27.1555	27.2438	39.4355	39.717	39.3756	38.6981	41.9785	40.8995	67.1444	65.273	67.3402	85.2337	94.2592	89.2905	106.003	111.366	114.533
		3.125e-08	17.0415	17.8755	18.3169	23.7404	23.1975	23.5379	25.2607	25.2841	26.4363	48.3759	47.3274	45.5603	67.9849	70.0599	73.5801	102.594	113.251	111.698
		1.25e-07	17.7553	20.0117	18.9351	15.5827	14.5526	14.3374	18.9205	18.4671	19.4408	31.9647	31.0368	30.4266	43.851	49.1223	50.1319	101.689	113.238	110.899
		5e-07				15.697	14.361	13.964	23.8044	23.9542	22.5903	38.2774	37.63	35.6462	42.6601	44.8226	44.4989	102.468	109.959	108.907
		Fig. 6i (MM1.S)	Ratio (PROTACs / DMSO)						Fig. 6i (NTERA-2)	Ratio (PROTACs / DMSO)
			Po-P	Le-P	F-P	Cl-P	F3C-P			Po-P	Le-P	F-P	Cl-P	F3C-P
		BRD2	0.272385	0.233579	0.260172	0.264452	0.281459		BRD2	0.4523	0.417874	0.387241	0.365652	0.433239
		BRD4	0.169989	0.154634	0.169454	0.181888	0.193573		BRD3	0.203908	0.199262	0.214273	0.240224	0.257106
		IKZF1	0.399521	0.64745	0.685021	0.684189	0.691808		BRD4	0.33736	0.289323	0.323086	0.338641	0.39313
		IKZF3	0.191899	0.506482	0.571561	0.594142	0.610559		SALL4	0.380363	0.655162	0.715354	0.765851	0.78718
		ZFP91	0.374199	0.760372	0.840097	0.800955	0.810896		ZFP91	0.664478	1.10489	0.974325	1.01327	1.0318
		CSNK1A1	1.09983	1.04474	0.987485	1.10185	1.16525		CSNK1A1	0.97095	0.928368	1.02352	1.02057	1.02545
		RAB28	0.913718	0.953835	0.545117	0.625711	0.987486		RAB28	1.27338	1.01998	0.688094	0.813892	0.939328
		GZF1	0.941533	0.870074	0.878735	0.844521	0.904504		GZF1	1.01054	1.09446	0.955504	1.06948	1.11632
		GSPT1	0.99503	1.03976	1.01082	1.01267	1.02467		GSPT1	0.989527	0.951745	1.03301	1.0104	0.972735
		ZMYM2	0.942527	0.970221	0.988266	0.973876	0.98995		ZMYM2	1.03779	1.00688	1.016	1.04238	1.03342
		ZNF276	0.690563	1.02268	0.865533	0.937222	0.874443		WIZ iso3	0.896115	0.933098	0.932565	0.901779	0.981209
		WIZ	0.661643	0.793087	0.810179	0.791557	0.806083		WIZ iso4	1.02008	1.08835	0.785141	0.885542	0.819277
									FAM83F	1.33988	1.06798	0.978852	1.13142	1.05891
									DTWD1	0.831088	0.788946	0.807945	0.835924	0.951295
									PATZ1	0.915818	0.885771	0.935932	0.884778	0.943382
									ZNF638	0.834054	0.805305	0.814621	0.798949	0.853768

## Sheet: Fig. 7
		Fig. 7a (MM1.S)	Cell viability (%)
			Po-P				Le-P				F-P				Cl-P				F3C-P				OTX-015
	Compound (mol/l)	1.2207e-10	71.5764	67.1887	75.4892	70.4965	81.8045	68.5209	105.554	99.7447	94.9633	77.561	80.7769	73.5065	89.1463	80.074	104.071	83.8781	90.8735	85.1069	95.0299	92.1819	100.639	97.183	81.0653	78.4108
		4.8828e-10	62.3479	65.807	70.8719	63.4431	74.8622	73.3119	88.9226	82.8558	88.0447	74.4434	77.4665	73.9777	75.9184	56.2086	71.999	65.0176	97.686	95.3174	87.7655	89.8952	96.1988	79.5979	69.6437	75.9553
		1.9531e-09	41.0202	36.3908	39.8143	40.4961	58.5114	56.9178	59.0955	58.7869	61.0327	54.9162	57.4414	67.0816	71.4856	68.029	70.338	76.5523	92.8286	86.1405	77.9567	95.5625	102.715	87.8232	71.5371	65.2276
		7.8125e-09	18.5905	19.3948	21.6721	21.9225	30.6706	32.9075	32.7769	34.9024	42.6752	36.6818	33.6136	43.4926	48.6002	41.2631	50.2674	48.1329	75.1077	62.4861	63.3626	61.9156	86.9032	89.7908	69.6604	69.6582
		3.125e-08	2.99315	3.74254	3.9385	4.2962	16.433	15.2723	16.5238	15.3443	18.7974	20.114	17.4972	21.5903	31.1588	30.2547	30.322	31.706	54.4334	40.5506	43.7505	46.4529	53.4094	56.8318	52.6311	48.6193
		1.25e-07	0.476566	0.612315	0.712516	0.734067	5.264	4.98628	5.89387	4.9103	5.89653	6.87099	7.77191	8.09918	9.97834	8.55775	10.1883	8.19116	23.459	24.8967	25.6408	24.7661	37.9038	39.8098	29.2616	31.9961
		5e-07	0.184183	0.35948	0.478788	0.460125	1.06266	1.33905	1.24152	1.03711	1.33105	1.72963	1.64587	1.79762	4.09069	3.5868	4.05248	3.32952	8.36912	6.53751	9.65618	8.71527	32.6013	28.8439	23.9254	28.9337
		2e-06	0.255946	0.50145	0.640087	0.686522	0.37792	0.434353	0.435908	0.320377	0.383919	0.627201	0.61387	0.849154	1.25996	1.12443	1.1462	0.817161	1.20375	1.15309	1.51524	1.38948	11.9984	13.9937	11.5993	14.7929
		8e-06	0.601429	0.769171	1.10932	0.920917	1.2093	1.1402	1.21197	0.907586	0.622757	0.784945	0.884702	0.815161	1.76474	1.26684	1.57589	1.21752	0.576101	0.704296	0.617203	0.660083	9.86325	8.46088	8.99743	9.98211
		Fig. 7a (H929)	Cell viability (%)
			Po-P				Le-P				F-P				Cl-P				F3C-P				OTX-015
	Compound (mol/l)	1.2207e-10	91.2348	97.9822	94.9969	93.4081	98.151	102.682	101.292	101.68	105.33	99.0481	97.3546	98.6479	101.98	94.2189	97.7453	103.182	103.68	101.19	103.698	101.968	96.0456	102.858	104.5	105.218
		4.8828e-10	88.0919	95.7416	91.774	93.478	91.8574	102.111	97.9255	94.3141	99.4435	93.1679	93.8549	95.5504	94.9144	94.8737	93.0431	98.273	104.969	105.021	101.381	100.515	96.6556	104.442	101.279	103.791
		1.9531e-09	59.986	68.7022	65.6129	66.9577	81.5696	83.6316	82.0507	76.7092	76.259	81.2888	78.1765	77.0129	84.9755	85.5212	85.1111	85.5607	102.988	102.136	100.111	97.7672	98.4426	100.29	102.542	103.174
		7.8125e-09	14.8796	17.8775	16.6068	16.5152	43.3189	41.8156	43.1209	35.6776	31.7279	36.6311	34.7158	37.0042	55.4315	58.257	57.0884	55.7471	88.7088	92.3111	90.628	93.916	88.3389	94.6172	90.0553	91.1948
		3.125e-08	5.10053	5.76187	5.81229	5.7749	8.88765	9.07024	9.00454	8.8439	8.49237	8.59612	9.11495	8.89398	14.7062	14.2478	14.463	13.4015	50.5686	58.7266	59.1099	57.9665	67.4388	72.9968	72.2843	64.3113
		1.25e-07	2.26563	2.8029	2.63253	2.56958	3.24259	3.44753	3.41735	2.88827	3.10573	3.30215	3.41283	3.65802	5.01952	5.59936	5.24977	4.91264	13.7472	15.0106	14.8739	14.027	25.7545	27.3109	25.6582	20.3891
		5e-07	1.39695	2.39583	2.34882	2.28851	1.98321	2.17775	2.29437	1.8145	1.91204	2.37239	2.4525	2.37517	2.75219	2.88173	2.83672	2.50912	4.3519	4.9052	5.11827	4.86222	10.2308	11.6799	10.4742	9.72735
		2e-06	1.95451	3.14168	3.27591	3.36042	2.54759	2.57831	2.4542	2.08377	2.26401	2.84841	3.09656	3.1218	3.4029	3.55683	3.40363	2.78408	3.15437	3.98183	4.05545	3.85888	7.08792	7.21458	6.93194	6.26269
		8e-06	2.23255	3.24116	3.95028	3.83994	5.57063	6.32594	5.75097	4.02847	0.374759	0.307106	0.343234	0.358321	3.83446	3.79278	3.71526	2.6738	0.669401	1.16076	1.13353	1.01137	5.9676	7.16661	5.99276	5.44987
		Fig. 7c	Cell viability (%)
			Po-P				Le-P				F-P				Cl-P				F3C-P				OTX-015
	Compound (mol/l)	2.4414e-10	98.936	100.258	92.1152	93.2213	91.1364	95.728	96.3253	89.2295	92.2143	93.8642	89.0327	91.2765	87.4088	92.9489	91.6968	85.9269	92.8606	89.7003	90.5118	90.1164	94.0311	87.8669	96.2977	89.672
		9.7656e-10	91.1708	92.7226	85.095	85.74	91.9477	98.2161	93.932	89.1835	89.3965	85.8693	92.5603	89.8096	82.8467	92.7968	89.4817	83.91	91.588	90.303	92.2323	91.118	91.058	86.732	93.4612	88.1835
		3.9063e-09	72.1956	74.5621	70.1917	72.5128	88.7949	81.7777	79.9603	82.6643	73.8302	75.0341	77.6678	75.8782	88.1211	86.5689	85.5424	87.4506	93.9687	91.3794	93.0251	92.7897	88.4051	88.4779	90.7621	90.5174
		1.5625e-08	37.4064	37.9681	36.7722	36.6562	46.5758	47.9038	45.9473	45.8833	42.2563	42.2405	42.219	42.6537	70.4724	67.5138	69.0998	70.8322	87.8972	89.6588	88.5753	89.8825	85.1972	89.582	87.919	91.1008
		6.25e-08	11.6847	12.013	11.9673	11.8604	11.588	13.2329	13.3603	12.0733	13.4318	13.7212	12.2714	14.0366	30.0299	29.8251	32.2198	31.1207	71.9454	75.4659	75.2172	76.2403	72.6606	78.5216	75.6403	78.9333
		2.5e-07	8.96646	9.19711	9.18223	8.96211	4.01636	4.8985	4.89069	4.29212	5.43809	5.35335	5.00734	5.6258	8.46231	9.21561	9.48227	9.12115	25.0199	26.2208	26.4514	26.3212	52.4068	58.0029	55.5541	58.7467
		1e-06	17.7242	18.4614	18.0186	18.0181	5.07308	5.97403	6.64103	5.53387	7.97475	7.86436	7.11281	7.87734	11.8413	12.3126	13.07	12.1662	16.8609	18.2031	18.6275	18.4565	42.5434	47.5095	44.507	48.5616
		4e-06	34.3185	35.1703	33.9693	34.0967	28.3797	27.9181	27.491	28.3746	29.2699	29.0047	29.421	29.3647	30.1904	30.3902	29.8015	29.7135	26.3028	26.8112	26.6963	26.9299	40.6334	43.9675	41.9249	43.9894
		Fig. 7e	Cell viability (%)
			Po-P				Le-P				F-P				Cl-P				F3C-P				OTX-015
	Compound (mol/l)	2.9297e-09	102.407	102.828	100.077	99.296	99.4597	99.174	99.1094	99.0086	102.505	100.358	99.9977	98.6231	98.8736	96.8517	99.0494	98.26	98.005	96.1955	97.066	96.6986	99.9304	100.756	100.568	97.3
		1.1719e-08	98.5363	102.225	102.052	102.215	100.806	100.984	98.6696	99.9472	102.272	103.373	104.07	101.565	99.8657	100.505	98.966	100.223	96.8678	95.8668	97.1679	98.2226	98.1072	99.7301	96.1558	95.4367
		4.6875e-08	82.9032	96.8548	97.7965	96.9802	101.038	101.746	101.35	99.1152	99.9513	105.836	102.083	103.104	103.155	100.489	101.563	99.3028	97.1845	100.391	101.282	98.2312	98.7666	101.858	104.455	97.3058
		1.875e-07	50.8154	65.7267	66.2292	66.2054	85.8453	85.7868	85.2716	75.3547	71.7541	82.9304	84.9021	86.3578	95.9148	93.0824	93.0179	84.1299	102.406	101.508	103.574	101.921	76.8699	80.4384	77.8472	70.9104
		7.5e-07	34.9826	43.271	44.5063	43.2372	52.7863	54.227	50.7473	42.4051	34.9748	43.3128	43.4452	45.3571	55.7087	51.7623	53.0817	43.8606	62.7665	74.8767	76.0065	75.2581	57.8173	57.8675	54.8096	48.9135
		3e-06	31.1201	34.1827	39.9698	38.0674	34.2143	33.9048	32.0334	26.7706	25.389	30.2474	30.1682	31.1503	31.5226	32.4653	31.1266	26.7008	27.2675	33.5907	35.1295	35.1999	43.373	43.7253	42.9452	38.3397
		1.2e-05	34.4363	38.5519	39.0926	39.1738	29.6208	29.6012	28.598	25.4209	23.8052	28.2877	27.352	28.4053	31.92	33.4382	33.438	30.8062	21.7448	23.4178	22.6758	22.6051	40.7866	40.4926	37.3358	33.7408

## Sheet: Supplementary Fig. 2
		Supplementary Fig. 2a	Cell viability (%)								Supplementary Fig. 2b	Cell viability (%)
		MM1.S	DM	Th	Po	Le	F-Le	Cl-Le	Br-Le		MDS-L	DM	Th	Po	Le	F-Le	Cl-Le	Br-Le
			99	84	20	36	24	62	74			100.088	97.8388	75.8809	71.1392	50.5199	70.7633	93.7311
			95	79	19	34	23	59	68			100.752	98.0154	76.6761	70.5679	51.411	70.1964	92.3219
			103	89	22	39	25	68	74			97.9858	100.85	76.8358	73.8294	50.1271	72.0393	95.7651
			103	88	22	38	25	64	70			101.173	98.4184	76.2707	75.0773	49.0965	72.2339	94.7658
		H929	DM	Th	Po	Le	F-Le	Cl-Le	Br-Le		KG-1a	DM	Th	Po	Le	F-Le	Cl-Le	Br-Le
			107.239	101.589	2.01521	33.9947	18.6122	68.0961	82.4945			101.969	95.427	68.5417	75.4754	68.2122	86.6917	86.7644
			101.068	93.9504	2.24096	31.5152	18.0422	69.7299	83.1581			98.2564	94.5036	65.481	77.0159	66.6187	81.7819	86.0792
			96.7421	94.1265	2.16865	31.6182	17.2211	68.5686	87.2673			98.7195	96.969	69.4968	76.0913	66.2656	85.2747	85.0237
			94.9502	84.2154	2.03631	31.6718	17.8795	67.1943	87.1797			101.055	91.276	66.9881	73.3986	67.9093	84.9301	87.7038
		U266	DM	Th	Po	Le	F-Le	Cl-Le	Br-Le		SKM-1	DM	Th	Po	Le	F-Le	Cl-Le	Br-Le
			100	103	67	80	68	81	92			102.311	95.5386	74.0091	82.3612	85.6704	88.9097	88.0687
			95	107	65	76	70	73	88			98.1446	95.9421	76.5672	78.6361	82.0426	89.3768	89.2813
			103	103	65	80	68	72	85			99.5446	99.7005	70.1098	77.5078	83.2217	87.008	88.6857
			101	102	63	72	72	78	82
		RPMI8226	DM	Th	Po	Le	F-Le	Cl-Le	Br-Le		KG-1	DM	Th	Po	Le	F-Le	Cl-Le	Br-Le
			102	105	65	99	94	93	96			102.271	100.574	96.5278	102.373	97.6232	98.6962	98.2072
			92	111	68	99	96	89	97			96.2077	99.9099	98.1481	103.063	95.9329	97.5047	98.2437
			100	106	69	100	97	94	99			102.127	97.0393	98.9836	103.02	98.0431	101.396	98.375
			106	109	68	99	94	97	102			99.3943	97.5414	96.4989	104.365	99.8771	101.892	97.3422
		Supplementary Fig. 2c	Cell viability (%)
		MM1.S	Po				Le				F-Le				Cl-Le				Br-Le
	(nM)	DMSO	101.432	100.758	98.989	98.8206	101.432	100.758	98.989	98.8206	101.432	100.758	98.989	98.8206	101.432	100.758	98.989	98.8206	101.432	100.758	98.989	98.8206
		100	22.8896	22.064	22.6285	22.738	49.0059	48.5341	48.4162	48.5425	24.9537	24.802	24.9115	25.5518	77.5737	73.7658	80.1516	78.1634	92.3336	90.2275	95.8719	96.2932
		1000	11.4153	11.6933	10.7498	11.3479	20.0253	19.9747	18.3319	19.0564	10.0168	9.23336	8.8711	10.6403	54.2628	52.7801	52.0472	51.9124	73.2098	72.5021	71.7523	74.3639
		10000	9.30076	9.31761	9.71356	9.49452	16.5375	14.4229	16.3184	14.6251	8.25779	8.66049	8.19208	8.16344	39.7725	36.7987	39.7557	35.8635	70.8256	69.5535	68.9553	74.1786
		H929	Po				Le				F-Le				Cl-Le				Br-Le
	(nM)	DMSO	100.009	100.266	97.4809	102.244	100.009	100.266	97.4809	102.244	100.009	100.266	97.4809	102.244	100.009	100.266	97.4809	102.244	100.009	100.266	97.4809	102.244
		100	15.4548	14.7032	15.7812	14.8094	66.4191	65.0025	63.637	60.4233	45.2445	45.1484	45.2475	43.7159	92.6033	90.2605	91.3315	90.9709	82.5882	85.4108	83.1984	86.1078
		1000	0.8404	0.781768	0.704373	1.05393	17.085	16.4918	16.7757	16.1613	6.13263	6.30753	6.90681	6.2595	53.9756	55.3013	53.7813	54.3438	80.2972	79.6282	80.6579	81.5083
		10000	0.533277	0.578508	0.523338	0.690524	7.22722	7.13486	6.92546	7.25101	3.27025	3.54018	3.42638	3.20313	40.0267	38.9179	40.1893	39.4332	73.8084	69.8066	72.711	73.2062
		U266	Po				Le				F-Le				Cl-Le				Br-Le
	(nM)	DMSO	103.107	101.76	97.9504	97.182	103.107	101.76	97.9504	97.182	103.107	101.76	97.9504	97.182	103.107	101.76	97.9504	97.182	103.107	101.76	97.9504	97.182
		100	46.2517	52.7078	42.081	45.8657	65.1316	58.4232	62.5428	51.135	55.7638	55.2286	59.7219	58.2769	87.7838	106.616	91.0541	97.2449	86.7127	82.5378	83.9275	73.6589
		1000	49.4552	44.7483	49.2326	41.6163	47.9839	41.5477	42.0479	49.6994	41.0052	41.9906	40.2865	37.9275	51.9678	57.1737	56.7624	53.645	85.3488	77.1668	80.6344	77.9236
		10000	48.1282	42.3928	42.0958	45.8403	38.4772	40.0104	40.6562	38.432	35.5753	38.843	37.7805	37.7395	56.6241	54.6884	53.9284	47.7771	76.8891	74.8495	69.8031	71.6763
		Supplementary Fig. 2d
		MDS-L	Po				Le				F-Le				Cl-Le				Br-Le
	(nM)	DMSO	100.12	99.8649	99.3178	100.697	100.12	99.8649	99.3178	100.697	100.12	99.8649	99.3178	100.697	100.12	99.8649	99.3178	100.697	100.12	99.8649	99.3178	100.697
		100	67.3357	63.43	65.1692	68.2048	102.027	90.4287	98.626	98.369	54.4427	51.8623	53.4322	56.3768	98.7015	98.0162	98.5161	101.734	103.383	101.008	103.338	107.589
		1000	52.2185	54.4557	50.4992	53.3121	54.4707	53.832	52.858	55.826	24.2092	25.0338	25.2687	26.6765	71.6589	71.7127	69.828	71.5535	95.4811	95.1456	98.9467	95.8641
		10000	47.2942	47.921	45.1579	46.2609	49.8294	49.4344	48.2613	47.8971	27.0724	28.2387	26.5872	27.3649	65.953	64.787	69.2088	69.9902	84.7566	88.7018	85.6564	90.1253

## Sheet: Supplementary Fig. 3
			Supplementary Fig. 3a	Cell viability (%)
			TK	Po			Le			F-Le			Cl-Le
		Compound (mol/l)	1.5625e-08	118.662	121.87	119.767	96.1644	100.67	102.003	113.133	112.512	116.312	94.5995	101.267	105.018
			6.25e-08	111.458	118.362	114.175	100.657	102.857	106.229	101.677	107.987	110.305	93.2538	97.9421	102.14
			2.5e-07	93.3422	98.8772	96.7851	107	109.671	113.591	103.001	109.889	114.376	100.059	102.717	106.414
			1e-06	77.6251	87.2973	83.1435	111.921	111.699	109.745	103.56	107.449	112.505	101.163	104.944	110.213
			4e-06	75.9577	82.3749	83.1082	113.324	114.981	114.769	102.385	107.19	110.731	108.654	106.366	110.858
			8e-05	70.6162	83.321	81.6515	125.816	123.831	126.678	100.874	107.417	108.306	126.76	130.537	134.849
			BJAB	Po			Le			F-Le			Cl-Le
		Compound (mol/l)	1.5625e-08	87.3843	87.0846	97.1845	92.1087	99.045	100.315	85.4737	96.0522	95.6698	80.7037	94.2827	98.4298
			6.25e-08	72.8901	63.802	70.6234	98.4896	99.6798	98.7373	86.2249	88.3821	93.1653	85.8898	91.7955	97.5579
			2.5e-07	54.993	55.7236	65.8312	88.8718	81.8723	86.3142	67.3814	67.9057	85.7015	86.1144	95.036	98.5348
			1e-06	41.6678	47.6405	49.0167	88.6152	96.7848	90.2929	67.622	72.626	80.1277	84.5655	97.3216	103.446
			4e-06	36.0071	36.139	41.8701	87.6751	90.9066	89.7376	64.9012	70.8828	72.8697	92.7686	96.5745	101.056
			8e-05	31.5488	32.7602	39.5844	69.5179	77.3433	72.2399	66.1948	69.728	71.7676	89.9386	99.3672	98.5763
			Karpas-1106P	Po			Le			F-Le			Cl-Le
		Compound (mol/l)	1.5625e-08	87.1225	85.9853	92.6873	84.9207	85.9787	89.3885	91.6983	95.3099	93.0059	83.8312	86.6087	81
			6.25e-08	78.2854	76.1593	80.351	82.3004	80.9632	84.2464	83.0828	82.1209	84.0125	84.8898	91.1433	90.2329
			2.5e-07	76.5694	73.8617	76.5227	81.4864	79.9524	86.1209	71.6043	72.4748	76.3401	84.6205	87.6588	87.1791
			1e-06	73.1252	72.9838	72.6799	76.8864	78.8127	79.6531	64.9675	66.1457	67.4198	83.7814	84.2735	82.4323
			4e-06	73.9914	74.7951	76.0557	74.6202	76.0762	80.0273	64.9459	64.0949	64.5491	82.9955	85.0535	87.7257
			8e-05	74.3992	69.3189	76.0753	78.561	79.4527	81.7201	60.4007	61.3544	63.7306	84.0318	86.514	79.3577
			SU-DHL4	Po			Le			F-Le			Cl-Le
		Compound (mol/l)	1.5625e-08	102.255	104.195	101.737	96.9137	99.1438	100.403	99.2612	102.637	102.578	95.9245	97.6898	101.161
			6.25e-08	101.165	99.5896	102.816	99.9679	99.3509	100.38	96.6865	101.333	102.43	91.634	99.3828	102.72
			2.5e-07	102.451	103.508	104.559	101.929	104.094	104.015	94.4496	99.001	97.8398	96.3875	102.877	105.536
			1e-06	102.307	101.921	102.067	105.301	106.372	103.72	95.4297	101.479	104.387	97.0597	104.46	107.839
			4e-06	99.2021	102.362	101.717	105.889	109.993	108.491	94.6795	101.406	102.789	100.13	104.993	108.146
			8e-05	98.0515	100.472	98.7969	111.294	111.177	108.417	91.43	93.8004	97.5305	104.605	110.923	109.229
			Jurkat	Po			Le			F-Le			Cl-Le
		Compound (mol/l)	1.5625e-08	92.8924	86.7205	87.887	97.802	82.592	95.52	96.683	85.8453	99.3095	108.491	108.095	112.415
			6.25e-08	95.52	101.2	87.1536	95.5294	81.0022	85.3233	86.6775	88.1646	94.8959	95.0558	101.542	108.159
			2.5e-07	88.7753	96.2697	78.2144	96.2312	93.1288	91.4439	86.5785	90.0834	101.026	84.8743	81.2615	97.6741
			1e-06	89.3355	99.0679	84.7855	91.6966	96.2216	92.8418	103.403	114.378	110.976	93.3671	86.8813	112.726
			4e-06	96.2249	100.008	90.8602	94.4277	109.05	101.877	104.027	109.734	115.654	84.2574	112.341	117.639
			8e-05	88.8055	102.807	83.2711	113.71	111.765	118.476	94.4951	92.773	103.459	84.4976	108.08	129.033
			THP-1	Po			Le			F-Le			Cl-Le
		Compound (mol/l)	1.5625e-08	106.172	104.172	106.925	99.2138	97.768	99.9124	98.6285	102.485	104.916	92.7511	90.1975	88.1302
			6.25e-08	101.955	99.113	104.908	98.4531	98.9334	97.5762	93.5257	94.3419	99.12	93.4145	86.8	96.5989
			2.5e-07	100.017	98.2478	100.475	99.614	99.7354	100.059	89.6378	96.2505	92.1858	93.281	95.9166	92.2606
			1e-06	100.918	97.8507	103.031	102.991	99.4853	100.126	92.9104	94.6943	102.016	93.0736	97.2966	97.2081
			4e-06	98.0734	100.812	103.096	103.567	103.93	106	97.9844	96.2477	101.22	97.1697	100.667	98.6507
			8e-05	99.1104	98.9326	100.81	111.497	112.811	110.099	97.3875	95.9529	99.1377	97.8126	107.86	101.327

## Sheet: Supplementary Fig. 8
		Supplementary Fig. 8d	Relative AS signal
			Thalidomide			Pomalidomide			Lenalidomide			F-Le			Cl-Le			Br-Le			F3C-Le			F3CO-Le
	Compound (mol/l)	9.7656e-09	0.930653	0.959716	0.923549	1.05982	1.05659	1.07855	1.00557	1.0159	1.10568	1.10051	1.1173	1.04045	0.89384	0.977153	1.0624	0.913861	0.914507	1.00622	0.835715	0.993945	0.978445	0.919674	1.10568	1.00428
		3.9063e-08	0.906111	1.15799	1.00557	1.0863	1.2032	1.1948	1.20449	1.1257	1.26003	1.19222	1.21999	1.20901	0.827965	0.92807	1.0482	0.966174	0.922257	1.1089	0.894486	1.00622	1.03011	0.902882	1.17349	1.0327
		1.5625e-07	0.906757	1.04949	1.03592	0.972633	1.0398	1.14249	0.953903	1.17801	1.17478	1.09599	1.15218	0.962299	0.721401	0.768548	0.907403	0.794381	0.842173	0.922257	0.815694	0.940987	1.02817	0.858965	0.978445	1.07726
		6.25e-07	0.874465	0.937757	0.925486	0.806652	0.838298	0.911278	0.837652	0.784048	0.891257	0.840882	0.861548	0.887382	0.454024	0.511504	0.567692	0.569629	0.5664	0.63163	0.721401	0.784694	0.90482	0.675547	0.83959	0.744006
		2.5e-06	0.587067	0.738193	0.614192	0.322919	0.321628	0.355857	0.263502	0.255752	0.283523	0.297086	0.347461	0.270606	0.118834	0.15371	0.152418	0.177606	0.180189	0.220231	0.366836	0.443691	0.448212	0.290627	0.346815	0.32744
		1e-05	0.195043	0.258981	0.214418	0.0568338	0.0548963	0.0548963	0.0432712	0.0393961	0.0419795	0.0413337	0.0555421	0.0503754	0.0316461	0.0413337	0.0393961	0.0555421	0.0348753	0.0381045	0.0671672	0.083959	0.0897715	0.0542504	0.0632922	0.0645838
		4e-05	0.0342294	0.0381045	0.0381045	0.0322919	0.0322919	0.0271252	0.0310002	0.0335836	0.0374586	0.0284169	0.0342294	0.0335836	0.0555421	0.027771	0.0374586	0.0355211	0.0258335	0.0322919	0.0310002	0.0329378	0.027771	0.0310002	0.0303544	0.0290627
		0.0001	0.0310002	0.0342294	0.0348753	0.0284169	0.0290627	0.0284169	0.027771	0.0342294	0.0290627	0.0342294	0.0284169	0.0297086	0.0335836	0.0316461	0.0297086	0.0342294	0.027771	0.0258335	0.0322919	0.047792	0.0264794	0.0297086	0.0329378	0.0381045
																													Cell: CRBN-TBD			1		2		3			KD (μM)	SD
															Cell: CRBN-TBD			1		2		3			KD (μM)	SD			Syringe: (R/S)-F-Lealidomide			Mean	SD	Mean	SD	Mean	SD		5.36839	2.5923
															Syringe: (R/S)-Lealidomide			Mean	SD	Mean	SD	Mean	SD		2.2294	0.681138			Model: OneSites		Chi2/DoF	11070		18130		15960			N (sites)	SD
															Model: OneSites		Chi2/DoF	167800		25650		51720			N (sites)	SD					N (sites)	2.39	0.0762	2.26	0.0808	2	0.166		2.21667	0.162138
																	N (sites)	0.457	0.0138	0.668	0.0129	0.6	0.0113		0.575	0.0879356					K (M-1)	315000	52200	255000	37900	111000	19100
																	K (M-1)	608000	73700	314000	17900	538000	39800								KD (μM)	3.1746		3.92157		9.00901
																	KD (μM)	1.64474		3.18471		1.85874									ΔH (cal mol-1)	-2677	115.2	-4294	213.8	-4798	522.9
																	ΔH (cal mol-1)	-22760	905.5	-18030	469.3	-19840	527.7								ΔS (cal mol-1 deg-1)	16.2		10.3		6.99
																	ΔS (cal mol-1 deg-1)	-49.9		-35.3		-40.3
															Cell: CRBN-TBD			1		2		3			KD (μM)	SD			Cell: CRBN-TBD			1		2		3			KD (μM)	SD
															Syringe: (R/S)-Cl-Lealidomide			Mean	SD	Mean	SD	Mean	SD		4.39237	0.807101			Syringe: (R/S)-Br-Lealidomide			Mean	SD	Mean	SD	Mean	SD		3.9411	0.912191
															Model: OneSites		Chi2/DoF	15410		9754		17780			N (sites)	SD			Model: OneSites		Chi2/DoF	8901		30290		15960			N (sites)	SD
																	N (sites)	1.31	0.0422	1.51	0.024	1.46	0.0263		1.42667	0.0849837					N (sites)	2.09	0.0714	1.94	0.0583	2.6	0.0854		2.21	0.282489
																	K (M-1)	182000	21700	244000	21000	279000	28300								K (M-1)	206000	23800	371000	55300	234000	36300
																	KD (μM)	5.49451		4.09836		3.58423									KD (μM)	4.85437		2.69542		4.2735
																	ΔH (cal mol-1)	-5081	232.9	-4699	102.2	-5193	128.2								ΔH (cal mol-1)	-4241	198.2	-5369	215.4	-3457	155
																	ΔS (cal mol-1 deg-1)	7.03		8.9		7.51									ΔS (cal mol-1 deg-1)	10.1		7.48		13
															Cell: CRBN-TBD			1		2		3							Cell: CRBN-TBD			1		2		3			KD (μM)	SD
															Syringe: (R/S)-CF3-Lealidomide			Mean	SD	Mean	SD	Mean	SD						Syringe: (R/S)-OCF3-Lealidomide			Mean	SD	Mean	SD	Mean	SD		2.82674	0.17026
															Model: OneSites		Chi2/DoF	N/A	N/A	N/A	N/A	N/A	N/A						Model: OneSites		Chi2/DoF	3267		2576		1832			N (sites)	SD
																	N (sites)	N/A	N/A	N/A	N/A	N/A	N/A								N (sites)	2.26	0.0586	2.12	0.0565	1.64	0.0335		2.00667	0.265497
																	K (M-1)	N/A	N/A	N/A	N/A	N/A	N/A								K (M-1)	369000	52800	326000	42600	370000	32200
																	KD (μM)	N/A	N/A	N/A	N/A	N/A	N/A								KD (μM)	2.71003		3.06748		2.7027
																	ΔH (cal mol-1)	N/A	N/A	N/A	N/A	N/A	N/A								ΔH (cal mol-1)	-1619	59.71	-1652	62.45	-2345	66.9
																	ΔS (cal mol-1 deg-1)	N/A	N/A	N/A	N/A	N/A	N/A								ΔS (cal mol-1 deg-1)	20		19.7		17.6

[truncated: 2 more sheets: Supplementary Fig. 9, Supplementary Fig. 11]
